# Supplementary material for: A Comprehensive Annotation of the Channel Catfish (Ictalurus punctatus) T Cell Receptor Alpha/Delta, Beta, and Gamma Loci
Source: Front Immunol. 2021 Nov 25;12:786402. doi: 10.3389/fimmu.2021.786402 (PMC8656973; doi:10.3389/fimmu.2021.786402)
Supplement: Supplementary file 2 [file DataSheet_2.fasta]

>TRAD contig  (1,631,080 bp)
ccctaaccctaaccctaaccctaaccctaacgccccctaaccctaaccctaaccctaaccctaaccctaaccctataacc
ctaaccctaacccctaaccctaaccctaacctaaccctaaccctaaccctaaccctaaccctaaccctaaccctaaccct
aaccctaaccctaaccctaaccctaaccctaaccctaaccctaaccctaacctaacctaaccctaaccctaaccctaacc
ctaaacctaaccctaaccctaaccctaaccctaaccctaaccctaaccctaacccaaccctaaccctaaccctaacctaa
ccctaaccctaaccctaaccctaaccctaaccctaaccctaaccctaaccctaaccctaaccctaaccctaaccacccta
accctaaccctaaccctaaccctaaccctaaccctaaccctaaccctaaccctaaccctaaccctaaccctaaccCTAAC
CTCCTAACCCCCTAACCCTATACCTAACCCATAACCCTAACCctaaccctaaccctaaccctaaccctaaccctaaccct
aaccctaaccctaaccctaaccctaaccctaaccctaaccctaacctaaccctaaaccctaaccctaaccctaaccctaa
ccctaacccccctaaccctaaccctaaccctaaccctaaccctaaccctaaccctaaccctaaccctaaccctaacccta
accctaaccctaaccctaaccctaaccctaaccctaaccctaaccctaaccctaaccctaaccctaccctaacccctaac
cctaaccctaaccctaaccctaacctaaccctaaccctaaccctaaccctaaccctaaccctaaccctaaccctaaccct
aaccctaaccctaaccctaaccctaaccctaaccctaaccctaaccctaaccctaaccctaaccctaaccctaaccctaa
ccctaaccctaaccctaacctaaccctaaccctaaccctaaccctaaaccctaaccctaaccctacctaaccctaaccct
aaccctaaccctaaccctaaccctaaccctaaccctaaccctaaaccctaaccctaaccctaaccctaaccctaacccta
accctaaccctaacccaccctaaccctaaccctaaccctaaccctaaccctaaccctaaccctaaccctaaccctaaccc
taaccctaaccctaaccctaaccccctaaccctaaccctaaccctaaccctaaccctaaccctaaccctaaccctaaccc
taaccctaaccctaaccctaaccctaacctaaccctaaccctaaccctaaccctaaccctaaccctaacccccccctaac
ccccctaaccctaaccctaaccctaaccctaaccctaaccctaaccctaaccctaaccctaaccctaaccctaaccctaa
ccctaaccctaaccctaaccctaaccctaaccctaaccctaaccctaacccctaaccctaaccctaaccctaaccctaac
cctaaccctaaccctaaccctaacccccctaaccctaaccctaaccctaaACCCTAACCCTAACCCTAACCCTAACCCTA
AACCCTACCCTAACCCCTAACCCTAACCCTAACCTAACCCTAACCCTAACCCTAACCCTAAACCCTAACCCCTAATACCC
CTAAACCCTAACCCTAACCCTAACCCTAACCCTAACCCTTAACCCTAACCCTAACCCTAACCCTAACCCTAACCCTAACC
CTAAAACCCTAACCCTAACCCTAACCCTAACCCTAACCCTAACCCTAACCCTTAACCCTAACCCTAACCCTAAACCCTAA
CCCTAACCCTAACCCTAACCCTAACCCTAACCCTAACCCTAACCCTAACCCTAACCCTAACCCTAACCCTAACCCTAACC
CTAACCCTAACCCTAACCCTAACCCCTAAACCCTAACCCTAACCCTAAACCCTAACCCTAACCCTAACCCTAACCCTAAC
CCTAAACCCTAACCCTAACCCTAACCCTAACCCTAACCCTAACCCTAACCCTAACCCTAACCCTAAACCCTAACCCTAAC
CCTAACCCTAACCCTAACCCTAACCCTAACCCTAACCCTAACCTAACCCTAACCCTAACCCTAACCCTAACCCTAACCCT
AACCCTAACCCCCCTAAACCCTAACCCTAACCCTAACCCCTAACCCTAACCCTAACCCTAACCCTAACCCTAACCCTAAC
CCCTAACCCTAACCCTAAACCCTAACCCCTAACCCTAACCCTAACCCTAACCCTAACCCTAACCCTAACCCTAACCCTAA
CCCTAACCCTAAACCCTAAAACCCTAACCCCTAAACCCTAACCCTAACCCTAACCCTAACCCTAACCCTAACCCTAACCC
TAACCCTAACCCTAACCCTAAACCTAACCCTAACCCTAACCCTAACCCTAAACCCTAACCCTAACCCTAACCCTAACCCT
AACCCTAACCCTAACCCTAACCCTAACCCTAACCCTAACCCTAACCCTAACCCTAACCCTAACCCTAACCCTAAACCCTA
ACCACCCTAACCCTAACCCTAACCCTAACCCTAACCCTAACCCTAACCCTAACCCTAACCCTAACCCTAACCCTAACCTA
ACCCTAACCCTAAACCCTAACCCTAACCCTAACCCTAACCCTAACCCTAACCCTAAACCCTAACCCTAACCCTAACCCTA
ACCCTAACCCTAACCCTCCTAAACCCTAACCCAACCCTAACCCTAACCCTAACCCTAACCCTAACCCTAACCCTAACCCT
AACCTAACCCTAACCCCTAACCCTAACCCTAACCCTAACCCTAACCCTAACCCTAACCCTAACCCTAACCCTAACCCTAA
CCCCCTAACCCTAACCCTAACCCTAAACCCTAACCCTAACCAACCCTAACCCCTAACCCCCCTAACCCTAACCCTAACCC
TAACCCCTAACCCTAACCCTAACCCTAACCCTAACCCTAACCCCTAACCCTAACCCTAACCCTAACCCTAAACCCTAACC
TAACCCTAACCCCTAAACCCTAACCTAACCCTAACCCTAACCCTAACCCTAACCCTAACCCTAACCCTAACCCTAACCCT
AACCCCCTAACCCTAACCCTAACCTACCCTAACCCTAACCCTAACCCTAACCCTAACCCTAACCCCTAACCCTAACCCTA
ACCCTAACCCTAAACCCTAAAACCCTAACCCTAACCCTAACCCTAACCCTAACCCTAAACCCTAACCCTAACCCTAACCC
TAACCCTAAACCCTAACCCTAACCCTAACCCTAACCCTAACCCTAACCCCTAACCCTAACCCTAACCCTAAAACCCCCTA
ACCCTAACCCTAACCCTAACCCTAACCCTAACCCTAACCCTAACCCCTAAACCCTAACCCTAAACCCTAACCCTAACCCT
AACCCTAAACCCTAACCCTAACCCTAACCCCCTAACCCTAACCCTAACCCTAACCCTAACCCTAACCCTAACCCCTAACC
CTAACCCTAACCCCTAACCCTAACCCTAACCCCTAACCCCTAACCCTAACCCCCTAACCCTAACCCTAACCCTAACCCTA
ACCCTAACCCTAACCCCTAACCCTAACCCTAACCCTAACCCTAACCCCTAACCCTAACCCTAACCCTAACCCTAACCCTA
ACCCTAACCCCTAACCCTAACCCTAACCCCCTAACCCTAACCCTAACCCTAACCCTAACCCCCCCTAACCCTAACCCTAA
CCCTAACCCTAACCCTAAACCCTAACCCTAACCCTAACCCTAACCCCTAACCCTAACCCTAACCCTAACCCTAACCCTAA
CCCTAACCCTCCTAACCCTAAACCCTAACCCTAACCCCTAACCCTAACCCTAACCCTAACCCCCCCTAACCCTAACCCTA
ACCCTAACCCTAACCCTAACCCTAACCCTCCCTAACCCTAACCCTAACCCTAACCCCTAACCCTAACCCTAACCCTAACC
CTAACCCTAACCTCCCTAACCCTAACCCTAACCCTAAAACCCTAACCCCTAACCCTAACCCTAACCCTAACCCTAAACCC
TAACCCCTAACCCTAACCCTAAACCCTAACCCTAACCCTAAACCCTAACCCTAACCCCCCCTAACCCTAACCCTAACCCC
CTAACCCTAACCCTAACCCTAACCCTAACCCCTAACCCTAACCCTAACCCTAACCCTAACCCTAACCCTAACCCTAATAA
CCCTAACCCTAACCCTAACCCTAAACCCTAACCCTAACCCTAACCCCTAACCCTAACCCTAACCCCTAACCCTAACCCTA
ACCCTAACCCTAACCCTAACCCTAACCCTAACCCTAACCCTAACCCTAACCCCCTAACCCTAACCCTAACCCCTAACCCT
AACCCTAACCCTAACCCTAACCCTAACCCTAACCCCTAACCCCTAACCCTAACCCTAACCCTAACCCTAACCCTAACCCC
TAACCCTAACCCCTAACCCTAACCCTAACCCTAACCCTAACCCCCTAACCCTAACCCTAACCCTAACCCCTAACCCTAAC
CCTAACCCTAACCCTAACCCCTAACCCTAACCCTAACCCTAACCCTAACCCCTAACCCTAACCCTAACCCCTAACCCTAA
CCCTAACCCTAACCCTAACCCTAACCCTAACCCTAACCCTAACCCTAACCCTAACCCTAAACCCTAACCCTAACCCTAAC
CCTAACCCTAACCCTAACCCTAACCCCTAACCCTAACCCTAACCCTAACCCTAAACCCTAACCCTAACCCTAACCCTAAC
CCCTAACCCTAACCCTAACCCCCTAACCCCTAACCCCCTAACCCTAACCCTAACCCTAACCCTAACCCTAACCCTAACCC
TCCTAACCCTAACCCTAACCCTAACCCTAACCCTAACCCCCCTAACCCTAACCCTAACCCTAACCCTAACCCTAACCCTA
ACCCTAACCCTAACCCTAACCCTAACCCCTAACCCTAACCCCCTAACCCTAACCCTAACCCTAACCCTAACCCTAACACC
CTAACCCTAACCCTAACCCTAACCCTAACCCTAACCCTAACCCTAACCCTAACCCTAACCCTAACCCTAACCCCCTAACC
CTAACCCTAACCCTAACCCTAACCCTAACCCCTAACCCTAACCCTAACCCCCTAACCCTAACCCTAACCCTAACCCTAAC
CCTAACCCTAACCCCCTAACCCTAACCCTAACCCTAACCCTAACCCTAACCCCTAACCCTAACCCTAACCCTAACCCTAA
CCCTAACCCTAACCCTAAACCCTAACCCTAACCCTAACCCTAACCCTAACCCCTAACCCTAACCCTAAACCCTAACCCTA
ACCCTAACCCTAACCCTAACCCCTAACCCTAAACCCTAACCCTAACCCCTAACCCTAACCCTAACCCTAACCCTAACCCT
AACCCTAACCCTAACCCTAACCCTAACCCTAACCCTAACCCCTAACCCTAACCCTAACCCTAACCCTAACCCTAACCCTA
ACCCTAACCCTAACCCTAACCCTAACCCTAACCCCTAACCCTAACCCTAACCCTAACCCTAACCCTAACCCTAACCCTAA
CCCTAACCCTAACCCTAACCCTAACCCCTAACCCTAACCCTAACCCTAACCCCCTAACCCTAACCCTAACCCTAACCCTA
ACCCTAACCCTACCCCTAACCCTAACCCTAACCCTAACCCTAACCCTAACCCTAACCCCTAACCCTAACCCTAACCCTAA
CCCTAACCCTAACCCTAACCCTAACCCTAACCCTAACCCTAACCCTAACCCCCTAACCCTAACCCTAACCCTAACCCTAA
CCCTAACCCCTAACCCTAACCCTAACCCTAACCCTAACCCTAACCCTAACCCTAACCCTAACCCTAACCCCCTAACCCTA
ACCCTAACCCCTAACCCTAACCCTAACCCTAACCCTAACCCCTAACCCTAACCCTAACCCTAACCCTAACCCTAACCCTA
ACCCTAACCCCTAACCCTAACCCTAACCCTAACCCTAACCCTAACCCTAACCCCTAACCCTAACCCTAACCCTAACCCTA
ACCCCTAACCCTAACCCTAACCCTAACCCTAACCCTAACCCTAACCCTAACCCTAACCCTAACCCTAAACCCTAACCCTA
ACCCTAACCCTAACCCTAACCCTAACCCTAACCCTAACCCTAACCCTAACCCTAACCCTAACCCTAACCCCTAACCCTAA
CCCTAACCCTAACCCTAACCCTAACCCCCCTAACCCTAACCCCTAACCCTAACCCTAACCCTAACCCTAACCCTAACCCC
CCTAACCCTAACCCTAACCCTAACCCCTAACCCCTAACCCTAACCCTAACCCTAACCCCTAACCCCTAACCCTAACCCTA
ACCCTAACCCTAACCCTAACCCTAACCCTAACCCTAACCCTAACCCTAACCCTAACCCCCTAACCCTAACCCTAACCCTA
ACCCTAACCCTAACCCCTAACCCTAACCCTAACCCTAACCCCCTAACCCTAACCCCTAACCCTAACCCTAACCCTAAACC
CTAACCCTAACCCTAACCCTAACCCCTAACCCTAACCCTAACCCTAACCCTAACCCCTAACCCTAACCCTAACCCTAACC
CTAACCCCTAACCCTAACCCTAACCCTAACCCTAACCCCTAACCCTAACCCTAACCCTAACCCTAACCCTAACCCTAACC
CTAACCCTAACCCTAACCCCTAACCCTAACCCTAACCCTAACCCTAACCCCTAACCCTAACCCTAACCCTAACCCTAACC
CCTAACCCTAACCCTAACCCCTAACCCTAACCCTAACCCTAACCCTAACCCTAACCCTAACCCTAACCCTAACCCTAACC
CTAACCCTAAACCCTAACCCTAACCCTAACCCTAACCCTAACCCTAACCCTAACCCTAACCCCCTAACCCTAACCCTAAC
CCCCTAACCCTAACCCTAACCCTAACCCTAACCCTAACCCCTAACCCTAACCCTAACCCTAACCCCCTAACCCTAACCCT
AACCCTAACCCTAACCCTAACCCTAACCCTAACCCTAACCCCCTAACCCTAACCCTAACCCTAACCCTAACCCCCTAACC
CTAACCCTAACCCTAACCCTAACCCTAACCCTAACCCCAACCCTAACCCCCTAACCCTAACCCTAACCCTAACCCCTAAC
CCTAACCCTAACCCTAACCCTAACCCTAACCCTAACCCTAACCCTAACCCCTAACCCTAACCCTAACCCTAACCCTAACC
CTAACCCTAACCCTAAACCCCTAACCCTAACCCTAACCCTAACCTAACCCTAACCCTAACCCCTAACCCTAACCCTAACC
CTAAACCCTAACCCTAACCCTAACCCTAACCCTAACCCTAACCCTAAACCCTAACCCTAACCCTAACCCTAACCCTAACC
CTAACCCCCTAACCCTAACCCCTAACCCTAACCCTAACCCTAACCCCCTAACCCCTAACCCTAACCCCTAACCCTAACCC
TAACCCTAACCCCTAACCCTAACCCTAACCCTAACCCTAACCCTAACCCTAACCCTAACCCTAACCCTAACCCTAACCCT
AACCCAACCCTAACCCTAACCCTAACCCCCTAACCCTAACCCCCTAACCCTAACCCTAACCCCTAACCCTAACCCTAACC
TTAACCCTAACCCTAATGGGAACCCCCGATTGCAGCATGTAACATACATATTCAACGACTGATTAAACACAATCACAGAG
CCATAGGCTCAAACAGAAGCTTTAAAATATCGGACAATCTATCACCCGCACAGAAAAGGGCAATCCATTCACTTAAAACA
AACACTGATATCATCCTAAAACCGGCAGATAAGGGGTCGGGTATTGTCATTTTAGATAAAACTCAATACATGTTTGAGGC
TAAAAGGCAATTGAGTAACACCGACCATTACATCCCTTTGGAACGCTCATTACAAACCGAGACTAAATTAATGATACAGA
ACGTCTTGAACGGGTTGCATCAAGAAAAATACATCAATTTGAAACAGAAACACTACTTAATGGGTCCAGACGTTCCCAGG
CCCAGACTATTCTACCTATTACCAAAAATACATGCTGCACCAGAAACATGGACTATCCCAGGTGAGATCCCCAGGGGCCG
CCCTATAGTGTCGGACTGCGGGAGTGAGTCCTACCGCACGGCCCAGTACATCGATAGCTTCTTAAATCCGCTATCACATA
CACATCGCAGCTACATAAAAGACACGTATGACTTCATTGCTAAAATACAAAATATCAGTATCTCAAACGATTCATTTCTT
TTCACAATTGACATAAACAGCTTATATACAAATATATCAACGGATCTAGGACTAAAAGCGGTTCAAAACGCTTCCACGGT
TCTACCTACAGGTTCAAGGTACAGCAATGGGCAAAAAATTTGCACCTGCCTATGCAAACATATATATGGCGGAATGGGAA
ACATCCCTTCTGGACAGGTGCAAATTTAAGCCCCTAGTTTATTACAGATACCTGGATGACATCTTTGGGGTTTGGCAACA
CGGAATGGAGGAGTTTGATCGATTCGTCCTACTCGCAAACACACATCATCCGAACATCACAACAAAACATAACGTTAATA
GAGAATCCATCCAGTTTTTAGACACCATGGTTTTCTTGGGTGATCCTGTGGAGCAGTCCAGGGCACTCAAGACCAAAGTA
TACTTCAAAGATACAGATACACATAGTCTTCTACACAAATCGAGTTTTCATCCAAAGCACACGTTCAAAGGGATAGTCAA
GTCCCAACTGATACGCTTCTATCGCATTTGTACGGATGAGAACGATTTCCACGACACCGCTCGAATTCTGTTCAAAGCCC
TTATTTCACGGCTCGAGTGCCATTCTGTCCGCGGTGAGCCATAGTTTCCATGCGACGCATATACTCTCCTTTTGTTTCAG
ATTTTTCTGCCCTTACCGCACCAGATCAAATCACTCCGCTAATAGACGGCTCTCCCGCTTTATGTGGTTCAAGAAAGCAG
GCCTTGCAAGTGGATTCAAAGTTTTGCCAATTAAACACTCTGTTTGTGCCAATTTGCTTTAGACAAACAGCAGGAGACTG
AGCACCAGTGACTTGTCACCTACAGCTGACAAAGCTGCGAGCAGGGTTCATACCTGCGCAAGAAAACCCCGTCGGACTTA
GAGTCCGACGCCTTCAAGTGATTCAAGGAAACGCTAGGCTATTGTACTGGAGCCGACGGGCGCGATTGTCCGTGTCAGAC
CCTTCTTCGACAACAACTTTGCAGTCTCGTTTATATTCTCGGGTTTCCGCACGTGGACGCCCTCTTCAGTACATTTACTC
CAGTCAAGTAATTAGAGCCTTTACTAGTTTACATGAACACATTCGGACGACTTACGTTACGTCAAAGCATTTTCCTAGGA
GAGAAAATTTGTTTTGCACAAGCCTGTTTGGTGAATGCCAAGGTGCTGTCCTGCTCATCTGAATAGAGTTCGCTCTGCAT
TACGACACAGTTTCATAACAGGCTTCAAGTTGCACAGGTGAAACCCCAGTGTAGTTCGAGTCCAGTGCCCTTTTCTCCAT
GCAGTCGGCAAGTTAGTGCACGCGAAGGAAACGCTAGGCTATTGTACTGGAGCCGACGGGCGCGATTGTCCGTGTCAGAC
CCTTCTTCGACAACAACTTTGCAGTCTCGTTTATATTCTCGGGTTTCCGCACGTGGACGCCCTCTTCAGTACATTTATTC
CAGTCAAGTAATTAGAGCCTTTACTAGTTTACATGAACACATTCGGACGACTTACGTTACGTCAAAGCATTTTCCTAGGA
GAGAAAATTTGTTTTGCACAAGCCTGTTTGGTGAATGCCAAGGTGCTTTCCTGCTCATCTGAATAGAGTTCGCTCTGCAT
TACGACACAGTTTCATAACAGTTTTCAAGTTGCACAGGTGAAACCCCAGTGTAGTTCCAGTCCAGTGCCCTTTTCTCCAC
GCAGTCGGCAAGTTAGTGCACGCGCGTTAGTTGACACAGACCGTTGACATGCCTTGAGCGGGCTTGGACTTGCGTAGGGG
AGACCCCAAGTCCAGTGCCATTTTCTCCTGGCCATCAGAGGAAGGGAGCGTGAGACAAAGCTTAAGTGCATTTCCTTGGT
TCATTTATGTTCTGATGGTTTATGTTTCGATCGTTTGAATGTGCCAACCTTCTTCACCAGCCGTACCCGCGACGGAGCAT
GAGACAAGGCTTAAGAGGGACTCCAAGGCTCATTTACGTTTTTGGTCGCTCATGGTCTCAACATTCCAGGTTGTCACGGG
TCTTCCCACAGCCCGTCAGGCTTTCCTCGTTAGTATAGCGGACAGTATCTCCGCCTGTCACGCGGAAGACCGGGGTTCGA
TTCCCTGATGGGGAGCTTGTTTTGCATTAGGCCCGACTGTATGAAAGCCACGGGCCCTGTTTGCTCAGCCGAGTGCCATT
CTGTCCGCGGTGAGCCATAGTTTCCATGCGACGCATATACTCTCCTTTTGTTTCAGATTTTTCTGCCCTTACCGCACCAG
ATCAAATCACTCCGCTAATAGACGGCTCTCCCGCTTTATGTGGTTCAAGAAAGCAGGCCTTGCAAGTGGATTCAAAGTTT
TGCCAATTAAACACTCTGTTTGTGCCAATTTGCTTTAGACAAACAGCAGGAGACTGAGCACCAGTGACTTGTCACCTACA
GCTGACAAAGCTGCGAGCAGGGTTCATACCTGCGCAAGAAAACCCCGTCGGACTTAGAGTCCGACGCCTTCAAGTGATTC
AAGGAAATGCTAGGCTATTGTACTGGAGCCGACGGGCGCGTTTGTCCGTGTCAGACCCTTCATCGACAACTACTTTGCAG
TCTCGTTTATATTCTCGGGTTTCCGCACGTGGACGCCCTCTTCAGTACATTTACTCCAGTCAAGTAAATAGAGCCTTTAC
TTGTTTACATGAACACATTCGGACGACTTACGTTACGTCAAAGCCTTTTCCTAGGAGAAAAAATTTGTTTTGCACAAGCC
TGTTTGGTGAATGCCAAGGTGCTTTCCTGCTCATCTGAATAGAGTTCGCTCTGCATTACGACACAGTTTCATAACAGGCT
TCAAGTTGCACAGGTGAAACCCCAGTGTAGTTCCAGTCCAGTGCCCTTTTCTCCACGCAGTTGGCAAGTTAGTGCACGCG
GGTTAGTTGACACAGACCGTTGACATGCCTTGAGCGGGCTTGGACTTGCGTAGGGGAGACCCCAAGTCCAGTGCCATTTT
CTCCTGGCCATCAGAGGAAGGGAGCGTGAGACAAGGCTTAAGTGCATTTCCTTGGTTCATTTATGTTCTGATGGTTTATG
TTTCGATCGTTTGAATGTGCCAACCTTCTTCACCAGCCGTACCCGTGACGGAGCATGAGACAAGGCTTAAGAGGGACTCC
AAGGCTCATTTACGTTTTTGGTCGCTCATGGTCTCAACATTCCAGGTTGTCACGGGTCTTCCCACAGCCCGTCAGGCTTT
CCTCGTTAGTATAGCGGACAGTATCTCCGCCTGTCACGCGGAAGACCGGGGTTCGATTCCCTGATGGGGAGCTCGTTTTG
CATTAGGCCCGACTGTATGAAAGCCACGGGCCCTGTTTGCTCAGCCGAGTGCCATTCTGTCCGCGGTGAGCCATAGTTTC
CATGCGACGCATATACTCTCCTTTTTTTTCAGATTTTTCTGCCCTTACCGCACCAGATCAAATCACTCCGCTAATAGACG
GCTCTCCTGCTTTATGTGGTTCAAGAAAGCAGGCCTTGCAAGTGGATTCAAAGTTTTGCCAATTAAACACTCTGTTTGTG
CCAATTTGCTTTAGACAAACAGCAGGAGACTGAGCACCAGTGACTTGTCACCTACAGCTGACAAAGCTGCGAGCAGGGTT
CATACCTGCGCAAGAAAAGCCCGTCGGACTTAGAGTCCGACGCCTTCAAGTGATTCAAGGAAACGCTAGGCTATTGTACT
GGAGCCGACGGGCGTGTTTGTTCGTGTCAGACCCTTCTTCGACAACAACTTTGCAGTCTCGTTTATATTCTCGGGTTTCC
GCACGTGGACGCCCTCTTCAGTACATTTACTCCAGTCAAGTAATTAGAGCCTTTACTAGTTTACATGAACATATTCGGAC
GACTTACGTTACGTCAAAGCATTTTCCTAGGAGAGAAAATTTGTTTTGCACAAGCCTGTTTGGTGAATGCCAAGGTGCTG
TCCTGCTCATCTGAATAGAGTTCGCTCTGCATTACGACACAGTTTCATAACAGGCTTCAAGTTGCACAGGTGAAACCCCA
GTGTAGTTCCAGTCCAGTGCCCTTTTCTCGATGCAGTCGGCAAGTTAGTGCACGCGAAGGAAACGCTAGGCTATTGTACT
GGAGCCGACGGGCGCGATTGTCCGTGTCAGACCCTTCTTCGACAACAACTTTGCAGTCTCGTTTATATTCTCGGGTTTCC
GCACGTGGACGCCCTCTTCAGTACATTTATTCCAGTCAAGTAATTAGAGCCTTTACTAGTTTACATGAACACATTCGGAC
GACTTACGTTACGTCAAAGCATTTTCCTAGGAGAGAAAATTTGTTTTGCACAAGCCTGTTTGGTGAATGCCAAGGTGCTT
TCCTGCTCATCTGAATAGAGTTCGCTCTGCATTACGACACAGTTTCATAACAGGTTTCAAGTTGCACAGGTGAAACCCCA
GTGTAGTTCCAGTCCAGTGCCCTTTTCTCCACGCAGTCGGCAAGTTAGTGCACGCGGGTTAGTTGACACAGACCGTTGAC
ATGCCTTGAGCGGGCTTGGACTTGCGTAGGGGAGACCCCAAGTCCAGTGCCATTTTCTCCTGGCCATCAGAGGAAGGGAG
CGTGAGACAAGGCTTAAGTGCATTTCCTTGGTTCATTTATGTTCTGATGGTTTATGTTTCGATCGTTTGAATGTGCCAAC
CTTCTTCACCAGCCGTACCCGCGACGGAGCATGAGACAAGGCTTAAGAGGGACTCCAAGGCTCATTTACGTTTTTGGTCG
CTCATGGTCTCAACATTCCAGGATTTCACGGCTCGAGTGCCATTCTGTCCGCGGTGAGCCATAGTTTCCATGCGACGCAT
ATACTCTCCTTTTGTTTCAGATTTTTCTGCCCTTACCGCACCAGATCAAATCACTCCGCTAATAGACGGCTCTCCCGCTT
TATGTGGTTCAAGAAAGCAGGCCTTGCAAGTGGATTCAAAGTTTTGCCAATTAAACACTCTGTTTGTGCCAATTTGCTTT
AGACAAACAGCAGGAGACTGAGCACCAGTGACTTGTCACCTACAGCTGACAAAGCTGCGAGCAGGGTTCATACCTGCGCA
AGAAAACCCCGTCGGACTTAGAGTCCGACGCCTTCAAGTGATTCAAGGAAACGCTAGGCTATTGTACTGGAGCCGACGGG
CGCGATTGTCCGTGTCAGACCCTTCTTCGACAACAACTTTGCAGTCTCGTTTATATTCTCGGGTTTCCGCACGTGGACGC
CCTCTTCAGTACATTTACTCCAGTCAAGTAATTAGAGCCTTTACTAGTTTACATGAACACATTCGGACGACTTACGTTAC
GTCAAAGCATTTTCCTAGGAGAGAAAATTTGTTTTGCACAAGCCTGTTTGGTGAATGCCAAGGTGCTTTCCTGCTCATCT
GAATAGAGTTCGCTCTGCATTACGACACAGTTTCATAACAGGCTTCAAGTTGCACAGGTGAAACCCCAGTGTAGTTCCAG
TCCAGTGCCCTTTTCTCCACGCAGTCGGCAAGTTAGTGCACGCGCGTTAGTTGACACAGACCGTTGACATGCCTTGAGCG
GGCTTGGACATGCGTAGGGGAGACCCCAAGTCCAGTGCCATTTTCTCCTGGCCATCAGAGGAAGGGAGCGTGAGACAAGG
CTTAAGTGCATTTCCTTGGTTCATTTATGTTCTGATGGTTTATGTTTCGATCGTTTGAATGTGCCAACCTTCTTCACCAG
CCGTACCCGCGACGGAGCATGAGACAAGGCTTAAGAGGGTCCCCAAGGCTCATTTACGTTTTTGGTCGCTCATGGTCTCA
ACATTCCAGGATTTCACGGCTCGAGTGCCATTCTGTCCGCGGTGAGCCATAGTTTCCATGCGACGCATATACTCTCCTTT
TGTTTCAGATTTTTCTGCCCTTACCGCACCAGATCAAATCACTCCGCTAATAGACGGCTCTCCCGCTTTATGTGGTTCAA
GAAAGCAGGCCTTGCAAGTGGATTCAAAGTTTTGCCAATTAAACACTCTGTTTGTGCCAATTTGCTTTAGACAAACAGCA
GGAGACTGAGCACCAGTGACTTGTCACCTACAGCTGACAAAGCTGCGAGCAGGGTTCATACCTGCGCAAGAAAACCCCGT
CGGACTTAGAGTCCGACGCCTTCAAGTGATTCAAGGAAACGCTAGGCTATTGTACTGGAGCCGACGGGCGCGATTGTCCG
TGTCAGACCCTTCTTCGACAACAACTTTGCAGTCTCGTTTATATTCTCGGGTTTCCGCACGTGGACGCCCTCTTCAGTAC
ATTTACTCCAGTCAAGTAATTAGAGCCTTTACTAGTTTACATGAACATATTCGGACGACTTACTTTACGTCAAAGCATTT
TCCTAGGAGAGAAAATTTGTTTTGCACAAGCCTGTTTGGTGAATGCCAAGGTGCTTTCCTGCTCATCTGAATAGAGTTCG
CTCTGCATTACGACACAGTTTCATAACAGGCTTCAAGTTGCACAGGTGAAACCCCAGTGTAGTTCCAGTCCAGTGCCCTT
TTCTCCATGCAGTCGGCAAGTTAGTGCACGCGGGTTAGTTGACACAGACCGTTGACATGCCTTGAGCGGGCTTGGACTTG
CGTAGGGGAGACCCCAAGTCCAGTGCCATTTTCTCCTGGCCATCAGAGGAAGGGAGCGTGAGACAAGGCTTAAGTGCATT
TCCTTGGTTCATTTATGTTCTGATGGTTTATGTTTCGATCGTTTGAATGTGCCAACCTTCTTCACCAGCCGTACCCGCGA
CGGAGCATGAGACAAGGCTTAAGAGGGTCTCCAAGGCTCATTTACGTTTTTGGTCGCTCATGGTCTCAACATTCCTGGAT
GTCACGGGTCTTCCCACAGCCCGTCAGGCTTTCCTCGTTAGTATAGTGGACAGTATCTCCGCCTGTCACGCGGAAGACCG
GGGTTCGATTCCCCGACGGGGAGCTCGTTTTGCATTAGGCCCGACTGTATGAAAGCCACGGGCCCTGTTTGCTCAGCCGA
GTGCCATTCTGTCCGCGGTGAGCCATAGTTTCCGCTAATAGACGGCTCTCCCGCTTTATGTGGTTCAAGAAAGCAGGCCT
TGCAAGTGGATTCAAAGTTTTGCCAATTAAACACTCTGTTTGTGCCAATTTGCTTTAGACAAACAGCAGGAGACTGAGCA
CCAGTGACTTGTCACCTACAGCTGACAAAGCTGCGAGCAGGGTTCATACCTGCGCAAGAAAACCCCGTCGGACTTAGAGT
CCGACGCCTTCAAGTGATTCAAGGAAACGCTAGGCTATTGTACTGGAGCCGACGGGCGCGATTGTCCGTGTCAGACCCTT
CTTCGACAACAACTTTGCAGTCTCGTTTATATTCTCGGGTTTCCGCACGTGGACGCCCTCTTCAGTACATTTACTCCAGT
CAAGTAATTAGAGCCTTTACTAGTTTACATGAACACATTCGGACGACTTACGTTACGTCAAAGCATTTTCCTAGGAGAGA
AAATTTGTTTTGCACAAGCCTGTTTGGTGAATGCCAAGGTGCTTTCCTGCTCATCTGAATAGAGTTCGCTCTGCATCACG
ACACAGTTTCATAACAGGTTTCAAGTTGCACAGGTGAAACCCCAGTGTAGTTCCAGTCCAGTGCCCTTTTCTCCACGCAG
TCGGCAAGTTAGTGCACGCGCGTTAGTTGACACAGACCGTTGACATGCCTTGAGCGGGCTTGGACTTGCGTAGGGGAGAC
CCCAAGTCCAGTGCCATTTTCTCCTGGCCATCAGAGGAAGGGAGCGTGAGACAAGGCTTAAGTGCATTTCCTTGGTTCAT
TTATGTTCTGATGGTTTATGTTTCGATCGTTTGAATGTGCCAACCTTCTTCACCAGCCGTACCCGCGACGGAGCATGAGA
CAAGGCTTAAGAGGGACTCCAAGGCTCATTTACGTTTTTGGTCGCTCATGGTCTCAACATTCCAGGATTTCACGGCTCGA
GTGCCATTCTGTCCGCGGTGAGCCATAGTTTCCATGCGACGCATATACTCTCCTTTTGTTTCAGATTTTTCTGCCCTTAC
CGCACCAGATCAAATCACTCCGCTAATAGACGGCTCTCCCGCTTTATGTGGTTCAAGAAAGCAGGCCTTGCAAGTGGATT
CAAAGTTTTGCCAATTAAACACTCTGTTTGTGCCAATTTGCTTTAGACAAACAGCAGGAGACTGAGCACCAGTGACTTGT
CACCTACAGCTGACAAAGCTGCGAGCAGGGTTCATACCTGCGCAAGAAAACCCCGTCGGACTTAGAGTCCGACGCCTTCA
AGTGATTCAAGGAAACGCTAGGCTATTGTACTGGAGCCGACGGGCGCGATTGTCCGTGTCAGACCCTTCTTCGACAACAA
CTTTGCAGTCTCGTTTATATTCTCGGGTTTCCGCACGTGGACGCCCTCTTCAGTACATTTACTCCAGTCAAGTAATTAGA
GCCTTTACTAGTTTACATGAACACATTCGGACGACTTACGTTACGTCAAAGCATTTTCCTAGGAGAGAAAATTTGTTTTG
CACAAGCCTGTTTGGTGAATGCCAAGGTGCTTTCCTGCTCATCTGAATAGAGTTCGCTCTGCATTACGACACAGTTTCAT
AACAGGCTTCAAGTTGCACAGGTGAAACCCCAGTGTAGTTCCAGTCCAGTGCCCTTTTCTCCATGCAGTCGGCAAGTTAG
TGCACGCGGGTTAGTTGACACAGACCGTTGACATGCCTTGAGCGGGCTTGGACTTGCGTAGGGGAGACCCCAAGTCCAGT
GCCATTTTCTCCTGGCCATCAGAGGAAGGGAGCGTGAGACAAGGCTTAAGTGCATTTCCTTGGTTCATTTATGTTCTGAT
GGTTTATGTTTCGATCGTTTGAATGTGCCAACCTTCTTCACCAGCCGTACCCGCGACGGAGCATGAGACAAGGCTTAAGA
GGGACTCCAAGGCTCATTTACGTTTTTGGTCGCTCATGGTCTCAACATTCCTGGATGTCACGGGTCTTCCCACAGCCCGT
CAGGCTTTCCTCGTTAGTATAGTGGACAGTATCTCCGCCTGTCACGCGGAAGACCGGGGTTCGATTCCCCGACGGGGAGC
TCGTTTTGCATTAGGCCCGACTGTATGAAAGCCACGGGCCCTGTTTGCTCAGCCGAGTGCCATTCTGTCCGCGGTGAGCC
ATAGTTTCCGCTAATAGACGGCTCTCCCGCTTTATGTGGTTCAAGAAAGCAGGCCTTGCAAGTGGATTCAAAGTTTTGCC
AATTAAACACTCTGTTTGTGCCAATTTGCTTTAGACAAACAGCAGGAGACTGAGCACCAGTGACTTGTCACCTACAGCTG
ACAAAGCTGCGAGCAGGGTTCATACCTGCGCAAGAAAACCCCGTCGGACTTAGAGTCCGACGCCTTCAAGTGATTCAAGG
AAACGCTAGGCTATTGTACTGGAGCCGACGGGCGCGATTGTCCGTGTCAGACCCTTCTTCGACAACAACTTTGCAGTCTC
GTTTATATTCTCGGGTTTCCGCACGTGGACGCCCTCTTCAGTACATTTACTCCAGTCAAGTAATTAGAGCCTTTACTAGT
TTACATGAACACATTCGGACGACTTACGTTACGTCAAAGCATTTTCCTAGGAGAGAAAATTTGTTTTGCACAAGCCTGTT
TGGTGAATGCCAAGGTGCTTTCCTGCTCATCTGAATAGAGTTCGCTCTGCATCACGACACAGTTTCATAACAGGTTTCAA
GTTGCACAGGTGAAACCCCAGTGTAGTTCCAGTCCAGTGCCCTTTTCTCCACGCAGTCGGCAAGTTAGTGCACGCGCGTT
AGTTGACACAGACCGTTGACATGCCTTGAGCGGGCTTGGACTTGCGTAGGGGAGACCCCAAGTCCAGTGCCATTTTCTCC
TGGCCATCAGAGGAAGGGAGCGTGAGACAAGGCTTAAGTGCATTTCCTTGGTTCATTTATGTTCTGATGGTTTATGTTTC
GATCGTTTGAATGTGCCAACCTTCTTCACCAGCCGTACCCGCGACGGAGCATGAGACAAGGCTTAAGAGGGACTCCAAGG
CTCATTTACGTTTTTGGTCGCTCATGGTCTCAACATTCCAGGATTTCACGGCTCGAGTGCCATTCTGTCCGCGGTGAGCC
ATAGTTTCCATGCGACGCATATACTCTCCTTTTGTTTCAGATTTTTCTGCCCTTACCGCACCAGATCAAATCACTCCGCT
AATAGACGGCTCTCCCGCTTTATGTGGTTCAAGAAAGCAGGCCTTGCAAGTGGATTCAAAGTTTTGCCAATTAAACACTC
TGTTTGTGCCAATTTGCTTTAGACAAACAGCAGGAGACTGAGCACCAGTGACTTGTCACCTACAGCTGACAAAGCTGCGA
GCAGGGTTCATACCTGCGCAAGAAAACCCCGTCGGACTTAGAGTCCGACGCCTTCAAGTGATTCAAGGAAACGCTAGGCT
ATTGTACTGGAGCCGACGGGCGCGATTGTCCGTGTCAGACCCTTCTTCGACAACAACTTTGCAGTCTCGTTTATATTCTC
GGGTTTCCGCACGTGGACGCCCTCTTCAGTACATTTACTCCAGTCAAGTAATTAGAGCCTTTACTAGTTTACATGAACAC
ATTCGGACGACTTACGTTACGTCAAAGCATTTTCCTAGGAGAGAAAATTTGTTTTGCACAAGCCTGTTTGGTGAATGCCA
AGGTGCTTTCCTGCTCATCTGAATAGAGTTCGCTCTGCATTACGACACAGTTTCATAACAGGTTTCAAGTTGCACAGGTG
AAACCCCAGTGTAGTTCCAGTCCAGTGCCCTTTTCTCCACGCAGTCGGCAAGTTAGTGCACGCGGGTTAGTTGACACAGA
CCGTTGACATGCCTTGAGCGGGCGTGGACTTGCGTAGGGGAGACCCCAAGTCCAGTGCCATTTTCTCCTGGCCATCAGAG
GAAGGGAGCGTGAGACAAGGCTTAAGTGCATTTCCTTGGTTCATTTATGTTCTGATGGTTTATGTTTCGATCGTTTGAAT
GTGCCAACCTTCTTCACCAGCCGTACCCGCGACGGAGCATGAGACAAGGCTTAAGAGGGACTCCAAGGCTCATTTACGTT
TTTGGTCGCTCATGGTCTCAACATTCCAGGATTTCACGGCTCGAGTGCCATTCTGTCCGCGGTGAGCCATAGTTTCCATG
CGACGCATATACTCTCCTTTTGTTTCAGATTTTTCTGCCCTTACCGCACCAGATCAAATCACTCCGCTAATAGACGGCTC
TCCCGCTTTATGTGGTTCAAGAAAGCAGGCCTTGCAAGTGGATTCAAAGTTTTGCCAATTAAACACTCTGTTTGTGCCAA
TTTGCTTTAGACAAACAGCAGGAGACTGAGCACCAGTGACTTGTCACCTACAGCTGACAAAGCTGCGAGCAGGGTTCATA
CCTGCGCAAGAAAACCCCGTCGGACTTAGAGTCCGACGCCTTCAAGTGATTCAAGGAAACGCTAGGCTATTGTACTGGAG
CCGACGGGCGCGATTGTCCGTGTCAGACCCTTCTTCGACAACAACTTTGCAGTCTCGTTTATATTCTCGGGTTTCCGCAC
GTGGACGCCCTCTTCAGTACATTTACTCCAGTCAAGTAATTAGAGCCTTTACTAGTTTACATGAACATATTCGGACGACT
TACTTTACGTCAAAGCATTTTCCTAGGAGAGAAAATTTGTTTTGCACAAGCCTGTTTGGTGAATGCCAAGGTGCTTTCCT
GCTCATCTGAATAGAGTTCGCTCTGCATTACGACACAGTTTCATAACAGGCTTCAAGTTGCACAGGTGAAACCCCAGTGT
AGTTCCAGTCCAGTGCCCTTTTCTCCATGCAGTCGGCAAGTTAGTGCACGCGGGTTAGTTGACACAGACCGTTGACATGC
CTTGAGCGGGCTTGGACTTGCGTAGGGGAGACCCCAAGTCCAGTGCCATTTTCTCCTGGCCATCAGAGGAAGGGAGCGTG
AGACAAGGCTTAAGTGCATTTCCTTGGTTCATTTATGTTCTGATGGTTTATGTTTCGATCGTTTGAATGTGCCAACCTTC
TTCACCAGCCGTACCCGCGACGGAGCATGAGACAAGGCTTAAGAGGGACTCCAAGGCTCATTTACGTTTTTGGTCGCTCA
TGGTCTCAACATTCCTGGATGTCACGGGTCTTCCCACAGCCCGTCAGGCTTTCCTCGTTAGTATAGTGGACAGTATCTCC
GCCTGTCACGCGGAAGACCGGGGTTCGATTCCCCGACGGGGAGCTCGTTTTGCATTAGGCCCGACTGTATGAAAGCCACG
GGCCCTGTTTGCTCAGCCGAGTGCCATTCTGTCCGCGGTGAGCCATAGTTTCCATGCGACGCATATACTCTCCTTTTGTT
TCAGATTTTTCTGCCCTTACCGCACCAGATCAAATCACTCCGCTAATAGACGGCTCTCCCGCTTTATGTGGTTCAAGAAA
GCAGGCCTTGCAAGTGGATTCAAAGTTTTGCCAATTAAACACTCTGTTTGTGCCAATTTGCTTTAGACAAACAGCAGGAG
ACTGAGCACCAGTGACTTGTCACCTACAGCTGACAAAGCTGCGAGCAGGGTTCATACCTGCGCAAGAAAACCCCGTCGGA
CTTAGAGTCCGACGCCTTCAAGTGATTCAAGGAAACGCTAGGCTATTGTACTGGAGCCGACGGGCGCGATTGTCCGTGTC
AGACCCTTCTTCGACAACAACTTTGCAGTCTCGTTTATATTCTCGGGTTTCCGCACGTGGACGCCCTCTTCAGTACATTT
ACTCCAGTCAAGTAATTAGAGCCTTTACTTCTTTACATGAACACATTCGGACGACTTACGTTACGTCAAAGCATTTTCCT
AGGAGAGAAAATTTGTTTTGCACAAGCCTGTTTGGTGAATGCCAAGGTGCTTTCCTGCTCATCTGAATAGAGTTCGCTCT
GCATCACGACACAGTTTCATAACAGGCTTCAAGTTGCACAGGTGAAACCCCAGTGTAGTTCCAGTCCAGTGCCCTTTTCT
CCACGCAGTCGGCAAGTTAGTGCACGCGCGTTAGTTGACACAGACCGTTGACATGCCTTGAGCGGGCTTGGACTTGCGTA
GGGGAGACCCCAAGTCCAGTGCCATTTTCTCCTGGCCATCAGAGGAAGGGAGCGTGAGACAAGGCTTAAGTGCATTTCCT
TGGTTCATTTATGTTCTGATGGTTTATGTTTCGATCGTTTGAATGTGCCAACCTTCTTCACCAGCCGTACCCGCGACGGA
GCCTGAGACAAGGCTTAAGAGGGACTCCAAGGCTCATTTACGTTTTTGGTCGCTCATGGTCTCAACATTCCAGGTTGTCA
CGGGTCTTCCCACAGCCCGTCAGGCTTTCCTCGTTAGTATAGTGGACAGTATCTCCGCCTGTCACGCGGAAGACCGGGGT
TTGATTCCCTGACGGGGAGCTCGTTTTGCATTAGGCCCGACTGTATGAAAGCCACGGGCCCTGTTTGATCAGCCGAGTGC
CATTCTGTCCGCGGTGAGCCATAGTTTCATAAGCCATCAACCATAGTTGATGGTTTATGTTTCGATCGTTTGAATGTGCC
AACCTTCTTCACCAGCCGTACCCGCGACGGAGCATGAGACAAGGCTTAAGAGGGTCTCCAAGGCTCATTTACGTTTTTGG
TCGCTCATGGTCTCAACATTCCAGGATTTCACGGCTCGAGTGCCATTCTGTCCGCGGTGAGCCATAGTTTCCATGCGACG
CATATACTCTCCTTTTGTTTCAGATTTTTCTGCCCTTACCGCACCAGATCAAATCACTCCGCTAATAGACGGCTCTCCCG
CTTTATGTGGTTCAAGAAAGCAGGCCTTGCAAGTGGATTCAAAGTTTTGCCAATTAAACACTCTGTTTGTGCCAATTTGC
TTTAGACAAACAGCAGGAGACTGAGCACCAGTGACTTGTCACCTACAGCTGACAAAGCTGCGAGCAGGGTTCATACCTGC
GCAAGAAAACCCCGTCGGACTTAGAGTCCGACGCCTTCAAGTGATTCAAGGAAACGCTAGGCTATTGTACTGGAGCCGAC
GGGCGCGATTGTCCGTGTCAGACCCTTCTTCGACAACAACTTTGCAGTCTCGTTTATATTCTCGGGTTTCCGCACGTGGA
CGCCCTCTTCAGTACATTTACTCCAGTCAAGTAATTAGAGCCTTTACTAGTTTACATGAACACATTCGGACGACTTACGT
TACGTCAAAGCATTTTCCTAGGAGAGAAAATTTGTTTTGCACAAGCCTGTTTGGTGAATGCCAAGGTGCTTTCCTGCTCA
TCTGAATAGAGTTCGCTCTGCATTACGACACAGTTTCATAACAGGCTTCAAGTTGCACAGGTGAAACCCCAGTGTAGTTC
CAGTCCAGTGCCCTTTTCTCCACGCAGTCGTCAAGTTAGTGCACGCGCGTTAGTTGACACAGACCGTTGACATGCCTTGA
GCGGGCTTGGACATGCGTAGGGGAGACCCCAAGTCCAGTGCCATTTTCTCCTGGCCATCAGAGGAAGGGAGCGTGAGACA
AGGCTTAAGTGCATTTCCTTGGTTCATTTATGTTCTGATGGTTTATGTTTCGATCGTTTGAATGTGCCAACCTTCTTCAC
CAGCCGTACCCGCGACGGAGCATGAGACAAGGCTTAAGAGGGTCTCCAAGGCTCATTTACGTTTTTGGTCGCTCATGGTC
TCAACATTCCAGGTTGTCACGGGTCTTCCCACAGCCCGTCAGGTTTTCCTCGTTAGTATAGTGGACAGTATCTCCGCCTG
TCACGCGGAAGACCGGGGTTCGATTCCCCGACGGGGAGCTCGTTTTGCATTAGGCCCGACTGTATGAAAGCCACGGGCCC
TGTTTGCTCAGCCGAGTGCCATTCTGTCCGCGGTGAGCCATAGTTTCCGCTAATAGACGGCTCTCCCGCTTTATGTGGTT
CAAGAAAGCAGGCCTTGCAAGTGGATTCAAAGTTTTGCCAATTAAACACTCTGTTTGTGCCAATTTGCTTTAGACAAACA
GCAGGAGACTGAGCACCAGTGACTTGTCACCTACAGCTGACAAAGCTGCGAGCAGGGTTCATACCTGCGCAAGAAAACCC
CGTCGGACTTAGAGTCCGACGCCTTCAAGAGATTCAAGGAAACGCTAGGCTATTGTACTGGAGCCGACGGGCGCGATTGT
CCGTGTCAGACCCTTCTTCGACAACAACTTTGCAGTCTCGTTTATATTCTCGGGTTTCCGCACGTGGACGCCCTCTTCAG
TACATTTACTCCAGTCAAGTAATTAGAGCCTTTACTAGTTTACATGAACACATTCGGACGACTTACGTTACGTCAAAGCA
TTTTCCTAGGAGAGAAAATTTGTTTTGCACAAGCCTGTTTGGTGAATGCCAAGGTGCTTTCCTGCTCATCTGAATAGAGT
TCGCTCTGCATTACGACACAGTTTCATAACAGGTTTCAAGTTGCACAGGTGAAACCCCAGTGTAGTTCCAGTCCAGTGCC
CTTTTCTCCACGCAGTCGGCAAGTTAGTGCACGCGCGTTAGTTGACACAGACCGTTGACATGCCTTGAGCGGGCTTGGAC
TTGCGTAGGGGAGACCCCAAGTCCAGTGCCATTTTCTCCTGGCCATCAGAGGAAGGGAGCGTGAGACAAGGCTTAAGTGC
ATTTCCTTGGTTCATTTATGTTCTGATGGTTTATGTTTCGATCGTTTGAATGTGCCAACCTTCTTCACCAGCCGTACCCG
CGACGGAGCATGAGACAAGGCTTAAGAGGGACTCCAAGGCTCATTTACGTTTTTGGTCGCTCATGGTCTCAACATTCCAG
GATTTCACGGCTCGAGTGCCATTCTGTCCGCGGTGAGCCATAGTTTCCATGCGACGCATATACTCTCCTTTTGTTTCAGA
TTTTTCTGCCCTTACCGCACCAGATCAAATCACTCCGCTAATAGACGGCTCTCCCGCTTTATGTGGTTCAAGAAAGCAGG
CCTTGCAAGTGGATTCAAAGTTTTGCCAATTAAACACTCTGTTTGTGCCAATTTGCTTTAGACAAACAGCAGGAGACTGA
GCACCAGTGACTTGTCACCTACAGCTGACAAAGCTGCGAGCAGGGTTCATACCTGCGCAAGAAAACCCCGTCGGACTTAG
AGTCCGACGCCTTCAAGTGATTCAAGGAAACGCTAGGCTATTGTACTGGAGCCGACGGGCGCGATTGTCCGTGTCAGACC
CTTCTTCGACAACAACTTTGCAGTCTCGTTTATATTCTCGGGTTTCCGCACGTGGACGCCCTCTTCAGTACATTTACTCC
AGTCAAGTAATTAGAGCCTTTACTAGTTTACATGAACACATTCGGACGACTTACGTTACGTCAAAGCATTTTCCTAGGAG
AGAAAATTTGTTTCAGATTTTTCTGCCCTTACCGCACCAGATCAAATCACTCCGCTAATAGACGGCTCTCCCGCTTTATG
TGGTTCAAGAAAGCAGGCCTTGCAAGTGGATTCAAAGTTTTGCCAATTAAACACTCTGTTTGTGCCAATTTGCTTTAGAC
AAACAGCAGGAGACTGAGCACCAGTGACTTGTCACCTACAGCTGACAAAGCTGCGAGCAGGGTTCATACCTGCGCAAGAA
AACCCCGTCGGACTTAGAGTCCGACGCCTTCAAGTGATTCAAGGAAACGCTAGGCTATTGTACTGGAGCCGACGGGCGCG
ATTGTCCGTGTCAGACCCTTCTTCGACAACAACTTTGCAGTCTCGTTTATATTCTCGGGTTTCCGCACGTGGACGCCCTC
TTCAGTACATTTACTCCAGTCAAGTAATTAGAGCCTTTACTAGTTTACATGAACACATTCGGACGACTTACGTTACGTCA
AAGCATTTTCCTAGGAGAGAAAATTTGTTTTGCACAAGCCTGTTTGGTGAATGCCAAGGTGCTTTCCTGCTCATCTGAAT
AGAGTTCGCTCTGCATTACGACACAGTTTCATAACAGGCTTCAAGTTGCACAGGTGAAACCCCAGTGTAGTTCCAGTCCA
GTGCCCTTTTCTCCACGCAGTCGGCAAGTTAGTGCACGCGCGTTAGTTGACACAGACCGTTGACATGCCTTGAGCGGGCT
TGGACATGCGTAGGGGAGACCCCAAGTCCAGTGCCATTTTCTCCTGGCCATCAGAGGAAGGGAGCGTGAGACAAGGCTTA
AGTGCATTTCCTTGGTTCATTTATGTTCTGATGGTTTATGTTTCGATCGTTTGAATGTGCCAACCTTCTTCACCAGCCGT
ACCCGCGACGGAGCATGAGACAAGGCTTAAGAGGGTCTCCAAGGCTCATTTACGTTTTTGGTCGCTCATGGTCTCAACAT
TCCAGGATTTCACGGCTCGAGTGCCATTCTGTCCGCGGTGAGCCATAGTTTCCATGCGACGCATATACTCTCCTTTTGTT
TCAGATTTTTCTGCCCTTACCGCACCAGATCAAATCACTCCGCTAATAGACGGCTCTCCCGCTTTATGTGGTTCAAGAAA
GCAGGCCTTGCAAGTGGATTCAAAGTTTTGCCAATTAAACACTCTGTTTGTGCCAATTTGCTTTAGACAAACAGCAGGAG
ACTGAGCACCAGTGACTTGTCACCTACAGCTGACAAAGCTGCGAGCAGGGTTCATACCTGCGCAAGAAAACCCCGTCGGA
CTTAGAGTCCGACGCCTTCAAGTGATTCAAGGAAACGCTAGGCTATTGTACTGGAGCCGACGGGCGCGATTGTCCGTGTC
AGACCCTTCTTCGACAACAACTTTGCAGTCTCGTTTATATTCTCGGGTTTCCGCACGTGGACGCCCTCTTCAGTACATTT
ACTCCAGTCAAGTAATTAGAGCCTTTACTAGTTTACATGAACATATTCGGACGACTTACTTTACGTCAAAGCATTTTCCT
AGGAGAGAAAATTTGTTTTGCACAAGCCTGTTTGGTGAATGCCAAGGTGCTTTCCTGCTCATCTGAATAGAGTTCGCTCT
GCATTACGACACAGTTTCATAACAGGCTTCAAGTTGCACAGGTGAAACCCCAGTGTAGTTCCAGTCCAGTGCCCTTTTCT
CCATGCAGTCGGCAAGTTAGTGCACGCGGGTTAGTTGACACAGACCGTTGACATGCCTTGAGCGGGCTTGGACTTGCGTA
GGGGAGACCCCAAGTCCAGTGCCATTTTCTCCTGGCCATCAGAGGAAGGGAGCGTGAGACAAGGCTTAAGTGCATTTCCT
TGGTTCATTTATGTTCTGATGGTTTATGTTTCGATCGTTTGAATGTGCCAACCTTCTTCACCAGCCGTACCCGCGACGGA
GCATGAGACAAGGCTTAAGAGGGTCTCCAAGGCTCATTTACGTTTTTGGTCGCTCATGGTCTCAACATTCCAGGATTTCA
CGGCTCGAGTGCCATTCTGTCCGCGGTGAGCCATAGTTTCCATGCGACGCATATACTCTCCTTTTGTTTCAGATTTTTCT
GCCCTTACCGCACCAGATCAAATCACTCCGCTAATAGACGGCTCTCCCGCTTTATGTGGTTCAAGAAAGCAGGCCTTGCA
AGTGGATTCAAAGTTTTGCCAATTAAACACTCTGTTTGTGCCAATTTGCTTTAGACAAACAGCAGGAGACTGAGCACCAG
TGACTTGTCACCTACAGCTGACAAAGCTGCGAGCAGGGTTCATACCTGCGCAAGAAAACCCCGTCGGACTTAGAGTCCGA
CGCCTTCAAGTGATTCAAGGAAACGCTAGGCTATTGTACTGGAGCCGACGGGCGCGATTGTCCGTGTCAGACCCTTCTTC
GACAACAACTTTGCAGTCTCGTTTATATTCTCGGGTTTCCGCACGTGGACGCCCTCTTCAGTACATTTACTCCAGTCAAG
TAATTAGAGCCTTTACTAGTTTACATGAACATATTCGGACGACTTACTTTACGTCAAAGCATTTTCCTAGGAGAGAAAAT
TTGTTTTGCACAAGCCTGTTTGGTGAATGCCAAGGTGCTTTCCTGCTCATCTGAATAGAGTTCGCTCTGCATTACGACAC
AGTTTCATAACAGGCTTCAAGTTGCACAGGTGAAACCCCAGTGTAGTTCCAGTCCAGTGCCCTTTTCTCCATGCAGTCGG
CAAGTTAGTGCACGCGGGTTAGTTGACACAGACCGTTGACATGCCTTGAGCGGGCTTGGACTTGCGTAGGGGAGACCCCA
AGTCCAGTGCCATTTTCTCCTGGCCATCAGAGGAAGGGAGCGTGAGACAAGGCTTAAGTGCATTTCCTTGGTTCATTTAT
GTTCTGATGGTTTATGTTTCGATCGTTTGAATGTGCCAACCTTCTTCACCAGCCGTACCCGCGACGGAGCATGAGACAAG
GCTTAAGAGGGACTCCAAGGCTCATTTACGTTTTTGGTCGCTCATGGTCTCAACATTCCTGGATGTCACGGGTCTTCCCA
CAGCCCGTCAGGCTTTCCTCGTTAGTATAGTGGACAGTATCTCCGCCTGTCACGCGGAAGACCGGGGTTCGATTCCCCGA
CGGGGAGCTCGTTTTGCATTAGGCCCGACTGTATGAAAGCCACGGGCCCTGTTTGCTCAGCCGAGTGCCATTCTGTCCGC
GGTGAGCCATAGTTTCCATGCGACGCATATACTCTCCTTTTGTTTCAGATTTTTCTGCCCTTACCGCACCAGATCAAATC
ACTCCGCTAATAGACGGCTCTCCCGCTTTATGTGGTTCAAGAAAGCAGGCCTTGCAAGTGGATTCAAAGTTTTGCCAATT
AAACACTCTGTTTGTGCCAATTTGCTTTAGACAAACAGCAGGAGACTGAGCACCAGTGACTTGTCACCTACAGCTGACAA
AGCTGCGAGCAGGGTTCATACCTGCGCAAGAAAACCCCGTCGGACTTAGAGTCCGACGCCTTCAAGTGATTCAAGGAAAC
GCTAGGCTATTGTACTGGAGCCGACGGGCGCGATTGTCCGTGTCAGACCCTTCTTCGACAACAACTTTGCAGTCTCGTTT
ATATTCTCGGGTTTCCGCACGTGGACGCCCTCTTCAGTACATTTACTCCAGTCAAGTAATTAGAGCCTTTACTAGTTTAC
ATGAACACATTCGGACGACTTACGTTACGTCAAAGCATTTTCCTAGGAGAGAAAATTTGTTTTGCACAAGCCTGTTTGGT
GAATGCCAAGGTGCTTTCCTGCTCATCTGAATAGAGTTCGCTCTGCATTACGACACAGTTTCATAACAGGCTTCAAGTTG
CACAGGTGAAACCCCAGTGTAGTTCCAGTCCAGTGCCCTTTTCTCCACGCAGTCGGCAAGTTAGTGCACGCGCGTTAGTT
GACACAGACCGTTGACATGCCTTGAGCGGGCTTGGACATGCGTAGGGGAGACCCCAAGTCCAGTGCCATTTTCTCCTGGC
CATCAGAGGAAGGGAGCGTGAGACAAGGCTTAAGTGCATTTCCTTGGTTCATTTATGTTCTGATGGTTTATGTTTCGATC
GTTTGAATGTGCCAACCTTCTTCACCAGCCGTACCCGCGACGGAGCATGAGACAAGGCTTAAGAGGGTCTCCAAGGCTCA
TTTACGTTTTTGGTCGCTCATGGTCTCAACATTCCAGGATTTCACGGCTCGAGTGCCATTCTGTCCGCGGTGAGCCATAG
TTTCCATGCGACGCATATACTCTCCTTTTGTTTCAGATTTTTCTGCCCTTACCGCACCAGATCAAATCACTCCGCTAATA
GACGGCTCTCCCGCTTTATGTGGTTCAAGAAAGCAGGCCTTGCAAGTGGATTCAAAGTTTTGCCAATTAAACACTCTGTT
TGTGCCAATTTGCTTTAGACAAACAGCAGGAGACTGAGCACCAGTGACTTGTCACCTACAGCTGACAAAGCTGCGAGCAG
GGTTCATACCTGCGCAAGAAAACCCCGTCGGACTTAGAGTCCGACGCCTTCAAGTGATTCAAGGAAACGCTAGGCTATTG
TACTGGAGCCGACGGGCGCGATTGTCCGTGTCAGACCCTTCTTCGACAACAACTTTGCAGTCTCGTTTATATTCTCGGGT
TTCCGCACGTGGACGCCCTCTTCAGTACATTTACTCCAGTCAAGTAATTAGAGCCTTTACTAGTTTACATGAACATATTC
GGACGACTTACTTTACGTCAAAGCATTTTCCTAGGAGAGAAAATTTGTTTTGCACAAGCCTGTTTGGTGAATGCCAAGGT
GCTTTCCTGCTCATCTGAATAGAGTTCGCTCTGCATTACGACACAGTTTCATAACAGGCTTCAAGTTGCACAGGTGAAAC
CCCAGTGTAGTTCCAGTCCAGTGCCCTTTTCTCCATGCAGTCGGCAAGTTAGTGCACGCGGGTTAGTTGACACAGACCGT
TGACATGCCTTGAGCGGGCTTGGACTTGCGTAGGGGAGACCCCAAGTCCAGTGCCATTTTCTCCTGGCCATCAGAGGAAG
GGAGCGTGAGACAAGGCTTAAGTGCATTTCCTTGGTTCATTTATGTTCTGATGGTTTATGTTTCGATCGTTTGAATGTGC
CAACCTTCTTCACCAGCCGTACCCGCGACGGAGCATGAGACAAGGCTTAAGAGGGTCTCCAAGGCTCATTTACGTTTTTG
GTCGCTCATGGTCTCAACATTCCAGGATTTCACGGCTCGAGTGCCATTCTGTCCGCGGTGAGCCATAGTTTCCATGCGAC
GCATATACTCTCCTTTTGTTTCAGATTTTTCTGCCCTTACCGCACCAGATCAAATCACTCCGCTAATAGACGGCTCTCCC
GCTTTATGTGGTTCAAGAAAGCAGGCCTTGCAAGTGGATTCAAAGTTTTGCCAATTAAACACTCTGTTTGTGCCAATTTG
CTTTAGACAAACAGCAGGAGACTGAGCACCAGTGACTTGTCACCTACAGCTGACAAAGCTGCGAGCAGGGTTCATACCTG
CGCAAGAAAACCCCGTCGGACTTAGAGTCCGACGCCTTCAAGTGATTCAAGGAAACGCTAGGCTATTGTACTGGAGCCGA
CGGGCGCGATTGTCCGTGTCAGACCCTTCTTCGACAACAACTTTGCAGTCTCGTTTATATTCTCGGGTTTCCGCACGTGG
ACGCCCTCTTCAGTACATTTACTCCAGTCAAGTAATTAGAGCCTTTACTAGTTTACATGAACATATTCGGACGACTTACT
TTACGTCAAAGCATTTTCCTAGGAGAGAAAATTTGTTTTGCACAAGCCTGTTTGGTGAATGCCAAGGTGCTTTCCTGCTC
ATCTGAATAGAGTTCGCTCTGCATTACGACACAGTTTCATAACAGGCTTCAAGTTGCACAGGTGAAACCCCAGTGTAGTT
CCAGTCCAGTGCCCTTTTCTCCATGCAGTCGGCAAGTTAGTGCACGCGGGTTAGTTGACACAGACCGTTGACATGCCTTG
AGCGGGCTTGGACTTGCGTAGGGGAGACCCCAAGTCCAGTGCCATTTTCTCCTGGCCATCAGAGGAAGGGAGCGTGAGAC
AAGGCTTAAGTGCATTTCCTTGGTTCATTTATGTTCTGATGGTTTATGTTTCGATCGTTTGAATGTGCCAACCTTCTTCA
CCAGCCGTACCCGCGACGGAGCATGAGACAAGGCTTAAGAGGGACTCCAAGGCTCATTTACGTTTTTGGTCGCTCATGGT
CTCAACATTCCTGGATGTCACGGGTCTTCCCACAGCCCGTCAGGCTTTCCTCGTTAGTATAGTGGACAGTATCTCCGCCT
GTCACGCGGAAGACCGGGGTTCGATTCCCCGACGGGGAGCTCGTTTTGCATTAGGCCCGACTGTATGAAAGCCACGGGCC
CTGTTTGCTCAGCCGAGTGCCATTCTGTCCGCGGTGAGCCATAGTTTCCATGCGACGCATATACTCTCCTTTTGTTTCAG
ATTTTTCTGCCCTTACCGCACCAGATCAAATCACTCCGCTAATAGACGGCTCTCCCGCTTTATGTGGTTCAAGAAAGCAG
GCCTTGCAAGTGGATTCAAAGTTTTGCCAATTAAACACTCTGTTTGTGCCAATTTGCTTTAGACAAACAGCAGGAGACTG
AGCACCAGTGACTTGTCACCTACAGCTGACAAAGCTGCGAGCAGGGTTCATACCTGCGCAAGAAAACCCCGTCGGACTTA
GAGTCCGACGCCTTCAAGTGATTCAAGGAAACGCTAGGCTATTGTACTGGAGCCGACGGGCGCGATTGTCCGTGTCAGAC
CCTTCTTCGACAACAACTTTGCAGTCTCGTTTATATTCTCGGGTTTCCGCACGTGGACGCCCTCTTCAGTACATTTACTC
CAGTCAAGTAATTAGAGCCTTTACTAGTTTACATGAACACATTCGGACGACTTACGTTACGTCAAAGCATTTTCCTAGGA
GAGAAAATTTGTTTTGCACAAGCCTGTTTGGTGAATGCCAAGGTGCTTTCCTGCTCATCTGAATAGAGTTCGCTCTGCAT
TACGACACAGTTTCATAACAGGCTTCAAGTTGCACAGGTGAAACCCCAGTGTAGTTCCAGTCCAGTGCCCTTTTCTCCAC
GCAGTCGGCAAGTTAGTGCACGCGCGTTAGTTGACACAGACCGTTGACATGCCTTGAGCGGGCTTGGACATGCGTAGGGG
AGACCCCAAGTCCAGTGCCATTTTCTCCTGGCCATCAGAGGAAGGGAGCGTGAGACAAGGCTTAAGTGCATTTCCTTGGT
TCATTTATGTTCTGATGGTTTATGTTTCGATCGTTTGAATGTGCCAACCTTCTTCACCAGCCGTACCCGCGACGGAGCAT
GAGACAAGGCTTAAGAGGGTCTCCAAGGCTCATTTACGTTTTTGGTCGCTCATGGTCTCAACATTCCAGGATTTCACGGC
TCGAGTGCCATTCTGTCCGCGGTGAGCCATAGTTTCCATGCGACGCATATACTCTCCTTTTGTTTCAGATTTTTCTGCCC
TTACCGCACCAGATCAAATCACTCCGCTAATAGACGGCTCTCCCGCTTTATGTGGTTCAAGAAAGCAGGCCTTGCAAGTG
GATTCAAAGTTTTGCCAATTAAACACTCTGTTTGTGCCAATTTGCTTTAGACAAACAGCAGGAGACTGAGCACCAGTGAC
TTGTCACCTACAGCTGACAAAGCTGCGAGCAGGGTTCATACCTGCGCAAGAAAACCCCGTCGGACTTAGAGTCCGACGCC
TTCAAGTGATTCAAGGAAACGCTAGGCTATTGTACTGGAGCCGACGGGCGCGATTGTCCGTGTCAGACCCTTCTTCGACA
ACAACTTTGCAGTCTCGTTTATATTCTCGGGTTTCCGCACGTGGACGCCCTCTTCAGTACATTTACTCCAGTCAAGTAAT
TAGAGCCTTTACTAGTTTACATGAACATATTCGGACGACTTACTTTACGTCAAAGCATTTTCCTAGGAGAGAAAATTTGT
TTTGCACAAGCCTGTTTGGTGAATGCCAAGGTGCTTTCCTGCTCATCTGAATAGAGTTCGCTCTGCATTACGACACAGTT
TCATAACAGGCTTCAAGTTGCACAGGTGAAACCCCAGTGTAGTTCCAGTCCAGTGCCCTTTTCTCCATGCAGTCGGCAAG
TTAGTGCACGCGGGTTAGTTGACACAGACCGTTGACATGCCTTGAGCGGGCTTGGACTTGCGTAGGGGAGACCCCAAGTC
CAGTGCCATTTTCTCCTGGCCATCAGAGGAAGGGAGCGTGAGACAAGGCTTAAGTGCATTTCCTTGGTTCATTTATGTTC
TGATGGTTTATGTTTCGATCGTTTGAATGTGCCAACCTTCTTCACCAGCCGTACCCGCGACGGAGCATGAGACAAGGCTT
AAGAGGGACTCCAAGGCTCATTTACGTTTTTGGTCGCTCATGGTCTCAACATTCCTGGATGTCACGGGTCTTCCCACAGC
CCGTCAGGCTTTCCTCGTTAGTATAGTGGACAGTATCTCCGCCTGTCACGCGGAAGACCGGGGTTCGATTCCCCGACGGG
GAGCTCGTTTTGCATTAGGCCCGACTGTATGAAAGCCACGGGCCCTGTTTGCTCAGCCGAGTGCCATTCTGTCCGCGGTG
AGCCATAGTTTCCATGCGACGCATATACTCTCCTTTTGTTTCAGATTTTTCTGCCCTTACCGCACCAGATCAAATCACTC
CGCTAATAGACGGCTCTCCCGCTTTATGTGGTTCAAGAAAGCAGGCCTTGCAAGTGGATTCAAAGTTTTGCCAATTAAAC
ACTCTGTTTGTGCCAATTTGCTTTAGACAAACAGCAGGAGACTGAGCACCAGTGACTTGTCACCTACAGCTGACAAAGCT
GCGAGCAGGGTTCATACCTGCGCAAGAAAACCCCGTCGGACTTAGAGTCCGACGCCTTCAAGTGATTCAAGGAAACGCTA
GGCTATTGTACTGGAGCCGACGGGCGCGATTGTCCGTGTCAGACCCTTCTTCGACAACAACTTTGCAGTCTCGTTTATAT
TCTCGGGTTTCCGCACGTGGACGCCCTCTTCAGTACATTTACTCCAGTCAAGTAATTAGAGCCTTTACTAGTTTACATGA
ACACATTCGGACGACTTACGTTACGTCAAAGCATTTTCCTAGGAGAGAAAATTTGTTTCAGATTTTTCTGCCCTTACCGC
ACCAGATCAAATCACTCCGCTAATAGACGGCTCTCCCGCTTTATGTGGTTCAAGAAAGCAGGCCTTGCAAGTGGATTCAA
AGTTTTGCCAATTAAACACTCTGTTTGTGCCAATTTGCTTTAGACAAACAGCAGGAGACTGAGCACCAGTGACTTGTCAC
CTACAGCTGACAAAGCTGCGAGCAGGGTTCATACCTGCGCAAGAAAACCCCGTCGGACTTAGAGTCCGACGCCTTCAAGT
GATTCAAGGAAACGCTAGGCTATTGTACTGGAGCCGACGGGCGCGATTGTCCGTGTCAGACCCTTCTTCGACAACAACTT
TGCAGTCTCGTTTATATTCTCGGGTTTCCGCACGTGGACGCCCTCTTCAGTACATTTACTCCAGTCAAGTAATTAGAGCC
TTTACTAGTTTACATGAACACATTCGGACGACTTACGTTACGTCAAAGCATTTTCCTAGGAGAGAAAATTTGTTTTGCAC
AAGCCTGTTTGGTGAATGCCAAGGTGCTTTCCTGCTCATCTGAATAGAGTTCGCTCTGCATTACGACACAGTTTCATAAC
AGGCTTCAAGTTGCACAGGTGAAACCCCAGTGTAGTTCCAGTCCAGTGCCCTTTTCTCCACGCAGTCGGCAAGTTAGTGC
ACGCGCGTTAGTTGACACAGACCGTTGACATGCCTTGAGCGGGCTTGGACATGCGTAGGGGAGACCCCAAGTCCAGTGCC
ATTTTCTCCTGGCCATCAGAGGAAGGGAGCGTGAGACAAGGCTTAAGTGCATTTCCTTGGTTCATTTATGTTCTGATGGT
TTATGTTTCGATCGTTTGAATGTGCCAACCTTCTTCACCAGCCGTACCCGCGACGGAGCATGAGACAAGGCTTAAGAGGG
ACTCCAAGGCTCATTTACGTTTTTGGTCGCTCATGGTCTCAACATTCCAGGTTGTCACGGGTCTTCCCACAGCCCGTCAG
GCTTTCCTCGTTAGTATAGTGGACAGTATCTCCGCCTGTCACGCGGAAGACCGGGGTTCGATTCCCCGACGGGGAGCTCG
TTTTGCATTAGGCCCGACTGTATGAAAGCCACGGGCCCTGTTTGCTCAGCCGAGTGCCATTCTGTCCGCGGTGAGCCATA
GTTTCCATGCGACGCATATACTCTCCTGTTGTTTCAGATTTTTCTGCCCTTACCGCACCAGATCAAATCACTCCGCTAAT
AGACGGCTCTCCCGCTTTATGTGGTTCAAGAAAGCAGGCCTTGCAAGTGGATTCAAAGTTTTGCCAATTAAACACTCTGT
TTGTGCCAATTTGCTTTAGACAAACAGCAGGAGACTGAGCACCAGTGACTTGTCACCTACAGCTGACAAAGCTGCGAGCA
GGGTTCATACCTGCGCAAGAAAACCCCGTCGGACTTAGAGTCCGACGCCTTCAAGTGATTCAAGGAAACGCTAGGCTATT
GTACTGGAGCCGACGGGCGCGATTGTCCGTGTCAGACCCTTCTTCGACAACAACTTTGCAGTCTCGTTTATATTCTCGGG
TTTCCGCACGTGGACGCCCTCTTCAGTACATTTACTCCAGTCAAGTAATTAGAGCCTTTACTAGTTTACATGAACACATT
CGGACGACTTACGTTACGTCAAAGCATTTTCCTAGGAGAGAAAATTTGTTTTGCACAAGCCTGTTTGGTGAATGCCAAGG
TGCTTTCCTGCTCATCTGAATAGAGTTCGCTCTGCATTACGACACAGTTTCATAACAGGCTTCAAGTTGCACAGGTGAAA
CCCCAGTGTAGTTCCAGTCCAGTGCCCTTTTCTCCACGCAGTCGGCAAGTTAGTGCACGCGCGTTAGTTGACACAGACCG
TTGACATGCCTTGAGCGGGCTTGGACATGCGTAGGGGAGACCCCAAGTCCAGTGCCATTTTCTCCTGGCCATCAGAGGAA
GGGAGCGTGAGACAAGGCTTAAGTGCATTTCCTTGGTTCATTTATGTTCTGATGGTTTATGTTTCGATCGTTTGAATGTG
CCAACCTTCTTCACCAGCCGTACCCGCGACGGAGCATGAGACAAGGCTTAAGAGGGTCTCCAAGGCTCATTTACGTTTTT
GGTCGCTCATGGTCTCAACATTCCAGGATTTCACGGCTCGAGTGCCATTCTGTCCGCGGTGAGCCATAGTTTCCATGCGA
CGCATATACTCTCCTTTTGTTTCAGATTTTTCTGCCCTTACCGCACCAGATCAAATCACTCCGCTAATAGACGGCTCTCC
CGCTTTATGTGGTTCAAGAAAGCAGGCCTTGCAAGTGGATTCAAAGTTTTGCCAATTAAACACTCTGTTTGTGCCAATTT
GCTTTAGACAAACAGCAGGAGACTGAGCACCAGTGACTTGTCACCTACAGCTGACAAAGCTGCGAGCAGGGTTCATACCT
GCGCAAGAAAACCCCGTCGGACTTAGAGTCCGACGCCTTCAAGTGATTCAAGGAAACGCTAGGCTATTGTACTGGAGCCG
ACGGGCGCGATTGTCCGTGTCAGACCCTTCTTCGACAACAACTTTGCAGTCTCGTTTATATTCTCGGGTTTCCGCACGTG
GACGCCCTCTTCAGTACATTTACTCCAGTCAAGTAATTAGAGCCTTTACTAGTTTACATGAACATATTCGGACGACTTAC
TTTACGTCAAAGCATTTTCCTAGGAGAGAAAATTTGTTTTGCACAAGCCTGTTTGGTGAATGCCAAGGTGCTTTCCTGCT
CATCTGAATAGAGTTCGCTCTGCATTACGACACAGTTTCATAACAGGCTTCAAGTTGCACAGGTGAAACCCCAGTGTAGT
TCCAGTCCAGTGCCCTTTTCTCCACGCAGTCGGCAAGTTAGTGCACGCGGGTTAGTTGACACAGACCGTTGACATGCCTT
GAGCGGGCTTGGACTTGCGTAGGGGAGACCCCAAGTCCAGTGCCATTTTCTCCTGGCCATCAGAGGAAGGGAGCGTGAGA
CAAGGCTTAAGTGCATTTCCTTGGTTCATTTATGTTCTGATGGTTTATGTTTCGATCGTTTGAATGTGCCAACCTTCTTC
ACCAGCCGTACCCGCGACGGAGCATGAGACAAGGCTTAAGAGGGACTCCAAGGCTCATTTACGTTTTTGGTCGCTCATGG
TCTCAACATTCCTGGATGTCACGGGTCTTCCCACAGCCCGTCAGGCTTTCCTCGTTAGTATAGTGGACAGTATCTCCGCC
TGTCACGCGGAAGACCGGGGTTCGATTCCCTGACGGGGAGCTCGTTTTGCATTAGGCCCGACTGTATGAAAGCCACGGGC
CCTGTTTGCTCAGCCGAGTGCCATTCTGTCCGCGGTGAGCCATAGTTTCCATGCGACGCATATACTCTCCTTTTGTTTCA
GATTTTTCTGCCCTTACCGCACCAGATCAAATCACTCCGCTAATAGACGGCTCTCCCGCTTTATGTGGTTCAAGAACGCA
GGCCTTGCAAGTGGATTCAAAGTTTTGCCAATTAAACACTCTGTTTGTGCCAATTTGCTTTAGACAAACAGCAGGAGACT
GAGCACCAGTGACTTGTCACCTACAGCTGACAAAGCTGCGAGCAGGGTTCATACCTGCGCAAGAAAACCCCGTCGGACTT
AGAGTCCGACGCCTTCAAGTGATTCAAGGAAACGCTAGGCTATTGTACTGGAGCCGACGGGCGCGATTGTCCGTGTCAGA
CCCTTCTTCGACAACAACTTTGCAGTCTCGTTTATATTCTCGGGTTTCCGCACGTGGACGCCCTCTTCAGTACATTTACT
CCAGTCAAGTAATTAGAGCCTTTACTAGTTTACATGAACACATTCGGACGACTTACGTTACGTCAAAGCATTTTCCTAGG
AGAGAAAATTTGTTTTGCACAAGCCTGTTTGGTGAATGCCAAGGTGCTTTCTTGCTCATCTGAATAGAGTTCGCTCTGCA
TTACGACACAGTTTCATAACAGGCTTCAAGTTGCACAGGTGAAACCCCAGTGTAGTTCCAGTCCAGTGCCCTTTTCTCCA
CGCAGTCGGCAAGTTAGTGCACGCGCGTTAGTTGACACAGACCGTTGACATGCCTTGAGCGGGCTTGGACATGCGTAGGG
GAGACCCCAAGTCCAGTGCCATTTTCTCCTGGCCATCAGAGGAAGGGAGCGTGAGACAAGGCTTAAGTGCATTTCCTTGG
TTCATTTATGTTCTGATGGTTTATGTTTCGATCGTTTGAATGTGCCAACCTTCTTCACCAGCCGTACCCGCGACGGAGCA
TGAGACAAGGCTTAAGAGGGTCTCCAAGGCTCATTTACGTTTTTGGTCGCTCATGGTCTCAACATTCCAGGATTTCACGG
CTCGAGTGCCATTCTGTCCGCGGTGAGCCATAGTTTCCATGCGACGCATATACTCTCCTTTTGTTTCAGATTTTTCTGCC
CTTACCGCACCAGATCAAATCACTCCGCTAATAGACGGCTCTCCCGCTTTATGTGGTTCAAGAAAGCAGGCCTTGCAAGT
GGATTCAAAGTTTTGCCAATTAAACACTCTGTTTGTGCCAATTTGCTTTAGACAAACAGCAGGAGACTGAGCACCAGTGA
CTTGTCACCTACAGCTGACAAAGCTGCGAGCAGGGTTCATACCTGCGCAAGAAAACCCCGTCGGACTTAGAGTCCGACGC
CTTCAAGTGATTCAAGGAAACGCTAGGCTATTGTACTGGAGCCGACGGGCGCGATTGTCCGTGTCAGACCCTTCTTCGAC
AACAACTTTGCAGTCTCGTTTATATTCTCGGGTTTCCGCACGTGGACGCCCTCTTCAGTACATTTACTCCAGTCAAGTAA
TTAGAGCCTTTACTAGTTTACATGAACATATTCGGACGACTTACTTTACGTCAAAGCATTTTCCTAGGAGAGAAAATTTG
TTTTGCACAAGCCTGTTTGGTGAATGCCAAGGTGCTTTCCTGCTCATCTGAATAGAGTTCGCTCTGCATTACGACACAGT
TTCATAACAGGCTTCAAGTTGCACAGGTGAAACCCCAGTGTAGTTCCAGTCCAGTGCCCTTTTCTCCACGCAGTCGGCAA
GTTAGTGCACGCGCGTTAGTTGACACAGACCGTTGACATGCCTTGAGCGGGCTTGGACATGCGTAGGGGAGACCCCAAGT
CCAGTGCCATTTTCTCCTGGCCATCAGAGGAAGGGAGCGTGAGACAAGGCTTAAGTGCATTTCCTTGGTTCATTTATGTT
CTGATGGTTTATGTTTCGATCGTTTGAATGTGCCAACCTTCTTCACCAGCCGTACCCGCGACGGAGCATGAGACAAGGCT
TAAGAGGGACTCCAAGGCTCATTTACGTTTTTGTTCGCTCATGGTCTCGACATTCCAGGTTGTCACGGGTCTTCCCACAG
CCCGTCAGGCTTTCCTCGTTAGTATAGTGGACAGTATCTCCGCCTGTCACGCGTGAGACCGGGGTTCGATTCCCCGATGG
GGAGCTCGTTTTGCATTAGGCCCGACTGTATGAAAGCCACAGGCCCTGTTTGCTCAGCCGAGTGCCATTCTGTCCGCGGT
GAGCCATAGTTTCCATGCGACGCATATACTCTCCTTTTGTTTCAGATTTTTCTGCCCTTACCGCACCAGATCAAATCACT
CCGCTAATAGACGGCTCTCCCGCTTTATGTGGTTCAAGAAAGCAGGCCTTGCAAGTGGATTCAAAGTTTTGCCAATTAAA
CACTCTGTTTGTGCCAATTTGCTTTAGACAAACAGCAGGAGACTGAGCACCAGTGACTTGTCACCTACAGCTGACAAAGC
TGCGAGCAGGGTTCATACCTGCGCAAGAAAACCCCGTCGGACTTAGAGTCCGACGCCTTCAAGTGATTCAAGGAAACGCT
AGGCTATTGTACTGGAGCCGACGGGCGCGATTGTCCGTGTCAGACCCTTCTTCGACAACAACTTTGCAGTCTCGTTTATA
TTCTCGGGTTTCCGCACGTGGACGCCCTCTTCAGTACATTTACTCCAGTCAAGTAATTAGAGCCTTTACTAGTTTACATG
AACATATTCGGACGACTTACTTTACGTCAAAGCATTTTCCTAGGAGAGAAAATTTGTTTTGCACAAGCCTGTTTGGTGAA
TGCCAAGGTGCTTTCCTGCTCATCTGAATAGAGTTCGCTCTGCATTACGACACAGTTTCATAACAGGCTTCAAGTTGCAC
AGGTGAAACCCCAGTGTAGTTCCAGTCCAGTGCCCTTTTCTCCACGCAGTCGGCAAGTTAGTGCACGCGGGTTAGTTGAC
ACAGACCGTTGACATGCCTTGAGCGGGCTTGGACTTGCGTAGGGGAGACCCCAAGTCCAGTGCCATTTTCTCCTGGCCAT
CAGAGGAAGGGAGCGTGAGACAAGGCTTAAGTGCATTTCCTTGGTTCATTTATGTTCTGATGGTTTATGTTTCGATCGTT
TGAATGTGCCAACCTTCTTCACCAGCCGTACCCGCGACGGAGCATGAGACAAGGCTTAAGAGGGACTCCAAGGCTCATTT
ACGTTTTTGGTCGCTCATGGTCTCAACATTCCTGGATGTCACGGGTCTTCCCACAGCCCGTCAGGCTTTCCTCGTTAGTA
TAGTGGACAGTATCTCCGCCTGTCACGCGGAAGACCGTGGTTCGATTCCCTGACGGGGAGCTCGTTTTGCATTAGGCCCG
ACTGTATGAAAGCCACGGGCCCTGTTTGCTCAGCCGAGTGCCATTCTGTCCGCGGTGAGCCATAGTTTCCATGCGACGCA
TATACTCTCCTTTTGTTTCAGATTTTTCTGCCCTTACCGCACCAGATCAAATCACTCCGCTAATAGACGGCTCTCCCGCT
TTATGTGGTTCAAGAAAGCAGGCCTTGCAAGTGGATTCAAAGTTTTGCCAATTAAACACTCTGTTTGTGCCAATTTGCTT
TAGACAAACAGCAGGAGACTGAGCACCAGTGACTTGTCACCTACAGCTGACAAAGCTGCGAGCAGGGTTCATACCTGCGC
AAGAAAACCCCGTCGGACTTAGAGTCCGACGCCTTCAAGTGATTCAAGGAAACGCTAGGCTATTGTACTGGAGCCGACGG
GCGCGATTGTCCGTGTCAGACCCTTCTTCGACAACAACTTTGCAGTCTCGTTTATATTCTCGGGTTTCCGCACGTGGACG
CCCTCTTCAGTACATTTACTCCAGTCAAGTAATTAGAGCCTTTACTAGTTTACATGAACACATTCGGACGACTTACGTTA
CGTCAAAGCATTTTCCTAGGAGAGAAAATTTGTTTTGCACAAGCCTGTTTGGTGAATGCCAAGGTGCTTTCCTGCTCATC
TGAATAGAGTTCGCTCTGCATTACGACACAGTTTCATAACAGGCTTCAAGTTGCACAGGTGAAACCCCAGTGTAGTTCCA
GTCCAGTGCCCTTTTCTCCACGCAGTCGGCAAGTTAGTGCACGCGCGTTAGTTGACACAGACCGTTGACATGCCTTGAGC
GGGCTTGGACATGCGTAGGGGAGACCCCAAGTCCAGTGCCATTTTCTCCTGGCCATCAGAGGAAGGGAGCGTGAGACAAG
GCTTAAGTGCATTTCCTTGGTTCATTTATGTTCTGATGGTTTATGTTTCGATCGTTTGAATGTGCCAACCTTCTTCACCA
GCCGTACCCGCGACGGAGCATGAGACAAGGCTTAAGAGGGACTCCAAGGCTCATTTACGTTTTTGGTCGCTCATGGTCTC
GACATTCCAGGTTGTCACGGGTCTTCCCACAGCCCGTCAGGCTTTCCTCGTTAGTATAGTGGACAGTATCTCCGCCTGTC
ACGCGGGAGACCGGGGTTCGATTCCCCGACGGGGAGCTCGTTTTGCATTAGGCCCGACTGTATGAAAGCCACAGGCCCTG
TTTGCTCAGCCGAGTGCCATTCTGTCCGCGGTGAGCCATAGTTTCCATGCGACGCATATACTCTCCTTTTGTTTCAGATT
TTTCTGCCCTTACCGCACCAGATCAAATCACTCCGCTAATAGACGGCTCTCCCGCTTTATGTGGTTCAAGAAAGCAGGCC
TTGCAAGTGGATTCAAAGTTTTGCCAATTAAACACTCTGTTTGTGCCAATTTGCTTTAGACAAACAGCAGGAGACTGAGC
ACCAGTGACTTGTCACCTACAGCTGACAAAGCTGCGAGCAGGGTTCATACCTGCGCAAGAAAACCCCGTCGGACTTAGAG
TCCGACGCCTTCAAGTGATTCAAGGAAACGCTAGGCTATTGTACTGGAGCCGACGGGCGCGATTGTCCGTGTCAGACCCT
TCTTCGACAACAACTTTGCAGTCTCGTTTATATTCTCGGGTTTCCGCACGTGGACGCCCTCTTCAGTACATTTACTCCAG
TCAAGTAATTAGAGCCTTTACTAGTTTACATGAACACATTCGGACGACTTACGTTACGTCAAAGCATTTTCCTAGGAGAG
AAAATTTGTTTTGCACAAGCCTGTTTGGTGAATGCCAAGGTGCTTTCCTGCTCATCTGAATAGAGTTCGCTCTGCATTAC
GACACAGTTTCATAACAGGCTTCAAGTTGCACAGGTGAAACCCCAGTGTAGTTCCAGTCCAGTGCCCTTTTCTCCACGCA
GTCGGCAAGTTAGTGCACGCGCGTTAGTTGACACAGACCGTTGACATGCCTTGAGCGGGCTTGGACATGCGTAGGGGAGA
CCCCAAGTCCAGTGCCATTTTCTCCTGGCCATCAGAGGAAGGGAGCGTGAGACAAGGCTTAAGTGCATTTCCTTGGTTCA
TTTATGTTCTGATGGTTTATGTTTCGATCGTTTGAATGTGCCAACCTTCTTCACCAGCCGTACCCGCGACGGAGCATGAG
ACAAGGCTTAAGAGGGACTCCAAGGCTCATTTACGTTTTTGGTCGCTCATGGTCTCAACATTCCAGGTTGTCACGGGTCT
TCCCACAGCCCGTCAGGCTTTCCTCGTTAGTATAGTGGACAGTATCTCCGCCTGTCACGCGGAAGACCGGGGTTCGATTC
CCCGACGGGGAGCTCGTTTTGCATTAGGCCCGACTGTATGAAAGCCACGGGCCCTGTTTGCTCAGCCGAGTGCCATTCTG
TCCGCGGTGAGCCATAGTTTCCATGCGACGCATATACTCTCCTTTTGTTTCAGATTTTTCTGCCCTTACCGCACCAGATC
AAATCACTCCGCTAATAGACGGCTCTCCCGCTTTATGTGGTTCAAGAAAGCAGGCCTTGCAAGTGGATTCAAAGTTTTGC
CAATTAAACACTCTGTTTGTGCCAATTTGCTTTAGACAAACAGCAGGAGACTGAGCACCAGTGACTTGTCACCTACAGCT
GACAAAGCTGCGAGCAGGGTTCATACCTGCGCAAGAAAACCCCGTCGGACTTAGAGTCCGACGCCTTCAAGTGATTCAAG
GAAACGCTAGGCTATTGTACTGGAGCCGACGGGCGCGATTGTCCGTGTCAGACCCTTCTTCGACAACAACTTTGCAGTCT
CGTTTATATTCTCGGGTTTCCGCACGTGGACGCCCTCTTCAGTACATTTACTCCAGTCAAGTAATTAGAGCCTTTACTAG
TTTACATGAACACATTCGGACGACTTACGTTACGTCAAAGCATTTTCCTAGGAGAGAAAATTTGTTTTGCACAAGCCTGT
TTGGTGAATGCCAAGGTGCTTTCCTGCTCATCTGAATAGAGTTCGCTCTGCATTACGACACAGTTTCATAACAGGCTTCA
AGTTGCACAGGTGAAACCCCAGTGTAGTTCCAGTCCAGTGCCCTTTTCTCCACGCAGTCGGCAAGTTAGTGCACGCGCGT
TAGTTGACACAGACCGTTGACATGCCTTGAGCGGGCTTGGACATGCGTAGGGGAGACCCCAAGTCCAGTGCCATTTTCTC
CTGGCCATCAGAGGAAGGGAGCGTGAGACAAGGCTTAAGTGCATTTCCTTGGTTCATTTATGTTCTGATGGTTTATGTTT
CGATCGTTTGAATGTGCCAACCTTCTTCACCAGCCGTACCCGCGACGGAGCATGAGACAAGGCTTAAGAGGGTCTCCAAG
GCTCATTTACGTTTTTGGTCGCTCATGGTCTCAACATTCCAGGATTTCACGGCTCGAGTGCCATTCTGTCCGCGGTGAGC
CATAGTTTCCATGCGACGCATATACTCTCCTTTTGTTTCAGATTTTTCTGCCCTTACCGCACCAGATCAAATCACTCCGC
TAATAGACGGCTCTCCCGCTTTATGTGGTTCAAGAAAGCAGGCCTTGCAAGTGGATTCAAAGTTTTGCCAATTAAACACT
CTGTTTGTGCCAATTTGCTTTAGACAAACAGCAGGAGACTGAGCACCAGTGACTTGTCACCTACAGCTGACAAAGCTGCG
AGCAGGGTTCATACCTGCGCAAGAAAACCCCGTCGGACTTAGAGTCCGACGCCTTCAAGTGATTCAAGGAAACGCTAGGC
TATTGTACTGGAGCCGACGGGCGCGATTGTCCGTGTCAGACCCTTCTTCGACAACAACTTTGCAGTCTCGTTTATATTCT
CGGGTTTCCGCACGTGGACGCCCTCTTCAGTACATTTACTCCAGTCAAGTAATTAGAGCCTTTACTAGTTTACATGAACA
TATTCGGACGACTTACTTTACGTCAAAGCATTTTCCTAGGAGAGAAAATTTGTTTTGCACAAGCCTGTTTGGTGAATGCC
AAGGTGCTTTCCTGCTCATCTGAATAGAGTTCGCTCTGCATTACGACACAGTTTCATAACAGGCTTCAAGTTGCACAGGT
GAAACCCCAGTGTAGTTCCAGTCCAGTGCCCTTTTCTCCATGCAGTCGGCAAGTTAGTGCACGCGGGTTAGTTGACACAG
ACCGTTGACATGCCTTGAGCGGGCTTGGACTTGCGTAGGGGAGACCCCAAGTCCAGTGCCATTTTCTCCTGGCCATCAGA
GGAAGGGAGCGTGAGACAAGGCTTAAGTGCATTTCCTTGGTTCATTTATGTTCTGATGGTTTATGTTTCGATCGTTTGAA
TGTGCCAACCTTCTTCACCAGCCGTACCCGCGACGGAGCATGAGACAAGGCTTAAGAGGGACTCCAAGGCTCATTTACGT
TTTTGGTCGCTCATGGTCTCAACATTCCTGGATGTCACGGGTCTTCCCACAGCCCGTCAGGCTTTCCTCGTTAGTATAGT
GGACAGTATCTCCGCTTGTCACGCGGAAGACCGGGGTTCGATTCCCCGACGGGGAGCTCGTTTTGCATTAGGCCCGACTG
TATGAAAGCCACGGGCCCTGTTTGCTCAGCCGAGTGCCATTCTGTCCGCGGTGAGCCATAGTTTCCATGCGACGCATATA
CTCTCCTTTTGTTTCAGATTTTTCTGCCCTTACCGCACCAGATCAAATCACTCCGCTAATAGACGGCTCTCCCGCTTTAT
GTGGTTCAAGAAAGCAGGCCTTGCAAGTGGATTCAAAGTTTTGCCAATTAAACACTCTGTTTGTGCCAATTTGCTTTAGA
CAAACAGCAGGAGACTGAGCACCAGTGACTTGTCACCTACAGCTGACAAAGCTGCGAGCAGGGTTCATACCTGCGCAAGA
AAACCCCGTGGGACTTAGAGTCCGACGCCTTCAAGTGATTCAAGGAAACGCTAGGCTATTGTACTGGAGCCGATGGGCTC
GTTTGTCCGTGTCAGACCCTTCTTCGACAACAACTTTGCAGTCTCGTTTATATTCTCGGGTTTCCGCACGTGGACGCCCT
CTTCAGTACATTCATACAGTCAAGTAATTAGAGCCTTTACTAGTTTACATGAACATATTCGGACGACTTACATTACGTCA
AAGCATTTTCCTAGGAGAGAAAATTTGTTTTGCACAAGCCTGTTTGGTGAATGCCAAGGTGCTGTCCTGCTCATCTGAAT
AGAGTTCGCTCTGCATTACGACACAGTTTCATAACAGGCTTCAAGTTGCACAGGTGAAACCCCAGTGTAGTTCGAGTCCA
GTGCCCTTTTCTCCATTCAGTCGGCAAGTTAGTGCACGCGAAGGAAACGCTAGGCTATTGTACTGGAGCCAACGGGCGCG
ATTGTCCGTGTCAGACCCTTCTTCGACAACAACTTTGCAGTCTCGTTTATATTCTCGGGTTTCCGCACGTGGACGCCCTC
TTCAGTACATTTATTCCAGTCAAGTAATTAGAGCCTTTACTAGTTTACATGAACACATTCGGACGACTTACGTTACGTCA
AAGCATTTTCCTAGGAGACAAAATTTGTTTTGCACAAGCCTGTTTGGTGAATGCCAAGGTGCTTTCCTGCTCATCTGAAT
AGAGTTCGCTCTGCATTACGACACAGTTTCATAACAGGTTTCAAGTTGCACAGGTGAAACCCCAGTGTAGTTCCAGTCCA
GTGCCCTTTTCTCCACGCAGTCGGCAAGTTAGTGCACGCGCGTTAGTTGACACAGACCGTTGACATGCCTTGAGCGGTCT
TGGACTTGCGTAGGGGAGACCCCAAGTCCAGTGCCATTTTCTCCTGGCCATCAGAGGAAGGGAGCGTGAGACAAGGCTTA
AGTGCATTTCCTTGGTTCATTTATGTTCTGATGGTTTATGTTTCGATCGTTTGAATGTGCCAACCTTCTTCACCAGCCGT
ACCCGCGACGGAGCATGAGACAAGGCTTAAGAGGGACTCCAAGGCTCATTTACGTTTTTGGTCGCTCATGGTCTCAACAT
TCCAGGATTTCACGGGTCGAGTGCCATTCTGTCCGCGGTGAGCCATAGTTTCCATGCGACGCATATACTCTCCTTTTGTT
TCAGATTTTTCTGCCCTTACCGCACCAGATCAAATCACTCCGCTAATAGACGGCTCTCCCGCTTTATGTGGTTCAAGAAA
GCAGGCCTTGCAAGTGGATTCAAAGTTTTGCCAATTAAACACTCTGTTTGTGCCAATTTGCTTTAGACAAACAGCAGGAG
ACTGAGCACCAGTGACTTGTCACCTACAGCTGACAAAGCTGCGAGCAGGGTTCATACCTGCGCAAGAAAACCCCGTCGGA
CTTAGAGTCCGACGCCTTCAAGTGATTCAAGGAAACGCTAGGCTATTGTACTGGAGCCGACGGGCGCGTTTGTCCGTGTC
AGACCCTTCTTCGACAACAACTTTGCAGTCTCGTTTATATTCTCGGGTTTCCGCACGTGGACGCCCTCTTCAGTACATTT
ACTCCAGTCAAGTAATTAGAGCCTTTACTAGTTTACATGAACACATTCGGACGACTTACGTTACGTCAAAGCATTTTCCT
AGGAGAGAAAATTTGTTTTGCACAAGCCTGTTTGGTGAATGCCAAGGTGCTTTCCTGCTCATCTGAATAGAGTTCGCTCT
GCATTACGACACAGTTTCATAACAGGCTTCAAGTTGCACAGGTGAAACCCCAGTGTAGTTCCAGTCCAGTGCCCTTTTCT
CCACGCAGTCGGCAAGTTAGTGCACGCGCGTTAGTTGACACAGACCGTTGACATGCCTTGAGCGGGCTTGGACATGCGTA
GGGGAGACCCCAAGTCCAGTGCCATTTTCTCCTGGCCATCAGAGGAAGGGAGCGTGAGACAAGGCTTAAGTGCATTTCCT
TGGTTCATTTATGTTCTGATGGTTTATGTTTCGATCGTTTGAATGTGCCAACCTTCTTCACCAGCCGTACCCGCGACGGA
GCATGAGACAAGGCTTAAGAGGGTCTCCAAGGCTCATTTACGTTTTTGGTCGCTCATGGTCTCAACATTCCAGGTTGTCA
CGGGTCTTCCCACAGCCCGTCAGGCTTTCCTCGTTAGTATAGTGGACAGTATCTCCGCCTGTCACGCGGAAGACCGGGGT
TCGATTCCCCGACGGGGAGCTCGTTTTGCATTAGGCCCGACTGTATGAAAGCCACGGGCCCTGTTTGCTCAGCCGAGTGC
CATTCTGTCCGCGGTGAGCCATAGTTTCCGCTAATAGACGGCTCTCCCGCTTTATGTGGATTCAAAGTTTTGCCAATTAA
ACACTCTGTTTGTGCCAATTTGCTTTAGACAAACAGCAGGAGACTGAGCACCAGTGACTTGTCACCTACAGCTGACAAAG
CTGCGAGCAGGGTTCATACCTGCGCAAGAAAACCCCGTGGGGCTTAGAGTCCGACGCCTTCAAGTGATTCAAGGAAACGC
TAGGCTATTGTACTGGAGCCGACGGGCGCGATTGTCCGTGTCAGACCCTTCTTCGACAACAACTTTGCAGTCTCGTTTAT
ATTCTCGGGTTTCCGCACGTGGACGCCCTCTTCAGTACATTTATTCCAGTCAAGTAATTAGAGCCTTTACTAGTTTACAT
GAACACATTCGGACGACTTACGTTACGTCAAAGCATTTTCCTAGGAGACAAAATTTGTTTTGCACAAGCCTGTTTGGTGA
ATGCCAAGGTGCTTTCCTGGTCATCTGAATAGAGTTCGCTCTGCATTACGACACAGTTTCATAACAGGTTTCAAGTTGCA
CAGGTGAAACCCCAGTGTAGTTCCAGTCCAGTGCCCTTTTCTCCACGCAGTCGGCAAGTTAGTGCACGCGCGTTAGTTGA
CACAGACCGTTGACATGCCTTGAGCGGTCTTGGACTTGCGTAGGGGAGACCCCAAGTCCAGTGCCATTTTCTCCTGGCCA
TCAGAGGAAGGGAGCGTGAGACAAGGCTTAAGTGCATTTCCTTGGTTCATTTATGTTCTGATGGTTTATGTTTCGATCGT
TTGAATGTGCCAACCTTCTTCACCAGCCGTACCCGCGACGGAGCATGAGACAAGGCTTAAGAGGGTCTCCAAGGCTCATT
TACGTTTTTGGTCGCTCATGGTCTCAACATTCCAGGATTTCACGGCTCGAGTGCCATTCTGTCCGCGGTGAGCCATAGTT
TCCATGCGACGCATATACTCTCCTTTTGTTTCAGATTTTTCTGCCCTTACCGCACCAGATCAAATCACTCCGCTAATAGA
CGGCTCTCCCGCTTTATGTGGTTCAAGAAAGCAGGCCTTGCAAGTGGATTCAAAGTTTTGCCAATTAAACACTCTGTTTG
TGCCAATTTGCTTTAGACAAACAGCAGGAGACTGAGCACCAGTGACTTGTCACCTACAGCTGACAAAGCTGCGAGCAGGG
TTCATACCTGCGCAAGAAAACCCCGTGGGGCTTAGAGTCCGACGCCTTCAAGTGATTCAAGGAAACGCTAGGCTATTGTA
CTGGAGCCGACGGGCGCGATTGTCCGTGTCAGACCCTTCTTCGACAACAACTTTGCAGTCTCGTTTATATTCTCGGGTTT
CCGCACGTGGACGCCCTCTTCAGTACATTTACTCCAGTCAAGTAAATAGAGCCTTTACTTGTTTACATGAACACATTCGG
ACGAGATCAAATCATAGCGGACAGTATCTCCGCCTGTCACGCGGAAGACCGGGGTTCGATTCCCCGACGGGGAGCTCGTT
TTGCATTAGGCCCGACTGTATGAAAGCCACGGGCCCTGTTTGCTCAGCCGAGTGCCATTCTGTCCGCGGTGAGCCATAGT
TTCCATGCGACGCATATACTCTCCTTTTGTTTCAGATTTTTCTGCCCTTACCGCACCAGATCAAATCACTCCGCTAATAG
ACGGCTCTCCCGCTTTATGTGGTTCAAGAAAGCAGGCCTTGCAAGTGGATTCAAAGTTTTGCCAATTAAACACTCTGTTT
GTGCCAATTTGCTTTAGACAAACAGCAGGAGACTGAGCACCAGTGACTTGTCACCTACAGCTGACAAAGCTGCGAGCAGG
GTTCATACCTGCGCAAGAAAACCCCGTGGGACTTAGAGTCCGACGCCTTCAAGTGATTCAAGGAAACGCTAGGCTATTGT
ACTGGAGCCGATGGGCGCGTTTGTCCGTGTCAGACCCTTCTTCGACAACAACTTTGCAGTCTCGTTTATATTCTCGGGTT
TCCGCACGTGGACGCCCTCTTCAGTACATTCATACAGTCAAGTAATTAGAGCCTTTACTAGTTTACATGAACATATTCGG
ACGACTTACATTACGTCAAAGCATTTTCCTAGGAGAGAAAATTTGTTTTGCACAAGCCTGTTTGGTGAATGCCAAGGTGC
TGTCCTGCTCATCTGAATAGAGTTCGCTCTGCATTACGACACAGTTTCATAACAGGCTTCAAGTTGCACAGGTGAAACCC
CAGTGTAGTTCGAGTCCAGTGCCCTTTTCTCCATGCAGTCGGCAAGTTAGTGCACGCGAAGGAAACGCTAGGCTATTGTA
CTGGAGCCAACGGGCGCGATTGTCCGTGTCAGACCCTTCTTCGACAACAACTTTGCAGTCTCGTTTATATTCTCGGGTTT
CCGCACGTGGACGCCCTCTTCAGTACATTTACTCCAGTCAAGTAATTAGAGCCTTTACTAGTTTACATGAACACATTCGG
ACGACTTACGTTACGTCAAAGCATTTTCCTAGGAGAGAAAATTTGTTTTGCACAAGCCTGTTTGGTGAATGCCAAGGTGC
TTTCCTGCTCATCTGAATAGAGTTCGCTCTGCATTACGACACAGTTTCATAACAGGCTTCAAGTTGCACAGGTGAAACCC
CAGTGTAGTTCCAGTCCAGTGCCCTTTTCTCCACGCAGTCGGCAAGTTAGTGCACGCGCGTTAGTTGACACAGACCGTTG
ACATGCCTTGAGCGGGCTTGGACATGCGTAGGGGAGACCCCAAGTCCAGTGCCATTTTCTCCTGGCCATCAGAGGAAGGG
AGCGTGAGACAAGGCTTAAGTGCATTTCCTTGGTTCATTTATGTTCTGATGGTTTATGTTTCGATCGTTTGAATGTGCCA
ACCTTCTTCACCAGCCGTACCCGCGACGGAGCATGAGACAAGGCTTAAGAGGGTCTCCAAGGCTCATTTACGTTTTTGGT
CGCTCATGGTCTCAACATTCCAGGATTTCACGGCTCGAGTGCCATTCTGTCCGCGGTGAGCCATAGTTTCCATGCGACGC
ATATACTTTCCTTTTGTTTCAGATTTTTCTGCCCTTACCGCACCAGATCAAATCACTCCGCTAATAGACGGCTCTCCCGC
TTTATGTGGTTCAAGAAAGCAGGCCTTGCAAGTGGATTCAAAGTTTTGCCAATTAAACACTCTGTTTGTGCCAATTTGCT
TTAGACAAACAGCAGGAGACTGAGCACCAGTGACTTGTCACCTACAGCTGACAAAGCTGCGAGCAGGGTTCATACCTGCG
CAAGAAAACCCCGTCGGACTTAGAGTCCGACGCCTTCAAGTGATTCAAGGAAACGCTAGGCTATTGTACTGGAGCCGACG
GGCGCGATTGTCCGTGTCAGACCCTTCTTCGACAACAACTTTGCAGTCTCGTTTATATTCTCGGGTTTCCGCACGTGGAC
GCCCTCTTCAGTACATTTACTCCAGTCAAGTAATTAGAGCCTTTACTAGTTTACATGAACATATTCGGACGACTTACTTT
ACGTCAAAGCATTTTCCTAGGAGAGAAAATTTGTTTTGCACAAGCCTGTTTGGTGAATGCCAAGGTGCTTTCCTGGTCAT
CTGAATAGAGTTCGCTCTGCATTACGACACAGTTTCATAACAGGTTTCAAGTTGCACAGGTGAAACCCCAGTGTAGTTCC
AGTCCAGTGCCCTTTTCTCCACGCAGTCGGCAAGTTAGTGCACGCGCGTTAGTTGACACAGACCGTTGACATGCCTTGAG
CGGTCTTGGACTTGCGTAGGGGAGACCCCAAGTCCAGTGCCATTTTCTCCTGGCCATCAGAGGAAGGGAGCGTGAGACAA
GGCTTAAGTGCATTTCCTTGGTTCATTTATGTTCTGATGGTTTATGTTTCGATCGTTTGAATGTGCCAACCTTCTTCACC
AGCCGTACCCGCGACGGAGCATGAGACAAGGCTTAAGAGGGACTCCAAGGCTCATTTACGTTTTTGGTCGCTCATGGTCT
CAACATTCCAGGATTTCACGGGTCGAGTGCCATTCTGTCCGCGGTGAGCCATAGTTTCCATGCGACGCATATACTCTCCT
TTTGTTTCAGATTTTTCTGCCCTTACCGCACCAGATCAAATCACTCCGCTAATAGACGGCTCTCCCGCTTTATGTGGTTC
AAGAAAGCAGGCCTTGCAAGTGGATTCAAAGTTTTGCCAATTAAACACTCTGTTTGTGCCAATTTGCTTTAGACAAACAG
CAGGAGACTGAGCACCAGTGACTTGTCACCTACAGCTGACAAAGCTGCGAGCAGGGTTCATACCTGCGCAAGAAAACCCC
GTCGGACTTAGAGTCCGACGCCTTCAAGTGATTCAAGGAAACGCTAGGCTATTGTACTGGAGCCGACGGGCGCGATTGTC
CGTGTCAGACCCTTCTTCGACAACAACTTTGCAGTCTCGTTTATATTCTCGGGTTTCCGCACGTGGACGCCCTCTTCAGT
ACATTTACTCCAGTCAAGTAATTAGAGCCTTTACTAGTTTACATGAACACATTCGGACGACTTACGTTACGTCAAAGCAT
TTTCCTAGGAGAGAAAATTTGTTTTGCACAAGCCTGTTTGGTGAATGCCAAGGTGCTTTCCTGCTCATCTGAATAGAGTT
CGCTCTGCATTACGACACAGTTTCATAACAGGCTTCAAGTTGCACAGGTGAAACCCCAGTGTAGTTCCAGTCCAGTGCCC
TTTTCTCCACGCAGTCGGCAAGTTAGTGCACGCGCGTTAGTTGACACAGACCGTTGACATGCCTTGAGCGGGCTTGGACA
TGCGTAGGGGAGACCCCAAGTCCAGTGCCATTTTCTCCTGGCCATCAGAGGAAGGGAGCGTGAGACAAGGCTTAAGTGCA
TTTCCTTGGTTCATTTATGTTCTGATGGTTTATGTTTCGATCGTTTGAATGTGCCAACCTTCTTCACCAGCCGTACCCGC
GACGGAGCATGAGACAAGGCTTAAGAGGGTCTCCAAGGCTCATTTACGTTTTTGGTCGCTCATGGTCTCAACATTCCAGG
ATTTCACGGCTCGAGTGCCATTCTGTCCGCGGTGAGCCATAGTTTCCATGCGACGCATATACTTTCCTTTTGTTTCAGAT
TTTTCTGCCCTTACCGCACCAGATCAAATCACTCCGCTAATAGACGGCTCTCCCGCTTTATGTGGTTCAAGAAAGCAGGC
CTTGCAAGTGGATTCAAAGTTTTGCCAATTAAACACTCTGTTTGTGCCAATTTGCTTTAGACAAACAGCAGGAGACTGAG
CACCAGTGACTTGTCACCTACAGCTGACAAAGCTGCGAGCAGGGTTCATACCTGCGCAAGAAAACCCCGTCGGACTTAGA
GTCCGACGCCTTCAAGTGATTCAAGGAAACGCTAGGCTATTGTACTGGAGCCGACGGGCGCGATTGTCCGTGTCAGACCC
TTCTTCGACAACAACTTTGCAGTCTCGTTTATATTCTCGGGTTTCCGCACGTGGACGCCCTCTTCAGTACATTTACTCCA
GTCAAGTAATTAGAGCCTTTACTAGTTTACATGAACATATTCGGACGACTTACTTTACGTCAAAGCATTTTCCTAGGAGA
GAAAATTTGTTTTGCACAAGCCTGTTTGGTGAATGCCAAGGTGCTTTCCTGCTCATCTGAATAGAGTTCGCTCTGCATTA
CGACACAGTTTCATAACAGGCTTCAAGTTGCACAGGTGAAACCCCAGTGTAGTTCCAGTCCAGTGCCCTTTTCTCCATGC
AGTCGGCAAGTTAGTGCACGCGGGTTAGTTGACACAGACCGTTGACATGCCTTGAGCGGGCTTGGACTTGCGTAGGGGAG
ACCCCAAGTCCAGTGCCATTTTCTCCTGGCCATCAGAGGAAGGGAGCGTGAGACAAGGCTTAAGTGCATTTCCTTGGTTC
ATTTATGTTCTGATGGTTTATGTTTCGATCGTTTGAATGTGCCAACCTTCTTCACCAGCCGTACCCGCGACGGAGCATGA
GACAAGGCTTAAGAGGGACTCCAAGGCTCATTTACGTTTTTGGTCGCTCATGGTCTCAACATTCCTGGATGTCACGGGTC
TTCCCACAGCCCGTCAGGCTTTCCTCGTTAGTATAGTGGACAGTATCTCCGCCTGTCACGCGGAAGACCGGGGTTCGATT
CCCCGACCGGGAGCTCGTTTTGCATTAGGCCCGACTGTATGAAAGCCACGGGCCCTGTTTGCTCAGCCGAGTGCCATTCT
GTCCGCGGTGAACCATAGTTTCCATGCGACGCATATACTCTCCTTTTGTTTCAGATTTTTCTGCCCTTACCGCACCAGAT
CAAATCACTCCGCTAATAGACGGCTCTCCCGCTTTATGTGGTTCAAGAAAGCAGGCCTTGCAAGTGGATTCAAAGTTTTG
CCAATTAAACACTCTGTTTGTGCCAATTTGCTTTAGACAAACAGCAGGAGACTGAGCACCAGTGACTTGTCACCTACAGC
TGACAAAGCTGCGAGCAGGGTTCATACCTGCGCAAGAAAACCCCGTCGGACTTAGAGTCCGACGCCTTCAAGTGATTCAA
GGAAACGCTAGGCTATTGTACTGGAGCCGACGGGCGCGATTGTCCGTGTCAGACCCTTCTTCGACAACAACTTTGCAGTC
TCGTTTATATTCTCGGGTTTCCGCACGTGGACGCCCTCTTCAGTACATTTACTCCAGTCAAGTAATTAGAGCCTTTACTA
GTTTACATGAACACATTCGGACGACTTACGTTACGTCAAAGCATTTTCCTAGGAGAGAAAATTTGTTTCAGATTTTTCTG
CCCTTACCGCACCAGATCAAATCACTCCGCTAATAGACGGCTCTCCCGCTTTATGTGGTTCAAGAAAGCAGGCCTTGCAA
GTGGATTCAAAGTTTTGCCAATTAAACACTCTGTTTGTGCCAATTTGCTTTAGACAAACAGCAGGAGACTGAGCACCAGT
GACTTGTCACCTACAGCTGACAAAGCTGCGAGCAGGGTTCATACCTGCGCAAGAAAACCCCGTCGGACTTAGAGTCCGAC
GCCTTCAAGTGATTCAAGGAAACGCTAGGCTATTGTACTGGAGCCGACGGGCGCGATTGTCCGTGTCAGACCCTTCTTCG
ACAACAACTTTGCAGTCTCGTTTATATTCTCGGGTTTCCGCACGTGGACGCCCTCTTCAGTACATTTACTCCAGTCAAGT
AATTAGAGCCTTTACTAGTTTACATGAACACATTCGGACGACTTACGTTACGTCAAAGCATTTTCCTAGGAGAGAAAATT
TGTTTTGCACAAGCCTGTTTGGTGAATGCCAAGGTGCTTTCCTGCTCATCTGAATAGAGTTCGCTCTGCATTACGACACA
GTTTCATAACAGGCTTCAAGTTGCACAGGTGAAACCCCAGTGTAGTTCCAGTCCAGTGCCCTTTTCTCCACGCAGTCGGC
AAGTTAGTGCACGCGCGTTAGTTGACACAGACCGTTGACATGCCTTGAGCGGGCTTGGACATGCGTAGGGGAGACCCCAA
GTCCAGTGCCATTTTCTCCTGGCCATCAGAGGAAGGGAGCGTGAGACAAGGCTTAAGTGCATTTCCTTGGTTCATTTATG
TTCTGATGGTTTATGTTTCGATCGTTTGAATGTGCCAACCTTCTTCACCAGCCGTACCCGCGACGGAGCATGAGACAAGG
CTTAAGAGGGTCTCCAAGGCTCATTTACGTTTTTGGTCGCTCATGGTCTCAACATTCCAGGATTTCACGGCTCGAGTGCC
ATTCTGTCCGCGGTGAGCCATAGTTTCCATGCGACGCATATACTCTCCTTTTGTTTCAGATTTTTCTGCCCTTACCGCAC
CAGATCAAATCACTCCGCTAATAGACGGCTCTCCCGCTTTATGTGGTTCAAGAAAGCAGGCCTTGCAAGTGGATTCAAAG
TTTTGCCAATTAAACACTCTGTTTGTGCCAATTTGCTTTAGACAAACAGCAGGAGACTGAGCACCAGTGACTTGTCACCT
ACAGCTGACAAAGCTGCGAGCAGGGTTCATACCTGCGCAAGAAAACCCCGTCGGACTTAGAGTCCGACGCCTTCAAGTGA
TTCAAGGAAACGCTAGGCTATTGTACTGGAGCCGACGGGCGCGATTGTCCGAGTCAGACCCTTCTTCGACAACAACTTTG
CAGTCTCGTTTATATTCTCGGGTTTCCGCACGTGGACGCCCTCTTCAGTACATTTACTCCAGTCAAGTAATTAGAGCCTT
TACTAGTTTACATGAACATATTCGGACGACTTACTTTACGTCAAAGCATTTTCCTAGGAGAGAAAATTTGTTTTGCACAA
GCCTGTTTGGTGAATGCCAAGGTGCTTTCCTGCTCATCTGAATAGAGTTCGCTCTGCATTACGACACAGTTTCATAACAG
GCTTCAAGTTGCACAGGTGAAACCCCAGTGTAGTTCCAGTCCAGTGCCCTTTTCTCCATGCAGTCGGCAAGTTAGTGCAC
GCGGGTTAGTTGACACAGACCGTTGACATGCCTTGAGCGGGCTTGGACTTGCGTAGGGGAGACCCCAAGTCCAGTGCCAT
TTTCTCCTGGCCATCAGAGGAAGGGAGCGTGAGACAAGGCTTAAGTGCATTTCCTTGGTTCATTTATGTTCTGATGGTTT
ATGTTTCGATCGTTTGAATGTGCCAACCTTCTTCACCAGCCGTACCCGCGACGGAGCATGAGACAAGGCTTAAGAGGGAC
TCCAAGGCTCATTTACGTTTTTGGTCGCTCATGGTCTCAACATTCCTGGATGTCACGGGTCTTCCCACAGCCCGTCAGGC
TTTCCTCGTTAGTATAGTGGACAGTATCTCCGCCTGTCACGCGGAAAACCGGGGTTCGATTCCCCGACGGGGAGCTCGTT
TTGCATTAGGCCCGACTGTATGAAAGCCACGGGCCCTGTTTGCTCAGCCGAGTGCCATTCTGTCCGCGGTGAGCCATAGT
TTCCATGCGACGCATATACTCTCCTTTTGTTTCAGATTTTTCTGCCCTTACCGCACCAGATCAAATCACTCCGCTAATAG
ACGGCTCTCCCGCTTTATGTGGTTCAAGAAAGCAGGCCTTGCAAGTGGATTCAAAGTTTTGCCAATTAAACACTCTGTTT
GTGCCAATTTGCTTTAGACAAACAGCAGGAGACTGAGCACCAGTGACTTGTCACCTACAGCTGACAAAGCTGCGAGCAGG
GTTCATACCTGCGCAAGAAAACCCCGTCGGACTTAGAGTCCGACGCCTTCAAGTGATTCAAGGAAACGCTAGGCTATTGT
ACTGGAGCCGACGGGCGCGATTGTCCGTGTCAGACCCTTCTTCGACAACAACTTTGCAGTCTCGTTTATATTCTCGGGTT
TCCGCACGTGGACGCCCTCTTCAGTACATTTACTCCAGTCAAGTAATTAGAGCCTTTACTAGTTTACATGAACATATTCG
GACGACTTACTTTACGTCAAAGCATTTTCCTAGGAGAGAAAATTTGTTTTGCACAAGCCTGTTTGGTGAATGCCAAGGTG
CTTTCCTGCTCATCTGAATAGAGTTCGCTCTGCATTACGACACAGTTTCATAACAGGCTTCAAGTTGCACAGGTGAAACC
CCAGTGTAGTTCCAGTCCAGTGCCCTTTTCTCCATGCAGTCGGCAAGTTAGTGCACGCGGGTTAGTTGACACAGACCGTT
GACATGCCTTGAGCGGGCTTGGACTTGCGTAGGGGAGACCCCAAGTCCAGTGCCATTTTCTCCTGGCCATCAGAGGAAGG
GAGCGTGAGACAAGGCTTAAGTGCATTTCCTTGGTTCATTTATGTTCTGATGGTTTATGTTTCGATCGTTTGAATGTGCC
AACCTTCTTCACCAGCCGTACCCGCGACGGAGCATGAGACAAGGCTTAAGAGGGACTCCAAGGCTCATTTACGTTTTTGG
TCGCTCATGGTCTCAACATTCCTGGATGTCACGGGTCTTCCCACAGCCCGTCAGGCTTTCCTCGTTAGTATAATGGACAG
TATCTCCGCCTGTCACGCGGAAGACCGGGGTTCGATTCCCCGACCGGGAGCTCGTTTTGCATTAGGCCCGACTGTATGAA
AGCCACGGGCCCTGTTTGCTCAGCCGAGTGCCATTCTGTCCGCGGTGAACCATAGTTTCCATGCGACGCATATACTCTCC
TTTTGTTTCAGATTTTTCTGCCCTTACCGCACCAGATCAAATCACTCCGCTAATAGACGGCTCTCCCGCTTTATGTGGTT
CAAGAAAGCAGGCCTTGCAAGTGGATTCAAAGTTTTGCCAATTAAACACTCTGTTTGTGCCAATTTGCTTTAGACAAACA
GCAGGAGACTGAGCACCAGTGACTTGTCACCTACAGCTGACAAAGCTGCGAGCAGGGTTCATACCTGCGCAAGAAAACCC
CGTCGGACTTAGAGTCCGACGCCTTCAAGTGATTCAAGGAAACGCTAGGCTATTGTACTGGAGCCGACGGGCGCGATTGT
CCGTGTCAGACCCTTCTTCGACAACAACTTTGCAGTCTCGTTTATATTCTCGGGTTTCCGCACGTGGACGCCCTCTTCAG
TACATTTACTCCAGTCAAGTAATTAGAGCCTTTACTAGTTTACATGAACACATTCGGACGACTTACGTTACGTCAAAGCA
TTTTCCTAGGAGAGAAAATTTGTTTTGCACAAGCCTGTTTGGTGAATGCCAAGGTGCTTTCCTGCTCATCTGAATAGAGT
TCGCTCTGCATTACGACACAGTTTCATAACAGGCTTCAAGTTGCACAGGTGAAACCCCAGTGTAGTTCCAGTCCAGTGCC
CTTTTCTCCACGCAGTCGGCAAGTTAGTGCACGCGCGTTAGTTGACACAGACCGTTGACATGCCTTGAGCGGGCTTGGAC
ATGCGTAGGGGAGACCCCAAGTCCAGTGCCATTTTCTCCTGGCCATCAGAGGAAGGGAGCGTGAGACAAGGCTTAAGTGC
ATTTCCTTGGTTCATTTATGTTCTGATGGTTTATGTTTCGATCGTTTGAATGTGCCAACCTTCTTCACCAGCCGTACCCG
CGACGGAGCATGAGACAAGGCTTAAGAGGGTCTCCAAGGCTCATTTACGTTTTTGGTCGCTCATGGTCTCAACATTCCAG
GATTTCACGGCTCGAGTGCCATTCTGTCCGCGGTGAGCCATAGTTTCCATGCGACGCATATACTCTCCTTTTGTTTCAGA
TTTTTCTGCCCTTACCGCACCAGATCAAATCACTCCGCTAATAGACGGCTCTCCCGCTTTATGTGGTTCAAGAAAGCAGG
CCTTGCAAGTGGATTCAAAGTTTTGCCAATTAAACACTCTGTTTGTGCCAATTTGCTTTAGACAAACAGCAGGAGACTGA
GCACCAGTGACTTGTCACCTACAGCTGACAAAGCTGCGAGCAGGGTTCATACCTGCGCAAGAAAACCCCGTCGGACTTAG
AGTCCGACGCCTTCAAGTGATTCGAGGAAACGCTAGGCTATTGTACTGGAGCCGACGGGCGCGATTGTCCGTGTCAGACC
CTTCTTCGACAACAACTTTGCAGTCTCGTTTATATTCTCGGGTTTCCGCACGTGGACGCCCTCTTCAGTACATTTACTCC
AGTCAAGTAATTAGAGCCTTTACTAGTTTACATGAACATATTCGGACGACTTACTTTACGTCAAAGCATTTTCCTAGGAG
AGAAAATTTGTTTTGCACAAGCCTGTTTGGTGAATGCCAAGGTGCTTTCCTGCTCATCTGAATAGAGTTCGCTCTGCATT
ACGACACAGTTTCATAACAGGCTTCAAGTTGCACAGGTGAAACCCCAGTGTAGTTCCAGTCCAGTGCCCTTTTCTCCACG
CAGTCGGCAAGTTAGTGCACGCGGGTTAGTTGACACAGACCGTTGACATGCCTTGAGCGGGCTTGGACTTGCGTAGGGGA
GACCCCAAGTCCAGTGCCATTTTCTCCTGGCCATCAGAGGAAGGGAGCGTGAGACAAGGCTTAAGTGCATTTCCTTGGTT
CATTTATGTTCTGATGGTTTATGTTTCGATCGTTTGAATGTGCCAACCTTCTTCACCAGCCGTACCCGCGACGGAGCATG
AGACAAGGCTTAAGAGGGACTCCAAGGCTCATTTACGTTTTTGGTCGCTCATGGTCTCAACATTCCTGGATGTCACGGGT
CTTCCCACAGCCCGTCAGGCTTTCCTCGTTAGTATAGTGGACAGTATCTCCGCCTGTCACGCGGAAAACCGGGGTTCGAT
TCCCCGACGGGGAGCTCGTTTTGCATTAGGCCCGACTGTATGAAAGCCACGGGCCCTGTTTGCTCAGCCGAGTGCCATTC
TGTCCGCGGTGAGCCATAGTTTCCATGCGACGCATATACTCTCCTTTTGTTTCAGATTTTTCTGCCCTTACCGCACCAGA
TCAAATCACTCCGCTAATAGACGGCTCTCCCGCTTTATGTGGTTCAAGAAAGCAGGCCTTGCAAGTGGATTCAAAGTTTT
GCCAATTAAACACTCTGTTTGTGCCAATTTGCTTTAGACAAACAGCAGGAGACTGAGCACCAGTGACTTGTCACCTACAG
CTGACAAAGCTGCGAGCAGGGTTCATACCTGCGCAAGAAAACCCCGTCGGACTTAGAGTCCGACGCCTTCAAGTGATTCA
AGGAAACGCTAGGCTATTGTACTGGAGCCGACGGGCGCGTTTGTCCGTGTCAGACCCTTCTTCGACAACAACTTTGCAGT
CTCGTTTATATTCTCGGGTTTCGGCACGTGGACGCCCTCTTCAGTACATTTACTCCAGTCAAGTAAATAGAGCCTTTACT
AGTTTACATGAACACATTCGGACGACTTACGTTACGTCAAAGCATTTTCCTAGGAGAGAAAATTTGTTTTGCACAAGCCT
GTTTGGTGAATGCCAAGGTGCTTTCCTGCTCATCTGAATAGAGTTCGCTCTGCATTACGACACAGTTTCATAACAGGCTT
CAAGTTGCACAGGTGAAACCCCAGTGTAGTTCCAGTCCAGTGCCCTTTTCTCCACGCAGTCGGCAAGTTAGTGCACGCGG
GTTAGTTGACACAGACCATTGACATGCCCTGAGCGGGCTTGGACTTGCGTAGGGGAGACCCCAAGTCCAGTGCCATTTTC
TCCTGGCCATCAGAGGAAGGGAGCGTGAGACAAGGCTTAAGTGCATTTCCTTGGTTCATTTATGTTCTGATGGTTTATGT
TTCGATCGTTTGAATGTGCCAACCTTCTTCACCAGCCGTACCCGCGACGGAGCATGAGACAAGGCTTAAGAGGGACTCCA
AGGCTCATTTACGTTTTTTGGTCGCTCATGGTCTCAACATTCCAGGATGTCAGGGGTCTTCCCACAGCCCGCCAGGCTTT
CCTCGTTAGTATAGTGGACAGTATCTCCGCCTGTCACACGGAAGACCGGGGTTCGATTCCCCGACGGGGAGCTCGTTTTG
CATTTACTCTCCTTTTGTTTCAGATTTTTCTGCCCTTACCGCACCAGATCAAATCACTCCACTAATAGACGGCTCTCCCG
CTTTATGTGGTTCAAGAAAGCAGGCCTTGCAAGTGGATTCAAAGTTTTGCCAAGTAAACACTCTGTTTGTGCCAATTTGC
TTTAGACAAACAGCAGGAGACTGAGCACCAGTGACTTGTCACCTACAGCTGACAAAGCTGCGAGCAGGGTTCATACCTGC
GCAAGAAAACCCCGTCGGACTTAGAGTCCGACGCCTTCAAGTGATTCAAGGAAACGCTAGGCTATTGTACTGGAGCCGAC
GGGCGCGTTTGTCCGTGTCAGACCCTTCTTCGACAACAACTTTGCAGTCTCGTTTATATTCTCGGGTTTCCGCACGTGGA
CGCCCTCTTCAGTACATTTACTCCAGTCAAGTAATTAGAGCCTTTACTAGTTTACATGAACACATTCGGACGACTTACGT
TACGTCAAAGCATTTTCCTAGGAGAGAAAATTTGTTTTGCACAAGCCTGTTTGGTGAATGCCAAGGTGCTTTCCTGCTCA
TCTGAATAGAGTTCGCTCTGCATTACGACACAGTTTCATAACAGGCTTCAAGTTGCACAGGTGAAACCCCAGTGTAGTTC
CAGTCCAGTGCCCTTTTCAACAAAGGCTTAATTTGCAGGCGGAGTTCGATTTGTTATCAACACAGGAGTCGGAGAGGCTG
TTGTTACATACGCGTCAATTATTATGAATATGGGGATAAGGTCGGTCGGTTTTTGGCTCACCGACTGCGTGGCCGAGCGG
CTTCACGCTCTATTACTCAGATTATGCAGTCCAGTGGTGCACTCACCTCGGATCCTGTAGAAATTAAGTCAACTTTAAAA
GTTTTTACTCCTCTTTATACACAGCTGGAGCTACTGACGATTCAGGTAACATGGACCATTTTCTTAGAAATATTGATTTT
CCCAGAGTTGACCCTCTATTGGCATCTGAACTTGACAGCCCCATCACCCTAGATGAGATCATCAACTCAATCAACTCATT
GCATGCTAAGAAATCACCTGGTCCGGACGGGTTTCCTTCCGAATTTTATAAGAAATTTCATGTTACATTGGCCCCATTAC
TTCTGGAATCCTTAGAACTAGGGACGCTGCCACAAACATTGAGACAAGCATCTATAACTCTGTTGCTTAAAGATGGGAAG
GACCCAACATTATGTAATTTGTACAGACCTATTAGCCTCCTCAATGGTGATGTCAAGATTTTAGCCAAACTTTTGGCCCC
TCGTTTAGAGGGGATTCTCCCTAGCATTATTTCACATGAGCAAACCGGACTTATAAAAGGAGGGCATTCCTTTTCTAATA
TTCGTACTCTTCTTATTATTTTATATTCAAAACAAAACAGTGACTCCTCTGAAGTGGTCATTTCTCTGGACACAGAAAAG
GCGTTTGATAGGATAGAATGGGAATATCTTTTAATGGTGCTGAAGAGGTTCAGCTTTGAGGATGGGCTGATATCATGGAT
CCGTGTGACATTATTTTTCGGATATATGCAACGATCTGGTCACAGGACGATTCTTACAATATCAAAACCATTAGTGCTTG
GGAAGAGGAATTGGGCCTGGAGCTTGAGGATGATTACTGGGGCAGAGCGTTAGATATTATACGTACTGCCACCTCCTGTG
CTAGACTTAGTTTCATACAATTTAAAGTGGTCCACAGAGCTCACCTCTCTAGGAGTAAACTATCTAAAATATATCCTAAT
GTTCCTGACGTGTGAAAAATGCAAACTTTCACCCTGTAACCTGAGTCATATGTTTGCACTCTGTCTCAAACTGCAGAACT
TTTGGAATTCTTTCTTCGAAACTATGTCCGACGTTCTTAAAATCAAATTGGATGTCTGTCCTTTAATTGCCATCTTTGGT
GTTCCATCTCAAACTTGTTGTTAAAGGGTTTTTGTCCTTTTGTGAACCCTACAGTGCACGTCCCCGAGGCGCGCACTCCT
CTCACTATTCACGTTTTCCTACAAAATGTCACCTCCTGTAATAACACGAGCACTGCTTTTTTATTTATTTCAATATTTTA
CGTATACAGATTATATACTTTCTATACATTTACAAAAGGCTGGCGTAGATTTAAAATGCTCTGAAAGTTTTAACCAAAGG
AACAGAAATTATTATTATTAATTTTCATTAAACCGGTTTATGATGCTCGTGAGTATGGCTGTGCCACATACTGAACACCT
TCAGCAAGACTTTAACGCGAACACGCGACAGGAAATACCGGTTTAAAGCAGCACGTGCAAACTTATATTGTCACTACAGA
TCCCATGGAAATAAATGCTACTTTTAAATCGTTTTACTCTTCACTTTATAAATCCGAATTTCCTACAGACGATACTAAAG
TGAATGCATTTCTTGTAACCCTGTTATTAATTCGAATACTGCCATGCAACTGGACTCCCCACTCTCTCTTGAAGAAATTA
TAAATTCAATTAAAACTATGCAATCTAACTAAGCTCCTGGCCCGGTTGTATCAAAATTTGCAAATTACCCAAAGACAATT
AATATTTAACATAGAAACAGATACTCACATACATTAACCAGTTGAAGGACGAAAGTAAGACACCGGGCCCGTGAGTGAGG
AGAGGCAAGGGTCCAAGTTTATTGTTGCATGAGATCACACAGTTGAGACGTCCCAAGGATGATCCAAAAATCCAGAGCTG
AAGCTCTTCTATTTATACAGTTTTCTTAGGGTCAGGATGACCCAGACATCAATATGTTTAGAGTTAGCTGTTCCAGAACA
CCATTAGGTACGTTAACCCTCATCTCTTAGGTGCAGCTTGGCTCCAAAATACATCTTGTCTTGTTTCACTCTTTAAAAAT
AACCTGACCTTGTCTGTGTCGCTTCCTGACTGGATTTTTGTCTTGAAAGGACACTTTCAAACACACCATCTCTACATTAT
GAGTAAATTTTATGTTTGCTCTAAATTTCTTTTTTTATAGTGCTTGCATTTACATTACCCTATAATAGTTTTTTTTTTCA
TGAAACAGAATATGAAACAGATTAATTTGTTTTCTGCATACACACCAGGCCTCTGTGTGTGTGTGTGTGTGTGTGTATGT
GTCTCTTAGTTGACCTTCTGCCTGCGTGCAGACGTACCTCACCTACGCTCTGAGGCCTGCTGCACTAATTAAATACATGT
ATTTTTAACCCCCTACGCCTTGCTTATCTGTGTGTTGTATCTTAGGTGAACGTCAGCCCAGCTAATTCTCAATAAAATTA
CATACTACTCATATACTACTCATACCCTCGTGTTTTATTTCATGTATATTTTATTTCCAACAGTAGGAAGCATGAGGTTA
AACACTGTGACTGTAAATAAACACAGATAAACAGGTGTTTACAGCTAGTGTACACTACATTATGTGCTGAAGATCCCGCC
TGAGCCTATTGATCTCAGCGCGCAGAGCGTGCAGAGTCGCCTGTCCCTCAGTGCGCAGACTGTGAAGTTGCAGCCTGAGA
CTATGGTTCTCAGCTTGCAGAGTGTCCAGAGTCGCCTTTCTCTCAGCATGCAGCACCTTCAGAGCCACCTCTCTCTCCTC
CGCCTACAAGAACACACACGGCTTTTAAACTCACGCACTTCGTTTTACATCTAAAACGTTACCCATGGACAGAACACACA
CTCTCCCCAAACGATATAAACACAACAATAAAACAAAACAGGAATGTGTTGGAATAAAACTCAAGTGATCGAGTCACTGA
TGAATCGTTAGCAGAGTTATTTATGCTAGGTGACACAGAAGGTCAAAATTCAGAGAATTCACTCTGCTGACAAAAATCTG
AGATTCGAGATCAACTGTTCCTGATCGAGCTCCTGTTCCATGTTCCCACTGCACTGGAGTACCCGTGAACTTTAGGGATA
AGTGACGCGTTACTCGCCGCACCTGTTTTCGGGTCATTTCCAGCACAGTGTCCAGATCTTTCTGAGTGTACTTCAGCATG
TCCACGTTCATGTCCTCGCTCTCCTGGGTCTCCTTCAGCATCTGCACCAGCAGGTCCAGCAGGATGGGGTCCTGAAACAC
TGGAGGCTCCACCTATACACACACACACACACATTCCTCCACTTGATGTGATGTTCATAGTCATTCATATGCATGTGTGT
ACATCTAAGTTTGTGTTTGTACACACACACACACACACACACACACACACACACACACCTCTTGCCTGTTCTTGGTGATG
GGGAGTGTGGGATACTCATAGCTGGAGAGAGGAAGGGGGGTGACCCCAGTGCCTAGGATTCAAGCTCAAAGGTCTGTGAG
GGAAATGACTAATTTTTACTTTGTAATAATTTTTTTTCTTGTTCTGTTTCATTCTCATGTGAGGATAACGCCTAAGAAGG
TCATGTCATTACAGTGAGATCAGTACAGAACGTTTATCTGCTTACAGAGACACAAACATGTTCTTCTGTTCAAGGTTTGT
CTAAACAGCTTCCAAGATCCTAAAACAAAGCCTGTTTGAACTGCCTCAAACTGCTTCTTATCGGTACACAGAATTATGTC
ATGCTCTGCGTTTCATATATATAGTAGTGGTTCAGTACAAGGATTCAGAGTGCTCTCATTATTCTATCCTGCTTTATTCC
ATACTGTATTAATCATCTTTCTGTAATAAACCTTTTTACCTTTTTACCTTCAGAGGACGAGTCTGCGAGTGTTGTCTAAT
TTCCACGACAATTAGGCGTCCCCTGGCTGGGCTGCGCGAGTCTTTTCAGCTTTTCTGGACAACAAGCAAACCGGAGGACG
CTCAAGGACGAGTTTCACCCTGAAGTCCGTGTTGACGCAAAGGCGGTTTGCCCTTTGTTGTGTAGAGCGAAAGCCCGATG
CAGCCTCAACACTGACTGGTAGGAATAATCACGAGTTTAGAATTCAGAATTAGAATTTTATAAAGTCATTGCGTATTGCT
GTCTGTATGGAAGGGAGTCAGTGATATAAGAAATGCGTGTATTACATTGAGAGAAGTATTACATGGAGCGATTTCTTATA
AGAAGTTTGAGGAACTTCGCCTCTGCGACGGCAGAGAGATTGGTGTTTCTTAGATCACAGATTCAAAACTAAGATATATA
CCAACGGGTGGGTGGGTGTGTGGGTGTGTGTGTGTGTATATATATATATATTATATATATATATATATATATATATATAT
ATATATATATATATATATATATGAGAGAGAGAGAGAGAGAGAGAGAGAGATAACGGTAAAAGTAAACGGAAAGTCCGGTT
CGAGGAATAAATAAGTAAAGAAGTACTTAAGAAGCACAAGAGGCGCAGTATTTTTACAGCAGATCATCATCAAGTGGCAT
GCCCATTGACTCATTCCATCATATCAGCGGTACATGATATATTTGGCAAATTTAACGCACAAGTAAATTTTACTGAGATA
AAAAAAAATTAAATGTGGACTCGCTCTCACAGGTAAACTCTTTTACATTCTTAAAGTTTGCTCAATTGATCCTACAGGTT
GTATGATTAATTGAATGTCTAGAGATTTGGCACACATTTTGAACCTTTTCTGTCTGTGCACGAGAATGCATATTCACTTG
ATTTTCATGGCATGTTAAATTGAATAAAACTTTGAAAGTTATAGAAGGTGTAAAAGAAAAAATAAATAAATAAATAAAAT
ATGGGAAAAACATGTAGCAAAGCACATCCTGTGACACAGGGTGCTCATATGTTGATCCTAATATCATGTTTATGCGTGTG
AATTATGGGGAAAGATGTTTCAACCAATATGATGTATGGGTTAAAGAATGTGCTTTTCCTGAAAAAGGTAGTTTTAGTCT
CAGACAGTTAGAAGATCTGAAACTTAATTTAGAGACAAAGGAGAGAGAGAGAGAGAGAGAGAGAGAGAGAGAGAGAGAGA
GAGAGAGAGACCCCTAAAACAAAGAGTGAAGCACAGTTTTTAGCTGACTGGAAGGCTTTTGCTGAATGGCACAGCGAGGT
ACATAAAAGAGAGAAAAAAAATTCAGGCAGGGCCCTCACCTGTACTCAGTGTGCTAAACTGCAGAAAGCCAATCCCGACC
TGGACTCCACCCCACCGCAACGCCCACAGCCAGTAAAGAGGGAGGAACCTGCAGTTTCAGAGGCACCTCCTCACGATGAA
GCGGCCCAGCCTACGCCACTCTATCTGAACCTGTCAGAACTGAGCCACAACCCCCACTGAACTATGCTCCAGCTGTCCTA
ACCTCACCGGTGGCATTACACACAAGATCCCAAGTGAAGGGACCAACAACATTGCTGCCTGAGGGCTTCAGACCAACAAA
ATCGGACAGAGAACGAGTTTAACAAGAGTTTAACGTGTGCAAGACACGTGGTTAAAACCACAGTTAGACTTTGTGATTTA
TGGATATACAACAATCAGAAACGATAGGGAAACGGGTAAACGTGGAGGGGTAGCAACTTTTGTAAGAAATGATGTGAAAT
ATAACCCAGTCAATAAAGGGAAAGAACATGAATCTGTGGTAGTCAGAATACGGACAGGAAAAGACAGTATAATGATAGTC
AACTTTTATAATCCCTGTAATAGACTGAGCACCGATACACTGAATTCAGTATGTGGGTTGACACAAGGGAAAACAGTATG
GTGTAGGGATTTTAATGCACACAGCACGATATGGGGGAGTAAGAACACAGATATAAATGGATCAGTGATAGAGGAATTTA
TAGACGATAAAAACTTGGTATGTGTTAATGACGGGAAGGGCACACGGTATAGTAGTTCACATAACACAGAAAGTGCTACT
GATCTGACAGTAATGTCACCTGAAATGGCAGGAATCAGCACATGGGAGGTTTTAGACCAGTCGACAGTAGGTAGTGATCA
CTATCCAATAATAACCAGGATTGGAGTAGAGATACACCAGGATAGCGAAGTGAGAACACCAAGGTGGAGGTTAGATAAAG
CTGATTGGCAGATGTTCCAAATGCTGAGTGAAATAAAATGTGTGGAACTAGTGAATAAGGATATTACAGATGTAGAAGAA
ATGTACAGAAAAGTGACTATGGCAATTATACAAACAGCTGAAGAAACAATTCCTAAAAAGACAAGATGTGAACGAAGAAA
GAGCGTGCCATGGAGGAATGAGAGCTGTAGTATAGTAATTAAAAAGAGAAATAAAGCTTTTAGGCAACTCAAAGCTCACC
ATACACTGGTAACTTTGATTAACTATAAAAGGGCACAAGCAGTAGTTAGGAAAACAATCAGATCAGCCAAACGTGGGTAT
TGGAGACAATTCTGCAATGAAATTGGAAGAGAAACCCAGCTATAAGACATATGGAGAACAATTAGGAAAATGAGCGGAAT
AAGAAACAGTGTAGAAATACGTGTTAAGTAGCAATAATAAAAATGCTATCAGCAATGCAGAAAAAGCAGAACTTTTGGTA
AAAACTTTTGTGAAGATCCACAGTACTGAAAACCTATCCTCAACAGCTAAGCAGTGTAGAGATCAAACACTTGCCCAAAA
CCCAGGGATAGTGGAAAGAAGGACTACATCAGGGGGAGAGTTGGACTTGCCATATACTCTATTTGAATTAAAAAGGGCCA
CATCAAATGCACGGCAAACGGCACCAGGGAAAGACGGTATATGCTATAGCATGTTAGGTCACATGAGAGACACTACACTT
GATGTAGTATTAAGACGGTTCAATATGGTATGGAATACAGGAAAAATCCCACTAACATGGAAACAGGCAGTTATAGTTCC
AATACTCAAACCTGGCAAAGACCCGTCAGATCCAGCAAGCTATAAAGCCATAGCATTAACATCACAGCTAGGCAAAACTA
TGGAGAGGACGATAACAGATAGCTCAGATCACTATATAGAAAGTAAAGGTCTTCTCTCACCGTATCAGTCAGGATTTCAT
AAAGGGATTCTGTATTATGCCTAGAGTCAGAAGTTAGGAAAGCTCAGACTAACAAAGAAAGTGTAATTGCTGTATTTTTT
GATGTTGAAAAGGCATATGATATGCTTTGGAAGGATGGACTTATGTAATTAAACTCGACAAATTATGAATAAATGTTTAG
ATATATAATTGGGTATTAGACATCCTGAACAGAAGAGCAATAGAAGTTAGAGTAGGTGCAGAGTACTCAAATAGGTATGC
AGTGGAAAATGGTACCCCACAAGGCAGTGTATGTAGCCCAATACTGTTTAATATTATGATTAATGACATATTTGATCAGG
TTGGAGAAAATATAGGTAAGCCTCTTTATGCGGATGATGGGGCACTCTGGGTTAGGGGTCGGAATATAGAATATTTAAGA
AAGAAAATGCACCATGCAATAGGGAAAGTAGAACAAGGGGCAAATGAATGGGGATTTCAACTATCAATTTCAAAATCACA
AGGTATATGTTTCTCTAAACGTCATAAAACAGTACCACTTAAATGATATGGGCTAGATCTTGAACAGGTCAGGGCTGTGA
GATTTTTAGGAGTGATTTTTGATGAGAAGCTGACCTGGGGTCCACATATTGATAAAATTAAGAACAAATGTGAAAAGATT
AATAATGTTCTGTGATGTCTGTCAGGACGAGACTGGGGAGCAAGTAGGGCATCGCTCATAAATATCTATCAGGCTCTTAT
GAGGGCCGCCTTTGATTATGGCTGCTTATCATATATGTCTTCATCACAATCAAATCTTAAAAAGCTTGATGTGGAACAGG
CACAAGCACTTCTGATCTGTACTAGAGCATTTAAATCATCATGAGGGACTGCATTACAGGTGGAGACAGGAGAGATGCCG
TTGTGTATGAGGAGGGTTAAGATCATGCTGGCATATTGGGTAAATCTACAAGGGTATAGCAGGGTGCACTCCACGAAAGC
CATCTTACAAGAATGCTCAGAGTTTTATAGGACTAACTTTAATAGCTTCGGATGGTTAGGAAATGCAAAGGCACAAAACG
CAGGTCTCAGTCAGCTACAAGTGAGCCCCATTATGGCGATACCAACTGTACCACCATGGAGATTCATAAAACCATCTGTA
GATACAAGAATACAACAAATATTAAAAGAGAATTCTAAAATAGCACCACAAGGGATAATAATTCGAAACTATATGGACCA
GTATCAGGATAAATTACTCATATATACAGACGGGTCAAAACAACCTGAGACTGGCCTCAACGGTGCAGCTTTTTTCATTC
CCTCGGTATGAAGTAGCAGTCAAAAAAAAAGGGCGACCGATCATTTATCAGTGTACACCGTAGAATTATTAGGAGTCCTA
CTGGCATTGCAGTGGTTGGAAAAAAATCATCAGAATCAAGATGTCGCTATAGCTTCTGACAGTCTATCAGCACTATCAAG
CATACAGTCTGGGAAAACATAATTCAGAGAAGACGTTGTCTACCAAATATTTCATCTGCTTCTCATACTTCATGCTAAGG
GGCTGAGTGTTTTCTTCTCCTGGGTTCCTGCACATGTAGGGGTAGAAGGAAATGAAATTGTGGATGTACTGGCAAAAAGA
TCTATAAAACATGAAACAGTTGATATACAAGTACCATTAAGAAGAGCAGAGATCAAACCCATTATAAAGGGGCATGCGCA
TAAAATATGGCAGGAATACTGGGACACAGCTGACACCGGACGACACCTATATACCATACAAAAACAAGTAGGCATGAGTG
TGAGGCAGGGCAGAAACCCAAAGGAAGAGATGATAATTATGCGTCTTAGAATAGGTCATGCTGGCTTAAATCTAGCATTA
AACAGAATAGGAAAACACCCCACTGGACTCTGCACACACTGCAGTACACAAGAGACAGTGAAACACATTCTGTTAGACTG
CAAAAGGTATGAGGAGGAAAGAACTGAGCTAGAGATGCAGATTAGAAAACAAAATATGACACTAGAGAACTTGCTGGGGA
AAACATCTGGGAAAATGCACCGCCCCTAATAAACTATCTAAAAAATACTGGGATAAGTGAGAGACTTTAGTAATCTAGTA
GGAATATCTAGTATATAGTTATTTATCTCTTTATTTTCTTTTATTTATGTAGTATTGTTTTGGTATTATTATAATTTTTT
TTTCATTTTATTTTATTTTTTCTGCCAAACTACTGCCCACACTCCAGTCCAGTAGGTGGCGGTAATGCACCTTTAGCTAG
TTTGCCAACCGCCATTAAATCAAAAAGAAGACGACTATAGCTCCTAAACCCACGCGCGAAGCCGGATGACTCAGCCATTA
AAGTAGTAAAAGAGCTCTAATTAGCCAGTGAAGCTAAATGTCGTTCGGCCACGTCCACTTATAAAAGTAAATCATACAAT
ATTCTCAGACTGGGCAGTTATTGACAGAGTGAATTCATCGTTTTAAATAGAATCAAAAATAACATCGACCTATTTGCTAA
TCTCATTTCGATTAGCTTGCTCATTAATGACACTGCGCATGCGTGGACTGGACTGCCTACTCAAAAGCTAGCACCGCTAG
CATATTTGTATAATATTAACATTAATATTGAACCAAAGGAGTGAATAAAAAAAAGTTCTAAAATGTTATTTCTCACTTCT
TCTCCTCTTGTTCTTCTCCGTGCGGGTGTGAGTTATCTTTAGTCGGTTCCTTGGTGATTCGGTCATTAGTGAACCGAGCT
CCGAGAGTGAACCATTGTGCCGTCACCACCTGCTTCATACTGATACACCTGAAACACAGGTGTTAACACCGTTAACTACA
CACATACACACAATACAGCACAAAACAGCACGGGTTCGGTTACACAGAACCGAATAAACTCACTTTAGTTTGGGTCCAAA
CGGGCCAGAACTAACACTAACAACGCTTTCTGCTCCTCACTTCGACTTCTCGCGCTCGCGGTGACGTCACCAACGTAACA
GACGTTCACGTAAATTTGAATCTGTGAGGAGAAAATAAAATAAACCCAAATATTATTTTATAAAAAGCTTCATTAGTCTC
TTCTTCTTAAACACGGTAGAGGATAAGATATACAAATACATAAAAAAAAAACAGCTTCATCATTATTTTAAATCAAATCC
ACTTTAAAAGTGCTCCTTTCCAATTAAATTTTAATTAAAAATATACTTTATCTTACTCTTGTTCAATTTAATTTTTTTTT
ATTAATATTTAATTAATTGATGATTGTAGTCGTGTTGAGGTTTCATGTTCTTTGTGCTTTATTATCATAAATATACACTT
TTTTTAAACTTTGGACACAAAATGTAAACATTCCTCATGAATCCAGAACATTCATTTGTTTATTATTTAGAAAGTAATAA
TTAAACAGCTGAATAAAATGATCAGATTAATCACTTGCAACATTTAGGATATGAATTTCTTGTATTAAGCGAGGTTTTTA
ATTTCTACAAGTGTTCATACAGACTGAAAGACCACAGATGAAACGGATTTAACAGACACAGCACACCTACTTCACTGATA
CAGAAAGAGATGCCACACACACTTCACTAAAACAGACAGAAAGGCCACACCCACTTCACAGACAGACAAAGAGGCGACAC
CTACTTCACTGAGACAGAGAGGCCACACCTACTTCACTGAGACAGACAGAGATGCCACACCTACATCACTAAAACAGACA
GAGAGGCCACACCCACTTCACTGAAACCTCTCTGTATGTATAGGTCCATGACATTTTTATCACTACAAATGACTACAAAT
AACCATAAAAACTCATCTATCATGAGAGGTTTGGATTCATTCTTCATTCTCAAATCTGGGTTTATCAAAGCGTGCGATCA
AAGTTCTAAATTTGTGCAAAAGACCCTCCAAGCAAATGGATTTTATCACACATGTGTAGGAGGAGCTGAACACCACGCCC
ACTGATAAATCCCACACATTAAACTGATGCGCTTGTACACAGAAACATGCATTTGCATAAAAAACGCCCTCCAAATCACC
GTATACGCTAAACAACCTCCCATTAAAACACCAAGCAACGGGCTCTTCGTACTGCTCGTTACACACAACACGGGGCGTGT
CCAAAGGTCTACGAACTATCTATGAACGTCACTGACAATGATGCAGCAATCCTGCTGCACATTCTCTACATGGATATGGT
TCAAAAACGAGACCCCAGGAATGAAAATATCACTTTCTATCATTCCTACAAAACAAGTAGGAAAATGGTGAAGAGACCGA
GCAAGCCCAAAGTAACCAAAACCAACGAGAGAAGACCCTGACAGATTTGACATGAATGTTAATGACTTTAACGTTAATGA
ACTAAACATTAGCTTAGTGCTAGCTAAAAGAGGAAACTGTGCGCGAGCGCGTCCTCACAGCAGCAGCTTCTGAAAAAACA
GAACCGGATGGGAATCAGGTATCAGGTATGAAGCGAGGCCCAGCCCTGGAAAAATAAACAGTCGCACTATATAAGAAGCA
GGAAGTGAATAAAAACAATAAAAGCTTCTCATTTTTCCCAGAGAGACAGACATGTTTAAACAAAATGGTTTTACAAGATG
CCGTTTTCATTAACTACTTATGAATAGTGTCCACAAACACACACTCACACTCACACACTCTCACAAATCGCTTTTTCACA
TATTTATCCATCATATTTTTAACTCAAATATGTGTTCATATACATGCTGAACAGTTTAGAACAAAATAACAACACTATTT
TGTTATCTGGATAAATATCAGTGACACCAGGCAAGTTTTTTTTTTTAATGAATGTACTTTTTATCCATTTATAATTACAT
TTAATGTTGTGAAACATCACTTATGGAAAAACCAGTTGTTCCTTCAGCAGCGTTTATATTCTCTCTCTCTTAACACTAAT
ACAACAAAAAAAAAACACTCAATACTGTTTGATGCAGAATGCATATACAATTCTCTCTTTCTCTCTCTCTCTCTCTCTCT
CCATAAACCTATCTATCTCTCTCTTATCTTCTCCCACAGACATATGGAGCAGTACTGGAGAGTCAGCTCTCTCATGGTCC
TCTCTCACTTCCCAAGCGCTTTCTTGGAGGCATCCTCTAAAGTTGTTAGTGTTGGTGTTTGAAAGGATAAAAGAGCTCCT
TCCTCTCGCTGATTCCCCTTTACTGCCGCAGAGATTCGTAGAAGTAAAGGGGCCTGCTGGTTTTCCTCTGGGTCCTGCCC
CAATGCTTCCCTGAAAAGGGAGGGCAGTGCAGAGACCACCTCTCCCAACAGTCTCTGTATGAGGTGGCCCAACAGTACCC
CCGTCTCAGTGCACAGTCCGCTAGTCGTCTTCCATCTGTTGCCAGCCCTCAGATTCTTAATTTTTGTGAGTCCTGCTCTC
CGTAAGCGCTGTCGAAAATATGCAGATTCTAACATTTTGGACTGTATCACTGAGTTGTAGAACAACGGCTCTTCTTCTAT
GTTGGGAAAAAATTTTGCACTGGTCCTGCTGATGTTCAGTACTGAAGACCAGGCTCTCAGGACAGACTGGTAGAAAGTTG
TTGTAGCTGGTAGGTCCATTTCCTTCATACGCCAGATTTTCAATGCGCTGAAGTAAGGCACAGGCTGTGCCGGCGCATAC
TATCCCTTCCCCATAGAGTAACCTCTGTGCCGTCTGCAGTCGGAAGGTCTTGACTCGACATGACAGGTCAATCAAACCCT
GCCCCCCCTCCTGCAATGGCAGGTAGAGAACAGGGGCACGAGTCCAGTGCTGTCCAGCCCAGAAAAAGTTCACAATCTTC
TTCTGAATTTCCTTGATCAAAATCCCTGGGGGATCAAGAGCAGTGAACCGATGCCACAGCATGGAGGCAATCAAGTTGTT
GACAACCAGTACTCTCCCCCTACAGGACAACTGGGACTGAACCCAGGTCCATTGAGACAACTTGGCACATACCTCCTCCA
CTATCCCCTCCCAGTTCCTGTTTTGAAAATCTGGTGTTCCTAAAAAAAACTCCCAGATATTTCAACCCAGCTTTTCCCCA
CTGGAGATTGCCCGGTAGTGTGGGAGGGCCTTGTTCCTGACACTGCCCTATTAAAAGACTCTCACATTTATTCCAGTTAA
TGCGTGCTGAAGAAGCTCTTGTGTACATTTCTAGGCTATGAGTCAGTGTTTGGATATCGTTCTGGTTTTTTATAAAAACT
GTCACGTCATCTGCGTATGCTGACAAGACCAGCTTTTCCTGCGCTCTGCTCACTGACAGTCCCCGTAGTTCTGCTCTAAG
GCGGCATAGCAGTGGTTCTATAGCCAGACTGTAAAGTTGGCCAGATAACGGGCACCCCTGTCTGATTCCTCTTCCCATTT
TAACTGGGCAGCTAAGACCCCCTCCAACCTTGAGTGTAAAAAAGGCCTCAGAATAAAACATTTTCAACCACAGTAAAAAA
TTTCTCCCCACACCAAAGGCTTCAAGTGCCTGAAATAGATATTCGTGATCAACCTTGTCGAAAGCTTTTTCTTGATCTAA
TGAAAGAAGACCTAAATCATATGAATTCAGAGAGCTTAAAAACTTTCTCTTTCCCTCCAGCAAACTGCTCGTGTTTGGGT
CATTTCTACCAATTATTTCGCTTTCTGTTAAAATTATCTCCGCCTCAAGTTCTTGTATTTGACCTTTTATTGTCTCTACT
GAGTGTGCTGTGTATTTCTGACAAAATACTTTAATTTGTGTTTTTCCCACCTCCCACCAGGAGACCAAGCTGTTAAAAAC
TTTTGTTTTTTTCCACTCACCCCAAAAAGCCTTAAAGTTTCGCAGAAACCCTCGTCCTGAAGCAGTTTTTTGTTGAAATG
CCAATATGATTTATTTAATATGACTTTTTAGTGACAGACATCAGTAGGTCTACAGTAATTAAATGGTGATCTGAAAAACC
AGAGTGGCTCATGACTGCTTTATAGAATTTATTTCCGTTTTTTCTGGTGGCGTAGAACCTGTCCAGTCTTGCTGCAGTGA
TCTTCGTATTAGTAATTTTGACCCAAGTGTATTGTTTGATTCCCTGGTTTCTCTCCCTCCACACATCAACCAAGCCACAC
TGTCTGATAAGCCCCTCAAGTGCCTTAGCAGACTGTGGGTGTGGTTCCTCCCCAATCCTGTCTAGGGTAAAATCTGTGGT
GCAGATCCAATCCGGTCCCAATATTACTAGGGGATTTCTTCCACTTTGTTGTATTGCATTTTTTAGTTTGTTGAAAAGTT
GTGCTCTCTCACTGCCGTTATTGGGGGCATAAACATTTATAAAAATGCACTCTATTCCCTTTATTTCCGGCTGCACCATT
AAAACCCTACCCTGCTCCAGTTCTGTTATGCGTGTGTTGGTTTGCCCTAATGTTCTGTTAAAAAGTATTGCTACTCCAGC
ACTGACATTCCTTCCATGGCTCTGGAAAATTTTCCCTTCCCACCACATTGCCCACTCTATCTCATTTTCCCAGTTACTAT
GAGTCTCTTGTAAAAAAAAAAATTATATCCATGTTTTTTGTTTTATCAGTTCTCCAACTGCTGCTCTTTTGTTCCTATCA
CTACCACCATTGATGTTTAAGGAGCCTATTTTTAATTTCTCCATTGGAGGGATTAAAGAGAAAAAAGAGAAAACAGTAAA
GACAGCAGTGCAGAAAAAGGAAAACACCCAGTGTAACGCCTTAATTTTTTCGTTCTTTTGGCCGAAGATTTCCGTAATCT
AGGTAGATGATTTTTTAAACGGTATCTCTTCCTTTGGTCTAGCTCCTTGTAATTTGCTGTACGTTGTAACTGTACTGCTG
AAGCAATAAATTTTTCAATATCCGGAAAAAATTCCTTGACCTCAACCGGTCTGCCAAATGTATCATCCAGAAATCCAACG
ATTTCAGTTAGTGAATAGAGCTGTCGATCTCCCCCCAACTGCAACCCACTAATGTCTGAGATATCGGAGAGGTTGTCATC
CTGGAATTCCTCCTCTTCCACTTTCTTCTCCTGCTCTGCTTGAAGACTTACTGACTTCTCACTACTGTCTGCTATATCCA
GACAGTACTGACCCACCCTCCCCTTCTACACCCCCCATGCTATCTGACCCCCCCCCCCCCCCCCCCCACTGCTGTACCCC
ATTTTCTTCTCACCCACCAGTCCGCCCGACTCTCAGTGGTCCGTTCACTTCACCCACCCTGATTTCCCCATGTCCCCAGG
ACGCACCCCATTTTCTTCCCCCTCTTACTCTCCTCCAGACTACGCACCCACCCGTCCTGTGAATTACCAATAAAATTACA
TATTTACTCATACTCAGTCTCCCTCGTGTTTATTTCATGTCATTTTTATCCACAACAGGTCAATGCCCCTCCGAGGTCTG
CATGTGTTTCCTTTGACACCTGAGGGAGATCCTTCAAGAAGACGTTATCATGGGCCTGTTCATCTGAGATTTCACACTTG
TACAGTTCCTTGTAGAAACCGACTGCTCTCTTTCGAATTTCATAGGCCATGTATCATCTTATTCTGACCATTCTTTTTTT
CCAAATTAAAAAAGAATTTTGATGGTGCATCCATACACTCTACAGTCTGAAATCGTGACCTGACCAGAGCTCCTTGTGCG
GTAACGTCTAGCAATTTGGTCAATAAATTCTTTTTTGTCCTTAAATTTTCTATGCATACCTGCCGTCCTGTGTTTTTCAT
TAACTCTTGAAGCGCTATTATTTCATCCTCCAAGGATTTCATGCATAGAGTTGTATCTCTCGTGACATTGGAGGTATACT
GTTGACACAGCTGTTTAATTTGCATTTTGGCAAAATCCCACCACTGTTGCACCGATTTAAAAGAACCCTTTGTGGTTCTA
AAATCACTCCAAAAATATTTAAACACATCCCTAAAATGACCGTCTTGCAATAAACTGGTGTTAAAATGCCAATACGCACT
CTTATGCTTGAGTTTACTTAAATACACAGTAGACAGAACCATACAATGGTCCGTAAATCCTACCGGTATAATTACACAAA
TTCTAAAAGCACTTAACTGGTGTTTAAAACCATAAAATTTATCCAATCTGGCCATAGAGAGCATATTATTGTAGGAGTGC
ACCCAGGTATATTGTCTCTGCATGTGGTGAAAATTTCTCCAAATGTCCACAAGGTCACAGGAATTCATTAACTCGACTAG
CCTTCTACGTGATGGCATATGTGGCTCTACATGATTCCTGTCCATATCCAGCTCTGTACAATTAAAATCCCCCCCTAGAA
TCAAAAAATCATCAGAGTCACAATTTTTTTAGGACATTATCTAAGCTTCGTAAAAATACCATTCTTTCAATGGCCGTGGT
CGGGGCATAAACACAAACAAAAACGACCCACCTATTCTCATATTGAGCTCTAACCTTTAACAGTCGACCCTTTATGATTT
CATCAACTTGATAAGAACAGGGGATAAAATTATAGGAAAATAAAATAGCTACTCCCCCACTGGTAGATGTCTTATGACTT
AAAAAACGGATAACCCTTTAAACTCCCTGGCCCAGTCCGCAGCATTATTAGCGTCTGTGTGGGTTTCCTGAGCAAAGATT
ACATGAATTTTCTTTTGCTTCACCGTTTCAAATAACAAAAATCTTTTATTTCTTTCCCTTGCTCCATTTAAATTCAACGA
AGCGATTCGAAACTCACTCATAAATAAGAGGAAAAATAATAGATTTACGTACATGATGTCTAGGATTGACTATCACTATC
ATTATTGTCTAACATTACATTGACTTTTGTAAGGATTTTTTTTAGAAGGTATCCCTCCTGATCAGTGAAACCCCCTTCTG
CCATAAACCCACGTGTTTTTCTAATGAACTGTTCCACATCCGGGAAAAACTCATCTATCCTCACATTCCTAGCATGTTTA
GTCTTTCTCAGAAAAACCTTGATGTCATCCACACTATATTCATGACTCGAAAAGCCACTTAGATTTACACTACGTTATAC
TACAGTCGGAGGCTTCGCTCTCACTCTCTACCTCCCCAGAATTCAGCTCCTCTGCGACATCTTTCCTGTTAGCCTGTGCA
TGAGGACGATTTCTCCGTCTCTTTCTCTGGGGCACCTTGAACACATTCTCTTCTGTATCCATATGAGAGCTATCATCTGC
AACTTCATCAATAAGGGACAAATCCACACTATCTAGTGACACCGTACTATCCTGTGTACCTTTATCACCTAAATCCGGCT
CAGTCTCAGCCTTCTCTTCTTCACCTGGTTGAACACCGACAACCTGGTGAGAGGGGCCAGCTTCAGGTGTCTCCACCTGA
GAAGGTACTGTTGTTCCCTCTCCCGGTGTGGGGGCCCCATCTACCCCAACACCCTCTCCAGCCGTAATCTCGTTACCAGC
GGCCGCGTTAGCATTATCATTATTTTCGGAATTTACCCGTTTTTCAGGACAGGCCCTCACCAGATGACCAGATAAACCGC
ACCCAAAACACTTCATTGTAGTAGTAGTGGCATAGATGACATAATTAAAATCCTCCACCTTTACATTCAGTGTCAGATCC
AGCTCATTATTGTCCTTCAGAACCATGTACACAAACCGTCTAAAAGACACGATATGTTTTACACGAGGGGATTTGCTTGT
AATTGCAATCTTCTTGATATGGGAGACCAGTTTACCATAGCGGGATAGAGTTTGGGACAGAACCTCGTCCTTAATAAAAG
GAGGAACATTCGACAGGATGACTTTTTTAGATGGTGTTGACAAAGGAAGCACTAAGTGGAACACACCATCAATCACAACT
CCACTGTCCACCATTTCGTTTGCTAACTCCACCGTTTTCAGAAACAGCACAACAGCACTATTCATCCGGGCCACAGACAG
AATGTTGTTGTATCCTACACTCTCCCCCATGGCCAGACTAACCTCCTCAACGCTAGCGGTAGTGGCTACTTTAATAGCAT
GTCGCCGCGTGAGAGAATCATATTTCCCGGTACCTGGGGCAGCCATGTTTCCCAAAACAAAACGGAAACAGCTGCCCAAG
CCAGCAAGAAACACACACGCGAGCGCGCACACACACACATGCACGCACACACACACAACAAACAATAGTAATTTAAACTC
TCTCAGACATCAAAGACCTAAAGGAAATCGTATTTCTTAAGAAAAAATAGATAGAAAAAATGAACAAGCGAACTTGGAGC
AGCGGCCTCGGCCACGCTCCGCACACACTCACTCACTTCCGCTCCGACTCCGCCCACTCACTCAGTCCATGCGCACACGA
GATAGAGAGAGAGAGCGAGAATGAGAGAGAGAATGAAAGAGAGAGAGGGAGAGAGAGAATGAAAGAGAGAGAGAGAATGA
GATATATATATACATAGAGAGAGAGAGAGAGAGAGAGAGAGAGAGAGAGAGAGAGAGAATGAAAGAGAGAGAATGAGAGA
GAGAGAATGAGATATATAGAAAGAGAATGAGAGAGAGGGAGAGAGTGAATGAGAGAGAGAGAATGAGATATATATATATA
TATATATATATATATATATATATATAGAGAGAGAGAGAGAGAGAGAGAGAGAGAGAGAAAGAGAGAATGAAAGAGAGAGA
GAGAGAGAGAGAGAGAGAGAGACCCACAGTTTCCATAGTTCTGGCTGAGGGTGAAAAATCAGCCCTCCAGCTTGAGACAG
TAGATCCACTCGATCCACTCTAAGGGCTCAAATGGGGCCCCTGACAGACCTTCCAGGGCCACAGAAGGTCCCAGGAAGGT
ATACGCAGCCTGCAGATGGGCATCAGCCGCGTGACACCATGTATAAACCTCGAAGTTAGAGGACGTTGCCCCACAGAGGC
TCCATCAATAGGGGCGTGACTGGCCGAACTATCGGCCACGTAAACCCTGATTGTAGAAGGAGCCCACCCCGCTGAGAAAT
GTTCTTGTAAGAACTCCAGGACTGTAGCTATTGCGTAGTTCACTGGGTCTACAGTGGATCCCTGTGGATGGGACTCTCCC
AAGGAGTGCCATCTCGCAGGGATATTATCTCTCAGAACCATATTCGAGCTGGCCAATAAGGTGCTACTAGCAGCAGACAT
AGACTGTCTTGGCAAACTCTCGCTAGAACTTGTGGAAGCAGAGCGATGGGGGGAACAGCGTACAGATGTGACCTCGGCCA
CATGTGCACCATGGCATCCAGCCCTAATTGTGTGGGAGGAGTGAGGGCGAACCACAGCGGGCCATGTGTTGTCTCCTCGG
AGGCCAACACATGCCATCCCGCTTGGCCAAACCTCGCCATATGGACTCCACCACTTGTGGATGGAGCCACCCTGCTCAAG
ATGAGGGCCGCACCAGAGACCGTGAGCTAGACAGCTGTCTAAGACCGTGCTTCAGCATGTGAGGGAGGTGTCTGTTATTA
CCGTCTTGCGCTAAGGAGACACCTCAGAGTGTGACCCAAGGCTAGAAACCGGCTAGAAACCAAATTCTCAGATCACGTAG
GCAGCACCACGTGACACTGATTAATCTCTGAGGTTTCATCCTTGGATGAAAGCCCCAACATCTCAGCCACAACTGAACGG
TCTCCTTTGCAATAGGCCCATAAGTGCCAATAGTCTCCCAAGATCCAGCTTTATCTTGCTCAGTGTTGATAGAATTGACC
CTACGCATTTTGGGGACAGAAATGCCCTCATCGTAGTAGAATCCTTATAACCCCTAGAAAAGTTGTCTACTGCACTGTGG
AAAGCATACTTTTCTGAGATTCAACCTGAGTCCCAAGCTCCTCATGTGGGTGAGAGCAACATCTCGATGTTGAACCACTA
GTTCCCTGGATCGTGCTAGAATTAACCAGTCGTCCAGGTAGCTTAGTACACGGATGCCCTGGAGTCACAATGGAGCCAGA
GTGACATCCATGCACTTTGTGAAGGTGCGAGGGGATAAAGCTAGCAATATTTCTATGTGGAAATATGCACCTTTTAGATC
TATCGTCACAAACCAGTCCTCAAACTGAATCTGTGGAACGATAAGTTTGGGCGTCAGCATCTTGAACCTGTATGTCCGAA
GAGTACAGTTCAGATGACACAGATCTAAAATTGGCCGCATACTCCTATTTTTTTGCGGACCAGGAAATAACGGCTGTAAA
AACCTCCCTCCCTCAGGGAACGAGGGACATGTTCTAAGGCCTCTTTGTCCAAGAGGGATCTTACTTCCTACACTAACATC
GGGCTCTGGCCTGTGCTGACTACTGTGGTGAACACACCTCTGAACCGGGGGGGTCGAGCTATAAACTGGACCCGTAACCC
TTTTCTACGGTAGACAGAACCCATGGAGACACATTTGGTAGTAGTTTCCATGCTGCCCGATGGTCTTTTAGTGACATTAA
CTATTCCACATTCTATTGGAGGGAAAGCATCAGATTTTCGTTGCCCTGTGACAGCTCGCTGACCAAAGAACACTGAAAAC
TTGGGGACTGCCTTGGCTAGGGGAGGCCCTACAGTAGCACTGGGGGCTAACTGCCCTTACAACCTCATGTCCCCTGATAT
GTCCCTTCATGACCCCTCAGGACCGCTCTTCTTTGCCTGTTGGCCTTTATGACCATTCTCAGATCAGGCCTAGTAGCAGG
CCGCGACTGTAGCCGCCCGGTTCCCCTGGCTGTCTGCGGGGGTTGGCGGGCTGCCATACTCGCCTTCTCGGTCTCCCTCG
CACTATTGCTGGCCCGGGCTCCAGTCGTGGATGCCTGGGTGAGCTCGAGACAACAGGGAAGGAACTGGCCGAATGCCGCC
ATATGTCGAGCTTACTCAGCAGGTCTGCTTGGTAGGCATTGTCTGCAGTGACCCACAAGCAAGACTACTACTGCATAGGC
CTTGCCCACCAATGCCACGATGGCCTTACATGGTGGCTTGGATGGCAAAGCTGGCCCCCCAATTACCTGTCGTCGATGGA
GAGAGGTAGCTCGCAAGCGCCTCCTCCACCTTCAGCATAGCTAAATAGCCATGCTGTTCATTCCCCACAATGGCCGAATA
ATCCAACATCGTGGGGTTATAAATACGGCTTATGCATGGTTTTCCCCCAGAAGCCTGATATTTTGTCATGCACTTCTGGA
AGAAAGTGGAGTTTCTGCAGTGTGAGGGATTTACTTTCACTGGGGAGAAAAAGGCTCACCCAGCCTTAGTAATCACTTCA
AGCAGCTCTTTATATGCTGCTCTCAGTTTTTATCATATCCTTCTGGCTCCTCGGAGTCAGAGAGGAATTATTACTATTTT
TTGTGTGTGTGTTTTTTCCACTTTTTCCCCCTTTTGGCTTTCCATAGCGGAAGGAGGAGTCGCGACCCGAGATCCAAAAT
CCAGCGGAGAGCCGAACCCAGAAGACAGAGCAAGAGATAGAGCAGCGCTTGTCTCCGGCTCCTCTTCCGGATCCATAAGA
GATCCCCTGGACCTGAGACGGCTAGCTGCCTTGCCAGCAGCCGGCCCAAATCCGCGAGGCTCTGAAACCCAACTTGCTTC
GGCTACCGAGAAGAACGCGAGTTGCGAGTCGAGCTGCTTAATGTAGGCATTACCATGCACAGCCTCTTGAGGATGCCATC
GCATGCTACACTCCTAAACACTTCACCCAAAAAGTGTGCACTATTCCCCGTGATGAAACGGGAGCAAGCCGTAACACAAT
TCCTGAATTCTCTCACTCATATTTTTCTCTCTCACTTATTCCCTTTTTTTTCTTCTCTTTTTTTTAAAGGGATAGAAAAG
TTCTGAGATTTTGAGAAAAGATAACGAGGAAAGAAGGGTCTTTTTGTTTCTTTAAACAAATGACATGCAGTCTTTCACTG
AAGATAATAAAGGCTGATGGCGCGGTTCACAGGTGCCATATTTATATCACGCGACACGCTTAATTGCCATGTCACCTGAT
CATGGCTGGCCTATAAATAGGCATGATTTTACACAAGCTTCAGATACCGGTCATGTGTGAGAGGCACTTTCCATAGTGTT
ATGCTAAACACAACGTCAAAATTCCCTCTGAAAGGGAACAACCTTTTGACTTTGAAACAGACGGAAAGATAAATTTAGGA
AAATCCACAACAGCCAGTTTTTACAAATGGTCGCTCCCTATGTTTAAAATGTTAAACTGTTCAGAAAAACACTGCTGTTT
TAATCTCCTACCCAATCAGCTCTGAGGACAAAACATATATCTATATACACTGCTGTGAAAAAGTATTCTATAATCTATAA
ATACAGAGACGAAACACTAAAAACTACCTGAAACATGCATCAGAGAAAGGAAGGCCATTCCTGTAGTCTAGACAGGACTT
CTATACAGTGTTGTGAAAAAGTATTTGCCCCATCCTGATTTCTTCTGTTTTTGTGTATCTCTTACTAAACTGTTTAAAAA
ATTCAAACAAAATCTAAGATAAAACAAAGGCAGCCTGAGTAAACACACAATACAGTTTATAAGTGATAATGATGTTCTTT
ATTGAAGCAAAAAATGTTATCCAATACCAACTGGGCCTGTGTGTAAATGTATTTGCCCCCATAGTTATTAATTCCCCAAA
TCGATGACACTGCATTGATAATGGGGTTCAGCTGGACTAGACACAACCAGACTTGATTACTGCAAACCCTCTTCAATCAC
ATCTACACTTAAATAGAACTTTTTCAACAGCTTGAAGTTGGTTAAAAGATCTTTCTCAGTAACACACTATGTCAGAAATG
TTGAGGAAGAAGGTGACTGAAATACATCAGTCTGGGAAGGTTTTGGGACTCCAAAGAACCACAGTGAGAGCCGTTATCTC
TAAATGGAAAACTCAGTAGTGGTGAACCTTCCAAAATTCCTCCAGGAGCACAGCGACGACTCATCCAGGAAGTCACAAAA
GAGCCAAGGACAACATCAAAAGAACTACAGGCCTCTCCTGCATCAATAAAGATCAGTGTTCATGACTCCACTATCAGAAA
GACACTGTGCAAAAATGGCTCCATGGAAGAGTGGTGAGGTGAAAATCACTGCTAACCCAGAAGAACATTAAGGCTCATCT
GAATTTCACCAAAACACACCTTGATGATCCTCAAAGCTTTTGGGAGAATGTTCTGTGGACTGAGGAGTGGAAAGTGGAAC
TTTTTGGAAGACAGGAGTTCCATAACATCTGGAGTAAACCAAACACAGAATTCCACAAAAAGATCATCATACCTACGGTC
AAGCATGGTGGAGGAATTGTGATGTTGTGGGGATGCTCTGCTGCTTCAGGGTTTGGGCAACTTGCAGTAATTGAGGGAAA
CGTGAATTCTGCTCTCTACCAGAAAATCCTAAAGGAGAATGTCCGGTCTTCAGTCCATAAATTGAAACTCGAGCGTGGCT
GGATTAGACAACGATCCGAAGTGTAGGAGTAAATCCTAGTCCTAGAAGTAAGTGAACGTCTGATCTCCAGTTATCAGAAG
AGTTTGGTTACAGTTATTGCTGCTAAAGGCAGCACAACCAGATTTTAAGTGTAAGGGGGGAATTAGTTTTTCACATGGGT
GTTGGATAACATTTTTTTGCTCCAATAAATAATAAAACTGTATTGTGTGTTTATTCAGGTTGGCTTTGTTTTGATATATT
TCATTTGAAGATCTAAAACTATTTAGTATGAGATGTACACAAACACAGAGAATCTCTGTAGTGTAATATATATGAAGTAA
TATAAGGAGATTTACATTTTGTAAAATCAGAGATATTCCAATAATAATATTTCTATAATGAAATAACTTGATAACTTTGG
GATGTTTACTTTGTGTCCGATGTGAAAATCATAACTGAATCAGCATTTTCTCACTCGATATCTTGAGGAATTTCCCTGAG
ATGCTTTTTAAACAGTATTAAAAGGAGTTCACACCAACACTGGACTCTTAACTCCTGCTTTTCAGAATATTTCTTTCCGT
CCATGTAAAAAAATATTTTTGTTGTAAATAAAATGTTAGTTTTCTAATGAAAGAAACGAACATGTCGGCACAATTATATT
TTTGTCTACGACACCGATTTCCCACATTTACTCTCACACCTTCAGATCAAAAATTTTTAGCATCATGAGAAATATTTCAG
TCGAGTGTCCAGAAACTTCTGACTGGTAGTGTACTTCTTAAAGGACCATATGCTAACTAAATTCCCTGTATAAAATGAAA
AGACAATCAACAATACATTTCTGCCTAATGGGTGCCACAGAACATGCATACATAAGAACAGTCTTAGAAAGATATTTTCA
TGCTTAGACTTTTAACATTCTAGACTAAATTTTAGGTCAAAGGGGTTTTGGCAAGGGAAAAATGTTCATTACTGTCCACG
GTAATCACAAATACACGCCAAGCAGATAGAGAAAATGCTGTGGCGTTACTTTGAGAGCTCTCTACTTGTTTAGAGAGCTA
ATGGTAGTAGTGTTTCTCTTGGAGACGGTGCTGTGGACTGAAAGCAAGAAGGGCGACAAAGTCCAGATCACTGTCACGCT
GACCAACGAACTGCCTCCATCCTTGCCCGTGTGCCTGCAGTTCTACAACATTATCTTCAAGAGGTATGAGGAGATACTTC
TATTAAGCAGTAAATTTCGCTGATTATTTCCTTCACCTCGGTTGTTCAACTTTTCTTGTTTTCAGTATTCTGAAGATTCT
AAACATGCAGTCAATCGGCCGTCATCACTACAACATCGAGGACCCCTTGAACATCCCTCAGCACAGGGACTTGCTCTTTG
TGTGTGTGTGTGCATGCGTGTGTGTGAGTGTGTTAGAGAGAGAGAGAGAGAGTCATGTGTTTCCTGGAGGTTTGCTGACC
AGAATGCTTACAATGTGTTTATGTTAATGAATTAAGGGACGAGTCGTGTGTTTCAGTGTTTTACGGTCCCTACCATTGTG
TACACTTGTGGTTTAAGTGAATCTTTGTTTCTGAAATGACTTCTGTGGTAATAATCAGTTTGTGTAACTAATCTATCAGA
AATTACTAGACCCGGTGTCTGAATGTGGTAGATGTGTTAGAATTGTGGACATTTTATGTGTGTGAAGCTACCTATGTGTA
TGATTTGTGTAATCCTTCTGTCAAGAAATGAACAGATAAAATTTTATTGCCAATGTTATTGCGAAAAACACTTTGATGTG
TAAAACATTTCTACATTCTGTCAAGGCTGTATGAGGACGTTGTTCTCTTTTACTGAAATAAAGACAAAAACCATCGGTGT
TATTCATTGTGGAGACTGAAGTGACAATATGTCAGAAGAAAATTAAAAATATTTATTACATAGACTACTTTCCAAACAAG
ATACTTTAGTTAGTTAGTTAGTTCCGTCCGCGCAGCGGGGCGCATCGGGTAACAAGCATTCGCCAGCGGGCTCGGTCGGC
AGCGTCGATTTCCACATCTTCCCACTTGACATCGAGCACTCGTAGATCTTCCATGAATGTTCGTCGCCATGTATTATGCG
GCCGCCCTACTCTTCTCTTCCCCCGTGGCGGCGTCCAGCGCAGCGCGATCTTTGCGTGGCGGTGGTCAGACATCCGTAGA
ATGTGTCCTGCAAAGCGCCTTCTTCGCTCTACGACCATTTCTGCCAGGCTGCGGGAGTTTGTTCTTCTTAGAATTTCTTC
ATTTGAAATACGATCACGGTATGATACACCGAGTATTCTTCCCAGGCATCGTTGCTGAAACACATTCAGCTTGTGGATGA
CTGCCCTCGAGCTCTTCCAAGTTTCAGATGCATAGATGGCGGTTGGGATGATGATGCTATTAAACAGGCGAAGTTTGCTG
TTGGTGTGGATAGTTCGCCTAGCCCAAATCGGCTGTAGCTGTTGGAAGACTGCAAATGCTCTGCCGATTCTGCGATTGAC
ATCCGCGTTAGTCCCACCATCCACAGCCACAATGCTGCCAAGGTAGGTGAACTGTTTGACTTCTTCGATCAGCTGGTTGC
TCACCGTGATCCGCACCGGCGTCATCCGGCCGACGGCCATGACGTTGGTCTTGTCAGTGCTGATCCGTAACCCAACTTTG
GCTGCTTCGTGCTCCAGGCTAGTGGTCATCTCCTGTAAGACTTTCCCATTCTGCGCCAATAGCACAATATTGTCGGCGAA
TTCCAGGTCGGTCAGGCGTCCCTGGCCTGTCCACGGAATTCCAGACGCTGGCTGTGTTAGTGCTCGTCGCATGACGAAGT
CCATCATCATGAGGAAAAAGAATGGTGAAAGAATGCAGCCCTGTCTGACTCTGGTCTCAATGGTGAAAAAGGCAGTATGA
CCTGTGTCCGTCCGGATGCAACAGCTAGAATCCTGATATAAGTTCTGGAAAATGGCGATAGACCGCTGTGGAATGCCATA
TAGCCGTGCGATGTTCCAAAGCGATTTCCGGTGGACGCTGTCAAACGCCTTCTTAAAGTCTATAAAGTTGACCAAGAGCG
GTTTCTGATATTCGGAGCTTTGTTCAATGATGTTTCGAAGAGCAAAGATTTGTTCAGTGCACGACCGACCGCTTCTAAAC
CCGGCCTGTTCGTCCCGTAGAGCCTGATCGACTGCTCGCAGTATCCGTTTGAGGAGGACTAGACAAAATACCTTGCCTGG
GACAGACAGAAGGGTGATGCCTCTCCAATTGTTACAGTCTGCGAGATTACCTTTCTTAGGTAATTTGACGATGACACCCT
GTCTCCAGTCATTTGGGACACGTTCCATGTGCCAGCAGTCATTGAGCAGCGTAGTGAGCACCCGTACAACTTCATCACCA
CCCGCTTTCAGCATTTCTGCCGAGATTTGGTCAAGACCAGGTGCTTTGTTGTTTTTCAGATGACGAATCGCTGCAGCGAC
CTCAGCATCCATGATATCGCTCCTGTCCACTTCCAGCTTATAGGGAGGAGGAAAGAGTGTAAAGTCGTGCGTGGCTACGG
GAGCCGGCTGGTTTAGGGTGTTTTTGAAATGTTCCACCCAACGCGCGTCCTGCTCTTCTTTGCTAACTAGCATCCTGCCG
ATTGTATCCCTTATCGGCCCAGTGTTGCCGCTTCGGGCCCGAGTGAGGTCTCTGACCACACGAAACAGAGTCCTGCTGTC
ACCCTGGTCCGCAGCCACTTGTGCTTCAGTGCCCTTCCGGTCCAGCCAGTCCTTCTTGTCTGCTCGGCAACTCCTCTTGA
CCCTGCGATCGAGTTCTCGGTACGCCTGCGATGCTTCATTTCGCTCCTCTTCGGTCTTTGCTTGATCACGCTGACGTTTC
TTGACCCGTCTTTCATCGAGCAACGACCATGTCCGGTCCTGAATCCACCGTTCTCGCTGTGGTCCACGCCGTTGACCAAT
CGTTCTCTCTGCCGTCGAAAAACGAAACAAGATACTTTAAGGGTAAAAAAATACACCCTTTTAAAAGATGGTGTTTAAAA
AGAATCGTGCATTTTGTTTCAACTATAAACAGTTTTTTGGAAAATGGTTCACCAACGAGGACACTTACACAGAACTGTGG
CTAAATACACAAGCTTTTGTCTATGCTTTGACATCCCATGTCCCCACTGGCCGACAGTCAAGTCATGTAAATTAATGACC
TCTGGTAAAACTGTTTGACATGAATGTGTGATCTTTCCTGGCAGTTGTCTGTCCGTGTGTGAGAGAGACGTGTGATTTCT
GGGGTTGTTGCTGACTAGAATGCTTACAAATGTGTTTATGTTAACGAATTAAGGAGAGAGTTGTGCGTCTCAGTGTTTAA
ATAATGGTTAAGACGTTGTAGTTAAAACCCAGAAGAAACTCTGCAACTATCTGTTACAATGTCTGCTCCGAGAAATCCTA
ATACCCCTAGAGGAATGCTGTGTATTCACCAACAAGAGGACCTGCTGAAATGAGAGAGGACCTGACTTCTGCTCCAAGAA
AAAAAACCCAAGATGTTAATTTGACAATTTCTCCATGAAGATATTGTAAAGACGTTGTTGTTTAACCCTGAGCAGGGCAT
CAACAACTCCGAAGATCGTGTCTTAAGTCCGAAGGCTTATTTAGGAGGTAGAAAAACATTTAAAGATGATGTTTTAAAAG
AAACTGGTGTTTTGTCCATAATGGTAAAAAAGAAAAATGGTTGTACTCCAATGTGAAATAAATCTGTGGAGACACACTGT
TAGATTTCGAAGTATCTCAGGAATCTCAGATTATGCCTGTCAGATCGTCCATCATGCCTTCCAGCCTGTTTTACCATTAA
CTTCTATTAACTTTTAGTTCTGTGCTGCTACGAGCTAGAAAGTGTGGTTTACCGCAGAGTTCAGACCTGGAGAGTCTAAA
TGAACACACACACACTCACACATGAATGTTCACTGAGACTTCCGGTTCATTCATTCTAAACAGAAGTATTTATACACATT
GTACACATTGATAACAGCAGTGCCTGGATGGTTTCTACTGGAGCAGGTGCCAGACAGATAGACAAAACACACAGCACACT
ATGAAAATAAGTCTTTTCAAGAGACAGGAAATACATGTGCCAGCTATAATAAAGATGACAGTTGATCAGCTTATTTAAAG
AGGTGATTAAATGATTACATTCATCATAGGTATTTGATAGCGGTTCATAATATAAGAGAGTACATGATGTAAGAGAATTT
CCTTTCAGACGCTGTAGGTTTCATGAACTTAAATATACATGCATTTTTGCATAGTAATAAAATTTTAAAAACAAGTGTTT
TGATGTTAAGAATCTAAATATATCTCACAGTGAAGACACACTCAAGAGTAAATTGTTTACAGAAAACTTTGTTGTTAACA
TTTGCCTTAATGGAAAGAAAAAATTTATTTTTTTATGAAATCATTTTTAATTTATCTAAAATGAATGACATTTCCATAAA
AGTAGGCTATATTACATCTTTTCACATAAACCCAAAGTGCCAGAGCTCTGTTTCTCAATCATTATATTGATATTGGCTTT
ATACTGTACATTCAACATACAAAATATCATGTACATTTTGTAATATTTTTATATCAATGTTCACACACAAAGTTGCAATA
GATCTTTGGAGAAGAAGGGAGAAATGCTGTATAGGAGAAAGTATCTTGTTGGAAGGTAAGCTTTTTGGACAACACCACTA
ATATACTCATGTCTGCAAGTGTTTTAACCATATATCATATCTTTAAAAAGTCCTTTTCCTCTCACTCAGTCATTTCTTCT
ATCAGAAGGAGTGGGGGAGGTTTCATTTCCCTGGAGAGAACCCACGTAAAAAGCTACGCTCGTCCACCAAGGTACCGTTA
CTCTTTTGGTTTCTTCTTTTTTTTAAATTTTTACGACACTCGGGTGACACTCCTTCTCCAGCGTCGTTAGAATGAAATTT
AAGGATTTTGTTGTTGAAGACATGCTCGGCTCTTTTAGACCCCTGTATTTGTCTCTGAAGACCTTTGGCCAGATGGTAGT
TAGGTTTAATGTGTTTGATCTTTTCTAACATTTCCTTCTGAAATTTTCTGCACTTCCTCATTTTGCTCCTTCTCTGGAGG
GTTGCATCTGAAAGTCGTGACTGAGCTGAAGTGTAAGTTGTTTTGGAAAGCCGTGCTGGCTGAGGTGGTTGGGATGACGC
TCTTTATCTTCGTCAGCATCACCGCCGCCATCAGAAAGGAGCACAACACGCACCCAGACCAGGAGGTGAAGGTGTCACTG
ACGTTCGGGCTAGCCATAGCCACGCTGGCACAGAGTCTAGGCCACATCAGTGGCGCGCACCTGAACCTGGCCGTCACCGT
CGGCATGCTGGTCAGCTGTCAGATCAGCATCCTCCGTGCCGCCTTCTACATCCTGGCCCAGATGCTGGGGGCCACGGTGG
CGAGCGGCATTGTGTACAGCATCCGGCCCGGAAACGACACCGCGCTCGGGGTCAACGCGGTGAGTGTCCTCTCATATCTA
AACCTGTACACTAAATTCAATCCCAGTCCGTTAGGGTTAAAGAATCTGATATCAACGCTGGCCCAAACATCAGTGAGCTT
CATTTTACTGAATCCGCTCTGTAACTTCTCCTAACTACAACACACACTCTTTACTAACTCAGTAATGTAGTTCAGGACAC
TTCCTGCTGTTCTGAGAATCGGCCCAGACGTCTACGGTATACAGTGATACAGAGAGTAATGTGTGAGGGAGGTTGTGTAC
ACACTTCTTCTAAATGAGGTCTGGAGATTTCTGAGTCTCTTTGTGCAAGTTCTTCATTCCTGCGCGGTCTCATGCATCCA
GGTGCACACCTTCATCTTCATCCAGAGGTCATCACTGTTATTCCGTGTCGGTTCTGAGCTCATCTTGCTGTTCCTCTGTA
CAAGTTAACACACACACACACAGAGTCATTAAACACTATTAATAATGGTTAAACACCAGCTCCACATGCCTACTCTCAGT
AACATCACATCTCCTCCAAGCCTGGTGAATACAATTCAGTTGAAAGTGTTTATTTATAAAGAAACTGTAGAGGATTTCCT
TCTCAGTGTGAGACTGGAGGAATTCACTTTTAAAGAGTCAGAGCATGGTATGCAATGCTGAGTGTTCAGATAAATATTTT
AAACTATGAATAATCTGATGTTTAAAGGGTGAAGTGTTCTCTCTCTCAGTGATCATGTGACATTACTGAATAAAATGTTA
CACACAGTTATGGAACAGTCTTCCTATTAGTGTTCGGGACTCAGACACAGTCTCAGTGTTTAAGTCTAAGCTTAAAACGT
ATTTGTTTACTCAAGCCTACCCTGACTAGATTCTGTTCTACTTTCTCCCTCTCTCCTTTCGCCGAGCCCCACACGAATTT
ATGGAGATACTAGAGATCCAGATCCTTTCTGCCTCTGGATGGAGCTCAAATCTTCTTTAATTCCAGACTGCTGGGACTAC
GGCTGCTCTTAACACCATACAGACTTCATATAAATCCATAATGAACTTTTTCACAATATCTGTTGTTACCCAGATGAGGA
TGGGTTCCCTTCTGAGTCGGTTCCTCTCAAGGTTTCTTCCTCTTAAAACATCTTAGGGAGTTTTTCCTTGCCACCGTCGC
CACTCAGTGGCTTGCTCAGTTGGGATAAATTCACACCTTTAATATCTGTATACCGTGTTGATATTTCTGTAAAGCTGCTT
TGAGACAATGTCTATTGTAAAAAGCGCTATACAAATAAAATTGAATTGAATTGAATTAAAATGTGGAACTATTCTGACAG
TAAAAGTGTCATTTATAGGAGATAATTATATTTCTGTTGTGGAAGTGTCCATGCAGTGACTGAGTGGCGTCTAATCAGGG
GGATGTGCTGTGGATTTTATTCTGTTTACAGCACACAGTCATGTGATCTCTGATGTCACAGCAGTACTTACACATCTCCT
TTCTAAGGACTGAATTTTTCTCCTCTGGTGCAGAAATATCAGAACCAGCCCAACATCCAGCAGCAAAATCATCACTATCA
GAATAATCACCCACACCGGTAGAGCACAATGCTGTTCTCTGTGCTGATCTGTCTCAAACACAAACACACACACACACACA
CTCTTAGCTGTACTGACTTTATCCCCCCCACCACACACACACATTTAGCTGTACTGACTATCACACACACACACACACAC
AGTTAGCTGTACTGACTTTATCCTACACACACACACGCACACACACACATACACACAGTTAGCTGTACTGACTTTATCCT
ACACACACACACACACACACACACACACACACACACACACACACACAGTTAGCTGTACTGACTTTATCCTACACACACAC
ACACACACACACACACTTAGCTGTACTGACTTTATCCTACACACACACACACACACACACATTTAGCTGTACTGACTTTA
TCCTACACACACACACACACACACTTAGCTGTACTGAGTTTATCCTACACACACACACACACACACACACACACACAGTT
AGCTGTACTGACTATCCCACACACACACACACACACACACACACACACACACACACAGTTAGCTGTACTGACTATCCTAC
ACACACACACAGTTAGCTGTACTGACTATCCTACACACACACACACACACACACAGTTAGCTGTACTGACTATCCTACAC
ACACACACACACACACACACACACACACACAGTTAGCTGTACTGACTATCCTACACACACACACACACACACACACACAC
ACACACACACACACAGTTAGCTGTACTGACTATCCTACACACACACACACACACACACACACAGTTAGCTGTACTGACTA
TCCTACACACACACACAGTTAGCTGTACTGACTATCCTACACACACACACAGTTAGCTGTGCTGACTATCCTACACACAC
ACACACACACACACACACACACACTCAGTTAGCTAGCTGTACTGACTTTATCCTACACACACACACACACACACACACAC
ACACACAGTTAGCTGTACTGACTTTATCCTACACACACACACTTAGCTGTACTGACTTTATCCTACACACACACACACAC
ACACTTAGCTGTACTGACTTTATCCTACACACACACACAGTTAGCTGTACTGACTATCCTACACACACACAGTTAGCTGT
ACTGACTTTATCCTACACACACACACACACACACACACACACTTAGCTGTACTGACTTTATCCTACACACACACACACAC
AGTTAGCTGTACTGACTTTATCCTACACACACACACACACACACACACAGTTAGCTGTACTGACTTTATCCTACACACAC
ACACACACACACACACACACACACACACACACACACGCACACTCACAGTTAGCTGTACTGACTTTATCCTATACACACAC
ACACACACACACAGTTAGCTGTACTGACTTTATCCTACACACACACACACACACACACACACACACACACACAGTTAGCT
GTACTGACTTTATCCTACACACACACACACACACACAGTTAGCTGTACTGACTTCATCCTACACACACACACACACACAC
ACATACAGTTAGCTGTACTGACTTTATCCTACACACACACAGTTAGCTGTACTGACTATCCTACACACACACACACACAC
ACACACACACACACACACACTTAGCTGTACTGACTTTATCCTACACACACACACACACACACACACACACACACACACAC
ACACACACTTAGCTGTACTGACTTTATCCTACACACACACAGTTGGCTGTACTGACTTTATCCTACACACACACACGCAC
ACTCACAGTTAGCTGTACTGACTTTATCCTACACACACACACACACACACACAGTTAGCTGTACTGACTTTATCCTACAC
ACACACACACACACACACACACACACAGTTAGCTGTACTGACTTTATCCTACACACACACACACACACACACACACACAC
ACAGTTAGCTGTACTGACTTTGAGAGATTAATGACAAGTTCCTGTAACGCTTCTTTTGCTTTAAACTCAAACCTGAGGGT
TACGACGCCATCTCAAACTAAAACAACTTCTATCTACAAAGCTACAGTGCAGAAGAGTTATTCTAACCGGGGGGAAGCAG
CTTGAAGTATTTCAGTGTAGTACCTTCTGCTCAAGATTCTTCTCCACCTTCGCTCCCTCCGCTCCCATCTTGGCTAGCTG
TTGTTTCTCCTGAAGCATTCGGCTCAGCTCGGCCTGCGCCAGGTAGTCCTACTGCTTGTTCTGCACGTTAAACACAGTCA
GTCAAACAGGTGTGTAATGAATACGTAGAGAGAGACAGAGAATAAGACTACGTTTACATGGGCAGCAGTAATCTAATTAT
TAACCTCACTCTGAGTAAGATAATAATGTGATTAAAGCATTTACATGAGTCACTTTTAGAATACTGGTACCCGTTTTACG
TGTTATAGAACATAATTAGATTAACGGCACACGTCATTAGGTCACCTTACTGTGCATCCTTACTGCCGGGTCTAGAGCTA
CAGCCTGTTGGTCGTGCACAGGTCCAGACATGATGTCTGAAAGTTATTCTGAACAGGTGTGTATTCAAACACACCCAAGT
GTGAAAGCAGCTTGAAGCATTTCAGTGCAGTACCTTCTGCTCAAGAGTCCTTCTCTCCCTCCGCTCCCACCTTCGCCAGC
TGCTGAAGCACTAGGCTCAGTCTGGCCAACTACTTCAGATGTTACTTTAACGCATCTGTTATCTGAGTGATGAGTGCCTT
GACCTCAGACATGATCTGCTTAGTGAGGTAGGAAGCGTGAGGTTAAACACTGTGACTGTAAATAAGCACTGATAAACCAC
CGCTTTTATACTTACCGCCGATAGAGCTACAGCCTGTGCAGGTCCGGACAGTTCTTTTTCCACCAAAACTATAAATGAAT
ACAAAAACTATATCTATAAATACATACACTAAAAAAAAAAACAATGAATACAAACTTGTCCCAATATGTGCACATCAAAC
ATCTAAGCACCACACACCAAGCACGTGCTCCACACCTGACTGTTAGCGCTTTTTTCCTGTTAACAAAAACATTGTTTTTA
AATAAGGAAGTGTTGATTAAATAGTGTTTGTTGCATAAAGAAGAGTTAAGCTCGTCTTTGGAATACATTAAGAAGATTGA
ATACACATTTTGTGTGCTAAGACAAAAAAAAAGTTATGTGGGTTTTTTAATGTAATTTATAGAATTTCTATACTCAAAAA
CAACAACACAAAAAGAGCCACTCGAAAATAACTGCTCAGAAGCTGTGACGCATTCAGCATGGCATTCTGCAGGAATACCG
CTAGAGGGAGCTGCCATTTCCTGATAGTTTCTCTGCACGGCCCTGTAGCGCTTTGCTGATTAGCCTGTACCGCTGATACA
CAACTCAAGACACACGCGTAAAAGGTCTGGTTGTGCTGATTACGCGTTTGAATTTCTCAGCCTCTGAGTGGTCAATCATG
TCGAGTTTGTGCTTGTTTGAAAGCTAGAAGTACCTACAATTGGTCCAAGTGGGTGTCCATCAAGTTAGACTGCCTGATTA
TAATTTAGGAGGCGGGATGTTCAGAATAGCCAAATCAGATTAGCTTTTTTTTTCTTTTTCTTTTTTTAAGAATGTGTCTC
TGTGCCGTTTATGGCTAATTACTAAATTCCAGAGGGGTGGGATATCAAAACACTTAATGCATTTTGAAGAGGACATTTGT
GACTAAATCTGGAACTTTGCATTTGTTTTCTTCAATGCAGCTGATGGACTTTATACCGATGGAAATGTGCATGATTCATA
AAACCACGAACGAACTGGATTTTCGTCTATGTAGGAAATGTAAGGTGGTAAACGTCTACACAAGACCGATCTTTGGTTTA
AATGTTATTATTTTATTGTGGCAGTTGTATACGGTGTTTTACTATCAAAAAAGCTTTACTCCTACTCTCTGATTTATCTC
TGTCTCAATGTTTTCATGGAGAGGTGTGAATTGTTTGCCCAGCAGGGAGCTCAAACTCCGCCCCTTTCCCATCCCCCTGC
TCACTAGCAGTTAAGCACACAGTCATGAAACTGCACACACAGAAAGCCACCAGTGTCCTGACTAATCTTACACCAGAACT
GCGGCGATAAAATCATTCATTTATTTATACTAATTGAGAATGTCCGATAAGTCGTTTTCCATTCCGCCGGCGGAATGAAC
GCTAGTGTCGGGGTGAAAGGGGTTAAATAGCTTTTCTCTGCAGTCTCAGTTACTTTGAGAAACCTATGCTACAGGAGAAA
GTTCATTTTGCAGATAAATACCATGGCAATATGTTTTTTGTAACTTTTATATTTAAATATCAAGCAATAAAGTTAGAGGT
AAGAACCTCCCGAAAATGACAGAAAAAAGCGCCATGTGTTCATCCACTCAAGGAGAGGAATAAAACAGACCTGAGGAGGG
AAAAGAGTGTGCAAGAGGCTGCATTGATGTGGCAACCTCTGCTGTAAATGTGAAGATCTCTGGTTAGTTTAGATTTGGCG
TTAGCCAAGAAAATCCAGGATGTCCCAATCAATGTCCTCCAGAGTCTGATTAACTTCCTGTGCATGACCGATCTCCTCGG
TGATGCCGTGATGGTGCCAGAGCTACTGAATCTTTCTGTAGCACTCATGGCACAGGTGTAAAGGGTTCCTCCATCTGGGA
GGGAAAGAGAATGATAAACAGTGGTTTATACACAAATTTTATGTTGAGTATCTTGTTTGAGTTCTCACCTGAGCCCTTGG
TCAGTTTCTCCATAGTCATCGAGGTACAGGGAAGTATAAAAACAGCCTGTGGTCTTTCCAGCCAGGAAGAGAACCTGATT
CTCCCTCACGCTGTAAAAGACGGCAGAGTCTCATGTACTTCAAGCTAGGACTTGACAGTGCCTACAAATACTGTATATTC
ACGAACATAAATATGTTCATTCAGCAATGTAAAAATCAGCAGATTAATCAGATGCGGGGCCAAACTTTCAGTACCCCCTT
TTTTTGTTTATTTAAAATAAAATCCACAAACTGAGTGTTATAAATATAAACTTCAGACTAAAACTAAACTGTTAGTCCAA
TTATATAAGACTGAAAAGATTCCAATACACACACAGATACACACCGGTATATACATTATTCATTTAGGACTGTAGTTTAA
TCCTGTGCTTTTTGTGCATCCATCAAAAATAACACATAAATGCGTATACACAATATAAAGATATATATATATATATATAT
ATATATATATATATATATATATATATATATATATATATATAATTTAAATATTTAATAAAATATATAAAACATAATATAAA
CTAAAATACTACAAGTATTTATGAATTATTTTTTATGGATGCACAAAAAGCACAGACTTAAACTACAGTCCTAAATGAAT
AATATAAACTCACTTTCACTGCACCTTGTGGTTTCTGTTCCTCACTGCCTTTAGACATTATTTTACTTGTGTTTACTTTA
GATCGTAGTATTTTAAACATTACAGATCTTACTGTACGGAACAACACGGCCTCGTTACGAACACGTTACTTCCATTATAA
TAAACGACAGAATTTACAGATACAGCATATAATGACAATAAACTTAAATTAATATCAATACAATTGAAGTACGCAGAGAA
CTAGCCATCCGCTGCCATTGTCGTGTAGCTTGGAGAGAAGGTAGAGGACATTTTCAAGAAGTTTGCTGTAAATAATTTCA
ACATCTTGAAAAGTAAACACACGGCAGAAACCTGCTCCTGCACTGTTTCCTGTCACAACAATTTTTGGGCATAATGCACT
CGCCACATTCTGACCAAACCCCCGTCAGTTATATCATAACAACGGTCCATTCAGCATGAATAGATGTTGACAGCAATGGC
ATGGGAAAGGCTCATGAAAAATATGACAAGTGGCTGCTGCTCTTCATTTAAACAGTTTAATTATTCTATGAAACCTGCAA
AAAAGATGAGAAAATATCTAAATGTAGACAAACTGATGCTCAATTGAATTCATATGTAATTAAAGCTGCAAGCAGCGATA
AACAGGCCCTTGCACCCGGGTGCAGGTTGGGGCTGCTCTGCCAGGGAAACGCCAATCCATTTTTTAAAACACTTTAGGAC
TTATATGTTGTTTGCATGTTCTCCCTGTGCTGTGGGGGTTTCCTCCGGGTACTCTCCCAGTCCTCCCCCAGTCCAAAGAC
ATGCATGGTAGGCTGATTGGCATGTCTAAAGTGTCTGCAGTGTATGAATGGGTGTGTGAGTGTGTATGTGATTGTGCCCT
GCGATGGACTGGCACCCTGTCCAGGGTGTACCCCGCCTTGTGACCCTAACACCGTGTAACCCTGTGACAGGCTCCAGGTT
CCCCGTGACCTTGAAAAGGAGTAAGCAGTAGAAGATGGATGGATGAATGGATGTTTTTAGGAGTGTATCATGATCTAAAA
CATGTAATTACCTGTTGGCATTAGGTGGCGCTATGACTAACTGAATATTGACATGTAGATGTCTTCAGACCAAAAATGTG
AAGTTTTGGGAAGGTTAGGCATTGTATGCTTGACTCATAACTTCCTGTTTAATTGCAGTTATAGCATGCGTTAGCACGAT
GTTTTAACATGTTTCATGCATATTGCTAGCATTATAGCATAACATTTAGAATGTTGCTACATCAGTGTAAAACATGTCAC
TTCTTGTTGCAAGCTGTGGCGCTATGACCAAATTGACCTGCTTTACTAAATTAGATTTCTCAGCAATTGCTCAACCAGAG
GTTAATCCAGGAAATTATCGAACAGGGGTGTAGGGACAAGAACCAGTTAAGACAAAGCAAAAGGCGTGTCTGTATATGGT
GTATTGAGGGTTACTGAATGCAACATATTCAACATACCATGTGTTCAGTAGTTCTAGGCTTCCATGTTGAGTATAGGCCC
CAAATGCTAAAAATGTCAACTAAGTTACCTGTCAACTGTGTTACCCAGTAAAGGTAACATAGTGGACAGTAGGAAACGGT
TACACTTGGTGAAACTCAGGGATGAAGGAAAAAGGATCCAAATGCAGATGAGTTTTAATAATGCAATTATCCATCCATCC
ATTCATCTTCTATACCGCTTATCCTTTTTCAGGGTCACGGGGGAACCTGGAGCCTATCCCAGGGAGCAGTGGGCACAAGG
CAGGGTACACCCTGGACAGGGATAATGGAATTAATAGGAACCAAAACAACAGAAGTAAAGATAAGAATTGTAGTGTGTTC
CAGGAAAATGCCAAGATTATCTGCTGCAGAAAAACAGTAGGCTCGGTAAGATTCTGATCCTGTGAAGAGGGAAGCTTTCA
GATTCAGATTTCAGATTCCATCAGAAATGGAGAGAGTTAAGAGATCAAGGGAAAGTCAAGGCAGTATCAGATGTGACAGA
AAGAGAGAAGCGTAGGAAACGTTCTTACTGAAGGAAAGTCAAGCAGCAGAGTAGAATGAGGAAGAAGCCGGCTGAGTCCA
ATGTAACGCACCAAAAAGTCCTGAGCCTGGTGTAGAGCCTGCTCCACAAGCACAGTCATCGTGGTTAGAAGATTGAGAAG
TATCTAATATGTTACAACAGTGAGCGACTAAAGAATATGAAGATGATGTTCAGGGTAGTATATGAGATTAAAGTAGACAG
CATTGTACTCAACTTTGTGAAATGTGTTTCCTGTTTCTTACAAATCGTTAATTGGAGGCAGTGACTATCAGGGAGAAGAA
AGACAATAAAGAGATACTCAAGATTGTACAGAAAGAATCAAAAACTCAAAAAATTACTTCATACTAAACAATGAACCACT
GACAAATACAGAAAATGTTACGCAAGACTGAAGTGGGATTTGGAATCTCCTCACACCAAAACAACAAAGTTGCTCAGAAG
ACTTCCAGTCAGTGACGCAGTGCACAAAACTCTAGTCCATCATCATGCACTGGTTGAAAACATAAAACAGAAATTTCACA
CAGCAACACAGGAGAAGACCAGGCAAATTATATCCAGAATTGTATGTGGAAAAATCCTGAGAAAACACAAACTCCAGAAA
TATATTCAAGAAATGTTGGGGGTTTGAAGGAAACATTTCTGCAAGGGGCTGAGAAATGCTGAAAATGTAACTTTTTTCGA
AAGGAAGAAATACACCAGAAAACAATCTAAACTACATCAGAACGTTGTTGGCTTTTCATTAGGGATGATACAAATCGTTC
AACCGCTGACAAAAAACAGACCATAACTAAAGGAAAGTGCAAAATGCAAAAACGCTTTTCAAATAACACACTGAAAAAAC
TTCATAGGAGATTCCTGCTGGAAAATCCACTGAGGCATCTCCCTTATTCCCTCTCCTGCCAAGTACATCCATTTTGGATT
CTCCATCCAACCATCTCAGACAGGCAAACATGCCTTTGTAACATACATGAAAATTTGTCATCTGTTGTTGACAAACTTAA
TCAACTCAATCTTCTCAGATGCAAGGACTTGGAGTCCCTTGCAGAGAAATCATGCTGTGATGCAAAACAGAAAGCATGCA
TGTACAGAGAATGCAATACCTGTACAAACTGTGTTTATCAAATTGCTCCAGAATATGATGCATCTTCTTCCTGTTTAGTA
CAGAACTAGACAAGCATAGATTCAGGGCTGGCACATGGAATTTTTTTGAGGCCAGCCATGGGAAGGGTGCTGATGGGGTA
GGTGGCCTCCTGAAAAGAACAGCAGACCGATTGATCGGTGAAGGGAAGGACATTCCAACTGCTAAACACCTCTTTGTATG
GGACTTCTAATCCCGACTCTGCACTGTGTGCACCGAGCTTGCATGATCTCCCCGTGCTCTGGGGGTTTCCTCCAGGTACT
CCGGTTTCCACTCCTAGTCCAAAGACGTGCGCTGTAGGCTGATTTGCATTTCCAAATTGTCCATAGTGTGTGTGATTGTG
CCCTGTGAAGTGTTGGCACCTGTTCAGGGTGTGCCCCGAGTTCCCGGGGATACGCTCCAGGCTCCCCACGACCCTGTATA
GGATAAGTGGTATGGAAAATGGATGGATGGGATTAGTGAATTCATAGTTCAGTGTGAGTTTCATAGATGGAGAAATACAG
GTGCATCTCAAAAAAATCGTGGAGAAGTTCGTTTTTCCCGTAATTTAATTCAAAAAGTGGAACTTTCATATATTCTAGGT
TCATTACACATAAAGCGAAATGTTGTAAGCCTTTTTTTGTTTTAATCTTGATTATTACGGTGTACAGCTCTTGGAAATCA
AAAATCCAATATCTCAAAATATTAGAATAAAGAATTGATAATACGACAGAATTATTTATCCAAAACAGCGTTTATACACT
TTCTAAGTTTCAAATCTTTCTCTCTTTTTTCTGATCCTGATGTCCTCATGTTTCTCTTTCTGACCCTTCACCCCTGTGTG
TGTGTGTGTGAGAGAGAGAGGGTAGATGAGAGTGGTGTGGGGCTCGTGGCTCACTTTGAGGAGACTCGGTCATGTGTTTT
CTGTAGGCTCAGGCACACACACCCTCACCTCAGCCAGCATGTGCCTGGTCCAGAACCGCCGACGGGGAGTAGAGGGAAAT
GCAAGGGTTGGTGTGGAGAGCACAAAGGCATCTTCGACCTGAAGGCGTTTGATCAGACCGTGTCGTCCACCATAAGAGAG
TTCTTGGAGCTGGGAGAGAAGGACATAGAGTGTGCTCAGAGGTGGGGCAGACTTCATGGACTCACTTATATGTAATCTTT
TGGCTGATATCCAAAACATCTTTCAGTCCTTAATGTTTAGATCAGGTTTAGCTGACTAAATTTAGTCTATAACTAACAAC
TAAATCACTGAAACATGATAAAACATTGTCCTGTTGTCTAAAGATCAATATTAGCTGTTAAAATGTACCTCCAGTAATCA
ATATCAGTTGGCCAACAAAATGTTCTTGGCATTGGTGGAAATCATGCTTTTAAAACACTGGTAATGTCTCTAAACATACA
GTGAGCCACTAGAGGGAGCTAATCGCTCACAGGAAGTGGGGTATTTGTGTAAAACAACTTTTGGCTGCATACAACTTGTG
ATTTGTTGACGAAGGGGTGAAAATTTTACAGCAAAGTGTAAAATCTGCTTCTGGTTAAAAGTCTCGAGACTTCTCCTTAA
GTCACATTATAAGTACAGTTTTTAGATTTATATTGATGATTCGGCTTTTGACAGTAAAAAAAAATCCTCGTTAATTAAAC
CTGTTAACGTCTGTTTAATTTTTTACCTTATAATTGTATAACAGAATATGTATCTGATTTTTTAACTTTAAAAAAAAATT
GTATCGGCCATCAGCAACACAAGACATACACTCGCTCACACGGGCTTGGTGTATTTCTCTCCTGTAGGTCCACGAATATT
CACTCGTTCAACCTTAAGTGTTTTTGCATTCAGATTTCTAATGGCATGATTCTAACTCCATAGCTGCTTCTCCGTTTCAG
AGCCATGTCCAGTGGCGAGTGTGTGCTCCCTCACACTGATATTCAGCTCCGGTCACCACACTGGTGTGTGTGGGTATGAA
CTACAGAGACCACTGCCTGGAGCAGTCCAGTCCCTGAGGCAGTGAAGCAACCCCAAACCATAACATTTCCACCACCGTGC
TTCACAGTTGGTATGAGGTGCTTCTCCTGAAAAGCTCTCTTTGGTCTGCAGTAAACATGTCTGCTGTTACTGTGTCCAAA
CAACTCTATCTTTGATCTGTCTGTCCAGAGCACATTATTGGAGAAGACCTGGTCTTTGCCTATATGCTCATTGAAAAATT
CTAGTCTTGCAAAGGATTTTTCCTGTCATGCCTCCCATGCAGGTCAAATTTGTCAATCTCTTCTGATTATACAAGCATGC
ACTTTCATACCAACAGCTGGAAAGCTTACTGCAGATCCTGTGATGAAATTTTGCAGTTCTTGGAGACTTCTTTTTGCTCT
TGTGCTGAATTTGCAGGGACGGCCAGTCCTAGACTAATTGGTATTTGTTTGAAACCATGCCATTTGTAGATTATTTTCCT
TACAATAAAATAATATATTTAAAATAATTTGGAGGTCTTTTTAAATCCCTTACCAGACTCATAGGCATCCACAACCTTTT
TTTCTGAAGGCCTTAAATTAAATTTTGAAAATGACTACAAAATGTCGATTTTATGTCATTTCATAGTGTGTCAACTTTAT
TAATAGGCACTGTTTCAAAGAGGATCAAATCTTTCCTTGTCCAAATATGTCAAAAAAGCCAACAATTTCCATGGCGTGTA
CTTATTTTTTCACATGACTGTATATTATGTAAGGTATCATTAATGTAAGTGGGTGTGGATAAACTATCTCAAAGGCATAT
ATAGTCTTTCAGCAGACAATTCATACAATTGATATTGAGCAATGCTCACAAGTCTCGAGAAGAATGTTCATTTTGGCATC
TTTATTGTTTTATGTATCTTGGCAAGAACTGGCCACCGGGGCCAATATTTACTGAAGGTGCTTGAACCACGATGATCACT
GCTTGTGGCTATATTTTAATGGAATTCTCACTCTTTAATTGAACTTGTATTCTACTTTGTTTTTGTCCCACTGGGACACA
CCCTTAGTGGCAGTGGTGGTTCAAGGGTTAAAGGCTCTGGGTTTTCTGTTCAGAAGATCTGGGGTTCATCTTATATTTGT
ATATTTATGTTATATTTGAACTAATGCTTATATATCTGTCTTTATATGTTATTGTACGGTAATATATGTTTATTGTTATA
GTATTGTCACTGTATGTTTACTGTCTGACCTTGGCTGAAGAAAGACATCCAAATAATAATATAATTGTGCTCAGTACACT
GTACTTATAACAGCCAGAATGAGAAGAATGAGATATGAATGAGAATAAGAAGTGCTTTTGTCATATACATAATATATTGC
ATATGATGTCACCTGATATGGCAGTGACAGGGCAATACAGAAAAAGCCACTGGATCCAGCTGTATTATTTTATTTATTGG
TAACACACCCTGTTGCCTCAGTACTGCTTCTTATTCATGTATGAAGGGAACATTAGATGCCGTGAGGCTGGAGTTTGAAA
AAATAGAAAAGGTTTATTATTTTCTCCTTCAAAACAACCAACTGAACTGCCTACAAAGAACAACTTCTTCCACTTTTCAA
GACTCCAGAGCCCCATAGGTCAGGATTCATCACCTTCTATTCTGTACCTGATTGTCTAGCGTATCTTATCTCGGCAATTG
GGTTGGGAAATAGAGTTCAATGTGTGAAGAATTTTTTTTATTGTACTGTAACCTATATGTGGAAAAATAAAGGCTTCTTC
AAAAGCAATGAATGAATGTATGAATGAATTGAAACAAGAAATGACAAGAAACAAAAAAACATACACACACACATTATATA
TATATATATATATATATATATATATATATATATATATATATATATATATATATATATATATATATATATATATATATATA
ACCATAAACACAAGGAAAACATGTAGGATAGTTCGGAACAGTACTGAAAATTTACATTCATTTTCATGCCAAGACTAGTC
TGGTCTCATCTGTTCCACAGTCTCGCGTTTCAATCTCGCGGGATGTCACGGGAAGAAACTACACCGTCAGCAGGCGCCAT
TTTGGATCTGAAAACCAATTGTTTTTTACCGTCCATGTTCACTGCCTTTGAGCCAACATGGTGCCCATTTAACTGTAGCT
GGCTGTCGGACTTTTGGTTTTTCCCTCCCGTCTCTGCTGTACACGATGGCGTCTGCCAGCACAGGGAGCAGGGTGTCCTG
CGGGAGAGATTTAAGTTGTGTTCCCGAGGTAGCGGATACACTCGCCGCAGTCGCAAAACTAGGGTAAGCCATGTGCACGC
CCGGTGCTGGAGCTAAACCGAGAAAGAACAGTTCAGGATGGGTTTATAGTGAAGTTCGGCTCTCTGGGTTACTGCACGTG
ATGCTCACAGACTCTGTAATCTGACTGAATCCTCGGCTGCGATGCTAAGCGGCTTATCAAAATCATACACCCGTGTACAG
AAGTATTCTCACACACTATGTAGTGTTCTGCTGAGGGTTCTGGACGGGTTGTTTGACTCGTAAATAGCTATATATAGTTA
TTTGTTTACTTAATTTATTGCTGCTAACCAATCGGTCTGGTAGGTTAGCTAATGCACTTGCTAGCTATAGATAGGATATA
ATTATTAACGAAGCCGATGTGTGTTTATCATGCTGACGAACAGTCATGGCTACTGGTGTGTTCGAGTCACTAAAGTTCAT
TAACGTCTAATTTAAAAAAAAAAAGAAAAAAAAGGGGGGTATAAATATGTTCCGACACCCACGAGGGTTACTCATGGACG
TGTTGAAGTCGCAAGTTATGAGGAGAACGCCATCATTAAAGTGTCTGTTCACGCAAATGTGCGGGTTTTCAGCTGTGCTA
AGACATTCAGTAAGGCTGCTGCACTTGTACAAGTTTAATGTAGTAACATAGCCTGAGCATTCATTTCAGAGGAGAGAAGA
TAATGCCTGCTTTAGAAGACGCCAGGTGACGCCATTAATCACTGCATGTTGCGAGGGGACGCACGTGTCTCTCTCTCTCT
CTCTCTCTCTCTCTCTCTCTCTCTCTGTGTGTGTGTGTGTGTGTGTGTGTGTGTGTGTGTGTGTGTACAGTGTCTCACAA
AAGTGAATACACCCCTCACATTTTTGTAAATATTTGATTATATCTTTTCATGACAACACTGAAGAAATGACAGTTTGCTA
CAATGTAAAGTAGTGAGTGTACAGCTTGTGTAACAGTGTAAATTTTCTGTCCCCTCAAAATAACTCAACACACAGCCATT
AATGTCTAAACCGCTGGCAACAAAAGTTAGTACACCCCTAAGTGAAAATGTCCAAATTGGACCCAAAGTGTCAATATTTT
GTGTGGCCACCATTATTTTCCAGCACTGCCTTAACCCTATTGGGCATGGAGTTCACCAGAGCTTCACAGGTTGCCACTGG
AGTCCTCTTCCACTCCTCCATGACCACATCACGGAGCTGGTGGATGTTAGAGACCTTGTGCTCCTCCACCTTCCGTTTGA
GGATGCCCCACAGAGGCTCAATAGTCTTTAGGTCTGGAGACATGCTTGGCCAGTCCATCACCTTCACCCTCATCATCTTT
AGCAAGGCAGTGGTCATCTTGGAGGTGTGTTTGGGGTCGTTATCATGCTGGAATACTGCATACTGATCATGCTCTGCTTC
AGTATGTCACAGTACATGTTGGCATTCATGGTTCATACGCCGCACACTGCATCAAATTGGTCTGCATGGCTGTCGTCCCA
GAAGGAAGCCTCTTCTAAAGATGATGCACAAGAAAGCCAGCAAACAGTTTGCTGAAGACAAGCAGACTAAGGACATGGAT
TACTGGAACCATGTCCTGTGGTCCGATGAGACCAAGATAAACTTATTTGTTTCAGATGGTGTCAAGCGTGTGTGGCGGCA
ACCAGGTGAGGAGTACAAAGACAAGTGTGTCTTGCCTACAGTCAAGCATGGTGGTGGGAGTGTCATGGTCTGGGGCTGCA
TGAGTGCTGCCGGCACTGGGGAGCTACAGTTCATTGAGGGAACCATGAATGCCAACATGTACTGTGACATACTGAAGCAG
AGCATGATCCCCTCCTTTCGGAGACTGGGCCGCAGGGCAGTATTCCAGCATGATAACGACCCCAAACACACCTCCAAGAT
GACCACTGCCTTGCTAAAGAAGCTGAGGGTGAAGGTGATGGAGTGGCCAAGCATGTCTCCAGACCTAAACCCTATTGAGC
ATCTGTGGGGCATCCTCAAACGGAAGGTGGAGGAGCACAAGGTCTCTAACATCCACCAGCTCCGTGATGTGGTCATGGAG
GAGTGGAAGAGGACTCCAGTGGCAACCTGTGAAGCTCTGGTGAACTCCATGCCCAAGAGGGTTAAGGCAGTGCTGGAAAA
TAATGGTGCCACACAAAATATTGACACTTTGGGCCCAATTTGGACATTTTCACTTAGGGGTGTACTCACTTTTGTTGCCA
GCGGTTTAGACATTAATGGATGTGTGTTGAGTTATTTTGAGGGGACAGCATATTTACACTGTTACACAAGCTGTACACCC
ACTACTTTACATTGCAGCAAAGTGTCATTTCTTCAGTGTTGTCACATGAAAAGATATCATCAAATATTTACAAAAATGTG
AGGGGTGTACTCACTTTTGTGAGATACTGTGTATTTATTCATGTTATGTGTGCGTGTGTGTGTGCGTGTGTGTGTGCGTG
TGTGTGTGTGTATAATTAAAAAAAAAATATATATATATATATGTGTGTGTGTGTGTGTATATATATATATATATATATAT
ATATATATATATATATATATATATATATATATATATATATATATATATATATATATATATGTGTATGTATATATATATAT
ATATATATATATATATATATATATGTATGTATATATATATGTGTGTGTGTGTGTTATAAATGTATATGTGTATATATACA
CACACTATATATAAAGCCATGTTTTACAGGCCCAAATGGAAATTCTTTAACATTGCCAATTTTGTCAATTCTTTGACATC
ATATCAGCAACATCAGATCAGCTTCTTCAAGTCAGAAAAAATAATGTTAGAAAAAGCTATAACGTTACCTGTGATCTGTT
TACTTGGTCAGTGATTGGTTTTGGGGAACAATGTTAATGAGTGATTGGTCGTTGAGCGCAATGTTGACCAGTTATTGGGA
ATGATGGTGATCAATGATTGGGTGTGCTTCCCAACAACCACAACTCGGGCTTTACACACTGATGGGGAGTCTCAAAACTT
GCACTCTTGATACATATAACCAGCAGCTTTAATGTGAGCTGGAGAGTTAAATCAAGTTCACTGTGGTCATCAACATGGCT
CAGAAAGTCCAGGGATTTGTCTCTAGACTCTTTTACCTTTTTAAAAATAAATAAATAAATAAAGTCACTAAAGGGTTCTA
AAAAGCTGTCAGCAGGCAACACTGCTGATGAATTGTTCTGCCTATCAAGTTTTCCTTCCAAGGGACTTGAATTATAAGGG
TGCTACATTTATTTATTTAAAGTCCTTGAAAGCTGTGTTTTTTTTACAGCTTTGACTTCCTGTGCATGCCCCTCTTCCAT
CCTCGTTTCCGAAGAGAGTATGAACTGGACCCTGCTAAGGCCAGACCCGGAGCTCAAACCCGCTCTGACCTGCTGCTGTG
TGGACGCGGTAAAAAGTCACTTGTATATCATTTTACATTTCTGCATATATAGAGAAAATTGTACTGCTTTAAAAAAAAAA
AATAAAATACTAATACACAGCATGTTGTATGATGCAAAGCCGTCCATCATGTAACTGTCCAGCAGTCGCCTCATGGTTAA
AAATAAAGATACTAGCCGGATTTATATAATATATTTCACATGTGATGTGAGGACAGAACACCACTACTCAGCTGAAATGT
TTACCAATGACTTGTTGAAGGCATAACAAGGTGTATTACATAAGCATTATTAAGCTGTGTGTGTATGTGTAAAACCAGAC
TGGAACACTCTTATTGTGGGGAAGCTCTCCCCATGGATAGATGCCGACTCGGAACTGTCCACCGAGCGCAGGAACTCCGA
GGCAGTAAGTTAGAACTCGTTTTTTGTGTTTCTACAACATCTGGGTTTTGAACAACAAACTGATCTATTCTTTTAGATTA
GAGAATGTGCTTAAAAAATAAAAGATTAACCCGCTTGTTTTGAAATGAATACACATTCTAATGATCGTGACTGTTTGGAG
AACAATTTTAGGAACTCTGAGCTGTAAGTGTCATGGGTGTTTTTGTTAACTTTTGTATCTCCTCAGCATTCACAATTAAC
TCCTTACTTCCAGGCACTGGTACAGGAGCTGAATTTCTGTGCCTACCTGGGGTTACCTGCATTCATGATTCCACTGAGGG
GTGCACGGTGTGCCAACTTGGCCCGAGTCCTGCTAAACCACTTACATACTGGACACCATTCTTCCATGGTGAGCATGCAG
CTATTTGCCATCAAAATCAAAGGTGTTCCTTAAAGCTACAGATTAATTTTGCTAAGTAAGGAGGTGCTCCAGCAAACTTC
ACATCCTTTCTGGCCTTTCTCATCAACAATAAGCTAGCACCATTAGTGAGAGTGGTAGAGTACAACACTTAATCGTGCTG
TGAGTGCACTTCAGTGCACACTGATTTGCACTGTACCCGTTTACCCGTTTGTGCCGCTTGTATCCACAATGCTTTTCATG
GCGTTTCAGTATTGGATCCGAGTTCCCCTGTTAGCACCCGAGGACACTCGTGAAGACCTCGTTGAAAACGAGCCGAGTAA
ACAAATGGATGATGCTGACAACGAAGAGAAGACCTGGGGCTGGTGAGAAATAATTGTACTGTAGCATTTCCAACGGGGAT
GAACAGCTCAGTTGTATTTAAGTTGTTGATGATGTTTAAGCCGAAATTAAACTGATTGTTTTGCAGTTCTAGCATTTATA
CGGTATGTGGTGTTTTGAAGTAGGATTATCAGTACGTTTTCTTTATTTTCTTCAGGCAAAGGCTTACATTTAAAACCCTA
GGCTCAATACATCATTAGCTTCATTGTATGAAACCCTGATATGAAAATTATTAGCTTGTCGTTGTCTTTGCTTCAATTCT
CTTAGGTGGCATTCATTCAGAACACTTTGTGACTACAACAAAAGAATTTGCCTTGGTGAGTGCGACATTTAACGTTTCAA
AGAAAGTGTTTTGTATTTTATCATACCCTGATTCTAATCTTTTACATCTGTCCAAAGCCATTGAGATCGGGGCAGATGTT
CCCTCTGACAACGTGATTGACAAGTGGCTTGGGGAACCAATCAAAGCTGCCATTCTTCCCACCAGCATATTCCTGACTAA
TAAGAAAGGATTTCCGGTGCTCTCAAAAGCCCATCAGAGGATCATTTTCCGCCTCTTCAAGGTGAGCGCCGTTGCCTGTT
GTTCTTTGATGTTTTTAACATTACCCTGTGAGCTTTACTTTCTTCTTGTCCACTCCAGCTCGAGTCGCAGTTTATATTTA
CTGGGACAAGTCGCCACAGTGACAAGGAGTTCCGCACCTACCTGCAGTACCTAGAATACCTCAACCAAAACCGTCCAGCA
CCCAACGCTTATGAGCTGTTCGCCAAGGGATATGAGGACTACCTGCAGTCACCATTACAGGTGTCTACCTATACATGAAC
AAACAGAACTTCAGAGCCCACCAAGTGTCCCATTGATGTCTTATAAATGCGCTCTTCCCCCCCCCTTTTTTTTAAGCCTC
TGATGGACAATTTGGAGTCACAGACATATGAGGTTTTCGAAAAAGATCCCATTAAGTATTCACAATACCAGCAGGTGAGA
CGAGAACACAGTGGTTCAGCTGTTTCATTTGTACATTGTATTTGTATACCGCGTGGCGGTAACGTTATTAATTTATCCAT
TTCCTTAGGCTGTGTATAAATGTCTGATAGACAGAGTTCCTGAGGAGCAAAAAGAAACCAATGTACAGTGAGTATTTTCC
ACCAGATTTTTTTAAAGAACATAATTACACAAAATTCCAATTTTATGCAAATCTGCAGCAGAAAGTAGCATTTCCAGAAT
GTGTGCCTCAGGCTTCATTTTGAGTTGGAGCAAAAGCTGTGCATTTTCAAAGGCATTCACTGGTGTGAGACTCAAGGGGG
CGTGGCCAGTATGATGGTCTGTTGGCTTGTGAAAAACTGTGTTTAGAAGAATTGTGTGTATGCGTGCGGAAGAAGACTCG
GGAGGCAAGCGAACCACCTATAATTTTTGTTGTTGTTGTTGTTGTTGTTTTGTTTTTTTTTGGGCTCCGATCAGCTTCAC
AGTTCATGTTCCGTACATATGTGTTGCAAGCTCCGCCAGCTATGCCACTATGTTTTTCTGGTTATGCCAGTTACTGAAAG
CATGCTACATGTGCAGACTGACGGTAAGAAAACAAAGGTGAGCATCAAGCATTACCTGCCGTTTCAACCTGCATCCTTTC
CGTCCGCAGCTGATGCTCAACCAAGCCCCCGCTGCCACATACCCCCAGTGCCTGACTCAGGCTATGGAGCCATCTGGCCT
TTAAGTAGACTGTCCCCCAAAACACCTTGGCAGGAGAGATAATTTGCCACTTACCGACTGTGCCCCTGGTGTGTGGATCA
TCTTAAACTCGAATGGCTAAAGTGCCAGATAAAAAAAAAAAAAGAGTGATCTGTGCCTTCATGCAGTGGAGCTGTTGGAG
TCAGCTACTCTGACTTGCCTTGTAACCTCAAAGGGCCTTGCCACATCACACGTAATTTATAGCTCAACCTTAGTAGTAAA
AATGAAAGCTTTATCTCCAGATGCAGTTTCCTGTAGCCCCGAAGTACCTTTTTGTTTTCACAAATTCTGTTTCTCTCAGT
GAGCGGGTTCTCTGAATCTGACTTCAAAGGAAAATCCTTAAATAACGAACCTCATTCTGGAGAATGATGATTGACAGTTC
ACTAAGCAGGAATGTGTTGTTTTTTTTGTAATTTTGTGGCATTACTCTGCCTTTCCTAGGGTGCTGATGGTGCTAGGTGC
TGGACGTGGCCCTCTGGTGAATGCCTCGCTACGTGCCGCCAAGCAGGCAGACAGAAAGCTGCGTGTGTATGCTGTTGAAA
AGAACCCCAATGCTGTTGTCACGTATGTACACTTATATATTTGTTTTATTTCTAGGCATATGGTGACATCTTTATTTAAA
ACCAGTGTTTTTTTTTGCTAAATGTGTCACAAAAAAGCAGTAAAGGTTTTTTTGTTTGTTTGTTGTTCTCTGCAGACTGG
AGAACTGGAAGTTTGAAGAATGGGGAGATCAGGTGACCGTTGTATCATGTGACATGCGGGAGTGGACAGCTCCAGAGAAA
GCTGACATCATTGTCAGTGAGCTTTTAGGATCTTTTGGTGACAATGAGCTTTCACCTGAGTGCCTTGATGGAGCGCAGCA
CTTTCTTAAAGGTATGTTGTAACCGTTTCACGGTTAGTCACAGACCTCCGCATTGACTTCAAAATTATTGCCAATAATGT
CAATACTCTTGGTGGCCTTTTTTTTTTTTTTTTTGCAGAAGGTGGAGTGAGTATTCCCTGCTCCTACACCTCGTTTTTGG
CACCCCTGTCCTCATCAAAGCTGTATAATGAAGTTCGAGGGTGTCGGGAGCGCGACAAGGACCCTGAGTGCCATTTTGAG
ACCCCATATGTAGTGAGGCTCCACAACTTCCACCAGCTTGCTGACCCCAAACCCTGCTTTACCTTTGTACACCCAACCAC
AGGTAAGAGGCCTAGTTGTGCAGGTACACATGCTCAGACCTTATGCAAAAGAGAACGTCTTATCTACACGTAATTGTTTA
GCCAGGCAGAAGTCCTTTAAAACCTACTACTTTTTTGTTCTCTCTCAGATATGAACAACAATAGATACCAGTGTCTGTGT
TTCACCGTGTCCTGTAACTCTGTGCTTCATGGTTTTGCTGGGTATTTTGAGACCACGCTGTACAAAGATGTCATGCTTAG
TAAGTATCACTTTTTCGGTGCTTTCACAAGACGTACATCTGCAGGATTAAATGCGGCTTCCACTAGATGGCTCATCACAG
CCGAAGTAGCCCTGTCCATCTGGTTTCCGAGTCGAACTGTAAACTTCGGCGATTTCATGCACAGTGATGTTAAACACACG
GATGAGCTCTGTTATAGAGGTTTGATCGTTGCTGTTTTCCATTTTAGGTATTAGACCAGAGACCCACTCACCAGGAATGT
TCTCCTGGTTCCCAATCCTCTTTCCTCTCAAGGTAAGCACTTCTGACTTATTTTAATGAGCTCCCCATATAGACTGATGA
AGCTGATTGCACTGCATTTTTGGCTTCTCTGCATCCCCCCCCCCGTAGCAACCCATTCCCCTGTCTGGTGGCGATGAGGT
GAGTGTGAAGTTCTGGAGGTGTAACAACGGGAAGAAGGTGTGGTACGAGTGGGCTGTCACCGATCCCATCTGCTCGGCCA
TTCACAACCCCGCGGGACGGTCTTACACTATTGGCTTGTAGAGGGAGACGTATTATGTAATTTTGGTCTCTAGTCAAAAC
AAACAAACAAAAAAATAGTACAGTGCAGCACTTGATAGCTTTGGCCAGTTTTGAGCATGATTTTTATTTTATTTTTTTGT
ATTTGGTTACAGTCTTGGTAACATTTGAGCATCTGGGCTTACTGTCACTACACCCACTGAAAGTTTTCTAATCTTGGTTC
TGTGCACTGAACTGCCAAGTTCACAGGATATCCAAACTGACCCAAAGCTAGATAACGAAACTGATATCTTTTTTTTTTTT
ATTTTTTTTTTTTTTTATTATTATTATTGTCATAACTCCCTTTTCATACTGTTTTATGTTCTTCCTGATGACACTTGTCA
TATGAGATGAATAAAAAAAATCATAACGATTTGTCTTTTTCATTGAAATATTAGGCTGCTTATTTTTAAAAATCTGCTCA
GACACACTGTTAGAACAGGTCATAGAGAGCAGGCAGATTACAGGATATATTCATGATCATTTTCTTGGGCATATTTTGGA
CTGAGAAACACACCGTCTTGTCGGGCAGCAAACCTGTTTGCACTGGTAAGATATAATTAACTTTCACACTCTTCCCACTT
GGATTTGAGGAGAATCTTAGAGGAGCGCAAGAAATACCTTTTCGTTGTTCCATGAAAATAGGTTTTCAATAAAAGCCAAA
TTTATATCTTCTTTTTTCTTTAAATGATGTATTGTTTTTAATCAGTGTTTTAATAAATGATTGGCCAATTTTCTTTAAGG
CAAGGAGGAAGCTACACTGTATGGCCAAAGTTTGTGGACGCCTGACCATCATACCCATACGTGCTTGTAGAACATCCCAT
TCCAGGTTTAGTCCCTTAATTGTGGTCATAATAACCTCTAGTCTTCTAGGAGGGCTTTCAACTAGGTTTTGAAATGTGGC
TGTAGGGATTTGCCCATTCAGCCACAAGAGCATTAGGGAGGTTAGGCCACAGGGGTGCAGTCTGTGCAGGCCATCAAGTT
CTTCCGCTCAAGCCTTGGTAAGTCATGTCTTCATGGACCATGCTCTGTGCACAGAGGCATTGTCATGCTGGAACAGAATT
GGGCCCCTTAGCTCCAATGAAGAGAAATCTTAGGCCACAGCATACAAAGACATTGTATATAATTTTGTACAGTTTGGGCA
AGACCTACATATGGGTTTGATAGTCAGTTGTCCACAAACTTGTGGCCACATAGTGTATAAGACTAGTGTACAGACACTTG
GCTTGCATTCAAGGTAAGCTTCACATAGTGACGTTGTTATAAAGTTGCATGTAAATGTTTTCATGGGTCAAATATTATTT
TTAGTTCATTTTATTTGTGCTTGTCAGAAAGTTGCTGTTTTATGCACTTGCAACATCCTTAGTAACTGCCTGGTCAGGGT
TGAGGCATCTCGACTGCTGGGATAAGTTATTTGTTCGGATAATTCCAGCTTACAAACCACTGCTCAAACATGTCGGACTA
GTATTGAAACAAATTAGAACTTGGTGGCCAGCTCACCACTTCAGGATTGTTTTGAGTATCTGGCCTGGAATATGTTCAAG
CAGGCTGCTGTTTGTGACTATCCTACTGATTTATAGGAATACACTGCAGCCATGTGTGACCACTTTAGCAAGTGCATAGA
TAATGTCACTTCCAGGGCCAATTCAGGCCAGGAGTCTCACAACTACCTAGACTACCCCATACACCCAGTTTTGGGGCCAC
CGACCACTCTGTAATGTACTCACCTTCCTGTTTATTAGGATCTCCTTACATCATCTCATTTTAAAACAATCACTGATATG
GAATTATTGAAATTGCCTCTTGTGACTGATCGCTTAAACCTTTTTTCTTTCTATCTGCCCTGTACTTGTAATTTCACTTG
CTGTTCTCTGCTGACCTTGAAGGGCAGGCCTAACTTCTGTCACGGCTAGCTAAATGCAAACTAGCTAACTAGACACTGAG
CACTAATGTTGGGTACTACATTAAGTTTACATTACACAACAGCACTTAATGTTTATAAAAGGTCTTCATTTTTATGCAGG
CATAATCTTGAATAATATCCACTGACTTACAGAATGAACTATACCAAAAATCAAAGCACAATCAATTTGGCGGCATTTCA
AGTCACAAAACAGACCAGGCCACAGGGATTTCTTCAGAATCTTATGGTTGCCAGGGCCAAGCACCGACCATCACCATTTG
CATTGACCAGGTGCTGTAGATGACTGCAGAGGTATCCTGACTGCAGAAAACCCAGGGAACTATTTCAGACAACGAAACAG
CCCTGAGCACAGCGAGAGAGTCCCCGGGCTATCAGAAATTAAACCCAATTATTTCATAAGTGTCAATCCGGTGACACTTT
TTAGACACCAGAGTAAAGGTATAGGTGGTACAGCATTCAGGTGATCACTGACTACAAAGTGATATATTGTGTCTGCGATG
GCAGTCCTTGTGACTGAAGGAAGACCACCCCACCCTCTGCTGACCAAGTACACTGTCTTTCTGTAGAAAACATCTGGAGA
AGTTGACCTGTGGGAGGCTGCTGGTCCTGACACCATACTTGATGGGTTGATCAGCTTGCAGAAGTCCTAACAGGCTAATT
TAATGGGTCAATATCTGTGATCGTTGATTTCAGGAGAGCCTGAGGTGTTCACTCTCTAATACCTATATACCTACTATTTG
TAGCACATTGTGGAGAGAGTCAAAAGTTTGTCACGGAGGACCTCCGCTTGTCCACTTCTTGTGGAAGATCTGAAGTGCAA
ACCCTCTTTCTTCCATCTTGTCTGGTTTGGCAATTGCACTGCCTCAGACGGTAAGACTCTACGATAGATTTTTCTAAACA
ATCATTGGGATGTCTACCAACTATCAACACCTACAGAAAGAGCAGCAGCCGCAAGGCTACTTGCATCGTAGATGATCCGT
CCCACCTCTATCATGGACATTTAAACCTACCATCTAGCAGAAGGTACCAGAGCAACAGACTCTACAATATCTTCCCAGAG
GCAGTCAAGACAATTTACACCCTGTTGCCCCCACCAATACCCACCTTAGAACAACCATCACCACATGTGCACTTTATAAC
TAAAGCATCTCCTGGACAGTATTAGGCCTTCAGAGACAATTATGCTGCTATGGTAAACCTTTTATCCAAGTCTTACTGCC
ACTCAACACTCCATCCTGTTGCTACTGTGATATTTGGGACAACTTAATGTCCCAATTTTTCAGTTGCTTTATTTTGTAGA
GTTTACAGTCATTTTCTTGAACTGGTTTTAACTTCACAGCGATGGTCAGCTCTTACTGTGCACTGTGCTACAGTATTTTT
GTTTTGCACTTGACTTGAGGTGAGTCATAATAAGGAAAGCAAAAGAAGCAGGAGGAGCAAAGCTGGAATAGAGCTACAAG
TTGAATCAGCTAGGTTTAGAAGGTGAGAGGAGCCACAGCAGGAGAAGTATTGGGATTTAGTACTAACATTACACTAGGCA
GCAGGGGTGAACAGATTATTAAATGGTTCTAATAATTGAAAATGAAGATGTTCCCCAGACCTGAACGCCATTAATAATGT
AGGTCAATAACAGGACAATTTTAATGCTGCTTTACAATACTCTTAAAAGAAAAAAGACTAATGAGCACCCCCTACAGGTG
TCATATCTGCAGTCAGTTCAAGAAGAACATCAAATTCGTTCTGTAACATTCCTACAGTCAGCTATAGCCAGTCACAATTG
TATAATGCACAGTCATTTCTGTATTTTTTAACTGAGCAAATGCAATGGTTTAAAATTTCTTAGCTGATGTATTCCTAAAC
TGGAGGTTTCTTGTGTTGTGGCCCTCACTCCAGTTATCATGAAGTGCTTTGAGAGATTGGTTCTTCAGCACATCAAGGAC
TACCTCCCCCCAGACTTTTATCCTTATCAGTTTGCATATCGCGCAAACAGATCCACAGAGGATGCTATCGCCGTAGCTGT
CCACTACGTGTTGAGACATCTAGAGCAGCAACAGAGCTACGTCCGGATGCTTTTTGTGGATTACATTTCGGCTTTTAATA
CAATCATTCCGGACATTCTCATCACCAAATTGGTCACTCTTGGCCTCACCCCCCCCATCACATGTGCCTGGATAAAGGAC
TTTCTCACCAACCGGTCTCAGACAGTGAGACTCGGACCCCACCTCTCCTCCACTCGCACGTTGAGCACAGGTTCTCCACA
GGGCTGTGTGCTGAGCCCCCTCCTGTACTGTCTCTACACATACGACTGTAGTCCGGTCCACAATAATAATCTTATCGTCA
AGTTTGCTGACGACACCATAGTGGTCGGACTCATCTCAAAGGGAGATGAGGTAGCCTACAGAGAGGAAGTCCTGAACTTG
GCAGCCTGGTGTTCAAAGAACAATCTGGCTCTAAACACCAAGAAAACCAAGGAACTCATTGTAGACTTCAGGAAGCACAA
CACTGAGCTAGCCCCCCTTTTCATCAATGGTGAGTGTGTGGAGAGGGTCCACACCTTCCGGTTTCTTGGCGTCCTTATCT
CTGCAGACATCTCCTGGACGGACAACATCACAGCGGTTATCAAGAAGGCTCAAACGCGGCTACACTTCCTGAGGGTTCTC
CGGAAGTACAATCTGGACCCCAATCTGCTGCTGATCTTCTACCGCTCGTCCGTCGAGAGCCTGCTGACATACTGTATCAC
GGTGTGGTATGGTAGCTGCACCGCAGCAGACAGGGAGAGGCTTCAGAGAGTAGTAAGAGCAGCACAGAAGATCATTGGCT
GCCCTCTGCCCTCCCTGATGGATATTTACACTTCTTGTTGTCTCAGCAGAGGAAAAACCATCATTAAAGACAGTTCTCAC
CCTGGCTTTGATCTGTTCAATCTGTTGCCCTCAGGGAGACGTTACAGGTGCATCAGAACAAGGACTAATAGATTTAAGAA
TAGTTTTTTCCCAAAAGCTATTACCATTCTAAACACATACATGCACTGAGTTCACAGCATATGTATATAGTGTCTCAGAA
CTGTGCATTTTATAGTAACCCCCACCACCCCTCCTCCCCCCCGGGACTATTTATTTATTTATTTATTATTTACTTATTTC
GTGTTGTTATATTTATTTATTTTATTTTATTTTATTCTACCTTGTTTATTTTATGTACATGTTGGAACGGAACAAAAAGG
AGTGGCTCTTAATTTCATTGTACATGTGTATAGTGACAATAAAAGGCATTCATTCATTCATTCATTTCTTGAAGAAAGCA
AGTAGAACAACACACTGAAAACCATTATGCTGTGGAGGTAACCACTTAAACATTTATGAGCTGATGCTTCCTTGACTAAA
CCTTTCCTAATATTTTCTCAGTTTCTGAATAATTCATAATGTTTGAGTTTCTAGATGAATAACTGAGTAAGCTATGGCTT
TAAAAGGTTAAAGAACATATTATGAATTGAAAAGGTAAAGTAAATTAGGCATACACTGTGTCCTTATCCCTGTACAATGC
ACTATATTGTCATGCTCCTGTCCCCGTCCCTTATCTGCAGAGGATTAATAATAGCCCAGTGTTATATAAGAATAACAGTT
TCATTCAGTCAGTATTACGTAAAAAAAAAAAAAAAAAAAAAAAAAAAAAAAATTTCTGCTAGAGATTGTGAAGGATGATG
TCAAGAATTTCCCAACAAACATACATGTACCTAAATTATCTCAATCTTTTTGGCCTTACTAAGTCATGTTCATCACTTAA
TTATCTTGTTCACACTCTTTACTCTCTTTACTACGTCATGGCCAAGCATTCATTTTATTAAGGGATGTCACCAGCAGGGT
TCCATACATTAGTGGTGCGGCTATGACTTGAGTCTTTTCAACTACAAGTTCCTTCCCATTTAACAGTGTGACAAGTAAGC
AAAGTATCACTTCTTACCTATGAATGAGTTTCCTGCTAGATGTTCTAGACAACTGTGTGCTTCCAACTTTGTGGCAACAG
TGGTGGATGGTGGCCATGGCTTAATTATCTCTTTCTCACACCTTAGTAAGTCATGGCCATGACTTAATTGTCTCATTCTC
ATGCCTTACTAAGTCATGGCCATTACTTGGGCATTCCTGTGCCTTAGTAAGTGGTAACCATATCTTAAGTATCTCATTCC
CATGACATTTCATTTGTGTCCTCATTTTCTCTTTCTTATGCCTTACTACATGATATTATCCATTATCTTGTTCAAATGAC
TTACTAAGTCATAACCATGACTTCTCAGATGGCATGTTCATGTAGGGCCAACATGGGTCCCAAACAGGCTTGAAACCTGG
ACCAATGTGGGCAGCTCAGCTGGGCCCCACCAACTTTTGTACGCAGTTTCCATGGTGGTCTCACATGGGAATGCCCATAT
GTGCTAATAATGGGGCCCAATTGTGGGCTGAAAATTACTGGATAGCATTAGCTGCTTGTAGATGCTGTGAGTACGGTTCC
CCCTCCACCACAGGCCCTGTAACCACTTGCATATTTGCTTATATACAATGCTTTTTGCATTCTTCAAGCACCTTCAAAGT
CAGTCAAATGTTTGTGTGCGTGCTCCACTATTATGTTTTCTCTGTTATCCAACACTATGATAATTTACTAACTAATCTAA
AGCCCAAGTAACTGCACCTATGTTCATTCCCCCGCCCACTGTCAGTGCTTCAACCAATCAACGTGAATGAGTGATATAGA
GCTGAGCAAATCAGCTCATCTTTTTCCAGTCTTCAACTGTCCAGATGAGTCTGTGCCCATGATAGCCTCAGATTCGTGTT
CCTGGCTGAAAGCAGTGGAAGCTGATGTGGTCTTCTGCTGTTGTAGCCCATCCACCTCAAGGTTTGATGTGTTGGATGTT
CTGAGATGCTTTTTATTCTGCTCACCACAATTGTAAAGAGTGCTTATTTGAGTTACTAAAGACTTCCTGTCAGCTCAGAC
CAGTCTGGTCTCTTCTGATCTCTCTCATCAACTAGATGTTTCAACTTGTAGACCAGGGGTGTCCAACCTTATCCGCAAAC
TGCCGGTGTGGGTGCAGGTTTCCATTCCAACCAGTCAGGAGTCACATCTGATTCCATCTGTTTAATCAGTTGAATTTGGC
TTTCAATAGACTCAGGTGTGGCTTCTGCTTGGTTGGAATGAAAACCTGCACCCACACCGCCCCTTTCCGGATGAGATTGA
ACACCCCTGTAGACCCTCCACTTACAGGATGTGTTTTGTTTTTCACACCATATAGTGTATAGTCTACAGAGTGATGTGTG
TGAAAATTCCAGCAGATCAGCAGTTTCGGAAATATTCAAACCAGCCTTTCTGGTACCAACATCCATGCCACAATCACAGT
CCCAGAGTTCACACTTGTTTGTTTGATGTAAATATTAACTGCAGCTCTTGCCTTTATCTGAATGATTTTTTGCATTGCAC
TGCTGCCCATGAATGTGCAGGTGTACAGGTGTTCCTAATAAAGTGGATGGTGAGTGTATTTCATTGGTATTAATGTCAGT
GTTTTACCTTTTTTAATATTGTGTGTGACAAGAACAACAAAATAACAGACAAATGTAAAAAAAAAAAAAATTATTTATAA
CAAAGTTTTAATGTGTGTTTGTTTCATTTTGGCAGCAGCAGATTGTAGATTTAGATCCCGAATGAGCAAGCCAGAGGTGT
TGGCGAAAAAAAACTCTGAGATTCTACAATAGGTAGAAACCTCGAGAGGAACCAGACTTAAAAGGGAACCCATCCTCTTC
TGGGAGACCGAATACTGTGATGTATAAATCAATACTCTTCCACAGCTGTATGCTGTAGAGTAAAATAGCACCAGCAGCGG
CTGTGATAGAAAATTATACAATTCTGCTGCTGCCAAAAATAAAGAAATGGTCCAACACACTTCCATCAGGCCAGCGTGAC
ATCAAGGACACCAGCAGCAAACATCTGCTCCCCCCTTCACAATCAAAGCGAGGTGCATTTGGCGGTTTCTGAAAAACACT
CTAACACACAACAGCAGCAAACATCTATCTACTACAGCATGACCTCATGCTTCATTAGTAGAGCACTGAGGCCTTGTGGT
GATGCTTTCAAAGAGCGTTCAAACTGACCTCTTTCCCATCTTCCTTACGGATTCCAGTGTGGACAGTGCTGAAGGCTCCT
TTCCCCAGCAGTGGGAGAGCCACGGTGTACCGTGAATCAAACTCAACTGTTACACACCCACACACAATCATTCCGTTCAA
TAGAAATACAAATGAAAAGGCCTCGTTCCTGTCATCTCTTGTGAATGAGACACATGTTTGCTGAGAGCAGTTACATCACA
GTGTCATTGTTACACCTGTCTCTGAGTACACAGTGCTGAATATGCATCTGGAGTTAATATTACAGTTTGAATGGAGAAAT
GAAATCAATTGAAATGAACAATAAATCACGAAGGTTTATATATAACATGGACCGGAAATTCCAACCTGGAAGTCTGGCTG
GCCGAACCCTGAGATCAGAAACAGGCCGTACTCATAGACCTCAGTTCTCTCAGTCTCCTCCCTCATGGCTGAATTACAGA
CTGTCAAACTAGTGCAAAGGAAAAAGTGTCAAATGAGGAAAATAAAAAAATAAAAAAATATATATGTATGTATGTGTGTG
TGTGTGTGTGTGTGTGTATAATATATATATATCACGCGCACACACACACACACAATACCCGTCACATCCAATCAGTTGAA
ATCGTCAACGTTATCCCAGCTCCACGTGTGCCACCACGTAGCAGATATGTGCTGCATGGATCAACCCTCTGGAGGCTAAA
GATAAAAAAAAACAAAACATGCAGGTAAGGATCCAGAGTTCATAATATACACCAACTGTCCACCTGCCAAATCATCCATC
ATGCAATCAGCCAATCATCCCTGCTGAAAACAAACAAACAAACAAAAAACCCAATAGAACCCATCACAGAAATTCTAATG
GTTTCCACTACAAATACCATTACAAACCATCAGCTAACCGTTAAAACCATTACTGGTCCTTAATGGTATCCATTAGATAT
GTGGATGCCACCAACAGACTGCAACAAATTACCAATAGAGATTACACAATTACAGCTTCCATTAAAACCATTACAAATTC
TATGTGGATTTTTATTTCAGCAGGGATCTTTCTGAGATACTCAAACTGACACCATCACAGATCCCCCCATCCCGATATTT
GAACATCGTGAATATTAATTGAAGCTCTTGACCTGAATTGACAAGAGTTTATGCTGATTGGATAATTACAACAAGCAGAT
ATAAAGGTGTTCCTAATAAAGTGGATTGTGAGTATAATTACATTACGTTCATTCCAGGGAAAAAGATGGAGTTCATCTGT
ACCGAACTCGTTTCCCATTTCAGTGATGGCTTTTCTGTGTTTGTCTTCCGGAGCAGCGGAGCATAAAAGACCGGCCAGGA
GGACACCGGAAAGTGTCATGTTAGTCCATGTGATGCTGACAACAACATGCACACAGTACAGATAGAAGGTGATGCGGATA
CACTCAATTTTGACACCTTTTTCTTCAGAAGGTGGTAGCCCTTAAAGAGGATTGTGGCAATTTAGTCCACTGTTGTTCTC
CGTAAAAGAACAATAACTTTAACTAGCATGTTTAATTGATGGATATTTACTCATTTGTGCACAAAATCTCTCACTAAAAT
GATTTCATTACTCATTCTTTAAAAAAGAAACATGCTGAAATGATTTAAAATATGTATATTTTCTTATGCCAACTAGTTAG
ACCTAGCTCGTATAAGCTAGCTAGATAGTTAAGAACAAATCAGTATCAAATCAGCACATAGCTTTCAACAAACTTCAAAA
ATAACACCACAACACTCCTCATGCTTAAATGCTGGCAAGTGATACGTTTGGTTTATTTTAACACACATAATTTAGTTAAT
AATACAGCTAATTCAGTTAATTAAAAGCTATGTACTATCAAGCTAATTTAGCTAGTTAGCTACCATTCTTGCTCAACTCA
CAGGAATAATCTTTTTTTTCTTTTCTTTCTTTTTTTTTTTTACACAGTGTAATGAACTCCAGGACTTACCCTATTTTGAT
TACAGAAGCGTTCCGTAATCAGCCAGAAGAAATAGGTATAATGTTGCTCAGGTTCATCCAGTCATAGCAAACATTCCTGA
TTTTCTCCTGGATAAATCTGATCATGTCATCTTTCTTCATCTTTTCACTGTAACAGATGTTGGAACAGCTGACTTGTATG
GATTATTGCACGTGCCCACACACATACTTTAACCCCCTGATGATATGGTTCTGAACATTACTGCTGAAATACTGAATGTG
TGAGAGGAGAAAGAGCATCTCACCTGATCAAAGGGCCCAGAACTGGAGGATTCTGCCCATCAGATACGTATTTACCATCA
CGCTCCAGGACATCGGGCTACCCTGGAGTCAAACTGAGAAAGAACGGGGAAGAAAGGTTGTTCGTCATGGCCGTAGCTAG
CTAAAAGGGCATCAAGTATTGAACACGTCGATATTTTTTTCAGTGAGGTTATTCTATACATGAAATTTTCACCAGACATC
AGTATTAACTCAAGAAATCCACAAATATAAATAATTTTTATATTCACAACACTGAAGTCCTTAAATAAAGTTATATGTAA
TAAAGTGGAATGACACAGGAAAAAAATATTAAACACGCTAAGAAAAAGCAGTTCTCCAGGGCAAGGTAAGGCAAGGAACC
AGCTGAAATTTGTAAGTAGTTAGAAAGTAATGATACCCCCTATCTGTGCAGATTAATATCAGCTGGGTTAGTAAATTGAT
GGTCTATAAAAAGGCTTTTCATTACCAAGGTGTCAAACAAGAAAGATCTCATGATGGGTAAAAGCAAAGAGCTCTCCCAA
GACCTTCACAACCTTATTGTGGTGAAACATATTGATGGAATCAGATACAGACGTATTTCAAAATTTCTGAATCTTCCAGA
AAGCACCATTGGGGTCATTATCCACAAGTGAAGCAACATCACTCCGTCATCAACCGGCCACGCACAGGAGCTCCTCACAA
GATCTCTGAGCAGGGAGTCAGAAGATTAGTCAGAAGAGTAGCACAAGAGCCAAGGACCACTCGGAAAGAGCTCCAGAAAC
ACTTGGAGGCAGCAGGTACCATCGTCACAGAGAAAACAATAGGCAGTGCGCTCCACTGCTCACGCTCACCCCACAAGACT
CCACTACTAAAGAAAAGGCATGTCGACGCTCGTTTAAAATTTACTACAACTCATTTGGACAAGCCTATGAAATATTGGGA
GAGTGTAGTCTGGTCAGACGAGAGCAAAATTGAACTTTTTGGCTGTCTTACTACACACCATGTTTGGAGAAGAAATGGCG
CTGCACATCACCCTTAAAACACTACACCAACAGTGAAGTTTGGAGGTGAAGCATCATGGTGTGGGGCTGTTTTTCATCAC
ATGGTACTGGCAGACTTCATATAATTGAAGGAACGATGAATGGTGTTACGCTCCCACCGGCACTGCGGCGTTGACATGCA
CGCGTGGCTTTAGACCGCGCATGCACGAGACTTTTGTATTTGGACACGAGCCTTTGTGTTTCGATTCTCCCTGTGTGCAA
GCATTGGTTGATTTACTCCAGGTGTCTGTGATTTAGTTTAATTATGTTTGTTATTTTAACCCCTCGTGTTGCTGTGCACT
TCGTGCAGTATTATTCGTTTACGTTACGTTAAAAAAGAGCATAGCTATATGTTTGAATGTAGTAGCGAATGCGTGTAGCC
TGCTAGCTTTCTTATGTCCATGTCCGGTTCTCGTGTAATGCCTAGACTTTAGTCTCATGTTTAATCTAGATAGTCTTGTT
CAGTATAGACCGTGTTCCCTGTGTTTTGTTTGCTTGATTTGTTAATAAAGACATTGCTCCTGCGCTTACTTCCTGTTAAC
CGTCTCGTATCGTTACAGAATACTGCGCCCATCATGCGGAAGCAGCAGGTCACCATGAGCGGCGCCAAAGCGGCCGAGTT
TGAGGCGTGGCGTTGCTCGTTCTGCGAACAGAGCAAACAGTTCAATGAGGAAATCGCTCAGCTCCACCGCCTTCTGAAGC
CGCCGCAGCAAGCCGGGCCACGTGCCACGTCGCAACCCACGCAAGTTCCCCCGCCCCCGCTGCCGGAGAACTACGCCGCG
CTACGCAGGCAGCAGAGTTACCCGAATTCCTGGGGCTTCCCAATGCAGGGGAATTACACAACGCCATGCAGCCAGCAGAA
CTACTCGAACTCATGGGGCTGCCCACTGCAGAGGAATTACACCACGCTGCCCAGTCCGGAACTGAAGGCTGGCCTAGAAC
TTTTTTTGGGGAGGGGGCAACTGCAACGTCAGAGCTCCAGCTGGAGACCTACAGGGAGGTCTCAGCTGTGGAGTTCCAGC
CTGAGGTCAACATGGCAGTCTCAGAACTCCAGGCCGAGACCTACGGGGAGGTCTTGGCTTCGGAGCTCGACAGCGTAGGG
CGCCAATACTTTTGAGAGCTGGACTTGCACAGCGTTCGCTCCACTTAATCTAAGCCTAATAATAAACACAGCTAATAAAT
TTTACTGCACAAAGACTAAAAGGAGCTCCTTCGTTGTTTTTTTTGCTCCCTGATTTTGAATGAAAATCTTGGCCATAGTC
TGCCCTCTTCTTACAGTTTCAGTTTCAGATGCTTTTCTTAAATAAGGTCAACATGAGCAGTGTCAGCTATTTTGTGCCAT
AAAGCAACTAGGTTGCGAGATGAAGAAAGAAGCCAGACTTATAAACAAAACATTTCACTTGTATTAGCAACAACTCTGGA
TATTCCACTGCAAGCACATCCATATTATCCAGCCAGATTGTGGATGTAGTCCCAGATGTTCAGCTGCATAAGGAGGGGGA
TGAGGACGCAGTGAATTAGGATGACAAAGAGCACAAGTCTCAGGAAGCCGAGGTTCTCTCCAGTCATACTGGCCCTGCAT
CTTCAGCTTTAGGTTCGACCATGTGTTAAACCAAGCCTGCCTTGGAAGCTTGCTGAACCTTGCACAATGGTGACTTCCCA
CCTACAAACCACCAGGAAGGAGGCTTAAAATAAGTTGTAGTAATGATAAGCTTTGCCATTTGCTCAGCGACAGCAATGTC
CAGTCTGGTCCATACAGTACGTATTTGAAACGTCTGACAATTTTCAGAATTTTGCTTCTGTACACCAGGTCAAGGGATTT
GAAATGAAGTAGTCAAGATGTGATTGAGGTGTAGACTTTCAGCTTTTATTGCGTTAACTGTTTAGGAATTACAGCCATTT
ATAACATTTTTTACATAGTCCTTCCATTTTCACAGGCTCAAAAGTAAACTATCAGTTATAGAGAAAGGATTATTTTTAAT
ACTTGGGTGCAAATGCTTTGCAGTCAATGACGGCCTGAAGTTTGGAACCCATGGTCATCACCAAATGCTGAGTTTCCTCC
CTTGAGATGCTTTGCCAAGCCTTTACTGCAGCCACCTTCAGTTGCAGCTTGTTTGTGGGTCGTTCTGCGTTCAGTTTTGT
ATTCAATAAGTAAAAAGCATGCTCAATTGAGTTGAAGTCAGGTGACTTTTAGAACATTGAAGAACATACCATTTATTTTC
CTTAAGAAGCTCTTGGGTTGCTTTTGCAGTATGTTTTGGGTCATTATCCATCTCTACTGTGAAAGGCTGTTCTATTAGTT
TTGCAGCATTTGACTGAATCTGAGTAGAAATTATCGCTCTATATGCTTCAGATTTCATCTTGTTACTTCTATCAGCAGTC
ACATGATCAATAAACACCACTGACCCAGTTCCACTGGCAACCGTACACGCCCATACCATAGCACCTCCTCCACCATGTTT
GACATGATGTGGTATATTTTGGAACATGAGCCCTTCCTTTCCTTCTCCATAAGCTTCTCTTCCCATCATTCTGGTACAAG
TTAATCTTGGTTTCATCTGTCCAAAGAATCCTGTTCCAGAACTGGGCAGGCTTCAAAAAAAAATGTTTTTTTTAGCAAAG
TTTAATCTGGCCATTCTGTTCTTGAGTGTTTCCAGTGGTTTGCAACTTGAGATATACCTTCTGTATTTATATTCATGAAG
GCATCTCTTGATTGTAGACTTTGACAATGATACCCCTATATCTTTGAGAGTGTTCTTGACTTGGCTAGATGTTGTGAAGC
GGTTTTTCAATAGCAAGGAAAGAAGACTGCGATCATCCACTTTTGGTTGTTATCTGTGGTCTTCCAGGCCTTTTGTTGTT
TCTGAGCTCGCCAGTGCATTCCTTCCTTTTAAGAATGTACCAAATTGTTGATTTGGCCACTTCTAATGTTTCTGCTGTAT
CTCTGATAGGACTGTTTTGTTTTTTTTCCACCTAATAATGGCCCTCTTCACTTGCATCAACACCTCTTTGGATCACAGAT
TGAGAGTTCCCAGGAACAGCTACCAAATGCAAATTCAACACTTAGAATCGACTCCAGACCTTTTATCTCCTTAATCTGTC
ATGAAAAATGAGGTAACAGGCCACACCTGGCCATGAAACTGCATATCAGTCAATTGTCCAATTACTTTTGAGCCTATGAA
AATGGTGGTACTCTGTAAAAAAAAAAAAAAAAGGATATAATTCCTAAACAGTGAATGCAATATGTTTGTTAAACCTCTTG
AATTAAAGCTGAATGTCTACACTTCAAGCACACCTTGACTGCTTCATTTCAATTCCATTGTCTTGGTGTACAGAGGCAAA
ATTAGGAAAACTGTGTCACTGTCCAAATACTTATGGACCAGACTGTATGTGTGACAAACACAGCACCATTTTATTTCAAC
ATCAAGTCTGTAGCAGCAGGGTGAGTCTCACTGGCTTTCAGGAGCTCTGAGTGTGAACAAATATTATGGAATATCAAAAA
AGTGATTCTATGTTTAGCTGTCATTTTGTCTCCTATCGCTTGAGTATGCCAAAATTTTACAGGGCTGTTTTATTTAAATA
TAAAAATAAAACTCCTGATGGTGTAAACTGGAGTATACTGTGTGGTTAACGTGCTTGCCTCGCACCTCTAGGGTTGGGGG
TTCGAATCCTGGCTCTGTGTGCACGGAGTTTGCACGTTCTCCCCGGTTTCCTCCAGATACTCCGCTTTCCTCCCCCAGTC
CAAAGACATGTGCAATTCCAAATTGTCTGTAGTGTGCGATTGTGTCCTGTGATGGGATGGCACCCTGCCAGACCTGCAGA
AAGAAAAAAAAACCACTAGAAACCATCCATCCATCTTCTATACCGCTTATCCTTTTCAGGGTCACGGGGAACCTGGAGCC
TATCCCAGGGAGCATGGGGCACAAGGCGGGGTACACCCTGTACAGGATGCCAGTCCATCACAGGGCACAATCACACACCC
ATTCATACACTATGGATACTTTAGACACGCCAATCAGCCTACCATGCATGTCTTTGGACTGGGGGAGGAAACCAGAGTAC
CTGGAAGAAACCCCCACAGCACGGGGAGAACATGCAAACTCCGCACACACAGGGCCACGGTGGGAATCGAATCCCCGACC
CTGGCGGTGTGAGGCTAACCACTACGCCACAGTGCGCCCCTCCAATAGAAACCATTGCAGAAATTCGAATGGTTTCCCCT
ACAAATACCATTACAAGCCACTAGCTAAAACTATTATTGGTCCTTAATGGTATCCACTAGTCATAACATGCCACCACCAA
CAAATACAAGGCAACAAATTAGGGACCATTACAGTTTCCATTAAAACCATTACAAATTCTATGAGGGTTTCTATTGTTTG
TTTGTTTTTTTCCCAGCATGTTGGGTGTCTCCTGGGTTCCCTGGGAAAGGCTCCAGGCTCCTGTGTAATAAGCAGTATGG
AAAATGGATGGATGGATGGATATTCAAAAAGACACTACTCAAATCAAATCATACAGCTGATTATGTCAAGCTGTATACAC
TTTTCATTCTTGCTGCACTTTAGCGATGGTCCCTAATGTTTCAGCGGCAGAGGATGTTTTCTACCCGCATAGCGACAATC
CCCGCCTCCTGAGTTAGGATTGGACTGTCCTGTCTCCTGTAGACTGGTCGCAAGTGTATTCTTACACTCCATTGGACCAG
ACCGGGCGCAAAGGGCGGGACATGTCGGAATACAGGTGGAAGGGGGGGGAACAGAAAATGGGGAAAGGTGCTTCTGACGC
TGGTTTGTGTACACACACACACACACACAGCCGGATGGAGGTGGCGCTGGTGTTGTCGGGTTTGTGTGTAATAGCGAGTT
GATCGTATTCGGTTTCACAAGCAGGAAATAGGGTTGCTTGAATGAGTCTGCTGATGATATGAATGACATTGATACGTTGT
GTACACTGTTGTTGTGAAGGGACAGCGCTGGAGATCTTCTGAGGTAAGGTAAGATCGTAGCAGATGTTTCCGTGTCTGTG
GTCAACACTGAATCTGACTTTATTTCTATTTTAACGACACTATCTGGACATTATAGTGCGATGTTATGAAACCTAACCTA
CAGAACTGTACATGCGCGTGGGCTTGGTGAAAATAAGTCAGCCGAATAAAACACAAGCGCTTGCAACAGGGTTCTTATTT
TAAAAAAATAAGAGGTATGTAAATAAGAAATACCTGTGAGGTATTTCTGCTTGCATTTAAAATACAGTATTGGAGGATGA
TGAAGCGCACAATATGGCAAGGATAGTGCTGGGACAGGTGTACAATTCTCTCTTTCACCTGCGACACGGAAGTGCCTACA
GCCTACTTCCTCTTTACACAAAAAAGAATGTTCCATAAGGGTTCGTGGTAATAAGACACCACAGGTGAACAGGATGATAC
AAACAATAGATAAACAAATTGAATTGAATTGAATATCCCAATTGATCTTTTAGTAGAATTTGCTACAGTGGAATTTTTTT
TTTTTTTTTTTTAAAGGTGCAGTCGTCAATATTTTTACATTTCTTACTAATATACATGATGTAGATAATGATTTTCAAAT
ATAGCTTAAGCTATTGTCACAGAACAAGTGTGTTATGTAGCTGAAGGGCGTCCAGTCCGGAATTTGGATCGGCCTCTTGT
CAGTCATTTTATAGCCACGCCCCCAACACCCTTTCACCTCCTAGTAATTCATTCCGAAGAGAAGTTGCAGGTCTATAGAG
TACTAATTCTGCTTTCCAGCGGTTGAATGTCCGAGTGTGCTTGAACATGATGTCGTGACAGTCCTTGGTAATGCTAACCC
AGGTTCAACCACCATAAGTTTTGGGGGTGGAAAAACTTATGCACCCCACCCCACCCCACCCCAGTTGTTACCTAATGCAC
CTTTAAAACAAAAATTCAGTATAATAAATATTCGCTGGTTGACTGTTGATGATCTACTTACAAGTATTTCATTGGAAGTT
TTCTTCCCACCAAAAATGTACATTTATTTATGTATTTATTTATTCTTGCAAATAAGTCATCTTTTATTTCAGTGTTCATA
TACGTAATCAAGACTCTAAAGGTGAATCGGCTATTTCTTTTTTGCCACTTGATTGCTGATATTGTTATTTTATTGACGTC
ACCTATCAGTGGTTTTAATGTTATGACTGATCAGTGTGTGTGTATATGAATGAGATGATAAGCTTTTCAGTGTTGTGACC
TGATGAGGGTGTACTTATACTTATACATGCATTATACACACATGCAGACATGGCTCCATCAGTACGCCTACAGGAAATGA
TCCGGGCAATCCGGAGTGCCCGGACTCAGGCAGAGGAGCGGGCGGTTATCCAGCGAGAGTGTGCTGCCATCCGAGCGCAG
TTTCGTCAAACTGACACCGATGCCCGCTTTCACAACCTAGCCAAGCTGTTATATGTGCACATGCTGGGCTATCCTGCACA
TTTTGGGCAGGTAATGTTATGTGACTTCTGCATGGCCTCTTTTTAATGTGTCTATAGCGTCATGCATGCATACCTTACCT
CCTAGACATGGCAAACAAATAACCAATGTTTTTCTTTTTCAGATGGAGTGTGTACACATGATAGCCAGCTCACGATACAG
CGAGAAAAGGATCGGTTACCTGGGTGCCATGATGCTCCTGGATGAGAAGCAGGATGCCAGCCTGCTTATCACCAACTCTA
TCAAGAAGTAACCTCATTCATCTCTTCTCCTCTAACCACCATAATGTGGGATGAACTCGGGTAATTTGGGGACTGTGGTA
AATTGTTGCTTTGTAATTGCCGGTAAGAATCATGCAGTTAGCAATTTCAAGCAAAAATCAACAGCTCCAGAATCAGAGCA
AGTCATATTTCATTACTTGAACATGGTGCTAGACTACTCGTTGCAAAGCACACTGTTAACACACTGTTAACGGTAAACAC
TCGGCTTGAGATGTTTTTTTTTTTAATTATAGTATTTAGTACCGTAATTGTGCACATCAGTATTCAGACGTCAGACGTAA
CTACAAACTATTCAGAAGTTACACAAGAGTAACACACATCGGGCAGGGTTAGAGTAAAAACAGAGGTGTGTCTCGGGTTA
CACATGATTCTCATCTTATTCTTAAGCCCGTTTTTCTTGCACAATATCAGCTTGAGTGAGGAGCGGTATTAAGTCCAGCT
GAAATTTATGCCGTGGGCTGTAAATAGACTCCCTGTTAATGACACTGTTATTTACAGTATACTAGACTTCTTTTAGACTC
TCTCATCTTCTATAGTATCTTCTCACTCATCACTGTATTAGTCTTTATGTCTAATGACCAGACACAGAGCTATAAAATCT
TAATTAAAGAATGAAAGTTTCACTAAAACAAGGCAATGCTAATGAAGCATGTACAGTGATGTGAAAAAATAAGTACACCC
TATGGAAATTTTTGGCTTTTTTGACATATCTGGATGAGCAAACATTTGATCATCTTTGAAACAGTAATTATTAATGAAGT
TGATATACTTGAACAAAACCACAAGAATAATCATTTATTCAACAGAAATATCAATAGATGTGATATTTTTCTGTGGAAAA
AGTAAGTACACCCTTGGTCTCAGAAGAAATGTTGCGCCCTTTAGCAGAAATCACTTCTTGTAGGTGTTTTTGCATAATTG
TCCACCAGGCTTGTTGGAATTTTTGACCACTTTTCCATGCAATATTCTTTCAGTTGCAAGATGTTTGAGGGTTTTCTTGC
ATGTTCTGCCTGTTTCAAATCCCACACAACATTTCAATGCAGTTCAAATCCGGGCTTTGACTCGGCCATTCCATAACCCT
CCATTTCTTATTTTTTCCTTTGTAGAAAAATCATTCCTTGGTAGATTTGTAAATCATTCCATGCTGAATTTGCTAGCGTG
CTTAGGATCATTATCCCGTTGAAAGGTCCACTTTCGGTTCAACTTTCGGACAGGTGGCCTCACATTATCTTCAAGCACTC
TTTGATATGATGCAGAATTCATAGTTAAATCAATGAATGTAAACTGTCCAGTCCCTGAGGCACAGAAGCAACCCCAAACC
ATAACATTTCCACCACCGTGCTTCACAGTTGGTATGAGGTACTTCTCCTGAAAAGCTGTCTTTGGTCTGCGAAAACATGT
CTGATATTACTGTGGCCAAACAACTCTATCTTTGATTCATCTGTCCAGAGGACATTATCCCAAAAGGCCTGGTCTTTGGC
TGTATGCTCATTGAAAAATTCTAGTCTTGCAAAGACTTTTTCCTGACACGTCTCACATGCAGGTCAGATCTGTGCAATCT
CTTTCTGATTGTAGAAGCATGCACTTTGATACCAAAAGCTGCAAGACTTACTGCAGATCCTGTGATGAAATGTTAGGGTT
CTTGGAGACTTCTTTTTCATCAGACAGTCTGTTCTTGTGTTCTTGGGCTGAATTTGCTGGGACGGTCAGTCCTGGACAAA
TTGGCAGTCCTTTGAAATGTGCACCAGTTGAAGATGATTTTCCTTTCAGTGGAATGATGTATTTCAAATTATTTGGAGAT
CTTTTTAAATCCCTCGCCAGACTCTTAGGCATCCACAACCATTTTTCTGAAGGCCTTACAGAACTGGTTGACATCACACA
CCTCAATAACAAAGGGAGCACCAGACACTAGATATGAGAAGGGTATAAATAAGACCGGTTCCACCTGCACTCCCTAAGCA
GGATCTAATCACTGGCACCCAATCTTGAAAATCTGATTCTAATTTTATGGATTTGACAGTGTGATAAATGTAGGAGTGTA
CTTACTTTTTCCATGTGACTGACATAATACACACTTTCATGTAGAGATGACCTCATTTACTGACCTATGATTTTAGATCC
AGACATGGGCAGTAGGATATAAACATGTATTGGTCCAAATTGTCCCACACCACCAGAGTTCACCCTACATTCTGTAACTC
TTCTTACTTATTTTAATTTCGTTTAATTGCTGTGTGTTGTTTCGCAGTGACCTTTCACACGGGAGTCAGCATGTGCAGTC
TCTGGCCCTGTGCACTCTGGCCTGTATGGGTTCTGCGGAGATGTGTCGAGACCTGGCCCCTGAAATCGAGCGCCTCCTCA
GGTCCTCCAGCTCCTACATCAGGAAAAAGGTATATGGCCTGTGGGATAGCCTAGACTGTCCGCATTTCCACAGAGACCTG
AAGAGAGGTTTCAATTCGGTCAAATTCAGCACACTGCAGCCCAGCAGAAGTAATTTTCGTTTGAACTGTCCATGCGAGTC
AGTGATGAGGGAGGACAAAAATCATGTTAGTAGGTAAAATAGTTGTGCACTCATAATTTGTGCAATTATTCAACCAACAA
ATCATGTGGCAGCAGCACAGTGCTTAAAGACATGCAGATTCACGTCCTTGCGATGTCCGGATGGTAGCGCAAGCTGCAGT
TACTATGAATTCATAATGAAGTGGTTATAACGATGATTTTGCTACTCCAGGCAGCTTTGTGTGCCGTCCATATCGTGAGG
AAAATTCCTGACATGGGAGAGATGTTCACACCTGTTGCAGGCTCCCTGCTCTCGGAGAGGAACCACGGTTAGTCTGTCTT
TTCTCAGGTCGTCTGAGTCTTCCCACGTGTCTCCCGTCACTGTTCAGTGCTTAATCTAACTGTTGAAAATTTCTGTCAGG
TGTTCTGCACGGTGCCATGGTTCTGATCACAGAGCTGTGTAACCGCAATCCTGACACTCTGGAGCAGTTCCGCAAGGTAT
CGAAGTAGCACGTAAACACGTTGATACCTAGGGGAGGGTTAACGAGGAATCGGGTATTGGTGAACGCGTGCATTACTTTT
AGTTCTAACGTCTTTTTCTTTTTCGCTTTCAGTCTGTTCCACAGCTGGTTCAAATAATGAAGGATCTGGTCACGTCAGGT
TATTCTCCAGAACACAACATAGCCGGCATCAGTGACCCTTTCTTGCAGGTCAGCCTGTATCTCCGCGTATTGATCGCTCA
GTCGACATAACAGCCGACTAATTCGTTTATCCAATATGAGATACGAGACCATCCGTTAATTACATCTGTCTTTCTCTCAT
AGATTCGCATTCTCAGATTGCTGAGGATTTTAGGTCACAATAACGACGCAGCAAGTGATCTTATGAATGATCTCCTAGCA
CAGGTATACAACGAACCATTTCTTTTCTTTTTTTTCTTCCCCCTGCAAATACATCTACAGTGGGTTTTTTAAAATTTTAT
TTTATAAATCTCTTTAAGGATTGTTATTTGGTCTTGATGTGCAGGTGGCCACTAACACCGACAGCAGTAAGACTGCAGGC
AGTGCTGTGCTGTATGAAACAGTTCTCACTGTCATGGACATCAAATCAGAAAGTGGTCTCCGGGTACGTGGTCTCCGTAA
TGTCTTTAGCCTTTGGTGGGCATGCATGGGTACCGATACTATTATGGGCACAGCATATTGTTTTTTGAATATCAGCCACT
AGCAGTCCTTGACAGTGAGGGATTGGGACACGGTGAAAACAATGACGACACCTTCATAAAAGCTAAATAGTATCGATGCA
TCACTGGTCTTAAGCTTTCTTCCACTTAGGTGTCTGCATCAGCGGTCTCTCCACATATTATCTGTCTACTTTCCACATAA
GTAAGTAACCATGTGTGCTTGTGTGCTTGTGACAGGTTCTTGCTGTGAATATTTTGGGACGGTTTCTTTTAAATAATGAT
AGGAATATCCGGTGAGTGCCTTTCTTTCGTCTTGTTCTTTTTTTCTCTCTCTCTCTCTTTTTTTTTTTTAATTAAAAAAG
AAATTTAATCTCAGGTTTTTAGGGTGCTTTCACATAAAGTTCCAAACTATTGGAACGGCAAGGGCAATTTATTTGTTTGT
GCTATACACCAAAGACCTTTTGGGTTTGAGAGCAAAAGACGGATATGAGACGAGAGTTTAGGATTTAATCTTTTATTTCC
TGGTATTTACAGTTAGATGTGTTAAACAACATAAAACATAGAACCTTTTGTATCACAGCACCCAGTTTTAAGGTGAGCAA
AAGTATAGGAACAGACAAGCCTTGAAGTAAATTCAAGTAAATTGCACTTAATGTTTGGTTACAATAGCTGCATCAAGCCT
GTGACTCACTGACCTCACCAAACCTCGCCATTTGATTGAGGTGATCTCAGTCTGGTCACAATTGAAATCTTGGACGGTTC
GACTGTAGTGAGGAAATGCTTTGACCCCGAATTGACATCATTGAAGGAAGTGAACTGGACTTGACTTGTATTTTGGGATG
CAGTCAACCTTTTTTCTGTAGATACGAGGCACAAACTGAGCTGAAGGACAGAGCTCTGGCGCTGCAAAGATGGTGTTCTG
GATATTTGGACTGAACTCAAATAAAAGATGTGTGATATATGTTATGTCCTTATGTAATCATTTCTTTTTTGTTCTTTGTG
CTCTCTGTGCTTGGCATATTTGTTGACCTTTCTCTGTTGCCGTATTTCTGAAGAATGCATAAAGGAGTTTTGTGAGCACA
GTTTCAGCCATACATATCCCTCATCCACTTTTTTGCTTCCTGGTTTATTTGAAGCCAAACCAACATGATCAATACAAACC
AAGTAGCAAACGAACCAAAAATGTCAATTTTCTCTCTGATTCAGACTCGACAAACAGCCTAACAGGTGTGAAAGCACCCT
TGAACCAGTCCAGATATAGAGGAAAGTCAGACTTGATGTGCTATCTGATTACGTTTAGATTTTTATCACTGCATGTGGGC
TAATCATGGTAATTATGCAGAACAATCAGGCCTAACAGGACTGTCTGCTTTCCTCAGCTTCTCCCAGTTCATACACCTTT
TCAGGATGACAGTTGGCCTTGATTCCCATTCAGGCCTAATGGATACCTTTTGGTTTTTATTTTGATGTCTAAAATGGCAT
TTAATTTGAGCATTTGAATTGAATTTGTTTTTTTTTTTTGTTTTTTTTTTTTGTTTTTTTGTTGTTTTTTTTTGTTTTTG
TTTTTGTTTTTTGTTTTTTTTACAAAATACAGGCCCCAGAAGGTGTACATCCACTAAATAGATGTTTAAATAAACAAGAT
TTCTGGTTTGGTGCAAGTGGTTAGGTAAAGTTTTAGAAACCAATGATGAGGCATTATATTATCACAACATGATCTAGCTC
TAGATCACTTTTGCAATATTTGGAAAAAAAATTCTATGGTTTCAAATTTCTCTCCATTTATTATTCACCTGATGGATCCC
TCCATATGGTTTCCACAGCTATATATCCATGACCTCGCTCCAGAAGATTGTTCAGACAGATCACAATGCAGTGCAGAGAC
ACAGGGGTACTATCGTGGACTGCCTGAAGGACCAGGATGCTTCAGTTAAACGGTAGTATATACAGGACTTATGGCATAGT
TGGACATTCCTTTACATTAGTTTTATCCTCGATTTAAGTTTATTATTTGTCCTCTTTTTTTAGCTATACATTATCACATG
TATGTATAAAGGTAATCTTTTGTCTTCTCATTTCCCAGTCGCGCTTTACAGCTTTCCCTAGCTTTAGTAACCGCAGCGAA
CATCCGCACCATGATGAAAGAGCTTCTCGCTTTCCTCTCTACCTGTCCACCAGAACTTCGATCAAACACAGCGTCTGGCA
TATTCAACACAGCTGAAAGGTACTGAAACGACTACAAGCGTTCTCGTCATATACAGTCATGTGAAAAAAAGAAAGTACGC
CCCATTGAAATTGTTGGCTTTTTTGGACATATTTGGACAAGCAAACATTTGATCCTCTTTGAAACAGTGCCTATTAATGA
AGGTGATACACTCTATCAAACGACATGAAATTGACATTTTGTAGTAAACAGATCACTTACATGGAAAAAGTAAGTACACC
CCTACATTTATCACGCCTACAAATCCATAAAATTAGAATCAGGTGTTCAAGATTGTTACGGGTGTTAGAATCAAATATAA
GTCTGGCAAAAGATTTAAAAAGATCTCCAAATTATTTGAAATACATCATTCCACTGTAAGGAAAATCATCTACAAATGGT
GCAGATTTCAAACGACTGCCAATTTGTCCAGTACTGGCCATCCAAGCAAATTTGGCACGAGAACAGACTGTCTGATGCAA
AAAGAAGTCTCCAAGAACCCCAACATTTCATCACAGGATCTGCAGTAAGTCTTGCAACTGTTGGTATCAAAGTGCATGCT
TCTACATTCAGAAAGAGATTGCACAGAGAGGCGTGTCAGGAAAAAGCCTTTGCAAGACTAGAATTTTTCAATGAGCATAC
AGGCAAAGACCAGGCCTTTTGGAATAATGTGCTCTGGACAGATGAATCAAAGATAGAGTTGTTTGGACACAGTAACAGCA
GACATGTTTACTGCAGACCAAAGACCTCATACCATCTGAGCAGCACGGTGGTGGAAATGTTTGGTTTAGGGTTGCTTCAC
TGCCTCAGGGACTGGACAGCTTGCATTCATTGATTTAACTATGAATTCTGCATCATATCAAAGAATGCTTGAAGATAATG
TGAGGCCATCTGTCCGAAAGTGGACCTTTCAACAGGATAATGATCCTAAGCACGCTAGCAAATCCACCATGGAATGACTT
ACAAATCTACCAAGGAATGATTTACAAATCTACCAAGGAATGATTTTTCTACAAAGGAAAAAGAAGAAATGGAGGGTTAT
GGAACGACCGAGTCAAAGCCCAGATTTGAACTGCATTGGTGTAGTGTTAATGTTGTGGAGGATTTGAAACAGGCAGAACA
TCTCGCAACTGAAAGAATATTGCATGGAAAAGTGGTCAAATATTCCAACAAGACTGGTGGACAATTATGAAAAAATGCCT
ACAAGAAGTTATTTCTGATAAAGGGGGCAATACTTCTTCTGAGGACAAGGGTTTTTCCACAGAAAAATTTTTTTTTTAGT
TTTTCCACAGAAAAATATCACATCTATTGATATTTCTGTTGAATAAAACCACAAGGAAAATTAGCTTTTTCAGTCATTTA
TTCAAGAATATCAGCTTCATTAATGGGCACTGTTTCAGAGATGATCAAATGTTTGCTCGTCCAGATATGTCAAAAAAATC
CAAAGGGATGTACTATTATTTTTTCACATGACTGCACATGTGCCACTGAATGCCACGCAGCAGGGTCTCGCTGAATACAT
CTCTCTGTTCACCGAGCTTAGTATGTCTTTGTGTTCACAGTGAGGCCTCTGGGGAAAAGCCACTCTCTCTTAACTTTGTG
AACGTGTACGACTTTTTTTTCTTTGTGTTCAGTGTGCCAGCCTGTGCCCAACTGTGTCACAATAGCATAACACAGGCGCT
GGACAACACTAGGTCTCTCTCTGTGTCTCTGTCAGGTATTCACCATCTCAACGCTGGCACATCGACACCATCCTGCATGT
CCTCATCACGGTAAATCTCTTCGACCTGTTTCATTAACCTCAGCTCCGGTTTCTTCTCCAAATAACTCGACGCCAACAAA
TTTATCCATTACACCTACTGCATATGTATTTGTTTGAATTTTATAATATAACGCTTCACTGCGTATTCCTAATGTTCTTT
TTTTTTTTTTTTATTCCCTCAGGCAGGGAGTGACGTGAGAGACGAGACCGTGCCCAACCTAGTTCAGCTCATTGCTACAG
CGACCAAGCTTCACTGCTACACCGTTCACAAGCTTTACCGAGCACTAATCAGTGACATTTCACAGGTAAGGATGCGCCAT
GCCGTGTCTGTGTTGTAGACCTGCTAACTTTTACAAGCTCCGCATGCTCCTGCATGGCGCAACAGAAAAGGTGCTCGTCC
GATTTGTCTCATCATCCCTTGATTGTCTCGAGGGTTCAAATCCTGATGATACCGTCCTTAGCCAGAAGCCAAAGGAGCAA
AATTGGCCATGCTTTCTAGGCAGGAGGGATGACATTGCAATCTCTCAGCTGTCAGTCACAGAGACACTTATCAATCAAAG
CACGTCGTATGATAAGAGAGAGCTAGCCGATGGGTGGATACTGACAGGTGATCAAAATGGTGAGGGGGGAAAAAAACAAG
CAAGCAAGCAAAAAATATATAAAATTGCAGATAAAAAAAAACAAACGCACAAATTATCCAGTCAACATGTGACGAAGCCC
TGCCCCTTTCCTCCCATTTCATATTAGTAATCTTTTAGCCTTGAATTCTGTGAAGTTAAATGGAGAATGTTTTTGAGTGA
ATTCGTTAAATAATTCATGATTCATTGCTGAAATAAAATGAATGTTTTGAGCTCATTAATGAAATAAAATGTATCGGTGT
ATGATTTACTTTGGCTAATTTGGTTTACAACTAACCAACCTTAAACCGGTTCTACCTTAGACAAGTAATTGTTATCTTTC
AGCAATCCCTGGTTCAAGTAGCCTGCTGGTGTATAGGGGAGTATGGTGACTTGCTGCTGAAAGGGGAGTGTGAGGACATA
GAACCTATGCAGGTATGGCAATTATGTGTCTTTGGTATGCATCTTTTTTTTTTTTTTTTTTTTTTATTTTTTTTTTTTTT
TGGAAAAAAATAAAAGTTTATCTGTGTCTTTTGTGTCCACTTTTATTCTTTGGTTCAAGGTAACCGAGGACGATGTCCTT
GATGCCTTGGAAACAGTCTTACAGTCACACATGTCAGCTTCCGCAACCAGGGGTTTTGCCCTAACTGCCATCATGAAGCT
GAGTACCCGCATCACAGCCAATGTGGAGTAAGAGTCAGCTTTTCTTGAACTGCCATTATATAGCAAAGGTTATTAAGTTA
TTCTTGTTATTAAGGCATTCTCCCTCTCTCTCTCTCTCTCTCTCTCTCTCTCTCTCTCTCTCTCTCTCTCTCTCTCTCTC
TCACCTGCCCTTCCACCTCCGCCACAAAAGCCGAATCAGGAGTATAGTTAGTATCTACTGCAGCTGCATTGATCTGGAGC
TTCAGCAGAGAGCAGTGGAATACAACGCCCTCTTCAAAAAATATGACCACATAAGGTCTTATACTGTATGATCAACATTC
AAGTTCATTGATAACTGCATGCATTGCGTGTCTGCCAGTACGGTGTTGCCTTCTACGTTGTATGATATGTCGTGTGGTGT
AATAGTATGTAACGCGTGGTGTTTGTCCGTTATCCGGACAGGGCTGCCGTGTTGGAGAGGATGCCAGCAGTTGAGAAGAA
CTCGCCCATTTCCACCAGTGGAGATGTAATCAGGGAGTCTATTAAAGATCCCAATCAGCACAAGCCACTTGCAGGGGTGT
CGGTTTTGCCTCTGGAACCAGCAAATCAGGTATTTTTTTTAGATCGTGTTTTAACCTGACTGGTTGTAGCTGCCCTTGGT
GGACCACAGGACTGATGTGGAGTCTGGGTTTCAGGCGTGTGACCTTTTGGACTTGCTGGGTGAAACAGATACGCCTCTCC
AGGAAAGCAGTGTAAACGTCAACACGATACCCAGCTCTACTAGTTCAAGCACAAGCGGAAACCTGCTGGATTTGCTGGGA
GGTCTAGCGTCCCCTCCTGGAACTCCTGGTTTGTATTAGTGGTTTCTTTCCGCAACATCATGCAATTTTATTCAAGAAAA
AGCTTAAGAATTGCACATTTTTTTTTCTTTTCTCAGTGTAAGACTGTATCCCTACATGGAACTGAGTCTAAATGTGTGCA
TGTAGGAATAAGATTTTTTTTTTTATTCTAGACAAATTTAGAGCATGAATATGAAAATTTGCATCTAAGGATTGTAAATA
ACATTATATTAATTGCAGGAAATATTTTGTTAGCCAGTTGGTCGTAAAGATTTGAGTGTATATTTTTTGGGGGGGGTTTT
TTTCAATTTTTTTGGGTGTGTGTTTCTTAGTTCCTAATGTGACCGTGTATGATGTTGGAGGAGTGAGCCTGAAACTTCAG
TGTGACAGACAAACAGAGACCGGCATCACAGTCACATTCACTGCTTCTAACTCCACACAGAGTGATGTCACCAACTTCAC
CCTACAAGCAGCAGTACCTAAGGTTTTGGATTTTATTTATTTATTTATTTATTTATTTATTTATACTGTATCTTGGACTT
TTAAATACCTACTTTATATCTAAATTACTAGTTTAGTCTCTTCATACCTAGTTTGTTTAGTAAAATTCTCACCCGAGTTT
GATGTGTGTGTGTGTGTGTGTGTGTGTGTGTGTTTTCATTTGGGCTGGTTTCAACAGTTTTAGGTGCGCCAAATTATTTG
CATGTGTAATGTTCTTTGATTAGTCAAGAATTTGGGAGAATGTGCTATGATGGACACTTCTTATTGGTACTAATATGAAG
GGTTCTTTAGCCTCTGTGAGTCATGCAGGTGCCTGTAATTAAAGAAAATATAGAATACTGTAGATCTTAACTACCAGTTA
ATAATGTGACGAGATTACTAGTAGTTCTACATCCAATTATAGGCCATGTTGTGGTAAAGGGGCTTTTGTATCTTGGTGAA
ACGCAGGGCTATGTCATTGGGTGCTTAGTGTTCTCAGTAGGGCCTCCCTTAGTGAATGGATCTGAGGGAAAACAAGCGAT
CCTAATGACAAATCCCAAGTGCAAAAAAGACTAATGGGTACCCTGCCCAGATATGGTTTACTGGGACCCAACCATGGGGC
TGGGGTGGTGGCTGCAGATGACTGCCTGGTGACCCAGATAATCTGGTCGGGTTCAGCCCAAAATGGTGACCTGGTGCCAT
CTTGTGGGCTCATCCCCTGCAAGGTGAAGGGTCAGCAATGCCATTTGGGTGCTAGACATGTAATAGAAAGACAGTCTTAG
ATGGTCTAGACCCTTGAATGGAAACCAGCATTGGGAATGTGAATCTGAATCCAAGTGGTGAAATGTTATTAGACTTCTGG
GTAAGCCATAAAGTCAAAGGGCAGTTTGGTTGAACAAAAGGTTGCTTATAAGTATACTTGGTATCAGAGCACCGTGGGAC
AAAATTCAAAGAGAGGGCCACAGCTGTCTGTCAACTGATCAGCACTTGGTTAGTTGGATTTCTGATTTGTGGCACGAGGT
ATTCCGCAGATTTACCTGGTAACGCAGTGGCCAGAAGACTGTCAGTTCCTGCCATGGTAATGATCCTGAAGACATGCTAG
TGGATACCAGTGATGAGAGAACCTGGCAAGCTGAAGGAGGAGGCCTTCTGAGTAATGGTCAAGGCTTTACTGATTCAGTT
GAGAAGTATAGGAGAGCTAAAAAGGCTGCAGAAAAAGCAGTTATGGGAGGAGTTTGGACAGGCCATGGAAAAAGAGTATG
AGATGGCCTCAGAACCACTCAACACCTCAGGGCAGAAGATGAGACCACGCACAAGCTCTGTTGAGCAAGTGTTGCAGGAG
AGTGTTGACACCTACTGGGGAGGTTGTTGAGTGATGGAAGGAGCAGTTTGAGGAAGAGGAACTCAACCAAGTGGACATGT
CCTCCTACAGGGGCAGTGCAAATAATCTCTGGTGATTTGTGATCTGTCTCTGTGACTGAGGCACCTTCGTAGTGGCAAGC
CTGCAGGGGCGGATGAGATTCAGCTGAAGAATTGAAGGCGCTGGACAAGGTTGGGGTGGTGCAATTAATATACATTTTCA
GTGTTGCATAGAGAGCTGGGCAGTGCCTTTGGACTGGCAAAATGGAACTGTGGTTCCTGTTTTTATAAAAGGGAAGCAGA
CCTTGTGTTCCAGTCCATTTTATAAGGGAGTTGCACTCATCAAGGTCCCAGGAAAAGTCTATACAAAGGTACTGGGTTGG
AGACACATCTAATAGTTAGGCATTCATGAATTTTGTGGAACAGTGGACTAGCTCTTTACTCATACCTAGCTTTGTGACGG
GTCATGGGAGTATGCTAATCCAGTCTACGTGGATTTTTGTAGATTTCGAGATGTCTTTTTGCCAATCCTCCTGTTTTGTT
ATTGGTTTTGCTACTGAGTGTGAATACCATTGCAAATCAAGTAGTCACAGCTTCCACAGTATATCCATATATAAGCCTAA
AGTTGAAAAATAACGTAACTTTACTTCAGTGGTAAGTGCTTAGTTCACTTCACCAAACAATTGAACATTGGTCTGCCAAA
AATCAGGGCTCTCGGTTCTTTCCGGTAACAAACTGAACCAGTGTTAACTTTGATGAGGACAATTTAATGATTTCACGCAA
CAAAATGATGTGGAAGGGACTAAGTCCTTGTATCACTGTGAAAACAAACTGATGTGCTCTAAATCACTGAAGTTGAACTC
GACATGTATTAAAATGAAAAGACCCCCCCCCCCCCCCCCCAAATATCTAACTGGGACGGACTTTAGCGAACAACCTAGGA
GTGAAGACAGCCTTAGTCCATGCTTATGGTAACTATAGTTTCTGAACTTTGCAAAGCTCTTCAAAGAATGTGATCTGTGT
TAATGGGTTTCTTCTATAGAGTGTACAGCTTCAGATGAAGGCTCCAAGTGGTGATGTGATTCCAGCACAAAATCATGGTA
CGGTCACACAGACCGTTTTACTCAACAGTACCAACAAGGTCAGTTGTTTTCCAGACTTCTTTTTTTTTTTGTATGTTGAA
ATCAGCCCGCTTAAAACCATTTTGTCTCTGCTTATAGGCAAGCCTAAAGATGCGGGTTCGGGTGTCCTACTCCAACCGAG
GCACAGTCTGTCAGGAAACAATACAGATTGACACCTTCCCAAGCCCTGCTTTGAACTGACCGTGGCAGTTGCCTGGGCCT
GATACAGTATCTGATCTTGAAGGAAATTACAGTTTGTTTCTAGTCATGGTTATTGATGTACAAAGAACTCCATTGTTGGC
GAGTGCAGTGGAACATTAGTGCAGAATTTATTCAGAGAGCTCCCGAATTGCAAATGTTTAGACACAAAGTAACTAGTGGT
TAAAATATGTACAAATAGTAGACAGTTGTTTTTTTTGTTTTGTTTTTTTTAATGTAAAAAATCAAATTAAATAAAAGCTA
TTCACATGAAAAGGAATGGCTTGATGGAAATCCAAGCTCGTGTTTTAGCTTGACCACTTATGATTGTGGTCAAATATACT
GATAAAAACTACTAGTTGTTGGGCAACAATCATTTTGTCCAATGAACCTTTTGATTCCCTACTCTGCTATCTTAAGATAT
AATCAATAGAAATGTAAAGACAAAATGATTTCATCTAACATAGTTAATACCAGCAGCTATACTGTCGTATTTGGTTTGGA
CTCTATGGAAACTCTTCTGATTTCAAAACACTACTATTAGTTTGGACACATCTATACACATTCCATATACACACAATTAA
ACCTGTGCCAGACCTACACCAGTCCCAGTTAGCTATGGGAATGGTCTCTGGCTGTGTAGACCATTTATCTAGAGTCGCAT
TTATCCACAAACAAAAAAAAAAGTTTGATCTGGAGCACTCAGAATTTTTTTTTCATCTTGACTGCAAAAAGTGCACTTTC
TTTCATTTCACAATGCAGCCATACCAGACTAACATGGGCAGTACTGATCAGTCGATCTGATACACGTTCAGGTTATTTAC
AAATTGTCTGAGACACATTTTCATTTTAAAATAAAAAGCTGTTTCTTGTGTCGATTTTCATTTTATTTTTGTTTTTCTTT
TCATTCAGAAACATTATTTTTATTATTATTATTCGTATTTGCGCCACTAGCCTACTTCACAAGTCTTGAAATCAAACCAA
AAAAACCCGCCACTGCACTATATTTCAATGGGAACAGAGCTGACTAGTAAGTACGACTAGGCTATTCTCAGGTTAAGATG
TGAATGGTATGATGAAACTGGGACCAAAATACACCCAGTGTCCACTTTAATAGGAGCTCATTTAGTCAGTTATCCAATCA
GCCAATCATGTGGCAGCAGTATAGTGCATAAAATCATGTAAATGCAGGTCTTCAGTTAATGTTCACATCAAACATCAGAA
TGGGGGTAAAAGTGTGAATCTCCGTGACTTTAACCATGGCATGGTTGTTGGTGTCAGATGGGCTGGTTTGAGTGTTTCAG
AAACTGTTGGATTTTCCTAGAAGTGACACAGGATAGTGTGAAAAAGAAACAAACAATGCATCGGTTCTGTGGGAATAAAC
ACCTTGATGATGAGACAGGTCAGGGGAGAATGGCCAAGTTCAAGCTGATGGTAACTTGAATAACTACTCTTTACAGCCGT
GGTGAGCAGAAAGGCATCTTGGAATGCACAACATTCTGCACTGTGAAGTGCATGGACTTCCCACAGTAGAGGAGGCTACA
CTGGGTTCCACCCCTGTCAGTCAAGACCAGGGATCCGAGGCTACAGTGGGCACAGGCTCATGGAAACTGGGCAGTTGTGT
GAGAAAAACAAATAAACATACACAGATCGATCATCAGTAGTAACAAGTGGATCTTTTATGAAGTAATAAAATCACCATGA
ATATGCATCACTATTTATATTTAAATAAAGCAGCCATGTAAAACATTGGCATACTATTCAATGCACTGTTATACAGTTTG
AGATGAAATGACGGCTAAAAATATAACCCATTTTTATATTCGTTCATATTTGGAGCTCCGGAAGGAGCCGCTGAAACTTG
TCATGCTGCAGCGGACTTGATGTTGAAATAAAATGGTGCCGTGTTTGTCACTTATAGATGGCAGTGGTTGTGAAGAACAA
ACTTTTGTGGATGGATATGCATATGGATGTGGATGGACATGGATACTAGCATCCTGGATGGGTTCCACACACACATTCAC
ACACTCTTTCACACCTAGTGGTAAGTTTTTGGGAGGAAACTGGAGAACCTTGCAGAAAGAACGTACAGGACAGAAACAAT
AACCAGAGCTCAGGATCAAATCAGGGATTCTGAAGTGATGATGCAGCAACACTACCTGCTGTGCCACCATATTGCCCCTG
TTATAAGCACTTCCAATGAATTTCAGAACTTGCCACTTACTTACACAGTGCATTTATTTTTTAAATATAGTTGTAATAAT
TTACCATAATACACATGAATAGTAAGTATGGCTAAAATAAAATAAAATGAAGCTGTCCTTCTACTTGTGTTGAAAAGAAT
TTGAAGCTTTTACTCGATCACAGTGCACACTGGTGACATCTGGTGGTCAAAAGGATGAAGTACAGCTAGTAATCTACTGC
ATGCTAGTAGAGGCTAACAAATCTGTACATACAAAAGCATTTTTATCAATAAAGGCAATTCGTAACACGAAATAATGCTG
TATTTAAAAACAACAACAACAACAACAACAACAACAACAACAATGCCCTTATAAGACACTTCTAGAACAGGTTACATCTG
TTTATAGTGAATAATAAACACACAAATGTATTCATTTCCATTTAACCCATGGCCAGCCATTTCCTAATATTTCATAGGCA
AGGCTCACGCAAGACTTGAGGATGTGGTTGTGCTTGTTGATATTGCCAGTGACATTATTAACCATTTCATGTTAATATGA
ATTATTTATAGTGTTGACTAGAAAATATCATTTTAAACAAAATATTACTGACATGTATACAGTTTTGTGGTATTCCTTGG
AGTCTGGCACAAAAATATATATTTTTTTAAAAACGATTTAGGATTTTGTGTACAAGGTTATACAGATATAGGCTAGTACC
AGACACATACTGCACTGAGCATGGCAAACAAAACAAAAATTATATGATTAGGAAGTGATTTACATGTTAGATGTTCTTTA
AATTGGCTGTGCATAAGTCTACTGCTACTTCCTGGGACCATTTTCTGAAAGCCTTGATGCCCTGCCCTCTGAAAGAGGTT
AATTGTTTCAGAAAGCTGATTGGGGAAGCATAATAAATACGGCTGATGGCAGTGCGGCCAGGTTTAGCTTGTGTTTAAAC
AGATCTCTCAAGCAGACATGTATTTCATTTGGCTGTGTTGTTTTGTTTTAGCAGCTGCAAAAGTGGTCTTGTCCAGAGAA
GGTTATTAACTAGCTTTGAACAATTTTTATTATTATTATTATTATTATTATTATTATTATTATTTTAAAGAATGAAAAGT
TATATTTGACACATTTTATACTAAATGAATATGCTATGCTTGGTACTTGATTATTGAGCTTTGTTTTTCTTTTGGTTGTG
GCTTTGTTATTTTTTTTTTTTTAATTTTATCTGCAGGTATTCATGTAAAGTGTGGAAAAGACTCGGCCATAGTCACATGG
AAAATGACTGAAAGCCTGGCTGAAACCCCCTTCAAACTTGTACTGGGTGAATGCTTTCCTTCAAAGTTCTCATCTACAGC
TGATGGAGAAAGGGAGGCAGTTTTCCACTATCATTTCTCTGAATGCCTTTTCAGACAAAAGGTAAAAAAATAAATTAAAA
AAAGTCTGATTTTATGACGCCTAAAATGTGGTAATCCAATAGAATGAGTCTTGCCCCACCAGGAAACACCTGAGAAGCTG
ATCTATGAAAATGAGCTGATCATTAGGCCCTTAATAAGGTCAGATTCTGCACCGGTCATCTACCCTATTAAGTGTGTTAC
TGAAAGGTAAGCTTACAACTGTGTGTTTTTTGCTGTTGGTGGTGTTTTGTTTTTCCCACCCTTGAGAATGCAAAGTTTTA
AAGTTGCAATAGTCATAGACTTCTGGTCTGGAATACTTATTACCTCCAGTCAGTTGTTTTTATAGCAGTGGTCACCAACC
ATCCTCTTTTGAGAGCTACGGTACCTTCCTGCAGGGTTTATCTCAAACCAAAATCTAACAGGCCTGTTTTGTTTAGTTGA
CCAAGAACTTCTTAAGGTAATAGATTGTCAGGTGGGCATGATTATGGTTGGAGTGCAAGTCTTCAGCAAAGTACCAGCCT
TCCCTAATACACCTCTAAATGCATTGCTGAGTGTTGTGTACAACCTTTTAGGCCTTTTCCAGTTGCACAGCCTGCTTTTG
GTGTCTTACAAGGTCAAGGAGAGTTGACTTTTCATATGGGTCTTTTGAATGGTAAGTATGTCAAATGACTGTAGCAGGAA
ATTAAATTCAGGAAAGTCTTTGTAATAAACATGCCTATTCCTTAAATTCTCCCAAACAGAGGATTTAAGTGGCCCGGCAT
TATCCAACACCTTTCCTCTCGGCTCATTTATTAACCTCCGGGCTTCAGTAGTGCAGCAAGGTCATCAGTCCTTAATGCTA
TATCTGGAAGAGTGTGTTGCATCTAACACCCTAGCACTTGAACCACAGTCATGGACATATCCCATCATTACTAACAAAGG
GTATGTGGATTTAACATTTAAAAACATTGCACAATGCTTTCAAAAATGAAGGAAGCAAATGCTTATACAAAGTGATTCTT
CTATCTTCCCCCATAGCTGTCTTGTGGATGGGAAGACTGGGTCCTCTAGATTCTTGCCAAGAAATCAGCCATCTTCACTT
GTGCTTCAGCTACAAACCTTCAAATTTGCAACAGAACAAGTAGATGCATCCACATAAGTTTTTTAAATATTTTTTTAATA
ATTCAGGTGTATGCATGACTATGGAGCAAAATGGAGTTCATCGTTTTCAGTTTCAGAGTGGACCCCCCCCACACACACAC
ACACACTCGCTGTGTTCTTGTTCACGTCTTGAAAAGCTATGTTCTTCAATAATCCTGGCACAAATCTAATCCCATAGTTG
TGGTCCCTCCTTGTACGTCATCATTCCCAGCAAAGTCTCTAGATCTGCCATGAACCTGACCAGGATAAAGTGACTATGAA
GATGCAGGGATTAGAATGATTGTTGCATTGTTAAGCACAATATTCTTAAACCAGAATCACTGCAAAAAATGTGAAGCTTA
AATCGTGTTTCTCTAGTTGATGTATCTTTTGATCTTCTAACTCAGTTCTTCTGCATTTCTACCCAGGTGTATATCCATTG
CAAGCTAGTGGTATGGGACCCAGAAGATTTAAATGAGAAAAACAAAGCTTGCAATTACAACAAATCTATTGAAAAGTAAA
TATGCCTTTTTTTTTTGGAAGCTCCATAATCCATTTTTCCCAATCAATCTTTGCTCCAGCTTCAGAATTTCATTGACAGG
TGGGAGCTTTTAGATGACCCTTTCCAAGATGATCTGTGCCATTGCTGTGATTATGACTGCAATCAGCAGATGGATGGTTT
GCCCTCAGGTGTGTGTACTTCAGCTTTTAGTCTGATATTATGCTTGTGTAATTATCCTTTTTAAAAATTTTTTAATTATT
TATTTTTTAAATGTGTTGTCTTGATGTTCCTGGCCTTAGAAGCCCAAGGACCAGCTCAAAATTCTGTCTTGGGACCACTG
CTTGTAACGTCACTTACCTCGTGAACGAGATGAGGCATTTCAGTAAAGACTTGACTCCTGGAAACAGGTTGGGTACTTGT
CAATTGCTGAATATGATTCACTTGCTTTTAAAGGGTTTTTTCTTTTTTTTTTTTTTTAAATTCACTTTTGTATTGTGAGA
CTTGTATCAACAAGTCTGTGCAGCTGATGGGTGTGTGCTGATCTTAAAATCTCTGGCCACTGATGGAAACTTTTTTTTTT
TTTTTTTTTTTTTTTTTTCTCCCCCCTTCCCTCTGTGCTCAATTTTCAGGAACTACAAGGTTACATAAAGAGAAACCTGC
TTCAAAGCAGGTTGTTCAGCCATGCATTTCCATTGCTTGGTAACTTGGACAAATGAAATAAAAGGCTATTGTGCTGCCAC
TTGGCTGAGGTGTGTGGTGGTGTTTTTTTTTTTTTTTTTTTTTTTTTTTTTTTTTTTAAATTAACTGTAATTTTACCTTA
CAACTGTGTTCATCCCCTTACCAGTCTCTTATTAACTTCAAGAGAAACAAATGACTAACACTGCTTATATCATGGAGAAA
CCAGGAAGTGCAAAGTTCCTGTCTGGAAGATTTTCAGCTGGTGGGAAAACTTACTGTTACAAAGTGCTGACACTGGAGAC
TCCTTCCATAAGCATCAAACTGCACCCTATCAACAACACTTGATTTTTTATTATGCACACCTTTTCTATATGGGGATTAT
TTATTAAGATTTTAAATGTATATGCTTTCCAAACAACTCCCTGAAACTGACCAGTGAGGTGCCACTTCTACCTCTATAAC
AAATTCAAAGATGCAAAATAACCCCTTATCATACTGCTTTTAAAATCCAGTAGGCTTGCATGGTTATTACCCTCTACATA
AACTGAACAGTAATATTTAGAAGTTGTCACATTCTACTCCCTTTTAAGTCATACTTTTCACCACAACCCTAAAATTGTAA
TGTTATTTCAATCAGTTACAAAGTTTCGATTCAATATGATTGGCCAACTGATTCATTAAAAAAGAATCGGTTCATAAGAA
TGACTGACTGATTTCAGTCGAGTCCGGCATCGCTACAACTCTCTCGGTTTGGTTCAACTTCTCAGACTGTAAAGCCGCGA
AACAATTTAATCTAGTTGTTTATTTGTCTTTTTTTTTCTTCTTCGTCGGATATTAATTAACATCAAGATTAGGCTAATTT
CTGTTTGAGTAAGCTGTATGATGCATAGCACCGAGGTCATGCAACGCTCTATATTCGTGAGTGCACGAATATTACATGCT
GCATGGTAGCGGTAACCTTGACATTTCTGTACTCAATTTGCAACTAATGTCACGCGTATATACACATCTGGGACCAAATA
TTTATTAAATATTCTAGCTTGAACTTATAATACTACACCTGTTAAGTCTTCACGTTAAAGTTTTGCAGCGGAGATCCTAA
AATTTGTTGTAAAAAACAATAAGCGATGTCATGTATGCAGCCCCAGATGGCGATGTAGTGCTGTTTAATATACTACCGTA
CACCATGTAATGTTCGCGCACTCTCAATTTGGGCTTTAGCCTAACGGTCTGACGAGAAAATCGTTCCTTTGTGTTTGATC
AAGCTAGCGAATACACTGCAAGATATTAAAACTTGTCAGAACAAAACTGTTTCCGTGCTGCATAGTGAATACATATTTCA
CTAGATAGTTAATTATGCTCCCCTATTGATTGAGCTAGCCTTTTCCCTCCATAAATGAGTAGCTAGTTAACTAGCCACCT
GCTTCGTTATGGTAGTGTATAATAATAAAGTATTTTATAAATCTCTCAAATCTTTTCCCACAGGTCCACAGCTGTGTGTT
TTTTTTTTTTTAAAGGAAATGGATTGGTTTCACTGTAACAACTGTTTTCTGAGGCGAGGCAATAACTTTGTGGTGTCGAG
CTGTGGCCATGTTCTTTGTGAGGGCTGCACCCAACCAAGTGAGATATAGATATACGATCTTGGAATGTAATGTCATGCAG
TGTTTTACAGAGTAAATAGTTCTTCAACCACGATGGAATAAACCATTATAGGCCTAGGACATACAGTCTGTAGTTACATA
TGCAAGACAAGTCAGTTCCTGTTATCGCTTGCATTATTCCAGCTATAAACAGATAAACGTTCTCTCAACAGCCTCTTGTT
TTCCTCCATCTTGAAGTTTCCATCTTGTAATGAGACAAAAATGTTTAGTGTGTCATGTTACTAAAAAAAACAAAACAGTA
AGCACAAAGTTCTCTGCCCTGATACAGACTGTTACACTATGCTAAAACTGGAGACTCCTTCCATAAATGTTACATCTATT
CCATATCCTTACATGCACACGTAGCCAAAATTTTTGAAAAACATGTAAGATCCAGCTCGGTCTGACCAACTAACAGCTGG
TCACAAACACAGGCCAAGCTGGTCAAACTGGTAGCCTGTCTTCATCGGCTCTTAACGCTGGTAGAAAGGAAAGAGTTTCT
GCAATGTTGTAGATAAATTCTTTGTAATAAATTAACAGACCATTAAGGCGATTGTGAACTTATTGATCAATTTTGTAAAA
TGCAGGAAAATAATTTATCAACTGCTTAAGATGGTATACCAGTTTGGCCAACACTGCCAGTGTTTTCGCTTGTCAGATTC
AGCCGGATTAGGATTGCTTCTAATATTTTTGTCTCTGGCGTCCTTCTCAGATCACTGCTGTGTGTGTCAATCCAGCTGCA
GCTACCTGCCTATATCTGACCAGGTTTGTGTGATAGGTTGACTGTAAGTGTAGACACTTTCCTACAGTAGGTAGGGATTG
TGCCAAATAGATTGGTATTTGGAGGTATACACAATTCACTTTATCTTGACTACAACACCAGTCCCCAGCTGAAGAAAAGC
AGTCCCTAGCATGATGCTTCCACCACCATGCTTCATTGTGGGTATGGTGGGTTTATTTGGGTGATGAGCTGTCTTGTTGT
TGCACCGGGTTATACACAGTAAATGTATTTTGGTCTCATCAGATCATAACACTTTTTACCACATGGCTGGCAAAATTTAG
GCAGGCTTGAATGTTGGAGTATTTTTTCATGACAAAGAGTTTCCGCCAGCCGCTCTACCCCATAGCTCAGACGTGAAGAA
TCGAGACTGACCAGTACTTGTCAGATATTCCTGCACGTGCTATATCACATTAATGGTGGGAAAAGATTTGATGGGACTTA
TCTTAGTTTAAACCTGCAATTTTAACAGGGTTGTGTATACTTTTTATATTCACTGTGTGAGGTGATGCCATTTTAAAGGG
TTTTGAAGTCACCCTCAATTTTATAATCCATTTGGGGAATTAGGTTTTAGCGTTTTGACTTGTAGTAGTGATATTCTTTT
TAAGGAAACAGGGCAGAGCTGAAAGTAGAATTTATAAAATAATGTGGTCTTCATTGCCTGTCTTGCCATTGTCCATACTG
TGTGACTTTAAATTGGTCCAGACTTTTCTCCAGAAACTTTGTTCTTATGGTCTCGATTGTGGTGCCATGACATCGATTTT
GGAACACATTAATTATAATAAAATATTTATGGCTCTTCTCTCCGGATATGTTTTTTTTGTTTTATTTTGTTTTCTTTTTT
AAGTTAGTGTAACATGTTCCCCAATAACTGCAGCAATTCCCAGTCCCCTTGCTTCAACAGAAGGGAAACAGAGCAGTTTT
TCTCTTCATATATTTAAAGTTGTACAGATATTCAGCATTAAGTGAGTGCCCCTGTTTGAATGATTAAAGAGCGATTGAAT
GATTATTGCCCCTGTAAGAACGATTTAAGTAAAACTGTTTGCTTGACATTGTTTGTTTGTCTTCTTTTGTCCACGCCCAT
TATCTTTGTTGAACTTGCTGAAGATGAAACCTCAGGAGCAGATGTTCTTCAAAAACCCAATAAACATCATTCAAACTCGA
CTGGAGCGTATTGCACAGGTCTATATTGTAATGTTTTTGTATACAGATTTAATATGCTTTATGATGGTGAGCTCATACTT
TATATTTTGGAAAAAAACAAAGAAAGTGCCTACACATGCACCTTAAATGTTCTTAAATGAGTAACTTTTCATTTCTACAG
TATGTTTTAATGTTGTCACTGCTGTTTGAAGTGAATTAATGAGATGTCATTATTAGCTATACATATACCTCATTAATTCA
TTCATTCATTCATTCATTTTCCTTCCGCTTTTACTTATGGGGGTTGCAGTGGCAACAGGTTGAGAAGCCCAGACTTCTCC
ATCCCAAACCACATATTCCAGCTCCTCCTAGGAGATCCCCAGATGTTCCCAAGCCAACTGTTAGATATAATGTATCCATT
GGGTTGAGGGTCTACCCCAGGGTCTCCTTCCAGTGTGAAATACCTGATACAGGTCTAGATGAAACACACCAAGGGGCGTT
CTTGTAAGGTACCGAAACTACCTCAGCTGGCTCCACTCAATTCAGAGGAACATTGGTTCTACTCTGAGGCTCTTAAAGAT
GGTCAAGCTCCTATGACAGAGACCAGCCCAGCCACCCATCGGAAATAATTTTGTAAACTTTCTTATTTAGAAGATTTCGA
TGAGAAATCTGTTATTTGCAGAACATAAATAAGCAAAATATTTTACCCAGATGAGGACGGGTTCCCTTCTGAGTCTGGTT
CCTCTTAAGGTTTCTTCCTCATATCATCTTAGGGAGTTTTTCCTCACCACCGCCACCACCGACTCGCTCAATAGGGATAA
ATTCACACATTTAAATTCTGTATCCTGTGTTTATATGTTTCTGTAAAGCTGCTTTGAGACCATGTCCATTGTTAAAAGTG
CTGTACAAATAAGACTGAATTGAATTGAAAGTATTCACAAAGCCTAGTTCTGTTCGAATCTTTTTTGTCTTTGAAAATGC
TTTTGCAACAAAAAAAATCTGCCAATTAGTGTGCAGGGGACCGAATTCTCCTGATGCTACATCCAAAATCATTGATACAA
TATTTTATATAATTATAACTCGTATACGAATATCTAAAATATGGTAAACCATTAATTATGATCTTTTTCTGTTTGGGAGC
TTATATCATTAAGAATAACTATGAATCTGCATTTTGCAGGCTTCTGTACAGTTTTGTAAATGTATTTCGTGCAACATTAT
AATATTAGTATAAGTAAGGTTATTTTGGCCCAAGCCTTTAGTAAACACTGCGCATTATTTAGTTTTTAACTTTCGTTTCC
TTTCGTTTTTTGTTCCCAGATTGCGGCATTCCAGAGAAAACAGAAAGAGAGAGTCATAGCCTTCCACAAGCACAAATTTG
TGGAGATGGAAAGAAGACTAAAGGAAGTCAATGAACAGTACCACAGGTGCAAACAGTAACCTTCCAAATTTATTATGTTC
TCTAGTCTCAAATTTGGCTCCAATATGGCACTTTGTGTCTTATGTATCTCTTGTGTTATAGTGTTATAGTGGGAATGACC
GTTAAGAACGATATACTGTAACGGGCTTATGTTTATTACTGACTGCGTTGTGTAGAAGTATGAGAATTGGGCCCAGTAAA
AATACCAGTTCATATACAGTAGATCCATCAAGTTCTTATTTTCTGTTCTCGTCTTTGTGTTTAGGCAGGTGTCAGAGCTC
AGGAAGGAGAATGCTGAACTTAGGAAGCCTCTTTCCCAGAGGAGGGTGAGACAGACGGATATGTTTGTGTGTATACTAGG
TGTGGTTGTAAAAGAAAATACTGCAAAAAAATACTAGAATCTGTCTCTCTCCTAACGCACAGGTATCACCTGGGACATTT
AAGGCTAACGGGTATTATCAATACTTGTTCACTTTAAATGAGTATTTGTGTATAGTGTGTAATTCACTAGCAATTCTGAC
GGTTTGAATAATAATCCCGTTTATTCGCTTGCTTTTCTTTTTTATTCACAGAAGCATTCCAAGGATGACATTACCAGTGG
CCGTCACTTCCCCAGGTATTTAGTGACTGAATGGCTTAACAGGGTTATTTCCTGGCTTTAAGTGAGTCAGGTGACAGACT
GGTGAAGCAAGGATTGGGTTCCTTCAATATCCTCCACATAGACCTAGCTTTCTGCATAATGTTAAGATGGTTAGCTGCCT
ATTGAATTCTTTATTGTGGAAAACATCCTGCTATGCCATGTATATATTTTTTGGAATAAATAAACGTGTTCGTTTACAGA
AGATTATATTATAGCTTTCTCTTCCATTTCCCAAAGTCACTCCCCTCTCCAGGACTGTAAGGTAGATAACACTTAATTGA
ACTCTTAATTATTTTGTTCCTTTTAATATTGTGCTATATACTAACGGCTCACTTTACAGGCAGTGCTATTTTGGAAATAA
AAAGTGTATCTTTGTTCACTTTTGATAGTCACCCAGGTTCCGGTGATACCATGGAGAGGTTTCGACACTTCACACCCAGC
ATGGCAGTGAGTTTTTAATTGTTCTTTTACAGAGAAATCCCGTTTTCTTTTTCTTTTCTTAAAGAATTTTTTTCATTTTT
ATGTGAAAGTCTCTGCTAGATTCAGCCACCCCTGTATCCTCTCTGAGTTCACTGAACGAGCATGGATTTAGTAAGTTGTG
CTTACTTTCAAAGCCTACATCGACATAACTGCTCTAAGCACACATTGCAGCTCATTTACTACATTTCATTAACTTGTACG
CAAAATAATCAGGTTTCACTTGGTTGCCATGCAACACATTGATATGTGTGTGATATGTGTTAAAAAGTTGTCATATAAGC
ATTTTGGGATTTATCCTCCACCAAACCTGAAAATCTCAATCAAACATGTCCAGTGAAACACATCTCTTCTCCAGTGAAAG
ATGTTTGGAGCAGTAATAATATCGCCCTCTTGATAATAATGCACTCTTCTCATTTTAAGGAACACCCACTCCTCTTACCA
CACCAGTGAGGTAGGTTAAATATAGTCAAACAACATTAATAAGCATTCAAGTTCAAATTGGTATAAAGTTTAATATAGAG
AATTTGCTTTCATTTTTATTTTTATTTTTTTAGGCCAGACCATGTAACTCCAAACATTTTTCAGTTCCAGTTGTTGCCTG
GGGCAACATTTCAGTCTCCCCAGCCATGGAATGTGTAGTGGTCCGGTATCTAAGCAAGACATGCCGTATCAACTGGGTTG
GTTGTAAACGTGACACCTATAGATCCCATTTGTTTCAGAGAAATTAGATTGCAGCAGCAGTGGTTTAAATGTACCCTTAT
TTCAGTTTGTATGTTTTAGATACGTTAATGGGTATAATGACCGTAAACTCAGCTGCATTTGTGCAGGTCAAAGCCTGTTT
GTGAAAGATTTGAAGCAAATGGAAATGTGTTATTTCTTGTTTACGTACTGTTGCAGTCCTATAAAAAAGTAAAGTTCTGA
AATTCAAGCTTTGAAGTCCTTTTTTTTAAGTTTTCTAAAAGGCCAGTAGAAATCATGCCAGTTTCCAAGAGTAATTACGA
GAAGGATCCTAGACATTCCAGGAATTTCAGGAACGAATGAGGCCTACGCATGAGAATTTCTCAAATGTGGTCACGTTGCC
ATAGAGGTCAGATTTGTGAAGCGCTGATGATATTGTGGAGGTCTGCACAGGTCTTCCTGTTTTCACCATTGAGCTCTGTA
ACTCCTTCAGTGTTGTAGTTGGCCTCTTGGACACCCCCCTCAGATTTCACAGTGCTCATAGGAAGGTTCAGAACTTTGCT
GATCTTTTTATAACCTTGTCCAGCTTTTTTTTCCTCCTAACAACTTCATCTCAGAGCTTCACGGGCAGTTCCTTGGTCTT
CATGACAGCAGGACTGATCTGATCTCCCATTTTAACTGTGAGACCTCCCATATATTCATTGTGCAACCATACAGTCGGAC
ACAGCTGGATTTGAAGTGAACACAGGTGTACCTTGTTTAACATATTTAGTGTGAGTGCTCAAAAAAGTTAAATACTATTC
CTAATTTACAGTGCTGCTTGAAAGCTTGTGAATTTTCTATATTTCTACATAAATGTGACCCAAAACATCAGATTTCACAC
AAATCCAACAAATCGATAAAGAGAACTCAGTTAAACAAATGAGATTTTACTGAATTTACAGAATTTACTGCAGTTACAAT
CAGATTCATGAGTAATAGTGCAATAAAAGAAACATTTAAACTTTAGAAAAATAAAATAAAAAATGAGACAAAAATATTAT
ATGTTCTCATTCATTTATTGAGGAAAATCTTCCAGTATTACATATCTGTGAGGGGTAAAAGTATGTGCACCTCTGCTTTC
AGTATGTGGTGTGACCCCCTTGTGCAGGAATAACTGCAGATAAACGTTTGGGGTAACTGTTGATCAGTCCTGCACATCAG
CTTGGAGGAGTTTTATCCCGTTCTTCAGTACAGAACAGCTTCAACGCTGGGATGCTCGCTTCAGGTTCTTCCACAACATT
TCTATTGGATTAAGGTCAGGACTTTGACTTAATTCTTCTTTAACCATTCTTTGGTAGAACAACTGTGCTGCTTAGGGTCG
TTGTCTTGCTGCATGACACACTTTCTCTTGAGATTCTGTTCATGGATAGATGCCCTGATGTTTTCCTTTAGAATTTGCTG
GTATCATTCATTTGCTGGTATATTCAGAATTCATTGTTCCATCAGTGGTGGGAAGTCATTCTGGTCCACATGCAGCGCGT
TAGCATATTTTTCAGTAAATATATTTCCAATGAGGCTATTCACATGAAAAGCTGAGCTGGTTTTGGCACCTTACAATTTT
TATTAACTCAAGAAATCCACACGTATAAAGAAATCACAACACTGAGTCCTTAAATAAAGTTATGTGTAATAAAGTGGAAT
GACACAGGAAAAAAAGTATTGAACATGCTAAGAAAAAGCAGTTCTCCAGGGCAAGGTAAGGCAAGGAACCAGCTGAAATC
TGTAAGTAGTTAGAAAGTAATTATACTTCCTATCTGTGCAGATTAATATCAGCTGGGTTAGTAAATTGATGGTCTATAAA
AAGGCTTGTCGTTTCCAAGGTGTCAAACAAGACACATCTCATGAAGGGTAAAAGCAAAGAGCTCTCCCAAGACCTTCACA
ACCTTATTGTGGTGAAACATATTGATGGAATCGGATACAGATGTATTTCAAAACTTCTGAATCCTAAAGAAAGCACCATT
GGGGTCATTATCCACAAGTGGAAGCAACATCACTAAGTCATCAACCGGCCACGCACAGGAACTCCTCACAAGATTTTTGA
CCAGGGAGTCAGAAGATTAGTCAGAAGAGTAGCCCAAGAGCCAAGGACCACTCGGAAAGAGCTCCAGAAACACTTGGAGG
CAGCAGGAGCCATCGTCACAGAGAAAACAATAGGAAATGCACTCCACTGCTCACGCTCACCCCACAAGACTCCACTACTA
AAGAAAAGGCATGTCAAAGCTGTTTAAAGTTTGCTACAACTCATTTGGACAAGCCTATGAAATACTGGGAGATGTAGTCT
GGTCAGAGAGAGCAGAATTTAACTTTCTGGCTGTCATACTACACACCATGTTTGGAGAAGAAATGGCGCTGCACATCACC
CTAAAAACACTACACCAGCAGTGAAGTTTGGAGGTGAAGCATCATGGTGTCGGGATGTTTTTCATCACATGATACTGGCA
GACTTCATATAACTGAAGGAACGATGAATGGAGCCCTTTACCGGGAGATTCTTGAGAAGAATCTGCTGCCATCCACCAGG
ATGATGATGATGAGACGTGGGTGGAGCTTCCAGCAGGACAACGATCCAAAGCATACAGCAAAGGAAACTCTCAACTGGTT
TCAGAGGAAATAAATCAAGCTGTTAGAACGGCCCAGTCAATCACCTGACTCGAATCCAACTGGACAAGATTTAAAGACAA
TATGTTTAGAAGAACGGGCCAAAATCACACCTGAATACTGCAACCCATTAATTTCTTCATACAGGAAGCGTCTTGAAGCG
TCATTACAAACAAAGACTTCTCCACTAAGTATTAAATACATTTCAGTTAGTGTGTTCAATTCTTTTTTCCTGTGTCATTC
CTCTTTATTACACATGACTTCATTTATGGACTTTAATGTTTGGATTTCTTTATATTTGTGGATTTCTTGAGTTAATACTG
ATGTCTGGAGAAAAGTTCATGTGAATAACCTCATAGGAAATATATTTACTGAAAAAAAAAAATGTTGATTCGTTAAATAC
TTATTATCCCCACTGTTGGTGGGATAAGGTTTTTATGCTGGAATGCAGTGTTTTCCTTTCTCCAAACATAACGCTTCTCA
TTTAAACCAAAAAGCTCTATTTTGGTCTCATCTGTCCAGAAAACATTTTTCCAGTAGCCTTCTGGCTTGTCCATGTGATC
TTGCACACCATTGTTCGGTGTTCTGATGGTGGACTCATGAACATTAACATTAGTCAATGTGAGAGGGCCTTTAGTAGCTT
AGAAGTTACGCTGCATTCCTCTGTGACCTCGCAGACTATTACACATCTTGCTCTTGGAGAGATCCTTGTTGGTCTCCACT
CCTGAGGAGTGGAGACCAAACGCTTTACAGATGGTTTTGTGACCTTTTCCACCCAGATGAGCTTCAACAACTTTTTTTTT
TTTTGAGGTAATCAGAAAAATAATTTGTTCATGCCATGATACACTTCCACAAACACGTGTTGTGAAGATCAGAGTCTGAT
AGATCCCTGTTCTTTCAGTAAAACAGGACACTCACTCACACCTGATTGTCATCTCATTGATTGAAAACACCTGACTCTAA
TTTCACCTTCAAATTACCTGCTAATCCTAGAGGTGCACATACTTTTGCCTCTCACAGATATGTAATATTGGACCATTTTC
CTCAATTAATAAATGACCAAGTGTAATATCTTTTATCTCATTTGTTTGAATTGGGATCTCTTTGTCTACTTTTAGGACTT
GTGTGAAAATCTGATGATGTTTTAGGTCGTATTTATGCAGAAATATAGAAAATTCTCAAATTCCTAATTCACAAACTTTC
AAGCACCACTGTATACACTGGGTAAATATTCAGACTCATTCAGTTTTTGCGTACTTTATTGTGTTAAAGATGTCCATCAG
TCTACACGCAATAATGACAAAGCAGATATTTGAGCTCAGCTTTGAGTGTTCTTGAGTAAGTTCAAGCTTTGCACAACTGG
ACTTGGTGCAACTTCTTCCATTCTTCCTGGCAGATCCTCTCATGCTCAATCAGATTGGACAGGGATCATCTGTGAACTCC
ATCTTCAGGTCTCTCCACAAAGTCTGGGCTTTGGTTGGGCCACTCAAGGAGACTTGTCCCGAAGCCACGCCAGTATTGTT
TTAGTTGTTTCTTTGGTCTGAAATTCACAGGGAACTGTGAGATCTTAGTCATTTTTAAATCATATTGAATCAGTTAAACT
TGCAACAGGTGGACTCCAGTCAAGTTCTAGACACAGCTCGTGAAAAGTGTTAATGATTCACCAGAAGCCATGAGTCTAGA
GAAAGACTTCGCAACAATAAATGCTTCCTGTATCTATTAAAACTTTGTGAACTGGGTTTACTTGTCTACTGTACAGGTGT
GGATTACCCACATCTAACACCCAGTTCTAGCAGTGCTGCTTGTACTACTCAGATGATGGTCAATACAATAGCTTGATTAA
CTGGGCAGGAGTGATTGGGTCTTGGGTCTGCTCACACACAGCCATGGTGTAAAATCAACATAAGGCGCCTGAGCTTCTCA
AAGAGACCTCAAGAGCAAAAACCAGACACTTAGGGTTCTCAAAAAAGAGAAATAACTACACAGTGGGACTCCATAAATAA
TGAACATTAGACCCTCTGGGTCATCAAAGAGAGAAGACGCTTAAGCTCCTATAAAAGACAAAAGACATCACACAGTTGGA
AAAAGAGGATACCAGACACGAGTTCCTTCAAGAGAGAATGTCAGATTGTTCAGCTCCCCAAATATAGAAAAGGAAATCAG
AAACACAGGGTCTTGGGTCTTGTAAAATATCACACACTTTTCAGGTCTTTAAAAAGGAATCAAAGACCATATTATATCAG
GGCTTCCTCAGGAGATACCATTAAACACTTGACACAAAAAAGCCAACAATTGACTTCTCAATGGACAGAACACCAAAAAA
TGAAAATACATCAGACTCCAGGGATTCCTAAGAACAGAATATCAGCCCTATAGGTCTTCCAGAAAGGGAAGATCAAGCGC
TTAAGATCCCAAAATGAGAGCAGACGGAACTATTTGGCCACAGTCACCAAAGGTACACTATACCGACTGTGGCTCTGGGG
CACTGATGTTGGGTGAGGAGGCCTGGGGTGTAGTCAGCAATCCAGTTCATCCAAAAGTGTTCACTGGGGTTGAGGTCATG
GCTGAGTGCAGGCCACTCCAGTTCTTCCCTTCCAACCATGGCAAACCATGTCTTCATGGAGCTCATTTTCTACACAGTGG
CATTGTCATGCTGGAACAGGTTTGAGCCCCTTAGTTCCAGTTAATTCTTCAGCATACCCTGCTGGCAACAAAGAAAAATA
GAAACCCTCATAGAATTTGTAATGGTTATAATAGGAATTGTATTGGTTTTAATGGAAACTGTAATGGTCCCTGTGGGTCT
CTACTGGTAATTTGTTGCCTTCTTTTGGTGGCATGTTATGTCTAGTGGATACCATTAAGGACCAATAATTGTAATGGGTA
ATAGCTGATGGTTTGTAATGGAAATGTAGTGGAAACCATTAGAATTTCTGTGATGGTTTTCAGCAGGGCACAAAGACATT
CTAGACAATATGTGCCTCTAACTTTGTGACAAGAAGCAAAGGTGTGATGTCCACATACTGCATACAATGTTTCTGGTTAA
GATTGGGGGGGTGAATGGAAAACCCTAACCCTAACCCTAACCCTAAGTAGAAGAAGACCCAGCACGACTCAAATATACTA
AGATGGATCAAAAGACCCAAAATCAGGTAGAACAGCAGTAGCAGTATATATTCCTCAGCACAAAGTTAAAATAGCAAAAA
GATCATATATCTGTATTTTTGACAGAATTGATAGCTTTTCCCTGGCATTACAGTGGGTTGAAGATAAACAGCCTGAAAGT
TATGTGATATGGAACATGGGGCACAAGGCAGGGTACACCCTGGACAGGTGGCAATCCATCGCAGGGCACAATCACATACA
CATTCACACACCATGGACACTTTGGACATGCCAATCAGCCTACCATGCTTTTGCACGAATTACTGCATGCATGCAGCGTG
GCATGGAGGCAATCAGCCTGTGGCACTGCTGAGGTGTTCTTGAAGCCCAGGTTGCTTTGATAGCGGTCTTCAGCTTGTCT
GTATTGTTGGATCTGGTGTCTCATAGATTCTCTATGGGGTTCAGGTCAGGTGAGCTGGCTGGCCATTCAAGCACAGTAAT
ACCATCCATCCATCCATCCATCCATCTTCTACCGCTTACTCCTTTTCAGGGTCACGGGGAACCTGGAGCCTATCCCAGGG
ACACAGTAATACCACGGTCAGTAAACCAGTTACTAGAAGTTTTGGCACTGTGGGCAGGTGCAGAGTCCTGCTGGAAAAGG
AAACCAGCATCTCCATAAAGCTCGTCAGCAGATGGAAGCATGCAGCGTCTACCAGGAGATTTTAGAGCACTTCATCAACT
CTCAACTTGAGAAAACACACTGGACCAACACCAGCAGATGACATGGCACCTCAAATGTGGAAACTGTGGAAACTTCACAT
TGGACTTCAAGCAACTTGGATTCTGTTCCTCTCCACTCTTCCTCCAGACTCTGGAACCTTGATTTCCAAATGAAATGCAA
CACTTACTTTTTTTTTCATTTTCCCTGTGATTGTGGTTGTGTACTGAATTAGACTGAGATTCAGAAAACCTTTGCAGGTC
GACATTTCTGTATTATAAATTCTTTATTCTAATAGTTTGAGATACTTGATTTTTTATTTCCATGAACTATAAGCCATAAT
CATAAAGATTCAATCAAACTGGGCTTGAAATATTTCATGTTATGTGTAATGAATCTAGAATATATGAAAGTTCCACTTTT
TGAATTCAATTATGGAGAAATAATGAACTTTTCAATGATATTCAAATTTTTTGAGAGGCACCTGTATATAAAATAGAGAA
AGATTGCAATTATTCCAAGCAGTGAAACAATGGGGAGTAAGTAATTATTCACTCAAGGACATATTTGGAGATGAAACAGA
TGATAGAATTCATAGGGAATTATTTAGACTTTTTATGTTACAGGATTGGTAACTAGGTTTTAAATAGTAGGGTTTTTATT
TTTATAGTAATTTCCTGCACAACCAAGTTGTGCTCTATACTCCAGCCCTGTAGGTGGCAGAATCGCACCTTCTAGTTGGT
TTGCCAACCACTATACAAAAAATAGAAGAAGACGTCCCTTCTCTATGCTGTGTAGCGGGGAAGCTATTGATTCTTGTGCG
TTTGTGGCGGCATTGTGAGTGACTTCCTTCTTACTGCTTATTACAGGCCATTAACATCATTATGTTGGGTCATGTTTGGT
CATTTTGAAACATTTTTTTAAAATGGCCGCTTCCGCTACATGTTAGTCCGCGGTGCCAATCTGTTATTAAATTATTACGT
TCAATTCAGCGCGTTTTAGATAATATGTTGGAAACGTTCGATCTAGCAGTCATGTAAATTATATTGCAATTTAAACACAT
TCGCCAAAATAATAAAATTAGTTAGGTGTTTCTTTGCAAGATAACGAAGCTAGCATGCTAGTTTCGATAAACAATCAAAA
CATCTTTATTGTGACGTCAGAACACTTGGCGGCCATTTTGGCGATGTTCCTGGCATTGTGTCTAATTCTGCGGTTTTATC
CACATATTTGTCCGATTCTCAAACTGTATATGGTCAATACAACTGTTTTGGGCGGGATATTTCGCCAGCCAAAATCGAAA
TTAATTTAAAAAAATGATCAAAGGAGAACTGACCTTCTATATGTTTGATTAGTATAACACCGTTGTGGCAACCGACCAAT
CACCGATCAGCATAGTTTGTCCCGCCCTTATGCTTTGTTATTAGGTCTCTTTTTTTTATTATTTATTATTTTTTTTATTT
TTTTTTATTTTTTTAAATACACAAATAATAACTTTGTGGTGCCATGACTGCCAGCAAGTTATAGTCTTTGATAAAAGTTC
TGTTCTAAATGTCTTTAGGACATGTTTTGATATGCACATGGTCATGACTATTCATGATATGCAAATGATTCCATGAAGTC
ATTTGGTAACTTGTAGTTAGCTAGTCAGTTAGTCTGTAACAGTTTGTAATCTGTTTATCGTTTTACAGCTTGCCTTTATT
ACGGTTTATTCCTTATCTCATTAAGGTTATGTCAGGTTTTTTTTTGTTGTTGTTGTTGTTCTTGAACAGGTGAGCCCTTG
ACCATGGGGGACATAAAAAATTTTCTGTACGCCTGGTGCGGAAAAAAGAAGTTGACTCCGAACTATGATATCCGGGCGGC
GGGAAATAAGAACAGGCAGAAGTTTCTGTGTGAGGTAAGTTCAACAGGATGGTCTTTCACATCGACTACATCGTAAATGT
GTATCAATTCAGACATGTGTCTGAACGCGATGCCTACCCATAGGTGAGGGTTGACGGTTTCAGTTACATCGGAATGGGAA
ACTCCACCAATAAGAAAGATGCCCAGGCCAATGCAGCAAGAGACTTTGTAAATTATCTGGTCCGTGTTGGAGAGATGAGT
GCTTCTGAAGTACCTGCTTTAGGGGTAAGTATCAGTGGTATAATAAAGATTTTCGAGTAGATCATGTGTGACCCCAAAGA
AGACGCTGTTAGGATTTTTGCAGTAGTGGAAAAGAATGAGGGATACAAGATATTGGCTTGATGAAATATGCTTAGTGTGC
ATGAGAATTTTCTGTCCTTCTGTTAACAGGCCAGTTTTCCAGATGTTCCTGATGGTGGAGGAGGTGAAGGAAGTGGGTTT
GGGACTCTGCCTTCCAGTGGTCCTTTGCCTCCACATTTACTTGTGAAACAAGAGATAGGTACGATGAATATGATTTTGGT
TGTACAATGCTATGATGGTGTTGAATCTGTTGTAAAAGTGACTCTCTCTAAATTTTGTTCTCGCTCCCAGAGACTACTGA
AACCGAGCGCTGTTCCGGTTCCTGGAGTGACTGGTCTCGGCTACTCTGGCATGAATAATCCTCAGTGGGACCGAGGTGCT
AACCTACAGGACTACTACTCCAGGAAAGAGGAGCAGGATGCAAAAGCTGTATGATATAATTTGAGTACTTTTAGTCAAAT
GAACAAACGGGCAAAACTAAAAACTCCAGCATGTTGAGTACCCATGAGTATTACCATACGACTGTGACATTTTATATAAG
CAATTTTACTTCATAATTTGTGTTCTTGAGTGCACATTAAGCTTTTTTGTATTTTAATTTATTTTCCTCACCAGACCCTG
GAGTCTGAGGAAGTAGATCTAAATGCCGGTCTGCACGGAAACTGGACTTTGGACAACGCAAAGGCTCGTCTGAACCAGTT
CTTTCAGAAAGAGAAAGTCCAAACAGACTACAAATACAACCAAGTGGGACCAGACCACAACAGGTTTGAAAGCCACAAAA
AAAGAAAGAAAATAAATACTTCATCCGTAACTCAGAATGCATATTAGAAAACCAAGGAGCGTAGAATACACTACACCACA
GAAGTTTGGAAGCAACACTAACATAGACAGTAAACAGAGAGAGACATTTCTATATGGAATGAAAAAGGTGTAGCTTTAGG
GTGTAGCTAAAGGTGTAGGTGTAGAGAATTATCGGACACCTATCTGATTCCTTGTTTGATTTAAATAAATTTTTTTGGAA
AGTTGCCACATTTGCTATTGTTACAATTTAAAACAATGCAAGTTGGTTACGTGGAGGAACCACCTTTGGCTACAAGCTTT
TCACATTGGGGTCCTGTTATTTTTGCCCGTTCTTCTCGCCACACTCGTTTAAGCACTTGTCAAACTGGCTGGAGACTGTT
TGGTGAACTGCAGTTTTCAAGTCTTGCCAAAAATTATAACTCAGATTTGAGGTCTCTGTTTTGACTGGGGCATTCTACCA
AGCCAGAGCCAGAGCTTTTTTTGAAAGGCAAACCCCGACTGCATTCTCAAGTCTCTTGCAGACGGGAACAGGGTTTTCTT
CCAGGATTGCCCTGTATTTGGTTTCATCCCTCATCTTTAACCCTGATCAGTGTCTCATCCCTGCTGATGAAAAGCATCCC
CGTCCTACCCCTCCCCCTAAAACATCATCAGCGTGCTACCACCACCATCCATGCTTCACTGTCAGAACGATGCTTTCGAG
GTGATGAGCAGTGTTTGGTTTCCACCAGGCGAAAGTATGTAGATATTTTGTGCAGGTTCATGCTGTCGTCGTCTTATTAG
TATTCTTATTATCGTTCTATAAAACTGTCCATTTCAGCTCTGTATAGCAACAAAAATGCTGAAAATTTCAAGAGTTGTGA
ATATTTGCGCAAGGCACTGTACATCCGACCCTCACGTTTAGGCACTCCTGTAGGCTGACTAACTGAACAGAGAGGGAAAT
TGGGATTTGATATTTGTTAATAGTATCCTAATAGTTCACTGTAAAATCTGTTACCGTTAAAATCAGGAGAAATCACCAAA
TCGGTGTGAGATTTTGGGAGAACATCTTTAACATAATCCTAAAGCGTTTTTGAACCCGCTGCTTGCTTCCACATCTTCAG
CCTGTAGTGTCGGTCGATTCGAGTGTATGTTTTTCTGTTGGACTTGTAATTGAATGAGAGAACTCCTTGGTGTACATTAA
ACCCCAAAGGGCTCTCGTGCAAAAAACAACTGTAAAATCATTAACAAAGTTCTGTTTACTATTCTATCTATTACTATACT
TTTCATAAACATTGAACTTGACATTTGAAGGATTTAAGGAAATAAGCTGGGGGGGATAATGATACCAGAAATCACAACCT
TTTTATTTGTGCTAAACATGGGGCATCGCTTAGGCTGCACTAAGGTGCCACATGGAGGGCTTGATTTGGAAGAGTGCTGG
AGGTGTTTGTGGGGGTGTGGTACCGGCTGGTTGTGATTTCTGGTGTCACTCCATCAGGAACGGAGGCTCCCGTGGTCGCG
ATGGAAGCGTTGATGGTTGGAAGTCTGGCAGAAAAACATACCTACTCAAGATGAGGCAGTGACATGCGGACACTCTTTTA
TTCATGACATGGGGTTCAGTTGCTAGGCAGAGGTCAGTTCTTTTAACGGAACTGTATAAATGTGCGTGTGGTTTCCTCTT
GCTTTTTAAAATGTTTGAGGTTTATTAACTGTTACTTTTAAGATGTTAATAGTACTGGACTTAAAGCCATACAGATCATT
TGTAACTGCTTTTTGATTCACATCTTTTCCCTTTTTTTTTTTTCTTCTTTTTTTTTTCTTCCTTAAACAATGTTGTACTT
GTAGGAGCTTCATTGCTGAAATGACTATCTTTGTGAAACAGCTGCGTAGGAGTAAGTATCTTTTAATCTTTTGTATTTTA
TGTTTACTTTGCACTGTCACCGGTCGACCTTGTACAAGAGGATATGTCAGCACAATGCCAGTTCTGCTCTAGAATTTCTA
CATTATAGTGCGTTATTGTTGTGTGTGTTTAATAACGTGCAGATATTTTTGCTCGTGAGCATGGCTCCAATAAAAAGCTG
GCCGCCCAGTCGTGCGCTCTTTCCCTGGTCCGTCAGTTGTACCATCTCGGCGTCATCGAGGCTTTCACGGGACAGACCAA
GAAGAAAGATGGAGAGACGGTGAGTTGAACACCTCGCACATGTCCAGAGAAGTAGAACGGTATTGGGATGGTACGGTTTA
ACCGTCTTTGGTGATGTTACTATTTTTTGCCAGTTGGAGGTGTATAACGTGAACGTTAGCGACGAGCTGAAGCATCAGCT
ACGGAGCGTCATCCAAGAGCTTGGCATCCAGGTTCCTCCACCTGTAAGTATTAATGTCCAATCCTGTCCTTTATCATGTG
GTCGTCAGCCAATCATAGGGCAGCAGCGTGATGCATTAAAAAGCTTCGGTGAACGTTCACGTCATGCGTTTTAGAAGAAC
GTGATCCCGGTGACTTTGACCTTAACGGGGTTGTTGGTAACCGTGTTTGTGAGAATTTTTTAAACTCCTTGGATTTTCAC
ACACGATTTTTTTTGCCTGGGTGAACTCTAAACACTGAGAAGAACAGAAACTCGGATAATCACTCTTTTCAAACGAACCA
CAAAGCATTGTCAGGAATCTTGATGTGGATTGGCTACAACTGTAGAAGAGTCTGAATTCTCACAGTAACTTGATAGTTAA
AGATTTGGACAACCTTGCCTAGGTGCTTCTGTTTTTGTTTTGTTTTACATGAATGTAAAGGTTGTAGGGCTGCACGATTA
TGCTCAAAATGATGATCGTGATTATTTTGATCAATATTGATGTCACGATTGTTTATTGCTTTATTTTATTAAATTTATTA
AGGGACAACATATTTTTATTGCACTTTCACTTTTAAATAAACAGACCGCTGCTTTCACCTCCATGTTGTGCTACATTCCT
GTTAATGTCCAAATCTTTACATCAAATTAGACTGGTCCTTAAAGTGCATCATCTCGTAGAAGCAAAATATAAATAAAACT
CTACCCAAAATATAGGGATAAGTAAAAATAAATATCATCAACCAAATGAAAATATGCATCAAATATAATAATATATAACC
AAATGAAAATAATTCAGGCGAATGCAGAAAAGTCAATAACAGAGTTTACACTGTGACGCAGACAGATCACCCAACAGAGA
GGTGCAGGGACGACGTCATTTTGTACCGGAACCCGGGAGTTATCATCACACCGGTTCCCTCCACAAAAACCCAATAGGAT
TTTCACACAGACTTTTGGATTATCACAAAAAATAATCTCTGTGACCACCAAAAGTTTACAGCACTAACACGTCCCGTCCA
TCAAGATCATTTTCACAAATGAACACGTACGCTTTAAAGGAACTACACCACGGTCGCTCGACTTCAACGCCACCATCACC
GAGCTTCCGACTACTCCAAACGTTATTTAAAACCTTTTCCAGAACACGGATTTACTCTGTGGATGAACCTTATCCACTTT
TTTGGGAGTTGTGCAAACCTGAACCAGTTTATCCGCAGAGACGTTTCCTGTTCAGCGCGACGATGTTTAACGTCCCCGAC
AACATCTGTAGTCTCATTTAGCAACATGTTAGCGACCGCCTTTTGCAATACACTTAAGCTGTAAAAAATCATGCGTGGGG
TATTACTGTTGTATTTTATGTTGTAGAATAAAACCTGAAAATACTTTTGTTCACCACAGATCTTATTCCAGGGTTTTTAC
CAAAATCCCATTTAAAAAAAACCCACTGACCTCGGGACGATGTAACCGGAAGGGATAAAATGCTAACTCGTTTCCAGGTT
TTGGCGTTACAAATTGACGTCATCCCTGCGCTCTCTATAGTGACTTGCTGTACGTGTAGGAAGCGCTTGATTTGATCTGC
AGCGGAGTTTTCTATGAGCGGAGGATGAACTTTAAACGTCAGTATCGCATGTTCGTGTAACCGTGGGCCGTCAACATCAA
GATCGTTATTTGATTAATCGTGCAGCCCTAAAAGGTTCCTTTTTGTGTCCCCCACCCCCCAGGATCCTAGTGGTCCAGTG
TCTTTGATTCAGGGAAAGTTGGCGCACTTTGAGCCGTCCCAGAAGCAGAACACAGGAGGTGTGGTGCAGTGGTCTCCTCC
TCAGATCAACTGGAACCCTTGGACCAGCAGCAACATCGATGAGGGACCTTTGGCTTTTGTAAGTTTATTGGTGTTTCTAT
TCTCTCGGAGAATGAACGTTTTTAGATTTTTCAGTGAGGAATTTTTTTGACATAAATATTATCTGAAAATGGCTTTTTTA
TATATTTTTTTTCCCCACCCACTACGAACCTGTTGGCAGTGCACCCCAGAGCAGATCAGTTCTGACCTGCAAAGCGAACT
CCGCTACCAATTAGATCATGACCCCATCCTGCAGGAGGTGAGATGAGGGGGATATGCTCCATAAGCACGGTTTTCAAAGA
CCATTCTACTTTCTTCAGCATACTAATCATCAGGGTTATCGTTCTAGTCGTTCAGTAGTTTGATTTTGTTTGTTTGTTTG
GCAGAGGCTGCATGAGCGAGAGCAGTTGCCTGTTAAAAAGTTTGAAGAAGAGATCATGCGCACGATCAATAGCAGTCCGG
TAGTGATCATCCGCGGGGCCACCGGCTGCGGAAAGACCACTCAGGTGCCGCAGTACATCCTGGACCAGTACATTCAAGAA
GGAAGAGCCTCTGAGTGCAACATCGTCGTCACCCAGGTGAGCTGCTACACCCCGGATTCAGCAGAGTTTAATCGTTAGGC
TTGTTACAGATTTTTTTGTGTATGTGCATTAGCAAACACACTGCAGATTAACTCTGAACAAATCTGGTTTCAAACGTAGC
CTCGGCGAATCAGCGCAGTGTCTGTGGCTGAGCGCGTGGCGTATGAGAGAGCTGAGGATCTTGGGAAGAGCTGCGGGTAT
AGCGTGCGTTTTGAGTCCATCCTGCCGAGGCCGCATGCCAGCATCCTCTTCTGCACCGTCGGTGAGTGGACATCAGACCC
GCCGGCCTTCACACCTTCTGCGCAGTATTCATGTGCTCGGTTATTTGGAGAGGGGAAAAAAATAGTCGTATAAAATAATA
CGATTTTGACTGCCCATGAACATAATCGACTGCGATACTGACATATAAAGTTTGTCCTCCACTAATAGAAAACTCTGCTG
CAGATCAAATCAAGCACTTCCTACACTACAGCCAATCACCTTAGAGAGGCGCAGGGATGACGTCATTTTGTAGTGCCAAA
ATCCCGAAATGGAGTTAGCGTTTTAGCCCTGGAGCGGCCAGCTTCGCTTCGCGCTCCAGCGCTTTGCTAAATGGCACTAC
AGAGGTTGTCAGGGACATTAAACGTCATCAAACCGAATGGGAAAAAACTTTGCAGATAAACTCAGGGCTCTACAGTGCCA
CAATTTCACTCGCATTTGTGACTGAAAAGTACTTTGTGCGACTGTGAATAAATATTTATTTGCACCGGTGCAAGTGACCT
GTTCGGAGTTGTATAATACAATTGGAATAAAAACTACAGGAAGTCCAAAATGCATGTACCCCGAGCAACAGTTACTTTCA
CACTGCTTTTCATTTCCTCAGTCAGCTGAACAAGTGTGTAAATACTGCAGAGAAGCCATTATGATGACGAGAGTAACTCT
GTACATCATCTGTTTCAAATTCCCGATCTCACAGACCGCCATCTTTTATTGATCCCGCAAAATGACCTGAACTTTCACCT
GCTTGTGCAGACACAGCAGTGTCGGGTGGAGTAAATTAATAATAATGCTACAAGGTGGGTTTAATTCAGACTTCTTTATT
AAATAATTCACCAATCATAATCAAGAATAGCAACTGTTCAGTCTGTAAACATACAGTACACTGCCGCTCTCCTTCACTAA
CCCTTATTCACTCCATTTAAACTCACGGTTGCCAGGTATCGCTAGAAAAGTCAACTCCAGTTTCCATGTTTTGATTTAAT
CCCCCAAAACACAGACATGGGCACTGTACTGGTGAACTGATCTCAAAGGAACAACTGATAAACAAACAAACAAACAAACA
GAAAACTAATAAAATGTAAAGACAGAAAATGTGCTTAGTTATAAATAAATTATTTACTATAAAAAATAGATATTATATTA
ACGTCATAAAATATAAATAAAATGAGAAATTAAGTGATGTTTAATTACTATGGGTTGCATTTAATATCAATTTGACATTA
ATTAAGACTCTATTGTTTTTAAGGTATTTAAAAGTAAATATTTTATGCTGTTTATTTATTAGTTAACCAACAGTATTTCT
CATTGCTATTATTTTAATTCAATTAACAGTGACCATGAGCAGAGAGCTTACATTTAACTGTTTATGATAGACTGTTTGAT
TAAAGTTTAAATAAAAAAGATTGGTATCTGGATCGGTATCGGCTGTAAAAATCCTGATCGGAGCGTCAGTAATGAACACC
ATTAAACTAAAGCGCTTTGCATCTGACGGGTAAATGAACTCACCCAATCACATCCTATATGAGATTATTCAGATATCTAC
ACAATACACACAGAGCGGGTCGAGAACTGACTCCAGCCCAGAACCATGACAGTGGAAATATCTAATAGTGTAGCTTTAAA
TATATTTAAGAGGAGCAGACTTCAAACACTGAATATTGAGGTTTATTGAATTTTTGTTTAGTATTGTTTTGTTGTATTTT
TGTTTTGTTCCACCATGTAAACAAATGCAACATGTTAACGGTTGTGTTTTGCATACAGTCTGTAAAATTAATTGAAAATA
TACAATTTTGTTTATCAGAAGGTAAATTAATGTGTCATGGCTCACACTATGTTCCTAAATTCTATCATAATTGACAAATT
CAAGGTTTCTCATGCTACCTGTGTGTTATATTGTGTCATGAGACCTTAATGAATATGAAAGTGCAATAAAAAAAACGTTG
TCACTAAAATCAATTAATAATCGAGATCTCAGTATTGATCAGAATAATTGGGATTATCATTTTGGCCATAATCGTGCAGC
CCTACTTTTCTTGATTCTTCATAACTTGCCTTCTTTTGGTTTCTTCATTGTAAGGGGTTCTCCTGAGGAAGCTGGAAGCC
GGAATTCGAGGGATCAGCCACGTGATCGTGGATGAAATCCATGAGCGAGACATAAACGTAAGTTGATTCGTTTCAAATGT
GTTCAGTGTCTGATTCCTGAATTGGAAGCTGTCCAAGTTTGTGTGATTCTTAAATTTAAAAAAATAAAAAATTCAAGCAT
GGTTTTGTCTTCGTCTCCAGACCGATTTCCTGATGGTGGTGTTAAGAGACGTGATCCACGCCTTCCCCGATGTCCGCGTT
GTCCTCATGTCCGCCACCATCGATACGACCATGTTCAGAGAATACTTCTTCAACAGTCCCATCATAGAAGTGTTTGGACG
CACGTACCCCGTGCAGGGTATGTAATTAGCGGACCCCCTATCACTTTATTTTATTATCTTATTGTTTTAAAGAAATGTTT
GTGGGAAGTTTTGCAAGAGAATTTTATATATATCGCCATGCTGAAAAGAAAAATGTTCTCCAGAGTATTTCCTGGAGGAC
TGCGTTCAGATGACCGGGTTTGTCCCGCCGCCGTCTGATAAGAAGCGAAAAGACAAAGACGAGGAAGGTGGTGAGGAGGA
GGTACGCGAGAGCGTTTTTGAGTCTTCAGTCCGTCATATCCGAGCTTGTTTTCTGTAAATCTGTTTATAACATTCTTTTT
AATGTAGACAGTATGTTAGGTACTCAGGTGCGAGTACATTTTCCTGACATCACGTTGACTCGCGACGGGGTTTCTGTGTT
CCACAGGTCAACTGTAACTTGGTGTGTGGCCCCGAGTACGGTCCGGAGACGAAACGCTCCATGGCCCAAATGAACGAGAA
GGAAACGCCGTTCGAGCTGATCGAGGCGCTGCTGAAATACATCGAGACGTTACAAGTGTCCGGGGCCGTGCTGGTCTTCC
TGCCCGGCTGGAATCTCATCTATTCCATGCAGAAACACTTGGAGATGAACGCACATTTTGGTCGGTTAGACTTTGTCGTT
CAGTCGTGTTGTATTGTTGAGTCAGCTTAAGCTGCCGATGAAGATAGTTCATCTGCGTGGTTTTGTTTTGCGTGTACTAG
GTAGCAATCACTACAGGATCCTGCCTCTCCACTCTCAGATCCCCAGAGAGGAGCAAAGGCTGGTGTTTGAGCCTGTACCT
GACGGCGTGATCAAGGTGTGTTTGTGCGTTTTTAACATGTGGTTTAACATTACTGTAAAATACGCAGCTCCCTCACTAAC
CTGTTCGATCGTGTTTGCAGGTTATTCTATCAACAAATATTGCCGAGACCAGCATTACAATCAACGACGTGGTCTACGTC
ATTGACTCCTGCAAGTATGTTCTATGTTGATTAAGAAATCTTGCACATCAGCTTTGCATAATGTTTCTCAACGTCCATCT
GATCTGCTTGAGCATGTTTTGTTTTTGAAGGTTTTATTTATTATTATTATTATTATTATTATTATTATTATTATTATTTA
CTGTGATTCTGACTCCACAGACAAAAGGTGAAGCTATTTACTGCGCATAACAACATGACCAACTACGCCACCGTTTGGGC
ATCCAAAACCAACCTGGAGCAGCGAAAGGGCCGAGCTGGCCGCGTCAGACCGGGCTTCTGCTTCCACCTGTGCAGCAAAG
CACGCTTTGAGAAGTACGCGCGCATTCATTTAACACCCGAGCGAAACTATGCACGTTCTCACGGATGTACTGATTCCCAG
TCTTTAGTGAAATTTAACTTTTATACTCTTAACTTTTGTGTTCTGTATTTTTTTTTTTTTTTTTTGAGAAATATTCCGGT
GCCAATTACCCTGTGATTTACCCACTCTGTAGATTGGAGACCCACATGACTCCGGAGATCTTCCGCACGCCGCTGCACGA
GGTGGCCCTCAGCATCAAGCTTCTCCGGCTCGGTGCTATTGGACATTTTCTGGCCAAAGCGATCGAGCCACCTCCTCTGG
ACGCCGTCATCGAAGCCGAACACACACTCCGAGGTAGCTCATCACACCACGGCCTTGCAGATTAGTCCAAACTGTTACTT
TAAAGGGCCACTAAGATTAAATTAAACTACGTGGGGAATTAAATTTTATTTATATACTTTTAAATTTTCCCCCAGAGCTA
GACGCCCTCGATGCTAACGACGAGCTGACCCCAATGGGACGCATCCTAGCACGACTTCCCATTGAGCCTCGTCTGGGAAA
GATGATGATCATGGGCTGTATCCTAAAGTAGCTGATTTGGTGTTATTTTTATTTTTTTAAAAACTTTTCTTATTTGCTTG
CCACGACTATTTAATAATTTCCACGAGTCGTGTGTGTGTGTTTCTAGCGTCGGAGATGCCGTTTGCACCATTTCCGCCGC
CTCGTGCTTCTCCGAGCCGTTCATCAGCGAGGGCAAGCGTTTAGGGTTTGTTCACAGGAACTTTGCAGGCACACGATTCT
CTGACCACGTGGCCCTACTTTCTGTCTTTCAAGCCTGGGATGAAGTTAGGTAGGAATGTCCTGCTTTTGCACTAAACTGT
GTATGAATGCATGTTTATACACAGATTTTTATTTATTTCTTTTTTACAGCATCTGATGATTTTTTTTTTTATGTCCTAAA
GGATTTTATGAAGTAATGAACACATGGGTATGGGGATTTATTTTTAAAAAAAGTGTTTATCTTGTGTAGGATGGGTGGCG
AGGAGGCAGAAGCCAGGTTCTGTGAGCACAAGCGTTTGCATATGTCCACTTTAAGGATGACTTGGGAAGCCAAAGTCCAG
CTAAAGGATATCCTAATTAACACCGGTTTTCCTGAAGGTATGTAAACGGTTCTTTAATCAACCAGTTAATAGTGAGCACT
GTTATTAAGGTCATTCTTTTCATAAAATGTCTTGTTCTGGCATTTTCTTAATTCTTCCTTATTTTCATTATTCTCAGTTA
CATGAATGTTTGTTTTATAAAAAAAATTCTTCTATACAGAGTGCCTAATGAATCAGGTGTTTAACAACGTGGGGCCGGAC
AACAATCTGGACGTGGTGATCTCCTTGCTGACTTACGGTTCCTACCCCAACGTCTGTTACCACAAAGAAAAGAGGAAAAT
CTTGACTACTGAAGGTCGAAACGCGCTCATCCATAAGTCTTCCGTTAACTGCCCCTTCTCCAGTCAAGACCCGAGTTACC
CGTCACCTTTCTTCGTCTTCGGGGAAAAGGTCCGCGCTGTGCTCATCCTGGCCCCTAAAACAAATGATGCGTCATCGTTT
GTTAATCGCAGCTGTTAACGTCAAATGCTGTTTGTAATTATTGCAGATTCGAACCCGAGCCATTTCAGCCAAAGGGATGA
CCATGGTCAGCCCTCTGCAGCTTATTTTGTTCGCTGCCAAGAAAATCTCATCTGACGGAGAGGTGGTCGTACTTGATGAC
TGGTAAGTTTAGAAAATGGCCGCATTCTTACACGTTTTGGTTTGTTCTGTAAGATGGATGAAAGAGTTGCCACTCCCCTA
CCGGTTGTTGCCCCTTGAAGGACGTGAGTTTATTCCGTTCACAGGATCAACCTGCGTATTGAGCATGAAGTAGCTGGTAG
CATCGCAGGACTAAGAGCTGCGATGGAGGCTCTAGTGGTGGAAGTGACCAAAGACCCAGAGTACATCAGAAGTATCGATC
CCACCAATGAACGCCTGCTGAATGCCATTCGGCTCCTCTCCAGACCCTCTTCTGCGGGACTCAACCTCATGACCAGCAAT
CCACGGTGAGTTTCCCATACACTTGAGCACTGTTTGCCCTCCTGTCTTATTTTTGAAAACAAATTTATTCAGACTACTGA
AAGAATTGTAAACGGAGATAAGGAATGCATTTTAGTCCAAAAATGGCACATTTGTGAGAGAATGTACCTGCTGTAGTATA
CATCCCATAATTTAAAAAAATTTTCCCCTCAGTTTTGGAGATGGTCCACGACCTCCGAAGATGTCCCGGATGGATGGCGG
AGATGGAGGGTTCCGGGGACGGGGAGGATACAGAGGAGGTGGAGGATACGGTGGTGGAGGGTATAGGGGGTCTGGGGGAT
ACAGGGGGTCTGGGGGATACAGAGGATCTGGAGGATACAGAGGATCTGGAGGGTACAGAGGTGGAGGTGGAGGTGGATAC
CGGGGGTCGGGCGAGTATCGGGGTGGAGGTGGAGGTGGATACAGAGGGGGTGGAGGTGGTTACGGGGGAGGTCGTGGGTT
CAACAGAGGTGGATATGGAGGATTTTAGAGAGGGATTCAAAGCTAGTCTTAACCTTTGCAGATGTCCGTGCCATTAGCAC
TATGTTCACTGATTCCTTGCATGATTAATTTCGTCTGTTAAGAAAAGCCTGGTTTGCATAGTGGGGAATACAGGTGTTGT
TTTTTTTTTTTTTTTTTTTTTTTTTTTTTTTTTTTTTTAATATATTGAAATAGTGAAATATTTCAAGCCTTTTTTTTGTT
TTAGTTTTAATCTTGATTTAATCTTGATTACGGCTTACAGACCTTCTGAAAAGTATGTTAATTTATGAACTGATACTTGG
GCGGGGCTCCTTTCACATGAATTACTGCATCGATGCGGCGTGACATGGAGGCGATCAGCCTGAGGCACTGCTGAGGTGTT
CTTGAAGCCCAGGTTGCTTTGATAGCGGCCTTCAGCTCGTCTGTATTGTTGGATTTGGTGTCTCTTGTAGATTCTCTGTG
GGGTTCGGGTCAGGCGAATCGGCTGGACAATCAAGCACAGTAATACCATGGTCAGGAAACCAGTTACTAGAAGTTTTGGC
ACTGTGGGCAGGTGCAGAGTCCTGCTGGAAAAGGTAATCAGCATCTTCATAAAGCTTGTCAGCAGAGGGAAGCATGAAGT
GCTCTAAAATCTCCTGGTAGACGCTGCATCAACTCTCGACTTGAGAAAACACACTGGACCAACACCAGCAGATGATATGG
CACCTCAAATCATCACTGACTGGAGAGGAACAGAATCCAAGTAGCTTGAAGTCCAGTGTGAAGTTTCCACACTCTTCCTC
CAGACTCTGGAACCTTGATTTCCATAATCATCACGATCAATAAGAAAAAAGGCTTGAAATAATTCGCTTTGTGTAATGAA
TCTAGAATATATTAAAGTTCCACTTTATGAATTAAATTATGTGGAAAAATTAAGTCTTCATAGATATTAATTTTTTTTAG
ATGCACCTGTAGTAGAAGCTATTCAAGTTGGACAATTGTTTCACAAATCTATGCATCATGGTAGAGGCTGGTACTTACAA
GTTTTCCTTTGACAAGTGACCCGATTATTGTTTTAATTTACTGTAATGAGTTACATGCAATGTTTTGATAAATTGCAGAG
TGGTTGTGAAATTGGTATTCTTTCCATGAATGAAATGTCCCAGTAAAGTCAGTCATTAAAATATGAAATGAGCGTCATCA
TTTATTTAATACATAAATAATGCATCACTATTAAAAATATTGGTTTAAAGTTAAGAACTCCAAACTGCTGTTAGTACACA
GCTTGCTGAAGTACATTTTATCAACCTCTGAACTATTAATGGAGTTAAATATAATTATAAAGGCTCCAACTGGTCCTCTT
AAGCTTTACCTGTGAATTACAGGATTCCATTTTAGGAGCTGACCCACATCACCCATACTGTTGGACTCAAGCTTGTTGGT
GCTGATTTCTAGACTGGTGGGTTTTTGTTTTTTTTTAAAGCTGTTTAGTTTCATAATCGTCTCTCTTTGCAGTTGCTCCT
GAACTTCATCTATAAGGCCTTGGCTGTTAGACACCAGGATTGTCACCACAGCCATAGGTTTAGGGCAGGGGTGTCCAATC
TTATCCGGAATGGGCCGGTGTGGGTGCAGGTTTTCATTCCAACCAATCAGGAGGCACACCTGATTCCACCTGTTTAATCA
GTTGATCTTGGCTTTCAATAGACTCAGGTGTTTCTTCTGCTTGGTTGGAATGAAAACCTGCACCCACACCGGCCCTTTCC
GAATAAGATTGGACACCCCTGGTTTAGGGGTTGGACCAGGGGCGGAACATGTTGATGTATTGGTTTAATTTCATTTGTCC
TTGTAAGTGGTCCTCCTCAATGGAACGTGTACACTGATTTGTAAATAGATGAGTATTACCATTTGGAACAGCATTGTATG
TATGCTGAGATGATTTCTCATGGATGTTAAACAAACAAAACACCGGTTTATCCAAAAAGAAATATCTTTAAATATAGATG
TGTAACAATTATTGGCACTTTTTTTAGTCAATACTTTGTGCTAGCTCCCTTTGCCAAGATAACTGCTCTGAGTCTTCTCC
TATAACGCCTGATGAGGTTGGAGAATACATGGCGAGGGATCCGAGACCATTCCTCCATACAGAACCTCTCCAGATCCTTC
ACATTTCCAGGTCCACGCTGGTGGACTCTCCTCTTCAGTTCACCCCACAGGGTTTCTATGGGGTTCGGGTCAGGGGACTG
GGATGGTCAGGGCAGGACCTTGATTTTGTGGTCAGTAAACCATTTCTGTGGTGATGTTGATGATGTTTTGGATCATTGTC
CTGCTGGAAGATCCAACCACGGCCCATTTGAAACTTTCTGGCAGAGGCAGTCAGGTTTTTATTTAATATCTGTTGATATT
TGATGGAGTCCATGATGCCATGTATCCTAACAAAATGTCCAGGTCCTCTGCAGAAAAACAGTCCCAGAACATTAAAGACC
CTCCTCCATATTTAACCGTGGACATGAGGGACTTTTCCATACGGCTACCTCTCTGTGTGCTCCAAAACCTCCTCTGGTGT
TTATTACCAAAAAGCTCTATTCTGGTTTCATCTGACCATCGAACCCGATCCCATTTGAAGTTCCAGTAGTGTCGGCACAC
TGAAGACGCTCGAGTTTGTTTTTGGATGAGAGTAGAGGATTTTTCTTGAAACCCTTCCAAACAACTTGTGCTGATGTGAG
CATTTTCAATGCTGATGCTATTTTCTTATAGACACTTCTGCTGCACATTACAGGTATATTCCTTGGTCTCACCCATGTGT
TACTTTATATTTACACCCCTGTGGAGCAGGAAGTCATGGTTGAACAATTTCCTCTTCCTAGTCACCAAGGTGTACTAAAA
AATGTAAAATATCAAGTGAAGATATACCAATACAGGTGCATCTCCAAAAATTAGAATATCATGGAAAAGTTAATTTTTTT
TCCGTAATTTAATTAAAAAAGTGGAACTTTCATATCTTCTAGAGTCATTACACATAAAGTGAAATATTTCAAGCCTTTAA
TTTTTTTATTATTATTTTTAATCTTGATTATGGTTTACAGCTCATTGAAATCAAAAATCAATTTTTCACTGGCCTTCTTT
GCTCATATTTACCAAGGGTGCCAATATTAGTGGAGGGCACTGTATTACTTGTATTGTACCTTTTGATTGTGTGTTAGATT
ATCGTGACCAAGACTTTATTGTTATATGTCCTAGATGCACTGAATACTGAACTATAAAATATGAATCAACATTTATATTT
CGTTTTGTCTCGACTGTAAGATTTGCAAATGAAAGGTGTGTGTTTTCAAATCAGCATTTCCAAAGAGGAAGATGTTAAAT
TCAGTTACTGAAACTGGATACAAATCTGTTAATCGGAGATGAAGGTCTGACTGTCTTTGTGCAGTCTCTCTTCAGTCTTT
TATAATGTGCTATTAATTCAGTATATTGACAATATATTCAAAATATCTCTCCACTGAACACTTCAAGTGACTCTCATTTT
ATTTAAAATGTTTGTATACACTAAGTATCACTTCAGACGTTCAGTAGCTCCAAAAAATATGGGATATTTGAAAGAAGTGC
AGTGTGGAGTGATTGCCGATAGAGGGCGCATCACGACCAGATTCTCTCAGTCACTGTTTTAACAAGAGAGACCTCTGAGT
TTCCTGGCACAAATACAGTGAAATGGTTTATGTTAAGATAGTAACAGTGGGGAACCAGATGATGGCTGTTAAAAAGCGTG
ATCTAAATATGCTATATTATATAACAGTTAGTTCCAGCCCAATAATTTGATTGGTCGAGTGGCCTTTCAAGCGTGCCTCT
GTTTCCTATAACCACACTGGGACGATTCACTCTTTGCATCACTCCGCTTGTCTGTGTTCGCCATGTAAAATTCTAGTTCC
TAGTTCGGAACAGTAGTGTTCACTACATCTCAAATGAAGATGAACAGGAAGAAGGGACACCGGTTTCAACAGAAGCACAC
CTCTAAAGGGAATTGTATAAATCAATGTGAGCTAGCCAGCAAGCTATAAAGCAGGTGTGGCTTCTTCGGGATCTACAGTA
CTGTGAAACATGTTTGTCTGATTTCTTCTGTGTTTGTGTGTATCTCGTACTAAAATGTTTCAGAAATTAAAACAAAATGG
AAGATAAAACAAAGGCGACCTGAGTAAACACAAAATACAGTTTTGGTAGTTATTTATTGAAGCAAAAAAAGTTCTTCACT
ACCAACAGCTTGTGTGAAAATGTATTTGTACCCATAGTTACTAATTCCCCAAATCTATGAAACTGCATTGATAATGGGGT
TCAGCTGGATGAGATGCAACCAGGTCTGATTACTGCAAACCCTGTTCAGTCACATGAATACTTATATAGAACTTTTTCAA
CAACATGGAGTTGGTTAAAGATCTTACTCAGTAACACACTACGCCAGAGTGGAAAGAAATTCCAGAAATGATGAGGAAGA
AGGTGATTGAAGTACATCAGTCTGGGAAGGGTTACAAAGCTATTTCAAAGGCTCTGGGACTCCAGAGATCCACAGCGAGA
GCCGTTATCTCCAAATGGAAAAACTCAGCACAGTAGTGAACCTTCCCAGAAGTGTCCGACCTTCCGAAATTCCTCCAAGA
GCACAGCGACGACTCATCCAGGAAGTCACAAAGATCCAAGGACAACATCAAAGGACCTACAGGCCTCTCTTACATCAATA
AAGGTCACAGTTCATGACTCCACGATCAGAAAGACACTGGGGGAACACGGCTCCATGGAAGAGTGGTGAGGTGAAACCCA
GTGCTAACCCAGAAGAACATTAAGACTCGTCTGAATTTTACCAAAACACTCCTTGATGATCCTCAAACCTTTTGGGAGAA
TGTTCTGTGGACTGATGAGGTGAAAGTGGAACTGTTTTGAAGACAGGGGTCCCGTTACATCTGGAGTAAACCAAACACAG
ATTTACACAAAAAGATCATCATACCTACGGTCAAGCATGGTGGAGGAGGTGTGATGGTGTGGGGATGCTCTGCTGCTTCA
GGGTCTGGGCAACTTGCAGTAATTGAGGAAACATGAATTCTGCTCTCTAGCAGAAAATCCTAAAGGAGAATGTCCGGTCT
TCAGTCCGTAAGTTGAAACTCGAGCGTAACTGGATTATGCAGCAAGACAACGCTCCAAAGCGTACGAGTAAATCCTAGTC
CTGGAAGTAAGTGAAAGACTGATCTTCAGGTATCGGAAGTGTTTGGTTGAAGTTATTGCTGCTAATGGTGGCACAGCCAG
ATTTAAGTTTAAGGGGCAATTGGTTTTTTTCTTGGGTGGTAGGTGTTGGAGAACGTATTGTTTTTCGCCGTGGCTGTGAT
TTATATACTGCTGATGTTCAGTATAAACTCACTCTTGCTTGTGTGATATTGCTTAATCAAATTGAAGAACCTTCCTTTAC
GCATGGTAATATCTGGGCTAACAGGGTACCTGTCTTTCAAACCTGAAAAGACTAATAATAATAATAATTATTATTATTAT
TATTGTTGTTGTTGATTTTTGGCATCCATATCTGATTACAAATGGTCATAATAAAAAATACACTGGGTGGTATGAAGACG
TGAGACTGTAGCTTATCAGTGAAAGTTGTGTGCATTAGACAGAGTGAAATGCTCCCTAGATTTGCTCTCTATTTGGGCTG
ATATTTTTTCGCTGACACGTCACCAGACAAGGTCGGTCATTTCCTGATTAATAGTTCTTTTTTGCCATTTGGAGGAGAAA
CTGAAAACAGGACTCGTTTGCCCCACATCATTCCTACTGTTCCATGGATGAGACATCGTGGTATAATGCACTGTTCAACC
ATAATAGCTTCATTGTTGAGCTATTGATTAACATTTCCATTTTGACCAAACATCACTGCTTCTACTTGATATTTTCCCGA
ATTTATCTGTTCTTACTCTGCAAATGTCATAGGATGTCTTCTTCAGATCAGATCTCATGACCGAGAGGGTCATAGGAAAA
CTTCTTTATGTTAGCACTTTCTAGGTCATGTGATCGTCTCAGATTAACTGAGGCAAAACTCATGTTAGGTTTAATCCTAA
CAGAATGATCAGATTTGAAATAAAATGAAAGTACAAGACCTGTCCCAGCTATTTAAAAAAAACAAAAAACTAACCGATAA
AGCTTCCCTTGGAAGCAACACATGGCCATAACACATCCTCACAGCTGTGGAAATGTGAGATTTCTCTCTGCTTTCCATCT
CTCTCTTTATGTGCTTGTGGAGGAATGCTTAGATTATTGTCTCTGTTTACTTTAAAACTGCGTTTGTGGAGCCATTATTC
AATCCACTACCATATTTCTCCAGTTGAGGTCATGTGCACTCTTTAAAAATAAATAAATAGGAAATTCAGTTGCTGGGTTT
TAGCTTGTTGTGTCAGGTAGTTGGATCAACATGACCCAAATTGGATTCATAATGGAAAACTCAGCGTGCGTGGTTGCTGG
GGACCTGAAAGGAAACAGGGACATTGCGTCAAGATTCATTTTCTGGAATATTCCACTGTGTCTGTTGAGTCAGAACAGCA
GCCAGAGAAAAGCCGAAGTAAATTAGAAGAAAATAGCTACAAGTTTTTATTCACTTTCAACTTAGTTGGACTTTTCAAAT
GAATATTTCTACATTAAATAGACATTTAACATGTAATAACTTTGTATTGTGTAGTTTAGCTTGATAGCCAATGGTAACTC
GCTGACAAAAAGTATGCTGCCTAATGTTATTTGGGGGAAATGTGGCCTAAGTTGGCTTCTAGTTTAACTTCTTACACAAT
TATATTAAGAGTTAGAAGAAAGTTACCTCATTTTGGGATACAATGTAACTAATGTTCTATTTAGTTCATTTTGTATGTAA
ACATTACGTTGCGTTATCAGCTAGCACTGGTCTCTCCAGCCCAGCAGTATTGTATATACGTTGGTCTCTCCAGCCCAGCA
GTATTGTATATACGTTGGTCTCTCCAGCCCAGCAGTATTGTATATACGTTGGTCTCTCCAGCCCAGCAGTATTGTCATTT
CACCCACAAGTTTGTGTAAAACTATTAACTTGGCATGCTGGGTCAACATCCTAACTCAACTGAGTCTTGGGTTTCCAAAT
TGCTCCCAGGTTGGTCATTTTTAACCCAGCAAATATTAACGTGTGGTTGTTTTTAACTTTCAGTTATTACTTATAAATCT
GTTTTAATGGATATTTTGATGTTTATAGATTTCTATAATCTTCCAAAGCCTAGGGCTCCTGACATTCCCCGTTATGTTAT
ATACAAGTAAAGGAATCTTACATTGATCTTATATGACTCCATGAACGACCATGTCAAATTGAAGGACCGATATTAAAAAT
GCGTATTAATTATCATTCTGAACTAGATGTCTTTACTTAAGATTTTTTTAGGACGGTTTTCTTAATGGGTATCATCAGTA
ATTTGAGAGCGCACCATAATGTCAATTGGTCTGAATACAGCAGACAAAATTGTACTATAACATGAACGTCTGGAAAGAAC
AAAAGGCCTCGGGATAAATTCTGGTAGCTGCAGAAATCCTCTTAGACAACAATTGCTGGTGAAGGTTTCAATTTCTCGAG
GCTAAGGAATTGAGACAATGCGCATTTGGGGCATGCCTGCACATGAAGCCGAAGAGGATTGTCTCAGACAGGAAAGGTGG
AACTAGTAGATGACTGAGGGTGTTGACATGCTCTACTCATTTTGACACAGAACGACAAGTCAGATTTGTCGAGGCGCTGC
AATGATAGGTGAGCACATGAACCGTAGCATAAGGGGCTGCAGTTTGTGTAGGCAAAGAGATGAACGGTTCGGTGAGGAGA
CGGTGTTGAATTTTTCATCTATTAAGACGTGCTTGGATCTCATGAGTGCTGGTCTAAGAGGTGTTCCGCGTGAGAAGGAG
AAAGATTCAGAGCTGTTATCCTGACTCCTGCATGATTGAGTTAAATGCTTACGAGTCTGTATTTATTGATTGTCAGTCTT
TGATCATTTAAGATGGCTGCCAGTGAGAGAGCAGATCTATAATGGAATCATGATAACGAATGTGCCTTTCTGTGTTGAGG
ATAACCATCAGTCAGGAATAAGGTTCAATTGATAACATTCTTTCAGAGGAATTATCGTTTGCTGGTCTGTGAATATCACT
TTCATGCCATTTCTGTATTACTTTTTTTCAGTCTTAGCTAATAAGTGATATAGACTTATACTTTATTCCAAAGCGTAGTT
GAATTCTTGGATCTGATTGGTCAGACAGTAATTCAAATACGTGTGATGGGTCAGTCATTAATTGTTGTTGTTGTTCTTGC
GGCTGCTGCAGTTAGAGGTCACCACAACGCGTCATCGGTCCGCATATTTGATTTGGCACTGTTTGTTGTTGTTTTTTTTT
TTACGCCCGATGCCCTTCCTGAAGTAACCCCCCACATCTTATCCGTGCTGGGTTTGGGACCAGCACTGAGTGCATCCTCA
AGTGGCTGGGGTTCCCTGCCCGGGAATAGAACCCGAACGTGTCGTTCGTTAATAAATTCATCATTGTAATCATTGGCAAA
TTGCTGCGGTAAAACTCCGACCACTCTGTTGTGGATTATTTTACTTTAACAGCATGCCCTGTCGTGTTTTGTTTAGAGAT
GCACCGACATATAAAGGCAATTTTTCATGCTATGGGACGATAGTTTAAAAACATCCGCTGATCAGGGCCGATTATATCCT
GTCAATCAAAAGAGGGCGGGAAAACACATGGGTGTGGTGCTGTGTGTAAAGATGTCGTCTCTTGTGTGGAACGAGGATGA
AACTGCAGTGTGTGATGTCTGTGATCTCGGCACTGATGATATTTTACACCGGACTCTGCAGCAGTGAAGCGGGAGTTTCA
GCGCGAGTCGAAATGATTTATTTATTTATTTTTGCCGAACTGCTCGCGCTGAATTAAAGCGCCAGTGCACTGTTGGAAGA
TTTAAATGAAGATGAGGTGATAAAGTATATACTACACAGAAATATATTTGTAGAGTAGTGTATTTCATATCCAGTGAATG
TTGATATAGGTTAATATATATAAGTTGATATTATATATGACCAGTGTGATGTCAGAGATGAAGTAGAAATGCTTGTGTTA
GTGGAGAGTGAATGTGAGACTAACAGGAGGGTTTTTACAATTCAGTCAATGTTCATATGAATTAATAACATTCAGTAAGT
TAATAATCTTACTTTAATCTTCAGAATCGAGTTCATGTGTTCATGTTCATCAGAGTAATGTGTTAATGTTTATGAGACCA
GTTACTGTCAAACAATGTGTTGAAATGGAGAGAATAAAGTTTTTATTTGCATTTCTTTCAGAATTATGGAATGAATTATT
ATTCATTTAAAAGGAGGTATAAAAGGCAGAATTATCGGTATCGGTCGATATCGCTCTGAATAATCGGTTATCGTATCGGT
CGATATCGCTCTGAATAATCGATTATCGTATCGGTCGATATCGCTCTGAATAATCGATTATCGTATCGGTCGATATCGCT
CTGAATAATCGGTTATCGTATCGGTCGATATCGCTCTGAATAATCGATTATCGTATCGGTCGATATCACTCTGAATAATC
GGTTATCGTATCGGTCGATATCGCTCTGAATAATCGGTTATCGTATCGGTCGATATCGCTCTGAATAATCGGTTATCGTA
TCGGTCGATATCGCTCTGAATAATCGATTATCGTATCGGTCGATATCACTCTGAATAATCGATTATCGTATCGGTCGATA
TCACTCTGAATAATCGGTTATCGGTATCGCTTGATATGACTCTGAATAATCGATTATCGTATCGGTCGATATCGCTCTGA
ATAATCGGTTATCGGTATCGGCCGATATCACTCTGAATAATCGGTTATCGGTATCGGCCGATATCGCTCTGAATAATCGG
TTATCGTATCGGTCGATATCGCTCTGAATAATCGGTTATCGTATCGGTCGATATCACTTTGAATAATCGGTTATCGTATC
GGTCGATATCACTCTGAATAATCGGTTATCGGTATCGGCCGATATCGCTCTGAATAATCGGTTATCGGTATCGGCCGATA
TCGCTCTGAATAATCGATTATCGGTATCGCTTGATATGACTCTGAATAATCGATTATCGGTCAATATCACTCTGAATAAT
CGGTTATCAGTATCGCTTGATATGACTCTGAATAATCGATTATCGGTCGATATCACTCTGAATAATCGGTTATCGTATCG
GCGGAGAAATTTAGTATCAGTGCATCTCTAGTTTTGTTCCTTAGTAAACAGCTGACAATCCCTTTTTACTGTCGCAATCA
CCGTTAACTCGAATGACTCTAATACCTACAGCTCATAAAGATAATAGGGAACATAAACGTTTCCACTTGAACAATCAGAG
ACACTATCTTGAACTTTCCCAAGCACTACTGAATCTACAACCTGACTCATGTGTCCCCTGCCCACATTAGAAAACACTGT
CAAATATTGTTGTGAATTATTCATGTTTTGATGCCATTTTGTGGCTAATTGTCCAGAGGCTCATGGGAAGATTGATACCA
TCGCAAACACTGCTAAGTACTGGGATATTTTTGCCCAAAACATTGTTGCCTCTGCCAGGAGGTTAAGACTTGACCAAAAA
TGTATGACAAGATAATGACTCCAAACATACATCCAAATCAAAACAAAGGCTTGTGGGTATAGGTTTGCGAGGCCCAGCTC
AGTGTTCAGATCTGAAAACAGCGGTCCGACTTGTAGAAGGAATTCTTGAACAAATCTAAGAAAAATGCAACGCTATATAT
GGAGTTACGGAGCAAGACGCGGACAGAATGCTGTTCTAACCATGTTCAAATATTCTGTTAAATGAGTTTTACAGCAAAAA
TCAGTTACTACAAGCGTTATGTTTCACTTTGGCACGTTTTCTGCAAAGGGTGCCAATAATTCTGAAGCTGACTGTATGTT
GCATGGGCAGTCAAACAAAAGGATTTGACGACGTTTACATAGACGTGAGGAATTTAGCGCTTGAGCGGCAGTTAAAATGG
CCTTTATGGAGAAATGTGTACTGTAAACTCTGAAAAAGAAAAGCTCAGCAAAGTGTCCGCTAATCAGTAAACAGCTATTC
TCACCACTCATAACAAAATCCTGCGTGAAATCAAAATTGGGCCGATTCCGATATTGATCCAGAACTATTTGTCCAGAGGA
AAGAAAATTAGGGTAGTACATATGTAGCTACGTGATGCTGAGATCCATTTTTTCACACTGAGGACGACTGAGGGACTCGT
GCACAACTTTTACACAAGGTGCAAACATTCACTGATGCTCAGGAAGGCAACACAATACATTAAGAGCTGGTGGGGCGGCC
GGGGGGGTAAACTTTTGAACAGTATGATCGGGGTGTAAATTGTTAATATTTTGTTTAAAGATCTTTTTTTTTCATTTAGT
ACTGCACTACATTAGAAGCTACTACATTTGATATTTACATGTTTCCTAGAAGACAAAATAATAACAATTTACACCGATTA
TCCTGTTCAAAAGTTTACACCCCCCCCCGGCTCTAAATGTATTGCGTTGCCTTCTTGAGCATCAGTGAACGTTTGCACCT
CGTGTAATAGTCGTGTACGAGTCCCTCAGTTCTCCTCGGCGTGGAAAAGATAGATCTGAACATCATATGGTTACTGTTGG
AAAGGGGTCAAACATGGTAAATGGCGCACTTATATAGCGCTTTTATCCAAAGTGCTTTACACTGGTTCTCATTCACCCAT
TCACACACACACGGTAGCAGAGCTGCCATGCAAGGCGCTAACTTGCCATCGGGAGCAACTTGGGGTTCAGTGTCTTGCCC
AAGGACACTTCGGTATGTGGAGTCACGTGGGCCGGGAATCGAACCTCCAACCCTACGATTAGTGGACAACCCGCTCTACC
ACCTGAACCACAGCCGCCCCATGCAGAATATGCTGAACATGCAGAAGATGCTGGAAAAGTAAAGAATGTGCAGGACCTGG
AGGATTTTTCTGGAACTTGTAGTAGTTTTGAAAATGCTAAATGGTCTTGTTCCTCCAGTGCTTGGACAATTTGTCTATAA
CTTCAAAAGCAGGTCAACTAGGCTTTTAGGTGTTTTATTCAAAATGGTGTCCATGACAAAGGTCCGAGTCTGATTCAGTA
TGTGCTGGTGTAAGAAACTTTGAGCAAGTGTCAGACATAGTAACGTAAGCCTCTGCAGCTATAAATTCTTACCATCCACT
GCTATTCTTGGTTTTCTGTGCGAGGTATATTTAACCTAGCTTTTTGGCCTCTTTGCTCACAGCATGGAATGGCTATCTTC
TTCTATTTTATTCACAGCACCGGAGAACTGTTTCTCTCAGGGACATTTACACTGAACCTTTAAGCCTCACGGAGCATAAA
CCCGTGCACAGGAAAATCTAAGATCTTTAAGCTCGTAGATATAACCCAAGTAATATTTACTTCAATATACACAGAAAAAA
AACCCAGGCAGCTCTATGAATCCAAAGATGTTTATTTATGTTAAGCATTTCGACTACTTTCTTTCTTTCCATTTGATCCA
CTCCTTCAGTGAGGTGTGCTATACCCAGAACAGAGAGATGTAATTACTTCAAATCACTTACGATAATGGAAAATAATGAA
GGAAAAAATACATACCAAAAAAGCTTCCATCTCCGTTCGACAGATTGAATCTTTTGAATTGAAGGATTCGTTATTTTGAT
AGATACATAAAAAATATTTGAGAAATTTAAAAATATTTGAATACTATAGTTTTAAATACCATTTTTAGAATATATATGTC
TATTTTTTAAATGCATTTTAATACTGTCATTTACTTGTCGTTTTATTTTGTTACAACTGTTCTTGTTTGTTTGTTTGTTG
TTATACTCATGTACTAAAATGTTTTCCCCACTCTTTAATAATAATAATAGTAATAAAATCCGGCCCTGCCCACTGATTCG
CTCACGACTGAGACTGACGGGGAGGCTGACCAATAAGAACACTCGCTCCTCATAAACCACGCCCACTCGTGTCTCAGCTA
TTCCTACTCGGCTTTCCCAGTGGCTCTGCGGAACATCAAAGAGAGTTCCTCGACCGGAAGTAGACACAAACTTTTTTTTC
CTCTCCCCTCCACTGAAGTTCTGTGACTTGCGCACTAGCGGACAGGGTGTAGCCTGGATGGTCAGATGTAGTACTTTTCT
CTCTAAAAGTTTCCCCCTCCATGGCGCTGCTCAGGAATCAATAGCCGAACGAGTGGAAGGAAGGAAGTAAAGTCGGGAAG
AGAAGAGAGAGACAGACAGACAGAGAGAGAGACAGAGAGACAGAGACAGGCGTCGCGGTTTCCTGCATGATTTTATTAGT
CCCTCCGCACAGGTTTTGAGCAGGCGCAGGGAGTCCAGGTCGAGAAGGAGAGTGTTTTGGGGACAGGGTCACAGGACGCA
CGGAGACCATCATGCACTGCGTGGCTCTAGTTTTGAGTTTACTGACTTTGTGCGCAGCGCGCGTTCACGCAGCAATGGAC
GAGTGCGTGGACGAGAGCGGTCGGCCTCAGCGCTGCATGCCCGAGTTCGTGAACGCGGCGTTCAACGTGACCGTGGTGGC
TACCAACACGTGCGGATCTCCGCCTGAAGAGTACTGCGTGCAAACCGGCGTCACCGGAGTCACCAAGTCGTGCCACATCT
GCGATGCCCGAGATCCGAGACAGCATCACAGCGCCGTCTACCTCACCGACTACAACACCCAAGCCGACACCACCTGGTGG
CAAAGCCAGACCATGTTAGCAGGCATCCAGTACCCCAGCTCCATCAACTTAACCCTGCACCTAGGTACGTCTTCCCTCCT
TCCATCCTCCATCTCTTCTTTACAGCTCGAGATCAGGAAAGGGCATCTACTGCACGGTCCTTCGTTACACTGTGGCTGGT
CAAATGTTTGTGGACACCTGGCCATCACACACACATGTGTAGATCACCCCTATCCCCCCCAGATGTTTCTCTCTATCTCT
ATGTACTGTGCAAGTTCTCTGTGCAGGTCCATAAAGGCGTGCGAAGTTTAGGCTTAGAACACCTACGCAGCAGCGGTCAC
TTGGAGGTCTACCTTCCTGAAGACTTGAGCTCCAACCATAATCTAGTCATTAGAAGCCTTAAGAAGAACAGCGTTTGCTT
TGGAGATAAAACCTGCAGGAAGGTAGATCTCGAGGAAGACGCTCGGTGACCACCGGTTTAGAAGAACTTTAGCGCAGGAT
CTTGATCTTTCAGATGAACCTTCAGAAATCTAGTGGAAAGCCTTCCCGGGAAGAGTGGAGGTTGTCATAATGGCAAACGG
GGGACGGAATCTGGAACGGGATGCTAAAAAAAAAGCATAAGAGTGTTATGGTGAGGTGTGCACAAACATTTGGGTGGTAT
AGTGGACCACGGTACGTGACGAATCGACTCAAAACTGATGTTGTATCTCAGCGGGTGATCATGATCATGCAGACCACCGT
ATTGGTGATTATAAGCCAAACCGCTATATACCACCACATGAATCATGAGCCTGGTCAGAAGCGGGCTGGTGTACCCCTGT
GTCTCTCACTCTCTCACTGCCTTTCAAAGATCAATACTCTGTAGGGTTTACTTTTTGACCCCCACATCAGATTGTTTGCT
GGTGATTGTTTGTTGTTTTCGTCGAACCGAGTGCAACAGGTCTTGGGAAATACAACCTGGATAAACATGGTATAATCAGT
CCGTACATGATGTCAGGGAGTTTTTATTTATTTATTTATTTATTTAGTGGTGATTGTTGCGAGCAAAAATGTTTCGCTGC
ACGAGATTGTCTTGCACGCTCGTTCGCAGTGATGTTTGTTGATAAACAAGACCTTTTAGCTGTACTCATGTTCAGCGCAC
TTGAGTGGAGCAAGGCTTTGATTGAACGTGCATCAACGTCATGATTACGTCACATGACACAAAATTTTAAAAAAATTGCA
CACTCCTCTGGATATTGTGGAGTTTGCCCCCCCCATCCCCATCGCAAAAATCCTGGAGGGACTGTGTAAGGAAGCAAAAG
ATGGGGCTGATTAAAATTTTTTTCTAGCCCAGTCTGTAGATTCGTACAGTGATTAGTTTTTAGAATGAAAAAGTTATCGC
TTCAACATGTTTGGAATTTCGAGGAAACCGGTAGAGCGTTACAGACTTAAAGTGCACCTATTATTATATTTTTTCAAATC
TTACCTTTCATGTAGTGTTATATACGTAGCTGTTTGTGAATGCAGAAAGTCTGCACAGTTTCAAAAAGTCTAAGCGCACG
TCGACGGAGTTACCGACCCCCAAAAGAAGGAGCCGATTCTGAACAGCTGAAACGAGTCGTTAGTCATTCCAGACTTTACA
GGTTTGTAACAAAAAGCCCCGCCTCTCATCTTCATTGGCTGCTCGCTGTCGGCAGTAGACTAATCACGACGGACTGCGAC
ATCTGACCAATCAGAGCAGAGTATGCTCTCTGAAAGGAGGACTTTAGAATGAATCATTTAGAACGAGTCATTTGTGACAC
TGGGTGGGGGGCGGTTTGCTGCATTTAAATGATGAGCACATTGAAGTGTTTTTTGACCTCGGATGCATGTAAATCTATTG
TATGAGACCTTTAAAACAAAATTAGGCAATTTCTAATCCATAATAGGTGTGCGCTAAATTATTAGAAATCATATTGTCGC
TTGTAATATAACATGTTCCTCAATCCGAAAAGTTCTACGAATCTCTATATCTACGAATACTAAAGTTGACAAATGTAGTT
TTACACTCTGACACGTTATTTTATTATGGCCGTGAATTTAATCTTCACACGTTGTTTCAATGAATGTTCCAGTGTTACAC
ACGAGCCTGTAGTTCTCTATTCCAGACGTCGAACGAGAAGCTGCTGTGACAGCGAGTTTGTCCTTATGGGAGTCATTTCG
CTGTTTTAGGGACAGCTGGACACGGTTTACAGAGTCATGTGTAGTTTACTCCTAATGGGAAGGCTTTGATGTGAAATGTA
GTGCAAGAAAAATAGACAGTAATCACATTAAACGTCATGTTTATAGACTTAAAAACAGTGAAACGCTAATTCACAGCGGA
ACTCCGAGCTGGTACGGGCCAACAGGAGTCGTCTAGCTTCGTTTTCTGAGGCTGTGTGTGTCGTCGTATCCATCAGAATT
GTCCAGAAAAAACATGATTATGTAATTCAGACAGTAACAGCAGACGAGAAGGCAGCTTCACTACTACCGAAACTACTCAA
GCGACTACACTTTTCACCGATCTTTCACCACTCAGTTCACTGCTGCCAAGTTTAAACAGTGTGCTAGAGAAATGAGACTC
GGGCTTTGTTTACACCGGTGCGTTTTCGTGTAAAATGAAAATGCTCCTCGTCCACGCTGGCTTTTCAGAAACGATCTCCG
TCCACACTACACGGCCGAATACGCATGTCACATGACCATTCATACACACTGGGCATGCGCATAGTGTAAACAGGAAGTTG
GCAGCTGGTCACCAGCAGGGACAACAAACTGGTGTGTCATGTAGGGCTTACGCTGCTTGAAATGACATTTCTTGCCGTTT
TCTCTGATCATAGCTCGCCTCTTGTGCATGTAGCAGCTGCAGTATTATAAAATACAGAAATTAATTAATGTTAAGGATGA
CGACAGAGCCAGCAAAGCTTGCGGTTCAGTCTCCATGTTGATGTTGTGTATAAGATCAAGGAGGCATAACGGTCATGTGG
TAGGGGCTTGACGAATCAGGGAAGGATACGTGCTGATCCAGAAGACCCAGTCAGGGGGCAAACGTGGGCGGACCCAGGCC
TGCATTTTCAAAAGTCTTCGTTTTGGTCTTTTTACATGGCAACACGAGCCCAGAGTTTTCAAACTGAAACGCCCGAGTGG
TGTAGACGACGGGTGTAACCGTAGCAACAGTTATGCATTTTAAAACAAAAACGCACTCATGTAAACAGGGCCTCATAACA
AGCAGGGGATTGGAGTTAAGACATTAGAGGATGCAGGAGTACGCCGTGGTACACGTACTAATCAAAAGTCGGCGCCATTC
GTGACCGTTTGTTTGCATGCACCCCTAAAAGTAGGAAGAGGGTTTCTGGAGGTTATGGAGTGAATAGTGGTACTCGAGTA
GTCAGCGTATGTTTATCAGATTACATGAAAATCCAACAGAAACACGTGATGCTATCCTTTGCCGAATCTCAAACGGTGTT
CTATTGGACGAATCGCGCACTACATTCGCTCTACAGGGTCAGTATGTTCGTATGTTGTGTTCCTTCTGTGTGCAGGTGTA
CTTACTTACTTTAATTCGAATAAAAACGTCTCCTGAAGCAATCCCATGGGATCCAATACGCCAACGAATGTTCCCCTCAG
CCTTTGCAGACAAGGATGTGCTTTTCACGTGATTTCATTTACTTCCCCCACATAGCTCATCGGATGAGCTCAGCCTCGGT
CTGATCGCTTACGAACCTCGTATCGGATGAAAGATGGCACGCTTGGGGAATGTGGTCTCTAAAGCTGATCAGCTGTCGGC
TTTGAGGCTGGCATGGCCAGGGGTGCTGAAGAGACCCGCATCTGTAATTACAGATGACTTTACTGCTAACGACGGGCGGA
AGGGGTCTCCCATGCAGTTCCACATACTTGTACTCAGACACTATAGTTTAACCCCCCCCGGTTTTCATGGGAAGTGAAGT
TAAAATATCTGTCCGTAATGATGGTGGGATTCTTTTCTTTCTTTTTTTTTTTTTTTGGATAGGATGTTGTGTGTGCATCT
CAGTAGGTGGGAAGCCACAAGAAGTCTGGAGCTTTGAGGCGTAAGCTCTTATTTTTATATACTTTGCCTTTGAAGGCTTT
TATCTCTTTTCTGCCTGGTTTGGGCAGGAAGCAGACATGTCCTGACTCGACAGTTCCCTCACTCTTCCCTGAACACTGCG
AGATGAAGCCTGATCTAGCAGCCAGACAGAATAAGAGATGACTCGGGTCGATATAAGCAAGTAGTTTCAGATTATGTAAG
CCTGGTATTTTCAAATATGTTAGCAATCAGATGTGGGCAAGTCATCCATATTATCCACGGCACACTGGTCTTTTGCGCAG
GAGGAATGTATGTCTGATTTGGGTGTAAAATATGAAACTTGGACACGTCTGTAAGTTGATGGCGAGGCGGTGCATGTTGG
ACGCCAATCAGGGCTTTTTACACTTAATACCAGGAATATTTTCCTTTCCTTTTCTCAAAAAAGCAAACACAGACCAAGGT
TTACATTTATTTAAGTTGCATTGCATTGTTATTGGGCATATTTCTTTTAGTTGAAACACAAACTCCACCTACCCTAGTTT
AATCAATATTACTTATCTTTTGATAGACCTTTTCTTTTTATCTGTAGTCTTAAACTGGACTGAAAAACAATCCAGTAGTA
GTTGATAAGCTCCCCACCCCCCTTTTGCGATAATCTGGAACTTTTAACCCGAGAGATCATTGTGCAAAACCTTATTCCTG
ATAACGTCCATGTACACTTTAAAAGCGAATACCGTTGAGAAATAATGGCAGATAATTCATTAACCTGAGCTGGTATGAAT
GAAATGTGTCCCAGTGGTGCCTTGGCATTCTGAGCTTATCATGCTGTATTTCCTGCCTGCAAAGAAAAGAAAGAAAGGAC
TGTTTACTCCTAGATAACCACTATCCTTTCCCAAATCATGTATCATTTGCTGTCAAATTACACCTAAATATTCCAGTGCC
ACATAAGGGACCAGGGAAGCTTTCCAGTAGATCCTAATGAACCTAAAATCCCTCGGCAACATGGTTAAATTATTATTATT
ATTTTTAATATGACGCTGAACATCTGTTACTTAATACAAATGACCAATGGTAGGTCAGAGAAACATATAGTACTAACTAC
AAGTTCAAATTATAACCAAAATCTACAAAAAGTCGGTACTGAGTGCAAGATAGTGACTGACCTTGGACTGTCACCGGCAG
CGAGAAAGGTGGTAGTGCTAGAAAAGCAGGTAGGAATGCCATCCATTTTGGTTTTTCCATGCGGCTCATGAATGTCGAGT
GAAGCTTGGCAAGGTCCGAGTAGTTTTCCGTTTATAACACTGAGATTTTTATCATATCTAATTACATGTGCCCAATTACA
CAATTATACTCATTCTAAATATTGATTAATTAGACAAAAATACAGATTGCCTACTTGCCTTTTTGTAGTATTTATCTCAG
TAATAGCCTGCTATTTAACAAAAACCCAAGGTAGAACTACTCACTATTACATCACATAAACTACAAGAAGTAAATATTGT
GTATAAACTGGTGACGATTCTAACTAGATGCAGTTTTGCCCACATTCAGGCACGAGGATGCTAAGCAAAGCAGGAAAAAC
GTAAGATTCTATATTTAGAGCTTATGTAAACAGGTTGATTCTGATTGCTTCTTTGTTAAAAACATACGTTCACGCAGTGT
CTCCATGGCCAGTCTCCAAACCAAATCATTCAGAAGCAGAAGTCTCTTGACTGAGAAGTGTTCTTTTTTGCAGTGAATGG
TCAATTCAGACCGACGCTACAGCTTTCAGTGAGAAGCTGATTATGAAAAGGCGCTTTAAACAATGATTATGCAGCTGTTT
TTCATTCTGCCCATTTGTCCGCTGAACAAGACTTGGCCCTGTTTGCAGCTGTTTTAATGGAAAGAAGTTGGCCGTACATC
TGCCTAACATTCGTTCGGATCTGGGAATGCTCCTATGACGCTCGTTTATACCAGTCGCAACATTAGCGATGCCTGTTTCC
TGATACACGTCCGTTTATCGGGACAGCATTTTTGTCCGCTTACGGTATAGGATTTCGGAGTGTCCCTGGTGTACTTCACG
AGGGTCAAGCATGTAGGAAGAGCGTTCTCTTCCGGTTCTCTAGCTTGCACCGGCACCCCCTCTTCCCCAGCCTCCTCCGC
CCCAGCTCTCTTTCTCACTGGCCGAGTGTGCGCAGAGGGCGAAGTCCTACAGTGTGGGAAAGTAAAAAGCAGATTGTTGC
CTGGGCCCTAGGGTCCGTTCTCCTTCATCCCTCGCAAGTTTTCTCCCCCTCCCAAACTCAAAGACCTTGTCATTTCCAAA
AGGGACCAGCTGGGCCAGATTATACCAATCGCACTTGAGAAGGCTGGAGGGAGTGTGAGTTATCTGCTTAGAGCCTGGAA
GGTATGATCTCACTGTGGGAAACTTGTGTAAATAAAGGACTGTGAAGTCGGGCCATTTACAATCGTAGGTATGCAGTCAA
TGCTTTGTTAGATGCAGCCAACACTGGTTGAAGTAAGTGACGGATTCATGCCAGAAAGGTTCATAGGGCATTTGGCCGAG
AGTAAAAGTATGCACCGGGGACTGGGGTCCCGTCAGACACAACAAAAACGCCACTCAAGCGGGAGGTTTTTACTTTCGAG
AGGTTTGATATGAAGCTTGAATTACAAGACCCGCGGAATGCGTTTACACCAATTAAAGTACTAATTTGTTTATATTTAGC
AAAAATAGAACCAGCTAAATTGGTTTGGAAACATTGCAGGAAGGTACAAACCCTAGTAAATAGCGGTAGGGTTCATATTT
AATAAAAGAAAACACCAGCGGTTTACTCCACACCCCATCTGGGCTTCAATCTGAATACTGAGACAGTACTAAATGGATGC
AGATACAGATTCTGGCATTTCCTTACACCCCTCTGGCATTGTCTTCTTTGGTGAGAAAAGAAGTCGAGGCTGTTAATTGC
TTCTCTAATTGTGTTGCCGAAGGTGGAACCCGAGTATCAGACCACCCAGGGTGGTCAAAGTGCAAAGCGTCGCCTCATTC
TCCTGGTGATAAAGCCATTGTGTGCAGCTGATTCTGGCCCACATGGCCAAACACTCCAAGGAAGAGCTCCTGCTGCTTTC
AGATTGTACCTCATAGGAGCTGTCAAACATACTGCTCCTGCTTTTGTCAGTGGACAGAGCTGTTTAACCATGAAAGGAGC
GAACCTCGTGGCCAGACTATTTACCATTTCTTATAATGGTTGTTGGTAAGAAAGGAAAGATGATTTAGCATTTGGACTTG
AGCACACTTCATTAATTCCATTACATCATCTTATCAGGAAATCTTCGGTGGTGGCGAGTGTGACTCATTTCTAGGCGAGA
CGCGATCTTGTCCCTGAAATGACCCTAGAGTACTTCATTCCCACCCTTTTGGCACACATGGCTGTGAAATGCACCTGAAT
CCAACGCGCTCTTGCAAGTCAGAGGGAGCCGTATTCTCTCTCACCTCCAATTAGTTTGTTTGAGTTCAGCTTATCTTTTG
TTTTAGCTGGCTTTTAGTTACTTCAGTATGCCAAGGGCAAATTAGTGGGGAAAATTCCTCCTGGGTGAGGTTATACTTGA
GTCTGTGTGGCTTTTACCCAGATGGTTGTAGTAGTACATCTTCAAATTCACATTTACATTTCCGAGGAAATATTTTCCAT
TAAAAAGAAAAGACGCACAATCATGGTGCATGCAGTAGAGACCATGCCAGCCGGCCACGCTGCTTCAGGATAGCCTTTGA
ATTGCCAGAACATACAAAGGTTCGGATAAGCAGCTTACGTGACTGGTGATTACGATGACTATTGCCTTTTAATGCGTAAC
CACTGGTGATTCGTTTATTGCTACAAATAGGACCTTTTGGAAGTGGTTGCTGCGACCCAAAAAAATGGCCGACCAATCCC
ACCACCTTGATCAGGACCTGCCTAAGAGCTTTTCCAGCAAACGTCATTGGTTATATTTCCCAAAATGTAAACAAATGAGT
CCTTCAAAGCACGCTTACTCTGTCAGGGATCGAGCAGCTTCTGAAGATGACTGAATGAATGAATTAAATACATTTGTTGC
ACCTTTATTTGTATTAAAACGGAAACTGCCCACTCCCATGACTTTTCTCAATACACACCTCTACTCTGAACCCTCCATCG
ATCTATCCATTTTCTGTACCGTTTATCCTACACAGGGTCACGGGGAGCCGGGAGCCTATCCCAGGTGACTCTGGGCGCAA
GCCAGGGGGCAACCTGGACAGGGTACCCATCGCAGGGCACAATGCTCACACATTCTCACTCAATCAGTCTACGACGCATG
TCCTTGGGGGGAACCAGTTGACCGCCTCCGATGATATTCCTACCAAGCCACCTGCATTAACCTATCGCTATATTTTTATC
ATTCGTAATATTTTCCTTTAGATCACCTGAGGATTCTATCCATCAACACTTGAGGCCTGAGCGATGTTTTGCGCGCGTCA
CGTCATCGTGCCGAAGCAGATGGTGTGATGTGCTTTATAATTTACTCGCGCATCTCCATTGTGAAGGGACTCTTGCTTAA
AAGCATATCCACCGCCGCAGCTTTTCTTCTTTATTTCCCAACAAGCAGCTCTTCAAAGACTTCAAAGTGGAGTCGTGAGT
GCTTGAAGTGTGAAACCGAGTGGGGTGTCAGTGGCCAAATACAGCTGGTTTTCACACATTAATGACGAAATGGATAACCC
TGAAAAATGAGAAGGCGTCTCTTGCTGTTTGTTTGTTTGTTTGTTTGTTTGTTTGTTTTTTCACCCCCGACTGGTACGGC
GCTTGAAGCCGTTCTGACTGCTTTGTATTATGATAAAATGTCCTCCCTCAGGCTGCAGTGTTAACACCTGCTTTTACAGG
AGGGGGTGTTTATTTTTCTTCTCCAAGGTAGTGCTGCCAACCATGAGAGCCGCACAATATAGCCAAGGGAGAAAAAAATG
AACTTCTTTCCGGATATGTTTTCATCATACAGCGGTAAACTGTGTTTAGGACATGTACTTTCTCCCCTGCCTTGTTTTAA
AGCATGTTGATGTTTGGCTAGTGTCACATTGTGCTTAGACATGTTTTTGTCCTAACTAACTCCTTTGTCAGCTCTGGTGC
TTTGGGAGGTGTTGTACATTAAGCAGGGAGTTCCCTGTACTGTATGGGGCAGGGTTGACAAACATCTATGGTGGCCTGTA
AGCACCAAACATTCACAAAAACAAAAATGCAACATTAAATCTGAAACCGTAACAGCAACTCCACAAACAAAAGTTTGGAA
ACATTGACATTACCTCAAATCAGAACAAAGGGGAGGTCCTTAATGAACATGGCATGCTTGTTGCTGATTGGCTGCATCAT
GTGTCGGTCTGAGAGACTACGCAAAACGAAGGTCGTTTACAGTCTGAGGAAATGGAAGCCTATTTGATGGTTTTAGTCTC
AACAGCATTCATGTGATGATAAAATAGATGTCAGTTTTAACCTTGGTGCGAGTAGCGAGCGCTGGAAAGATGCCTCCAGG
AAGCCAAATTATTCAGAAGAAAGGTATCTGCTGTAATAACTTCAATAAATGAGTTTCGCTCGACTAACTAGATAACAGAC
TGCAAAAGTGCAATTCTTTCTTGCTGTGAGAGTCATATGCCGTGTCCGATCAACAACAAGCATGAGATGTTTAATAACAT
CCTCCACTTTTTTCAGTTTGAGTCAATTTTGATGCGTTTACAAATTTGTTGTTGTGCCTGCTGTTTCACTGTTGCGTTTT
TTTTTGTTTTGCTGTTGTCTGTTGTTGTCCTCCACTTTTTGTTTGAGTTAATTTAGCTGTTTTTCTGATTTGCTGTTTCT
ATTTAGTTGTTTCTATTGAGTTTTTTTTAATTTTATACAGCCGAAAAGGCTTGATTTTGCTGCGGCATTTTTCAAAATTT
GCCGTGCAGTTTTTTTTAGTTTTTTTTTTGTTTTGTTTTTTTTTTTAAAAAATAAAAAATTTAAGCAGGAAACTTCTTGA
ACTGGCAAAATTGCAATTGCATGAAACTGTTCGGCACGCTCTTTCACAGCAACGCACACGTCGAGGCCCGAATCTGCGTT
TATTATTTTTTTAAATTGCACGGATCTCAGAATATTGTGCCGTTTGCTTCATTCTGTTTTCATCACAATGTGTGCGATCG
CGAAATCCTGGAGGGACTGATCTGAGTGCTGACGGCCACAGGAACCCCGAAAAAGTCTGTGTATTTAATCCCTTTCTAAA
GATCGTCCTTTTGTAAAGGGTTTTGGGGATTTGTAAAGGGTTTGGGGGGTTTGTAAAGGGTTTTGGGATTTGTAAAGGGT
GTGGGGATTTGTAAAGGGTTTGGGGGGTTTGTAAAGGGTTTGGGGGTATTGTAAAGGGTTTTGGGGGATTTGTAAAGGGT
TTCAGGGGATTTGTAAAGGGTTTTGGGATTTATAAAGGGTTTGGGGGATTTGTAAAGGGTTTGGGGGGTTTGTAAAGGGT
TTGGGGGATTTGTAAAGGGTTTTGGGGATTTGTAAAGGGTTTGGGGGTTTGTAAAGGGTTTGGGGATTTATAAAGGGTTT
GGGGGGTTTGTAAAGGGGTTGGGGGGTTTGTAAAGGGTTTGGGGATTTGTAAAGGGTTTGGGGGATTTGTAAAGGGTTTT
GGGGATTTGTAAAGGGTTTGGGGGTTTGTAAAGGGTTTGGGGGGTTTGTAAAGGGTTTGGGGGGTTTGTAAAGGGGTTGG
GGGGTTTGTAAAGGGTTTGGGGATTTGTAAAGGGTTTGGGGATTTGTAAAGGGTTTTGGGGATTTATAAAGGGTTTGGGG
GGTTTGTAAAGGGTTTGGGGGTTTGTAAAGGGTTTGGGGATTTGTAAAGGGTTTGGGGGTTTGTAAAGGGTTTTGGGGAT
TTGTAAAGGGTTTGGGGGATTTGTAAAGGGTTTGGGGGATTTGTAAAGGGTTTGGGGGATTTGTAAAGGGTTTGGGGGGT
TTGTAAAGGGTTTGGGGGATTTGTAAAGGGTTTTGGGATTTGTAAAGGGTTTGGGGGTTTGTAAAGGGTTTGGGGGTTTG
TAAAGGGTTTGGGGGTTTGTAAAGGGTTTGGGGATTTGTAAAGGGTTTTGGGGGGTTTGTAAAGGGTTTTGGGGATTTGT
AAAGGGTTTGGGGGATTTGTAAAGGGTTTGGGGGATTTGTAAAGGGTTTGGGGGGTTTGTAAAGGGTTTGGGGGGTTTGT
AAAGGGTTTGGGGATTTGTAAAGGGTTTGGGGGGTTTGTAAAGGGTTTTGGGGATTTGTAAAGGGTTTGGGGGATTTGTA
AAGGGTTTGGGGGATTTGTAAAGGGTTTCGGGGGATTTGTAAAGGGTTCGGTTTGACACTTTTGTTAATCTTTTTGAGTC
GAAATTGATTTATTAGATTTTTTAAAAAAATATTTCAGCGGCTAATGTTGACGAAATATATAATTTAATGTTAGCGAAGT
TCATTGAACGATTTTTATTTCACATTTATGAGCTTAACATATTCGGAGTAGCTGAGGGGGCGGGGTATGTTTGGTGTAGC
TTGCGCTAGTGTATGCTGATGTTAAATTGTTAAGGGCTCCTACACGAAGTTAGGAAAGATTAGTCAGGATTGGTAAGACA
GTATATTGTGAGTAGACATCCCTGGATGTCATAGCAGCGTGACATCACGTAGATACAATGAACAAATCCTTAGCTATAAT
CACGCAAGCCTACAGTGAGCTCTGGTGCAGCGATCGTTTGGTCTCCAGCAGTACTTTCATTTCTGTATTTTTTGTTAAAC
GCCATTCATTCACATCTTTCTGTTGTTGTTCAGCCAGAGGTCAGTGGGGCTTCCGGAGCACGGGAGAAGTAGAGCCAGGG
CTGTAATTGGATTCCCCTCGGTCGCTTCCTTTTGTCTGGCTTGACCAAACATGCTGTCCTTTTATACGTCAGCCAAGCGA
ATTCTACACTTTGTTGTGACATTCCAGCGTGCTTTGTGCTCTGCGTACTCCCGGCTTGTACGCTCGCCTTGACAAACTTC
TAGTTTCTTCATCTGTTGAAGGTGTTGTGACGAGTCGTATTATAATTTCTGTAGTGCGGAAGTTCTTTCGAATGGTGTTT
AGCACATGTTCTAGTCCAGAGCAACGCTGGTGATGAAGTTCCTCTAGAAAAGGAAGCGAATGTCGCTGTAACGAGGATGT
GGAGGTTTATTGCCGCCGAGGTTCATGCGTGTGATTTCAGTAAAGCGCTGTAAGATGTTAACTTTAAGGAATGTATACTT
AACTATTCCAGGAGAGCTCACCAATGGATAACATGGAGAAGTAAATGTATAACTTAAAAAAACAACAACCCTGTAGCCTT
TCCATTTTTTTAGTCTCCAAGCTTTGGAGAGACGTACCTTCAGGTTCCTCGTGGAGATCGTCAGTAATCAGGTTTAGATG
CTTGTTTTAACCCCTGCGGGTGTTTATATTCCGCTCCTATAGGACACGCCTGAATAACGCCTCAGCACGTGTGGGAAACA
AGCACCATGTTGATCCTCCGCATTTACATCGGTTCATAGTCCTCAAGCGTTGCTAAATAAATCAGATTACTTCAGTAAAT
CCTCAGATCAGCACTGTGAGGAGGTTTATTAAAGGAAAAATAGGAGTGTCTTCACCTGCGGCTCCATCTTTAAGCCTTCT
GAAATGTCAGTCTGCACTTTAAAGATGATGATGATTGAGTGTGTGTGTGTGTGTGTGTGTGTGTGTGTTTGTGTGTGTGT
GTGTGTGAGTGTGTGTGTGAGTGACACAGAGAGAGATGCACAAACAGAGAAAGAGACCGAAAGAGAGAGACACGTGGACA
GGGAGAGATGGAGAGAGACATATTCACGGACGGGATGGGACAGAGCGAGACACACAGAGACAGGCAGAGACCAAGGGAGA
GACATGTACACGGACAGAGAGGCACACACATGGACGGGGAGTGACCGAGACGAACAAAGAGAGAGACCAGTGTAGAGAAA
GCAACACAGACACAGGGAAAGAGAGACACACACACGGACAGGCCTAGTCCGAGAAAGAGCGAGAGAGAGACACGCGCGCA
CAGACGGGACTAGACCGAGAGAGAGACACACACACATGCGCGCACGGGCAGGCCTAGTCCGAGAGAGAGAGAGACACACA
CACGGACAGGCCTAGTCCGAGAAAGAGAGAGAGAGACACGCGCGCACAGACGGGACTAGACCGAGAGAGAGAGAGACACA
CACACACACACGCGCACGGGCAGGACTAGTCCGAGAGAGAGAGAGACACACGCACGGACAGGCCTAGTCCGAGAGACAGA
CACACAAAGACAGAGGGACACACAGCGAGAGAGACAAACATGAAAAGAGAAAGAGAGACAAAAATGAAGAGAGAGACACA
CGTGTCTAGAGAGAGAGACGGGGTGAGACGCAGAGAGAGACATGAGAGAGACCGGGAGAAGACGTCAGGGTCCTATCTTT
AGATATGAGGTATAAGCTGTCTCTCCCCCTCTGTCTCTGGCCCACCTCTCTGAGCTCTAGAACATCACAAAACTCCTTTG
TCTTGTTGTGTGTGTGTGTGTGTGTGTGTGTGTATGTGTGTGTGTGGGGGGGGGGGGGGGGTGTGTGTCATCCTTTCATG
AATTACTCTTTTTGTTTGCTCATTCCTACTCCTCTGTACCTCTTGCTCTCTTTTCCCTCTTGTCTTCTTTCATTTTACTG
CTGTCCATCTCTCCTGTGCAAGATCCCACCTCTCTTTCTCTCTCTCTCTCTCCCTCTTTCTCACACACACACACACACAC
TCGCGCACACACTCGTGACACAGGTCAAGACTTCATCTGGAGATGTTTTACTGCCTCAGATTTCTGTCCGTTCATCAGTA
TTCATTTGGAGTTAAGACTCGACACTCTTTGGCACTGGAAGCTAACTGAACGTTTGAACGTTTGCTTTGCAGTCTTCGCG
TTTGCTGCGAAAAGTCCCAAATAACAAAAAATAAACGATGCAGTGGGATTCTACGCCACATTGAGCGAGTAATCAGCTCC
TGGATAACCGCGTCACATTCCGCACGCGTTTCATTCGTCTTCTGAGGTTTCCAGGCGTGTCCTCCCGTCGTTACTTCATC
GTATACTTTGTGCCGGGACGTCTTTCCCTGTACTTCGTCTGCCCGCGTTCTTGTTCTCGATGAGCCTCCTCATAATAATT
CCCCATGAATTTGTCCAGATCTCGTTGTCTTCACGCCGAACCCCTTCCTTGATTAATTGCGGTTAAATTTCCATGTTTTT
TTGTTTGCCCGTTCAGAGTGCTGCTTCACGGTCACGCATGGTCACCAGCATGGTGTTCGCCTCACACGATCATCCGTGAA
GGAAGAGCGAGAACACAAACTCTGAATCATTCTGCGAGAGTGCACTTTTTCTCCTGGCCTGAAGGCGCTGACCCGAATCT
GACCCGTGAGATTTTACTCTGCAGGTAGACAGCCTGCACGCTGAGACTCGTTATACTCGTTATACGCGGTGTATCGCCTT
CGGGATAGTCAGCCAGTAGCCGTTACCCAGCTTCCCATGTTTCATTGACTACGTTTACATGGACAGCAGTAATCTTATTA
TTGAGCTTACTCTGAATAAGACAATGATCTGATTAAGGTGTTCACACCAGTCATGTTTAGAGTACTCCTGTCATGTTCCC
GTGTTACATGTTCTAGAACAGAGATCGATTAACGGCTCACGTCATCACGTCACCGCGCCACGCCGTCCGACGTCCCTCCA
GAATTTCACGTATCGACATACAGTTGGTCTTCGTTATGGGACCGTATACAGTTCTGGGTGTTTTTATTTTTAATTTTACG
AAAGCTTCGAGTGCAGTTCATTATTTGTCATGCTGCAGATAGACGACAGCTTGAAGCCGTGGGCTGCGTCCCAAACCGCG
TACTTACTTATATAGTATATAGAGATGCATGTATTTCTCCTACTATATCGCAGGTAAGTACGCGGTTTGGGACGCAGCCG
TGCTCTCTTGTTTACGTGAAACGGTCGAGCGCCGCCGTGTGTGTACGTGTCCTGTCGCACGATGCGGTGAAAACTCTCAC
AGGATGTTAATAGTGTGATTAAGGCGTGTACATGTCTGTAATGCGACTAAAACAGGAATACTCCACACGTCTTAATTCCA
TTTGTGTTCACTTCGAGTGTGACTTTAATCAGATTAAGGTGGTCAATAATCTCTGTTCACATGCTAGTTTCTTAATCAGA
GTATCGTCTAAATCGGGTTCATATCGGATTATTGTTGTCCGTGTAAACACACGGAGTGACTTCCAGTTAACTCCTCACCT
GTTTTTAGCCTTTTTTTTTTTGGTGGAAGCTCTGGCATTACACCACCTTTTGTTCACGTGGCTGCTGATGTAACAACACC
GAGATCCGAGCTTCTGAACTCCCTGCACCTGAAATGCTCATATGAGGATTTATGCATCTTCATGAAAATCCACTTAGTTT
ATAGGGATAAAAACACCGGTGTTTGTGTAATGTGAACCTTCACTGAAGCTTCAAATCATAGAATTAGTTGTTGTAAATAC
ATATTATTTATTTAATATGTGCACAGAGATTTCTTGAAAAATATGTGACAAATAAGATTTGCCGTTCAATTCGGACAAAA
GTGGTGGGGTTCTAGAAAGGGAGGCGGAGTTAGGGTGTGTCTGTGGCAGCTGCAGTTCATCCCTCCAGGATTTCGCACGT
TTGCGATCGCAGAAGTGAACGTGAAACTCCGCGATATTCCCAAGGAGCTTGCAATTCTTTTCCAAAAGTGTCGCAGGTGT
TCTGCGGATTTGGGCCAGGACGCGTCACGTGACCTCATCACAAAGCCCGATTCAATTCGCGTGCGTCGGACGTGAGTACA
GCTAAAAGGTCTCGTTTACCAACAAACGTCACTGCCAAGACACGCACAAAACGGAAATGTAAAAATGTTTGTGCTTGAGC
AGAAGTGTGCTGAATGAAGCCAGCTGTCCGGATTTGCCTGCAGGGGAAGTGCTAGCTCTGAGGTTAATCTGAAGTCCACA
AGTCCTAATTCAACTAACGGACCAACTAATGGTTAACATTTTATATAACGTATTATAACTATTTCTTGAGTTCAAACCCC
AGCAGCAACAAGCTGCCACCGCTGGGCCCTTGAGCAAGGCCCTTAACCCACAACTGCTCTGCTGTAAAAATAATTGATCA
TTGTAAGTCGCTCTGGATAAGGGCGTCTGCCCCCTGCCGTAAATGTAATGTATATTAGTCCAAGTCACCTTCCAGTTCTC
GCTGTAGTAGCCGAGTTCTGCGCAGAACTACCTGCCGCTCTCTCCTCATGTCATAATTACATGCATGGATATAAGCAGGA
TTTACAGGCTTTCCACAGCATGCAATATTGGCCTTACCGAGCGCTGCGAGTTCCTTCTGGAGCGGAAATTTGCTCGGATT
ACAAGCCTGTGTAATGGTAGGGGAGGCCTGCCAGCTCTCTCTTCTCGCTTCACTCATGATGGAAACATGGCATGCCCAGC
AGTGCATTACATTGTCACCTGCAATAAAATTTGAATTAGGGAGAGTTTTCTTGTTGGCTCATGCTTGGGGCTTCCTTTGG
GTCTTTCTACCCCCCCTCCCCCCTCAGGAAAGTTGAATAAAAGCTCATTATTGATGATGAAGAACAGGCCTTCATCTCAG
GCTGTTTTTAAAGAGATAAGCTCGGCACAGACATGGAAACCAGCAGCACAAAGGTCTTAGAACGCAGATTGTGGCGTCAG
TGGTTACTGATTAAGACGGAAAGACACGGCACCTGGTTGCCATCATGTCTCTCTCTTGTTTGAGTGTAACAGGCATCTGT
TTTTAACCACGTTCTCACACAGATTTCATGTTAAAACGACATATTGGAGTTACATATTACATTTGTACAGCACTTACAAA
CAGAATAGTGTTTTAAGTATGTACGAAGTAGGGCTGCAACAATTAGTCGATATAAATGTCCAGATAGCAAAAGGATGTTG
GGCCAACATGGTCCCGCTGGGCCCACCTCAGCCGTTCGGTTAGGTGCCAACACTGGCTCAGCATAATATTGTCTGTTGGG
TCAACGTTGGGTACCAGACTTTCCGCAAACTTCAAATCCACCTTAAGTCCACCCTGCCACTTGGCAAAATTATGTTGGGC
CAACGTCGGCACCCAACTGAATAGCCGACGCTGGGCCAAAATCATTCTGCCCATCGGACCAGTGTTGAGTACCAGACTTT
AACCCACCTTTAATCCAGCTTGTCGCTGTCGGGCCAATGTTGGGTGCCAGTGTTGGCCCACCATAAGTTTCTGTTGGTCC
AACATTGGTATGCCAGGGCCGAGAGACTTTTCATCACCTATAAATCCAGCTTGCCGATGGATTGGCAACCAACTTGGCCC
AAAAGAATGGCCGTCAATTTTGTCCATCAATATTGAAAAATGATCAACATGGATTTTTATATTCAACATGTTGTTTACTG
TAACCTACAGCAGCTATTATCTATATCTCTAAACCAAACAGAACAGTGCGACTGAATGTGTTTAAAAAATAAAATGAAAA
AAGGGTTAATATTGTTTCACGTGCATTTTGTTTTTCAGGTTTGTGTGTACTTTAACGCACATTTCCAACCGTTAAACGGA
GGACCGAAAACTAATGGTTAACAGTTTGATATCACATTTCATAGAAGGGGCTTGATATTTTGAACAGGATACAGGGAGAG
AAAATACGCACTGAAGAAGTAAACAGTGGTGGTTGTTTTTTTTTTGCTGTCAAATGTAATATGATGTCCCACAAATGTGA
GAGACAATTTTATTGTTGTCATTAATATAATTTTCCCCCCATTTGCTATACAAAAACACAATGTTATATGAATGACTCTA
GTCTCTTGCCAGTATAGTGCAGCATTAATGGTCCTCGTTGTATGTACCACGGTAGTCACTGCACGTTTGGTTTAAAGGTG
CATCAGGTGGATTAGGTCTCGGTTAAGCGGGTCCGACATTTGAACGTCCGTGTTCGCGACGCTCCGTCCCCGCACACGCA
CGCCAGACCAGAAGTTTTCTCAGCAACTTAGTTTTTCTGAGGCCATGGCTCGATCCGCTGGTTTTTCCTCATGTTCTACG
TATCTTCCGTGTTGTGTGTGTGTGTGTTTTTGTTTTTTACATGGAAGGAATTAAAAAAAAAAAAAAAAAAACTTTTTGTA
CTTTTAATTTAACAACATGGCTTCCACCCTCCATTACTTGGCAGCTTATAAAATAGCACTTGATCCAGCACGTCCTGTTA
GTGCTCCGATAGATACACAGCATTTCCACACAAGATACACAATCGAGGTGATGAAACTTTTTGGCTAAAGTTTTTTTTTT
TTTTTTAATGTTTTGTAGACTTCATGCTCTCACATGTAAAGAAAACATGCCCCTGGTTTAAAGGATCAGCTGACCAAGCA
CTTATCCGCTACTCTTGCAGCTTACTTTTAATTTATTTCATAGCTTTTCACGTCAGGATGAGACGTTACCCGGGCCCTGT
GCGACCGTCTGAGTAAAGGTCTTGTTTTTGATGAGGTAAAGGGAATGTGTGTAGACCTGGTTTATAAATCAGGACATTAC
AAAGTTCAGAAGAATGCAGCTGTCCATGGTATTAGAGGCGATAATCACTGCTCTTTACAGCTCCTGCATGTTCCTGTATA
GCAGTCGTACGCGGAGTCGGAGAATGCAGGTTACTGTATTATTATCCACCAGCCCTTTAGCCATTCTGTGTCCTGAAGTA
GCGGCAGATTTTCCCCTCGCGCTCCTTCAGCCTCACGTTAGCCGTAGCAGCTGTTCAATAGGCGTCTGTCCCGTTTTAGC
CTTTTCAGAGCTGTATTTAGCACCAGCAGATAAGGCCACTCCAATTAACCTCCGATTCTGTTCTTTTCTTCTGGAGGATT
TGCGAGCCGAGTTTGTCCAGGGCTGAATAGCGTACTCGGGTCCATGCTAATTAACGTGTTTTGCAAGCTTCATCTAAGCC
TTCATGCAAAGCTTTGTAAACTGGAAACGTGTCCGCAGGAAAGCAGTGACGGGAAAGTCATTAAAACTGGATTTAAGTGA
AAGTCGTTGAATATTTTGTAGTTTCCACAGACCAAAACCTTCAGAAGATTTAAAGTAGCTTTGTGTTATTTATCTGTATG
CTGTAGAATATTCTGTGGTTTAGGTTTTTGTTCTTACTGGGTGATTATGAAGATGATCACTGAAATATACAGCGACGTTA
CGTCTCGACACGTGATGCAGATTTCACGTCTGGGCCGTTTTATTTATATATATATATATATATATATATATATATATATA
TATATATATATATATATATATATATATATATATATATATATATATATTCATTCATTCATTCATTCATTCATTCATTAATT
ACTTCAGTAGTTGCCCAGCAGAGAAGTAGGACACAAAATCCCGGACACACAAGTATGTGGAAACGGAGCAAGTTTGATTG
TAAACATATCGAGAGACGATTTAAAAAAAAAAAAAAACGCAGACCAAACTACATCGAGATATTTTATCTCGTAATCAGAA
CTTTTTGCTCGACAGCTTCCTGTTTTCGTGGAAGGACAGAATGCGACGTGGTACGTTTTTAAAAGTGACGGAGAACTGTC
TTTACTCTTAGTATCCGTCGAGACACTTCAATAACTTGTCGTACATTATCGTATTGTTATACACTAGCTACCACTTGTTA
TTTTGTTTGTTTGCTCGCACAGTGTGCTAGCTATTAGACTTCTGGATCCCTCATCGTTAACCTTTACCAACAGGTTTAGT
GCGAGACAGCAACCTTCGAACAGATGTTTATTTTACGGTAGCCTCATCGGAGTTCTTGGAGCGCCTTCGTTCTTTGACGT
TGTAGAATTGCTGATGGAATATAACTGATGTGAAGAGACCTTTGGCTCGTTTCTTTCCTTTTCTTGTACCGTGGTCCACG
TCTATAGGAGTAGAAGTAGAAGACTGGCATTACTAGTGCTCTTTTATAAGATGTATAAAATATGGTGACGATAATGACGC
TCGACTTGAGCCAGGTTTTCCTTTTAAGTGCGTCACATGCAGGTTCAGACTAAACAGGTCTGAAGCTTATGATGGCAATC
TTCAAGCCAGAGTAAGTTCAGCAGGAGGTTGGAGAGACTTTATCTCCTAGCAGCAGGTAGCCCGAGCTCGTCTCTTGCTT
CAGATCGATCAGCAGATGGTTTTATTTATTTTTTTGCTGAGTGAGGTGTCTGTGGCTTTGTGTATCCCCGCCAGCTGTGA
GGCCTTTTCATGCTCTTAAGCTGCTGTGTGTGCTGCGTGTTATTCGGATGATTTTTGTTAATGATGATGAATTCAGTAAG
GCAGAGCACAGGAACTGCTTACAGCTGGCTCTCGGTGTTCTCCTTCCTCCTCCTCCTCCTCCTCCTCTTGTGACCCTGAC
CCTGGTTTTGTCTGAGTCAGCCAAGGTTTCCAAAAGCGTAGGTAGAAAGAGCGGATGGTGTGTGTGTGTGTGTGTGTGTG
CGTGGGGGTCGGGTGGGGGGTGGGGGTGGGCTTGGCTTACATCCATGTTTCCCTTATCTGCTGCTGTTTTTTTTGTTTTG
TTTTGTTTCACAGGAAATACTAAATCGCTTCAGGGAGTTTAGAAAAATCAGACACAGACTGGACTTGTAAGAATAAGTGT
GTGTGTGTGTGTGTGTGTGTGTGTGTGTGTGTGTGTGTGAAAGCTAGAGCAATAGTATTACACATGCAGATTTAATATCA
TTTTAAATCCCCTCATGCAGTAAACCTAGACACAAAGGGAACACAAGTATAAAGAGTTGCTCGCCATCGTTAGCGGAGAC
GTTGCTCTGACAGTCACAGGAGAATGTTACGCATCTGCTTGTAGAAGCTACAGTGATGCTTGAAAGTTTGTGAACCCTTT
TTCGAATTTTCTATGTATCCGCATAAATATGACCTAAAACAACATCAGGGTGATCCTTGTTGGTCTGCGCTCCTGTGGAG
GGGAACAATGGTGTTAAATTTCCTCCATGTGTACACAATCTGTCTGACTGTGGACCGGTGGAGTCCAAACGCTTTACAGA
TGGTTTTGTGACCTTTTCCAGCCTGATGAGCTTCAACAACTCCACAACTACTCTTTTTTCTGAGGTCTTCAGAAATCTCC
TTCATTCGTGCCATGATCCACTTCCACAGACACGTGTAGTGAAGATCAGACTCTGATAGATCCCTGTTCTTTAAATAAAA
CAGGACGTCACTCACTCACACCTGATCATCATCCCACTGACTGAAAACACCTGACTCTAATCTCACCTTCAGATTAACTG
ATAATCCTAGAGGAGATCTGTAATATTGGCTCATTTTCCTCGGTAAATAAATTATCAAGTGTAATATATCTCTCTCATTT
GTTTAATTGGGTCCTGTCTACCCGTTTTAGGACTAGTGTGAAAATCTGATCCTGTTTGACGTCGTGTTTATGCAGAACTC
TAGAAAACGTTCAAGCACCACTGTATATGCTGGCAGAATGCACTGCAGTGTCGAACGCGGTCATTTTTAAAGCGCTAAAT
TCCATCGGATGTCTCGCGTCCGTTCGTTTCAGTCCCGGGAGCGTTTCCATGACTCCGTAAACCCTCATGTGTTTGCGTCC
TCGGCAAAACACGATAACAGGAAGTCTCGTGTCTCTCTTGCGTCTTTGTGTTTCCATACGAGGTGTTTGTGGAATTAAAA
TCTCATTGAAGCACAATAACCCCTCCGGCTTTTCAATACACACTCCTCGTAAACCTGACGGGAGAGTCTCCGCGCGGACT
CTGCTTATTTCCTCCCGCGGATAAACATTATTTACCTGTGTATATAGGGCTGGGCGATACGTTGATATCGTGCGATATCG
TGATAAATGATTACGCGATACACTTTTGAGATATCGTTGGTATGGTGATGTATTATTATCATTATTATTGTGCTGTTTTT
ATTTGATTTATTTTGCTACAGTTTGTTAGCTACATTGCTGCTTATCCCTGATGGGTTTAGTCACTCATACTGAGAAGTGA
AGGTCCATGCCCCAGTGAAACTATGAAAGGAAAAAAACACAACTAAACAACACCGTTTAAGAGTTCCTAAAGCACTTTTT
ACACACCAGGGTTAGACCACTCATTCTTTATTCATTTATTCCCCCCACGTCTTAGAATAATTATAAAGTCATCAAATCTC
TGGAGTAACACAAATGGAACTATGGGAATTATGTTGTGATAAAAAAAAGAATTGAATATTTTAGCATGTTTAAAGTAAAC
ACCCTTTTCCCCTAGAATTTCCAGAAATGTGTTCTTGGCGTTTTCTCGAGTGATTTCTTGAGGAATTTCCCCGAGATGAT
CTTTAAACGGTATTAAAGGAGTTCACACCGACGCCGGACTCTTATCGGCTGCTTTCCGGGATGTTTCCCTCAGAGTCGCC
CGTTTAAAAATACATTTTTGTTGTAAATAAATTCTCTTTCATTAGAAAATTGTGTCGACACAGTTATATTTTTGATTTCA
AACGTTTAATCACACACCTTCAGATCAAAAGGTTTCTTTAACATCATGAGAAACGTTTCACTCGAGTGTCCACAAACTTT
CGAGCGGTAGTGTAGATCTTCCTCCCCAAAGCCGTACACTGTACAGTCGGTGTTATAGATTTAACGTGCAGATATGTCTG
TGTTGATTTAAGCAGAAATCTAGACCAGGTACTTGTTTGTACAGAGTCACGCGTTGGAAAGTCAGACACGCCGCCGTGTT
GATTTGAGATCACCAGTCGGAATTCCCAGTTCATTTTTATGTGGAAATTACAAGTTATGATCTTTAGTTGAAGTGCAAGA
CGAACCTTTCAGTTCCGTGTGTGTGTGTGTGTGTGTGTGGTCTCAGTAGTAGTACACACAGTATTTACCTGGTACACACC
TGGTGTTCTTTTTTGGTGAGAGTGATGTGTGTTTCTGTCCAGATAAAGCTGCACAGCGCGAGAATGAAATGATTCCATGC
ATCATTAGTTAATACAATTGAAAATAATCTGAAATTCCCTGCGGTTGCTGTTTAAACAGAGACAATTTGTCACCTTTTTA
AATCAGGAAGCGTGACCTCTCCTCCTCTTCCTCTCCTCAACCAGAGCCCATGAATACTCCCCTCCCCCTCCCCCTCCCCA
GCGCAGGGCATGCTATGTTGGGAGCTTCTCCTCATATGATTTTGACAGAACCTCGGACTGTTTATGCAGCTGTTCCCTGT
TTGTCGCCAGTGTTAAAATAAAAGTACGCGGGCCTGGATTTACAGGGAAACTGCTCTCGCCCTGTCCTCGGAGCTACGGT
TCGCGACTTTCAGATCTGGAAGGGCCTCCGAACGTGCGTAGATTTGGAAAGAGGTCCTCACATGCAGAGCAAGCTTGAAG
TTAATGAGCAGCAGAGTAATTGCTGGGCGAAAGAGCGCTCCCTTTGTAGAGCTTTCACTGCTGTGATTGGGGGTTGATCA
TTAACTCGGTATTGGTTGAGTAGAATGTCATTTAGGAGCTGGCTTCAGGATGCAACATGTAGAACTCGTGGTTCTCTCCG
AATGCCTCATGGGTACGGGCTATACTTTATCTTGGATTTGAATGCTGTGTTCCTGTAATTTGGAGGAACTTCATAAAACA
TGAACCAGCAGGTCGGACGTGCTGATGAGCTGGTGTTCGACTAGAACTGGATGACGAGATCTTCCAGACGCTCCATCATG
GCCCACTGTAGTGTTTAGATTCCTATTTTTGTCTGACGGGACGAGAACCCGATGTTGTCTTGTACGGTTGTAGCGCATCG
GCCTCAAGGTTCGACGTGTCGAGATGCTTTTCTGCTCACCTCGGCTGTAAAGAAGCGGTTATTGAAGTTACTGTAGACGT
CCTGTATATCACCATATACAATTTCGGCTGCATAGTCCACGCTTTAGTCACATTCAAACCTCACGTGTGTGTGTGTGTGT
GTGTGTGTGTGTATACATATACATTCACACATTCGTTTTATATATGTGTGTATATATATTTATTTATGTGTGTTTGTGTG
TGTGTGTATGTATGTATGTATGTATGTATGTATATATATTGTGTGTGTGTGTGTGTGTGTGTGTGTGTATGTATGTATGT
AACTCGCTGATGATAGCAGACAGACAGGATGAGCTCCAGCAGACTTCCCACCGCTGGTGTCCTTGAGCTTTCTTAAACTC
GACAAGATACCAGCATGTGTGTCGCTGCATCGAGCAGAAAAGCCTATTGTTATGACTGGCGTACCACAAAGACTCGTCTG
TGAATCGTCTCTGATGTGGTTCCTGAGTATTTGCAGTGTGTGTGTGTGTGTGTTTGTGTGTTAGGGCTGCACGATTAATC
GAATAACGATCTTGATGTTGACGGCCCACGGTTACACGAACATGCGATACTGACGTTTAAAGTTCATCCTCCGCTCATAG
AAAACTCCGCTGCAGATCAAATCAAGCGCTTCCTACACGTACAGCAAGTCACTATAGAGAGCGCAGGGATGACGTCAATT
TGTAACGCCAAAACCTGGAAACGAGTTAGCATTTTATCCCTTCCGGTTACATCGTCCCGAGGTCAGTGGGTTTTTTTTAA
ATGGGATTTTGGTAAAAACCCTGGAATAAGATCTGTGGTGAACAAAAGTATTTTCAGGTTTTATTCTACAACATAAAATA
CAACAGTAATACCCCACGCATGATTTTTTACAGCTTAAGTGTATTGCAAAAGGCGGTCGCTAACATGTTGCTAAATGAGA
CTACAGATGTTGTCGGGGACGTTAAACATCGTCGCGCTGAACAGGAAACGTCTCTGCGGATAAACTGGTTCAGGTTTGCA
CAACTCCCAAAAAAGTGGATAAGGTTCATCCACAGAGTAAATCCGTGTTCTGGAAAAGGTTTTAAATAACGTTTGGAGTA
GTCGGAAGCTCGGTGATGGTGGCGTTGAAGTCGAGCGACCGTGGTGTAGTTCCTTTAAAGCGTACGTGTTCATTTGTGAA
AATGGTCTTGATGGACGGGACGTGTTAGTGCTGTAAACTTTTGGTGGTCACAGAGATTATTTTTTGTGATAATCCAAAAG
TCTGTGTGAAAATCCTATTGGGTTTTTGTGGAGGGAACCGGTGTGATGATAACTCCCGGGTTCCGGTACAAAATGACGTC
GTCCCTGCACCTCTCTGTTGGGTGATCTGTCTGCGTCACAGTGTAAACTCTGTTATTGACTTTTCTGCATTCGCCTGAAT
TATTTTCATTTGGTTATATATTATTATATTTGATGCATATTTTCATTTGGTTGATGATATTTATTTTTACTTATCCCTAT
ATTTTGGGTAGAGTTTTATTTATATTTTGCTTCTACGAGATGATGCACTTTAAGGACCAGTCTAATTTGATGTAAAGATT
TGGACATTAACAGGAATGTAGCACAACATGGAGGTGAAAGCAGCGGTCTGTTTATTTAAAAGTGAAAGTGCAATAAAAAT
ACGTTGTCCCTAAAATCAATGAATAATCTTGATAAATAATGGAGATCTGAATATTGATCAGAATAATGGTGATTCCAGCG
TGTGTGCGCGTGTGCTGTGGTGTAAAGAGCATCAGTTCTATTTGTATTCGAAATGAAGAGGTGATGATGGACGCGGTGGT
TTGTGTCCGAGTTTGAGCGTCAGACCTTTTGAGGTCATTCAGTATTTAAGGAATAAATCACTCGGAGGCATGCTGTAGTA
TTAAAATAACGTGTGTCCGGACATGAAAAGGAATTACTGATACCACATGATGCGTTTTTTTCTTCTTTCTTTTATTGTGA
GTGTCAAAAATGCGTATGAATTTATTAAGGAATGACGCACGGTAGGTTTTGTCCATTTGTAGTGGAATATCCGTGAGACG
TGCGACAGTCGTTCCCTCACCAGCCACTCGTATTCTCTCCGTCAGTATTCCAGATGCACCGATGTGTCGGACGATAGTTT
AAAAACATCCGCTGATCAGGGCCGATTATATCCTGTCGATCAAAAGAGGGCGGGAAAACACATGGGTGTGGTGCTGTGTG
TAAAGATGTCGTCTCTTGTGTGGAACGAGGATGAAACTGCAGTGTGTGATGTCTGTGATCTCGGCACTGATGATATTTTA
CACCGGACTCTGCAGCAGTGAAGCGGGAGTTTCAGCGCGAGTCGAAATGATTTATTTATTTATTTTTGCCGAACTGCTCG
CGCTGAATTAAAGCGCCAGTGCACTGTTGGAAGATTTAAATGAAGATGAGGTGATAAAGTATATACTACACAGAAATATA
TTTGTAGAGTAGTGTATTTCATATCCAGTGAATGTTGATATAGGTTAATATATATAAGTTGATATTATATATGACCAGTG
TGATGTCAGAGATGAAGTAGAAATGCTTGTGTTAGTGGAGAGTGAATGTGAGACTAACAGGAGGGTTTTTACAATTCAGT
CAATGTTCATATGAATTAATAACATTCAGTAAGTTAATAATCTTACTTTAATCTTCAGAATCGAGTTCATGTGTTCATGT
TCATCAGAGTAATGTGTTAATGTTTATGAGAACAGTTACTGTCAAACAATGTGTTGAAATGGAGAGAATAAAGTTTTTAT
TTGCATTTCTTTCAGAATTGTGGAATTAATTATTATTCATTTAAAAGGAGGTATAAAAGGCAGAATTATCGGTATCGGTC
GATATCGCTCTGAATAATCGGTTATCGTATCGGTCGATATCGCTCTGAATAATCGATTATCGTATCGGTCGATATCACTC
TGAATAATCGGTTATCGTATCGGTCGATATCGCTCTGAATAATCGGTCATCGTATCGGTCGATATCGCTCTGAATAATCG
ATTATCGTATCGGTCGATATCACTCTGAATAATCGATTATCGTATCGGTCGATATCGCTCTGAATAATCGGTTATCGTAT
CGGTCGATATCGCTCTGAATAATCGGTTATCGTATCGGTCGATATCGCTCTGAATAATCGGTTATCGTATCGGTCGATAT
CGCTCTGAATAATCGATTATCGTATCGGTCGATATCGCTCTGAATAATCGGTTATCGTATCGGTCGATATCGCTCTGAAT
AATCGATTATCGTATCGGTCGATATCGCTCTGAATAATCGATTATCGTATCGGTTGATATCGCTCTGAATAATCGATTAT
CGTATCGGTCGATATCGCTCTGAATAATCGGTTATCGTATCGGTTGATATCACTCTGAATAATCGGTTATCGTATCGGTT
GATATCGCTCTGAATAATCGATTATCGTATCGGTTGATATCGCTCTGAATAATCGATTATCGTATCGGTCGATATCACTC
TGAATAATCGGTTATCGTATCGGTCGATATCCCTCTGAATAATCGGTTATCGTATCGGTCGATATCGCTCTGAATAATCG
GTTATCGTATCGGTCGATATCGCTCTGAATAATCGGTTATCGTATCGGTCGATATCGCTCTGAATAATCGGTTATCGTAT
CGGTCGATATCGCTCTGAATAATCGATTATCGTATCGGTCGATATCGCTCTGAATAATCGGTTATCGTATCGGTCGATAT
CGCTCTGAATAATCGGTTATCGTATCGGTCGATATCGCTCTGAATAATCGGTTATCGTATCGGTCGATATCGCTCTGAAT
AATCGGTTATCGTATCGGTCGATATCGCTCTGAATAATCGGTTATCGTATCGGTCGATATCGCTCTGAATAATCGGTTAT
CGTATCGGTCGATATCGCTCTGAATAATCGGTTATCGTATCGGTCGATATCGCTCTGAATAATCGGTTATCGTATCGGTC
GATATCGCTCTGAATAATCGGTTATCGTATCGGTCGATATCGCTCTGAATAATCGGTTATCGTATCGGTCGATATCGCTC
TGAATAATCGGTTATCGTATCGGTCGATATCGCTCTGAATAATCGGTTATCGTATCGGTCGATATCGCTCGGAATAATCG
GTTATCGTATCGGTCGATATCGCTCGGAATAATCGGTTATCGTATCGGTCGATATCGCTCGGAATAATCGGTTATCGTAT
CGGTCGATATCGCTCGGAATAATCGGTTATCGTATCGGTCGATATCGCTCGGAATAATCGGTTATCGTATCAGCTGAGAA
ATTTAGTATCGGTGCATCTCCAGTCATTACGTTTTCCAACAATGAAAAGTCTTCAGGAATGCTATGACACTGGAGACTCC
TTCTGATCAATCAGATTTGAGAATTCTCCAGCACGGTGGTGTTGCCCTTCTCCCTTCACTTACACTAAAGCAGAGGTGCA
AAAGCTAATATGCATTGTAAGGCCTCATTTGGGGGGAAAAAGGGTTCAGATCTCATCAGCCGAAGGATCAACACTGAATG
CAGCATTTTGTTTCACACAGCAGGAAGTCCTTCAGTCGTTTTGTTTGTTCCTCTCGGTTCCTGTACTCTCATGAGCCGTC
CGGGTGGGCTGTTTTTGTTTTCTGTCTCTCGTGTGCTATCCCTGTTGGTCAGCTCATGGCTTTTTGGGTGGCCTAGCATG
GCGAAGTAGAAGCAAATGAAGCCTCAAAAAAACCAACGTTAAAAACTTTACACTTAACTTCGCTTGATGATCATCAAGGT
GTGGAATTCTTTAATACTGAAGGATAAGCTGTGATCACCGCCTGTGTGTCTCTTCCTAACACTCTTTCCCGTCGCCCAGG
GCCGTTATTGATTCTCAGTCGTTACCACTGTCCCGTAGCCTTTCCTTGGTCCCCAGTCATCCCTTCTCATCCCGTCCTGC
CCAGAGTTCACCCCAGGGGTCCGGGCACCCTCCCGGGCCTCAGGGCTCAACGGTGTTGACTTCTCACCAAGTCAGTACGA
AGCCCTGAATAGCCACTCGGGTGAACAGAGGAGGATTTTAAGAGGATTTCTCCAGACGAAGACGCGAAGAGCTTAAGATG
CAGGCGCACCCCCCCCCCCCTCTCCTGCTGTTTAAACTAAAGCAGAGTTTGTCCTGACCTCTTTAATTATTTTAACATAG
TAATTGAAAGCATGCAACTCCCACGTTCACCTCTGACCTCTTAACATTCGCACCTGCTTATATACGAACACTGGGACAGA
GGGCTTTGTTTGAAGAGAAATCTGGTCAAATACGGAGATTAGAAGAGCGAAGGTACAATTTTCTCTCCTTAATCCCATCA
TCAGAAGTCCTCTTTCTCATCAGCTCGTCTCCGACGACGCGTTTGAGCGCATTCTTCACATTCCTCCATTGTAAATGTGC
GCCCCTCCCCTCCTCCTCCTCCTCCTCCTCCTCCTCCTCCTCTACCCGTAATCTCCAAATAAAAGCTCTCTGTTTGCTCA
CTGCTTAATCTGGACAAGATTTGCTTTATTCCTTTTGCTAATCTTAGCAAGTGAACATCGTGGTGTCTATTCTTTCCCAG
TGACAGAGAGGGAAATGCAGTCCTGAATCTTTTTAAAGCGAGCCCTGCTGCACGAGTTTGGAGGTTAAACCGGGAGGCTG
TGTTCAAGTGGCTAATGGCCACAGATTTTTTTTTTTCTTTTGTAAAGTATCCATGACTCCCAAGCTTCTCCTGCCAAAGT
TACTCGTTCCTCCTCACAGGAGGACGCAGACGAGCGGGGGAACAGTGCAGAGGATTTAAAAAACGTTCATTTAACATCAG
AATTTCAACAGTTTTAGACGGGATGAAAGAGCCGAAAAATATTATAAATACACAAATAAATGTACAGACATCAAGTTATA
GTTCAATTCAGTAGTTTTATTTTGAAATAATGACATTTTTAAAATGTATATATAAAATCTCTACTGTAAAATACCAGCCC
ATTTCTTAGTAGAGAGATTATCAATATATTTGTTATTATATTTCAGTCAGGATTTCACCATCGCAGAACTGAACGTGAAA
TCACGCGATATTCAGAGGAGCTTGCGATTAAAACGTTTTTCCAAAACGAGCAGATTTTCCACAGATCCGGGCCGAGACGC
ATCATGTGACGTCATCACGACGTGCATTCAGCCGAAGCCTCTTCGATTCACGTGCGTCCAACACGAGTACAGCTAAAAGG
TCTCATTTACCAAAAAAAAATACAGTAAAAATCTCTGTGAAAAATCATTCAGAATAATTTTGTGCACTTGCAGTTTCGCC
AATTCAACAAGTCTTCCACAAAAAAAGCACAAAAGACCGTTTGGGAAGAGCGGCTGCTAAATCCAGCATAACTCTGAAAT
CCTGCACGGACTGATTCATTTAATATTAATTATATATTGTATGTTGATATTTTATAATAAAAATCTGTTTATTTAGTTGT
TTTTTAATTTATTTGTTCATTTTATTAATTTGGTATGAAAAGGTGTTTTTAAAATTAATTTATTAATTTTTTTTTACAAA
TAATTAACGTACATATTAGTTTTCAAATATTTGTTTTCCAAAGACGATAAAGCCTTCCAAAATATATTTATATACTTAAA
TTTAAAAAAAACTGTATGTGCTTGTTTTTGTTTGTTTCCACTTTTAACCCCGACATATTCTCGAATGACGTTTTATTTCA
GAACAACGTTTTTCACCATGAGGAGCCTGTTTCAGTCAGTGCAGTGCTGCCACACTGGTGATTTAGCTGACCCTCTCGAA
TTCTTGCCAGTTTCCCTGTTCTTGGCTGGTGGTTGTGACGAGATCGTTGTGAGACGTTAACGTGGACGACTTCAGGGAAG
TGAATAATTGATGCTCGTGCTGGCTGATCGTGTAGACCAGCGCTCACCAACCCCCTTCCTTGAGATCTACCTGGCCGCAG
CTTTCCCCTCCAACCAAAATCTAACCCCGCTGTTTTAGTTGATCAGGAACTTCGTACGGCAGGGATTAGATGGTCAGGTG
GACCCGGTTATGGTCTTCACGAAGGCAGATCTCCTGGAACAGGGTTGGTGACCACTGATGTAGACGGACACGCTTTAACA
CCAGGAGAGCTCTTGGTACGCGTTCGGCATGCTGGGCCGGATGTATATAACTTCAGGCTTGCTCTTTTTTTTTTTTTAAG
TGCTTAGTCGTGTTTAGAGAAGGATCTTGAAAATGTAACCGAATACCGCACGCATCAGTCTCATGGAAGGTTCCGTGGGA
GTGAAGAATCAAACAGATGTTCTGCATATCTCCCAGCTGGCTGATGGGCAGCTGGTGGAAAAACTTTTGCACAGGGGGAA
GAGAGGACGGTCATGCCCACACGTCAAGAAAGTCAAGGCTGTGATTGTTCAGTGCACGGAGGAAGAATGTGATGAGGTCA
TGGGAGGAAATTTAATTGGGCCAAAGCGTTGGGCTGAGGCGTCCCTCTGGATTCTCACAGCGCCCCCTAATCCTGGCTTC
TCCCAGGGGGGACATCTTTCTCTCTCTGTCTCTCTTTCCTGTATGTGTGTGTGTGTGTGTGTGTGTGTGTGTGTGTGTGT
GTGTGTGTGTGTACGTGCATGTGTGCACTCGTAGGCTGTACTTGGGACTGCAAGAGGAATGTTTGAATAGGCACAGGTTC
ACAATTACCTCACTTGGTCTAGTCCAGCAAACACCCTGCTGAAAGAAAAAAAAACAATAGAAATCCTCACAGAAATTCTA
ATGGTTTCCACTACCAATACCATTACAAACAGTCAGCTGACCATTAAAACCATTACCATTATTAGTCCTCAATGGTATCC
ACTGGACATAACATGCCACCAATAGAAGGCAACAAATTATCAGTAGAGCCCCATTACAGATTCCATTAAAACCAATACAA
TTCCCATTATAACCATTACAAATTCTATGAGGGTTTTTAATGTTATTGTTGTGTTTTTTCCCCCCACAGAGCGCACACTA
CAATCAGAGCAGAGTGACAGTCAGGAGGTCGTAGTAACTGAACATCTGCTAGTAATTTGAAATGAAGTGTTTTTCTCAGC
TCAGCATGGCGTAAGACGTTGAGCACATGACTCACACGTGTGTGTTCTGGAGCCTGCCTGGACTTTTTAGACTTTTCTGT
CTTTCCAAAGCTGATGTGAAGTGTTTGAAGCTTGCTTTTGTGTGTGTGCTGGTGGATACGGTGTAGAGGACGAGCAGCAC
CTTGCCTGGCTTTGGCCCTGTGAACTGGAGACTCCTGGGGGGTGTGTGTGTGTGTGGGGGGGGGGTTTACCTCAGATTTA
ACATCTTTTTCTCACAGAAATTTCTGTCAGAATTTGTTTCAAACGAGAACCGAGAACACTTGAGGCGTGACGCAGCTCGA
CACAAAGCCAGTCACTGTTGTCACACGGAAATGGATCACTTTCCGCTACGTTTTATTCCTCTTATACTACGGAATTAAGT
TTGTGCCTGAAGTATTGAACGTATCTTTTCAAGAAATCTACAATGAGAGAGCAGGAATACACTCTGAGAACAACTGAAAA
CCGTGAACTCCGTGGCGAAAATCTAACATGGTCTTCAAATAAACAGTATCCTCTCTTAACAGTCTCCACTATTCACGCTT
TATGAAGGCGCTGCCAGAGTTATCGCTCACGCAAGTTTACGTTCACCATTCTGGCACAAATCTCTTGTGTAGGCGGGGCT
TAACAGTGATTTACTCTCATCGGCTAGTGAGGTTAGGATCGACTGATCCCTGACCAGGAAGTAGAGACTTCAGTGTCGTG
AATTTTGGCGAGCGTTCAGGATGCGGTTCTCTGTATCGTAGTGTTTGTACGTTGTGGTGGAAATGACTTACTTACTTATT
CTATGTTTTAATTCGTAAATAATACTTAAGGTTCGGCGGTCTCATACGACTGTGTTGTTTTTGATAAAGCATCACGCAGC
GTCATCATCAACAACAACATCCTCCTCCTCCTCAGCTGGACACAAGCTGTCAATCCAAATCTCACTAGCCAATCAGAGTA
AATCGCTGTTAAGCCCCACCCACACGAGAGGGTTTTTGTCAGAATGGCGAGCGTAAACGAAAACTCTGGCAGCGCATCAG
TTTCAGTGTTTTTATTCTTTCTCGTTGGAGATTATTGTTTGTTTCTGGTAAAGCTACATTCAATGCTTTCTTGGTACAAA
TTTCATTCCATAGTATACTACAGCGAATTGCCAAGCATTACAGTATTATCACTTTGTGCTTTTTAACCGTTTATGGTTAA
CTGAATTGCTGTGGAACATCCATGAGACAGGGTTACTCGGTAACAGCTGGGAACAGTTGCTCCGTTGGTACAAAATGCTG
CCACCGGAGACTCTACTTACAGGAAGCTTCACCATATCAACAATTATGCGATTTTCTTAATTAGTTTATTATTAGGCTTC
GATTATGTGAGCGCCCACCGTACAAGTCCCTGTGTACGAGTCGTTACTATAGAGACGATAAAGTATTAAAGCGAGCGCAG
TAATATAAAGCCGGCGTGTGTTTGAGATTTGAGAATTCAGCACTGCTGTGGGAAAAGGGCAAATGGAGAATGATTACGGA
TCACTTTTAGGTGTACCCAGGACAGAAAGAGCTGCAGGTGCAGAGGTGGAAGCGTTTATGTTTTAACCATAACATCTACG
ATGTTTGACTCTTGGTGTTTCACACTTTGGCTTTCTTAGTCAAAGCATCAGTCAATCAGAACAATCTCGTGCTGTTTAGT
CTGACATTTATGTTGTTAGCCTGGAGCAATCTCAACCACCACCACCACCACCACCATCATCATCATCCGCTAGTGGTTTT
GTTTTTCTGCCTGCTGTTGATGGCAACAGTGTTGTTTTTGTAAGATTTTCAAGTAAACATTGTGAATTCTAGCTAGCAAA
GAGGCCCTGTGAGTTTTGGTCTGTTCTGATGATTTGTCATCAGTTGTTTGCTTTAGCAGCGTTAGCTCAGGCTCACTCAG
GAGTTAACATCCATCACCTTTTGAAGGTCTGTGGCGGGATTTGAAGGTGAACTGAAAAGGCGTGAACTCCTTTATTATTA
TTTTTTTGTCGAGTTGGGTAACGTCCACGCTCAAAGGAGTTTCTCAAATCAGAAAGGTGGGTCTGACTTTTAAACTCGTG
AATGAAGGGGGAAAACGCTAATGGGATTAGCGCTATCTTGTGTGGATCTTGGGGCTGGTCATGGGCTTAAGTAGAAGCTG
AGATAACTATCCTTTGACAAGAATTATTAATCTAGCTCGAAAAAAGGCTTTGTTTAAGCCAGTTCCTTTCCTGTGTCCGA
GCTAGCATTGTGCATCACACGCAAACCAGCGAAACTAGCATGTCATCTGATCTGATTTTCCAAATAGCACCACTTGTTCG
CACCTTCTTTCAGACTGTGAGTGATGGACATTTTGTAAGGACAAGCTCTCCATGTTTTAAATGAGTCTTTTGTAGCTTGA
GCGAATGAATGAATGAATGTTTCTGGCACGTCTGTGGCTCTTTTGACTGCTAAACCACCATGTAGCACGCAAGAGCTCAA
TGAGGCTCTTATTGTTTTTTAATCACTTCGCTCAGATATTGTAGCAGAACACTGAAGGAGGAACAGCGCGGTTGTGTGGT
CTGGTGTCGAAAGGCAGGAAAACACAATGACTCCTCGCATCTGATGCTCCAAGTGTGTTAAACATTCCAAGTCTGCAGTG
GTTGAGTAATCACTAGTGTGGAAACATTTGGATGCAGTAGTAGCTTTCTGCACTTGCTTCCTAACTGAACAAACCATTCA
TGATAAGTGAGGCTCCAAATACTCAGCTTGTGCTATTTGTGCACCAAATGGCCTGTTTAAACATTAAACATTAATCCGGA
CATCCATCATTAAAGAAGAGTTCTTTATCTGGCTCATTGGTTAAAAATAATCATCACTCTTATAGCTATTTGTTTTGTTT
AATAGCAGCATTGCTATCTCTCAGCTCCGTGGTTCCTGAAGTCGGGTCATCTTCTTCCCATGTCTGCACGGGTTTCCTCT
ATCCAAAAAAAGTACCAGTATGTGGACTGGCTTAGATGACTCGGGTGAAGTGTGTGTTCATGGTGCATTGCGATGGACCC
GAGGGTGTTCTCCTGTCACGCCCAGTGCTCCCAGAATAGACGTGGGATCCACCCCAAACTCCAGTGAGGATAAGCAGTAA
CTCAAATTTTGAGGAGAGTTATAGAATTAAACAGATTTACTCCAAGCCTCACAATAACCTCCATGTCGAGCGAGGTCATT
TATTGTCCTGTTAAAGGGCTTCCTGCCTACAGCGAACAACATCCTCGCATATATTAACATCCTCGCATATATTAACCTTC
CATCACAACACACTAATAATAGTAGTAGGTAGGGGTAAGATGATTTTGGTACGGTTCTTAAGAAGTAGTACTTTATTTAC
TTTTAACTAATAAACGTCTCGTCAGTGAAGGACAACATTATATCTTATTTGCGTATCTTTTCATCAAAATAGGTAGAATA
TTTTAAAGCCAAACACTATTCAAACTGAAACGTGCGTCTCTGAGAAGTTGGTTGAGAATCCACCTGGACGTTTATACAGG
ACGCTACTGAGATGACGACTTTTCAGCAGTTCAGTCTCTGTGGTGGTTTGAGAGCTTTGCTTTCACAGGCATGTCCTTGA
TCACTTGGGCTGAGAGGCCTGTATTTATGGTCCGAGTATAAGCCTCAGCACGCTGCGTAACATTCTTCCCATGTTCTTTA
AAGAGCAGTTAAGCTCCACTAAAACCACACAGTGTTTGTTTGTTTTTTTTGTTCTTTTAAAAAAAAAAAAAAAGATTTAT
AACATCATCTCTGCTCCCCCTGTTGTGGCCCGACTGCATTGGATCGCTTTAATCGGTATGTTTTGAAGACCACTTTTGGT
ATTTTGTCTCACGTTAAATTCAGCTCGTCTTCTATAACCAGTGTCTTATAGTCAATGTCATCGGCTTTCTTGTGCTCGTC
AGCCTGCCCAGCTTCCCCCCCGTTTCCCCCCTGGTTCGCCCCTTTCCCCCCGTTTCCCCTGGCTGGCGTCACTCTGCTGT
GTACAAGCGCATTCCACCAGGGAACCAGAGACATGGTACAACCCCCAACTCTGTCTCTGACCTTATAGACACAGAACAAG
TCATACAGTCGGGAGCTCGGAATCCACAGCTCGTCCCAAAAGGGTTTATGTGAAGCTCAGTGAAGTGTCTCGTACTGTGT
TTTGGATTTATCTAAAAGTTAAAAGGAACATAAAGTCTGCTTAGAGAAGACGAAACACGTCACGTTGATCACGTCTGAAT
AGTATTATGGAAACGGATGATTTGTTTGCTTCCGTTCAAAAATGATCTTGTATTGTCACATTCTCTGAATTTAAAATAAT
ATTTGAACAGTCCCTTGTACCACAGCGCTTTTTGTGCTCATGTTGGTCAGACGATGCTACATGTAGTGCAACCCTGATAG
TATTTCCAGCTGTGATTGTAATGATCGCATCATATTAATAGTAACAGCTACATGACCCAAGACTAATAATAAACATAGTG
TTGTCGTTTAACAGCGTCTAATTGTTGATGTAGTGACGTTTCCTGTAAGGACAGTCTCCGGCGTCAGCAAGTTGTCTATG
GAGTGAAATGTATGCCAAATAATATTGAACGTAACGTTTCAAGAAACGAACAAAAATGTACAACGAGAGCGAATAAAAAC
ACTCGGAGACTGCAGCCTCGGTGGGAAAAGGCTGACATGGTGGTCAAAGAAACGGCGTTCTTGAACAGTTTACTAAGCTT
AGATTTCACTAGTCATGGGTTATGAATGCGCTGCCAGAGCTTTGAGCTCCACAAGTTTACGTTCGCTGTTCTGGCACAAA
TACTACGTGTGGGCGGGGCTTAACAGCGATTTACTCTCGTTGGCTAGTGAGATTTGGCTCCACAGCTCCCTGACCAGGAA
TTAGGGCTTCAGTGTGGTGCATTCTGGATGCGGTTCTCTGTATAGATGTAGTGTTTGTACTTTGTAGTGGAAATGACTTA
CTGACTCACTCACTCAGTCAGTGTATTGGTTCGCGATTAATATTTGAAGTTTGGGCGACACTCGAGCTGTCGATCCAAAT
CTCACTAGCCAATGAGAGCAAGTCGCTGTTAAGCCCCGCCCACACTAGAGGATCGTGCCAGAACGACGAACATAAACTTG
CAGCGCGTACGTAACCCGTGATCAACGAAAACGAAGCTTAGGAAACTTAAGAAAGAACACTGTTTATTTGAAGACCGTGT
TACACTTTTGTTTCAGAGGGGTTTAGATTCTTTCTCGTTGTATATTGTTGTTCGTTTCTTGTAGAATTATGTTCAACACT
TCAGGCACAAATTTAATTCCATCGTTTTCCGTCATGGGAAAGCCTTCAGGACGAGCTTCCAGATTCCTGTCATTTTTATT
TGGTGTTATTAATGTTGAGAGATGGAAAAGAGAGGCTGGTGAGGGGCAGCTGTGCACGCTTACTGTAACGCAAGTGTTGC
GGACGTTTCACAATATTAAACGCAACGAAAACTGTTTTTAAGCCACCGCTAGTGCTCAGTTCCAGTGAGTTTCAGGCCAG
GATTTTCCCCTCAGGCTGGTTACGAGGTCCAAGGAACACCTATCGCTGCTTCCCGTGCAGCTGCAGTGGAGAACAGCACA
GTCTTTTCTCTTTTTTTCCTCTTCTTTTTACTGGTCTTGCTGTACTTCCAGCAGCTGTTCCAAAGGAAGTGATACATTGC
TCTCAGGATACACAGTGTTTTCCGGCGCATTATGGAATATCAACAGTCAAGCGTGAACGTAAACGTTCCACAATACACGC
CTGTAACATTTCAAAGTGTGAAACCGTCTGGCTGTATGTGTTGAGGCATTTTGAACCTAATTCAGTCTGCGAAGGCGTTT
GAGTTGTAGAGAACCTTCTGACTGCTCTCTAAAACCAGCACCTGTTACTAAGGTGTCGCAGTGAGTGGGACAAAAGCAGG
ATGTTACCAGAGCTAAGTTCGGCGCACACATCTCCGGCGGGGCATGACCCTGTCCTCGGCCATGCCTCCGAGCTCCAGAG
CTGCTACACCGAGCACCTAGCGCTGAAGTTCTCTTTGTAGGTGGCTCTGAAAGCATTTTTCCATGCCGTGTTGCTCAGAT
GAAGGGCTTTTGTGTGTTAACTCACAAAAAAAATCATGTGCTGCCATGCCAGCAGATGCTCGTCTTGTTTTTGCAAGGTT
GCGTGAGTCGCTCTAAAATGTTTTTTTTTTTTTTTTCATGTGCTCCTAGAATAAGACGTTATGAAATTCGTACCACAGCA
CTGGTGTAGTCTTGATTTTGATTGATTCGATTGGTCAGATGGGTCTAATATGGGTCTCATCGTTTCTATAGCAACGGCTC
ATTCACAGAGTTGTATGGTATCATAAAAATCATAATCATGTTAGTGGATGTTTACTTGACATTTGTGGGAGGAGTCTCCA
GTGTCAGCACTTTGTACAGTCAGGATGGTTCCCACCATCGGAGTCTTCAGTTCAGAGGTTTTTTGCACTTTGGGGGTTTC
TCAGGAACTTTTTTTTTTTTTTTTTTTTTTTTTGTCTTATTAACTTCGAGACAGTAAACAGAGACATTATGAAGAAAACG
AAAGCTTGTAAGGTAGATGGCTCTGGTGAGTCTGCATCGCTAGTACAGTAAAGTAAAAGAAGAATCGCTTGTTAAAGTTG
CGACCCGGAGTCGAATCAGTGGAAACCAGTGAAACCATGGCAACTAGTGGGAAATAAAAGTGCTGTTAGTGTATCGTAAT
GCTGACGGTTCCTCCTCAAACCAGTCATCTGTAATAAAGCTGCTCAGAGGGTAATTCAGATAAAGGCTAAAGGTTGTGAG
AAATACATAGCTGTCCCGCTGCCAACTATTTGTATAGAGTGGATTTTAAAGTCCAATTAGAAACGTGAGCACCTCCTGGA
TTAGTTCCTGCATTGTTGGAGCCTTGCTCTCGCTTTGTGTCAGCTTTTCACCCGGGTATCTCGAGCGCTTTGACCGTCGT
CTTTCCCCAAACACATTTCTAGTACTTTTCTAGTGCTTTTCTGCTTTGTTCGTGAAGTGTTATATGATCTTCTGTTTTTT
AAGCCACGGTTTGCCCACTTCATTCATACTGTGGTGCTAACACACAAAGGCCTGCATCCTGCCGTTAAAACATTCTCTCC
CTCGAGCTGGACTTTGTCCTTGGCAGTTCGACGTGTGTCTCTGAAATCAGCAAGGTTTTCACCACGGTAACCTTCACAGT
ACAGTCAAAGGCACCGCCGATATCGGTCGATTCACAAACCCCCCCCATTTCCCCACCCCGCCGGCCTCGACAAACTTCCT
CCTCAGTCTTTTAGCCGCAGTAGATTTTGTTTGCTCTTTATATCTACATAGTTGGTTCTCCCTGCTAGCTTTTGCAGAAT
TGTTTGGAGAGCAAATTCTTCGCTAGAGCAAACACTGTCACCCCCCCCACCCCACCGCACCCCACGGCCCTGTTGAAAGA
CGGTGTCACTTCCTTCACGCAAAATAAACGATGTCGTTCCATAAGGTTTCTGTTTGGCTTGCGGTGTAGCTGTGTGCTCA
TCCTCTCGAGCATGCCTGGCCTGCACAGGCTTGCTGAATACGTTCCTACATGTTGGAGGGCCTGGCAAGCTGCTTAAAGT
TAGAACTGCGGGAATAATGCTCTGAGAGGATGGTGCGTTGGAAGAAGAAAATAAATAAGTTTTTGTACAATCTCGGCTCT
CTGGGACCGCACTCTGACGCTTATTACGTGGGAGGGATATAGTATGTCGTAACACTTTTCACTCGACTCTGCTTTTATAG
AGAAAACACAAAGACTTTGTGTCTGTCATGAATGGATCAGTGTCCGTGTGACTCAGCGGGTTGTCCACTAATCACAAGGT
TGGCGGTTTGACCCCCGACCCCTCCAAATGCCGAAGTGTCCATGGGCAAGACACTGAACCCTGAGGTGCTCCTGATGGCA
GGCCTAGTGCCTTGCATGGTAGCTCCGTTGCCGTGGGTGTGTGTGTGTATGAGTGTATGTGGGTGAGGGTGTGGGTGAGG
GTGTGGGTGAGGGTGTGGGTGAGGGTGTGTGTGTGGGTGTGTACTCAGTGCTCTGTAGAACCTCCAAGGTTAAAAGGTGC
TATATAAGTGCAGGTCATTTACCATAACAACGCATAAAGTTTACATCTGCATGTTATAATTTAAATATATATAATAATAT
ACACGTGTGTGTAAATATATATGCATGTTTTTATATATATATATATATATATATATATATATATATATATATATATATAT
ATATATATATATATATATATATATATATATAAAATTAAAATAGATCCCACAATGCACACGATATTTGTAATTATATGCTC
ATATCGCGCGGTGTTAGATTGTAGTTACAGTTAAAATATCCACATGTCGTTGATTTGTTTTCCTGTAATCGCTCATCCTG
GAGCGTTCTGATGTAATTCAGCCGTGTCCTAACTCCAACCTTGACGAATACGCCTGCACACGTGTACGTGACGAGGCGGA
TTGGGTCGAGTCTCATGCTCCTGCTTAAGCAGAGCATCTCGGTTGAGGCGTACACCTGAGACTGGGATCTCGCTGGACCG
AAATACAGTAGCAGGAGAGACTTTGCTCTCGTTAACTCCCGTGCACGCGGGGGCGAGCGGCCGAGTCCGACGCTCACGTG
ACAAAAGAAAAGAAACGGTCACGTCGATTTAACCAGAGCGTATTAAGTGTTTGAATGGCGCTTTCATTTATCATGGTGGA
TTACAAATACTACTTTATTTACCTTTTGACAATTAAATGCAAATGAGTTCGCCTTAAAAAAAGAAAAAAAAAGAAACGTA
CATACGCAAACGTTAGTAACAGCAGTTGGGATCGGTCAAGGGCGTCCGCCAGAGCGGCGGGGATTGTTCAGAATTCCTTC
GGGAGCAGGCGGGAATGGGAAGAATATGTTCCTTTTGGAGGAACACTGCTCTGGACAGCTTGGAGTTTGAGAACCGGTCG
TCCGGAGCGCCGCATTTCCTTGCTGCTGTGTATCCGTATGTCTGTTTGTCTGAACACTCCGTCCTAAGTCCTGTTTCTAA
CCGGAGATAGCGAATGAACTGAACGTACCAAGTGTCTTTTCTATTTATTTACACATTACTCACTACACTGCAGTTCCTGA
TCTTTTTGGGGTTTTTTTTTTGGTTTTCTTTTTTAAATTTCGCAGGAAAGTCCTTCGACATCACCTACGTGCGTCTGAAG
TTCCACACCAGCCGCCCGGAGAGCTTCGTCATCTACAAGCGCACGCGCGAGGACGGCCCGTGGATCCCGTACCAGTACTA
CAGCGGCTCGTGCGAGAAAACCTACGGCAAGGTGAACCGAGGCTTCATCCGCACCGGCGAGGACGAGCAGCAGGCGCTCT
GCACGGACGAGTTCAGCGACATCTCGCCGCTCACCGGAGGAAACGTGGCCTTCTCTACGCTCGAGGGACGTCCCAGCGCA
TACAACTTCGACCACAGCCCGGTGCTTCAGGTAGAGACGCGTCATCAGAGTTTTACATTAAATCCAGCTTCAGCATTAGC
ATCGTCGCTAGCATCGGTTTTGCTCACTTTGTATGTGTCCAGCTCTGACTAGCGTTGTTTCAGTGCGAGTTTTAGAAAAC
GGAGAAGCGTTTGTCACGTATACATTACGGCACGGTGAAATTCTCTGCTTTAAGTATTCCAGCTTGTCAGCATGCAGGAG
TCAGAGCGCAGGGTCGGCCATCATACGCCGCCCCTGGAGCAGATATGGTTAAGGGCCTTGCTCAAGGGCCCAGCAGTGGC
AGCCTGGCGGTATTGGGGCTCGAACCCCAAACATTCTGGCCAGAGCCTTAACCTTTGAACCACCACCTCCCTCACGCCCC
CTGTTATTAGACATAACAGTAACAAACACACCCTCCCTCACACCCTCACTCACTCCCTCACACCCTCACTCACTCCTTCA
CTCCCTCACTCACTCCCTCACACCCTCACTCACTCCTTCACTCCCTCACACCCTCACTCACTCCCTCACTACCTCCTTTA
CACCCTCACTCACTCCCTCACTCACTCCCTCCTTTACACCCTCACTCACTCCCTCACACCCTCACTCACTCCCTCACACC
CTCACTCACTCCTTCACTCCCTCACACCCTCACTCACTCCTTCACTCCCTCACACCCTCACTCACTCCCTCACTACCTCC
TTTACACCCTCACTCACTCCCTCACTCACTCCCTCCTTTACACCCTCACTCACTCCCTCACACCCTCACTCACTCCCTCA
CACCCTCACTCACTCCTTCACTCCCTCACTCACTCCCTCACTCACTCCTTCACTCCCTCACTCACTCCTTCACACCCTCA
CTCACTCCTTCACACCCTCACTCACTCCCTCACACCCTCACTCACTCCTTCACTCCCTCACTCACTCCCTCACTCACTCC
TTTACACCCTCACTCACTCCTTCACACCCTCACTCACTCTCACTCACTCCATCACTCCCCCTGTTATTAGACATAACAGT
AACAAACACACCCTCACTCACTCCTTCACTCCCTCACTCACTCCTTTACACCCTCACTCACTCCTTCACTTCCTCACTCA
CTCCCTCACTCACTCCTTCACACCCTCACTCACTCACTCCCTCACTCCCCCGTTATTAGACATAACAGTAACAAACACAC
CCTCACTCACTCCCTCACTCACTCCCTCACACCCTCACTCACTCCTTCACACCCTCAATCACTCCTTCACTCCCTCACTC
ACTCCCTCACTCACTCCTTTACACCCTCACTCACTCCTTCACTCACTCCCTCACTCACTCCTTTACACCCTCACTCACTC
CTTCACTCCCTCACTCACTCCTTCACACCCTCCCTCACTCACTCTCTCACTCACTCCCTCACTCCCCCTGTTATTAGACA
TAACAGTAACAAACACTTCCTCACTCACTCCTTCACTCGCTCACACCCTCACTCACTCCTTCACTCCCTCACTCACTCCT
TCACTCCCTCACTCACTCCTTCACTCCCTCACTCACTCCTTCACACCCTCACTCACTCTCACTCACTCCCTCACTCACTC
CTTCACACCCTCACTCACTCCTTCACTCACTCCTTCACACCCTCACTCACTCTCACTCACTCCCTCACTCACTCCCACAC
CCTCACTCACTCCCTCACTCACTCCTTCACTCTCTCACTCCCTCACTCACTCCTTCACTCCCTCACTCCCTCACTCCCCC
TGTTATTAGACATAACAGTAACACACACCCTCACTCCCTCACTCACTCCCTCACACTCTCACTCACTCCTTCACTCACTC
ACTCACTCCTTCACACCCTCACTCTCTCACTCACTCCTTCACTCTCACTCACTCCCTCACTCACTCCCTTTCTCACTCAC
TCCTTCACTCTCTCACTCACTCCTTCACTCTCACTCACTCCTTCACTCCCTCACTCACTCCTTCTCTCTCTCCCTCACTC
ACTCCTTCACTCTCTCTCTCCCTCACTCCTTCACTCCCTCACTCCTTCACACGCTCACTTCTTCACTCTCTCTGTCACTC
TCTCACTCACTCCCTCTCTCACTCCTTCACTCTCACTCACTCCTTCACTCTCTCACTCACTCCTTCACTCTCACTCACTC
CCTCACTCACTCCTTCACTCCCTCACACTCACTCCCTCACTCTCACTCACTTCACACACTCGCTCACTCCTTCACTCTCA
CTCACTCCTTCACACCCTCTCTCACTCCTTCACTCTCACTCACTCCTTCACTCTCTCACTCACTCCTTCACTCTCTCACT
CACTCCTTCACTCCCTCACTCACTCCTTCACTCTCACTCCCTCACTTACTCCCTCCCTCACTCTGTCCTTCACTCCCTCC
CTCACTACCTCACTCACTCACTCCTTCACTCATCAGCAGTGTGTACTTTTCCAGCTCTTGAGTTTGCTATATGAAACTGT
TTTTAGGCAGATTGCAGAACTTCAGTCTGTTGTAGCACAGGATAGATTGCTTGCATGAACTTTAAGAATAAATGTTTCCA
GGGTTGCTTTTTTTTATTTTTTATAGTCGATTAGTTTAAATTCACTGATATCGTGGCAAGATAAAAAGATTTATTAAAAG
CATGAATATGTGAATAATTATTAGTGACATTAGGCTACATTTAGCTGACAGGACACGGGCTGAATGGCGATGCATGGAGG
AACATTAGGAGGTAGTTCATCACACTGCAATGCGTTAGCGTCGTTAACAAATAACTGGCTATCGCTAACATTACATGGAG
CGTAACGTTAGCTGGTTTCATGGCTACAATGCCAGCTGCCTCAAACAAACATAATATAGGACCAGTCTTTCAGGTGCTTC
GCCAAATTCCAGGTGTTTCCTTGCTTTGTTTGAAATGAACGATAGCATCCGTTGCACACCGGCATCCGATGCTAGCTTTG
CTCTCAACGAGCTATCCTATCTTTGCCTCTCAACGAGTCGGGGCGGAGCTAAACTTCTGTACTTTTTCCCGTGTGCTTGT
TGACGTTTTTCTTCTTCTTCACCACTTGTGGACCGACTAAAACACTTGCGCGTATTTGCTGCCATCTTCAGTTCCGGAAG
AATTGCAACACGGTATCTTCATTAATAACGGAACCCACGCTACTGCAGAAAAACAAGTACCGTCACGTTTTAAGAATGTT
GGTACCGAAGTATCGGTTCTCGTGACATCCCTAAAACCTACGTAGGTTAGTACAGGAAGTGAGTCTGGAATCACTAACAA
CTCATTTCAGCTGTTCAGAATCAGTTCCTTCTTTTGGGAGACGATAGGACCGTTTTTCCTGCACGTTGATTTTTGAAACT
TTGCGGATGTTTTACATTCACAAACAGCTACGTATATAACACACTACATGAAAGGTGAGCTTTGAAAAAACATAACAGGT
GCACTTTAAGGTGTAGTTGGGGTTGGGCATTGGTTGAGACCTGGCAACACTGCACATTGTCATTTAACTAGCCATTATGG
CTGTTATACTTGATAATCAGATGTCCCTCGAGAAGCAGGGCTTAGACTCCCTTTTGTTGAACCTGGTTTCCTTGATAGAA
TATTTGAACACTCCGTCTGCTGAGACGCTTTCCCTCAGTCTATTTAAACCCGGTGACGGAGGTGAGAGCAGTGAGTCAGC
TAGTCGTCTGGTTGTGAACACATCTGATGTTTGGGGAGTGTGGGCAGGATTTGCTGAGGGAGTAGAATCGGGCATGGACT
GGCGATAAGAGAAGCTCCCACTATATCCATGTGCACGTGTACATGTAGGAGATATCCCTGATGTTTCCATGACAGACTCG
TCTACCGTTCACTGGTCACTTCCAGGAGTTGCAGCACGTTGCGAGCTGACGCCTCCAGTTTTCCCACCCTGGCTCTGATT
ACACTTGGCAGCATGCGGTCACAGCTGGAAAGCGTTTGTACGTCTGCTCGCCGTTTGGACGTCCAGTGCGAGCCAGATGT
GCTCGCGAACTATGCGTGACTAAAGCGCGAATCTTCGCCAGAAGTCGTTTGACATTATCAAATTTTGCGAGGCTGAGACT
TTATCGGACGTGTCTTTATCTGTAGCCGAGCAATTAGTTTTTGTCTTGCAGCACAGGTTTAAAGAGCTTTAACCGTTTAT
TTCTAACACATGAAGTTGATGTGGAGACTTGTTTATTTTATACTGAACTACACACATGTATTACTGTATGCTCAGCTATT
GTGCTGAGATTACTGCTAATCATTAGATGTTCTAGTGGGTCAAACTGTGTGTGTGTGTGTGTGAGAGAGGGAGAGATTTT
GGCAGCCTGCCTGAGCAGGAACATGCACTGAATCACAGCTGTGTGCTATGGATAACGTGTCAGAAAGGCTTGAGGGTTTT
CTGCAGCTCTTTGCCAGCTGGGCTTTACACGTTACAGATTTTTCTCATGCTTAGATTCGTGAAGGCTTTCCTAGGACTTT
TTTTCTTCTCTTTTTGCACCTGAAAGCTTATTGCAGATCCATATCCTAGGGGAAGTGTTCTCGCAGCACTAATATGGCTT
TAAATCCGACATTCATCCATAATCGTACATAAACACAGATCATTTAAAATCTTCCATGAGGTTACTCATTTTGGTCTCTC
AGTATCACCAGATATATGCAGTCAACATTGTGTTCCACATGTGTCCTAAATCCAGATGTTGGAAGTACAGTGTTTTCTTT
CCGCTCCACTATCTCCATACCACGTTCTTACCGTTCCTGGGTCACCGCAAACCATCTGTATCTTCGGTTTACTTAACGAC
TCACTGTTTTTTTTATTTATATATATATATATATATATATATATATATATATATATATATATATACACACAGAAGATTAA
GAAACTGTACTTTGCTTTGTCTGTGAAAGTGTCTTGCTGAAGCGTTCTTCTGTTTTGCAGGAATGGGTGACTGCGACAGA
CATCAAAGTGACCCTGAACAGGCTGAACACGTTCGGAGACGAAGTGTTCAATGACCCCAAGGTCCTGAAGTCGTACTACT
ACGCCATCTCCGACTTCGCCGTCGGAGGAAGGTGAGCGCTTTGTAATGAAAATCAGTGCATCGTTACCAGTGCATCGTTT
CTTTTCACACGCTGTTCCTGATATTGATTGACTGATTTTATTTATTTCTTTTCAAACATGTTGCGTCAGTCACACCAATC
CAAATCGAGGAAGTTGTCTAAACACAGAAATTCTTTCAACGCTCTAGACAAGCACTTTCAACCCCTCCCCACACTGCCCC
CCCAAAAAAAAAAAAAAAAAAAAAACGGACTCGAATTTGACAAAAACGAACCCAAGCTCTTTTCATCCAAGTTCGAACAA
GTGCAAGAGCGGTGATGTAAACGTTGAGCTGAAGTGTAGAGCACGCTGCCAACCTGTGGACACTAGCACAGGTTCCTAGA
GATGTGACTCCTGAATCACATCCAGGTTTTGCTGCACGACTCAGAGCCTGGAATGAGCTGTTTAAATAAAATAAAAAAAA
AAAAAAAATTTCTTTATGGGATCAGACTAGTGTTTAGAGCGTGTTAAGCAACAGCTCCTCCGCCCCGCATCGTGTCTTTT
CACCGTAATGTGTTTGAAATGTCGATCAGATTTCCGGGACACAGCCCACGTTCCTGACATTCCTGCACTGGCGTGCGGGA
TTACAAGGCAGAGGGAGGAGAACGGGGCCGACCGGGCCTATATGCGTATAAGAGCCAGAGGAGTTGTTTAATCTCGCTGG
TCCACAGACCCCCAAACCCCCAGCAACTAATAATGCACAGGGCTTCCTCAGGGTGTTAGGGTTTGAAAAGGGCTTTGCAT
TCAAAAGTATTTTCTGAGCTCGAAAGTCCAGAAGACTGCTACACAGACCATGATAACATGAGCTGTTCTAAAAGTTCAAA
CACTAAACATAATGGAAAAACCATTTAGTGTTGGTGTGTAATAAGTAGAGGTCGACCGATAGTGGATGTTACCGTTACGG
ATAACTAAGCTGGGGGCGGTACCTGCCGATAACCGATTAATCACCCGATTAGTTTTTAAAATTTACGCCATATGAAACCA
TAACAGTCAAAGAAAAACATTCCTGAAATTTATACCAAAAATAAATAGAGTACTGACTGTACCATGAAAATGTACTGTAC
TTTTCTAAATGAAATAAATATGAATATATATGAACTATTAATAAATATTAAAGCAAGTAAAAGATACACATCCAAACTGA
GCCCAAAAGTAACACTGCAAATAACAAATAAAAATAGAGAGGTCCAAAATAAAACAGACAAACAAATAAAACACTACAAA
TAACACAATAGAGTTTGTCAGCGATAGTTTTTATTTCGCCTCTAGAGGCCGCTCTCGTACCGTATAACAACAGCGGACCC
TTCTTAGCTGCTCCCGCAACGGACGCAACCGGGGAAAGACCTATCGGTGTGGATTTAGCTCGTCTTGAATAGTACATAAG
CATGCAATTTCAGACACAGCACTAGTTTGTTTCGTAGAGTCAGATAGTCGGGGAACTGTGTCCATTTTTATTAAATAAAA
TAGCACGTATTGATTTAAACAAGGCTTCTCCGGATGTGACTTCCGGTAACCTTTCAAAATAGCAGCACACAGAATGGATC
TTTTGATATTTCTAATATTGCGACGAGTTTCTCTCATGGCCCCATTTGTAAATCAAGGACACGTGGGATCGTGACCCCTA
ATTTGGGAACCCCTAAAGTAGATGGTAGTATTTTGAAAAAGCTCAGTGGTGAGGTAACTGTATGATCGTACACCATGAGT
AACCCTGAGAGCAACCTTTCAGCGGAAAAACAAAACGACAACATTTCTTTCTTACCACTAGAGGTGTGCATCGGGAACAG
GACGAGAAAGTTGTGTGAGTGGGAGGTTTCAGGGAGGGCTCGGATATGAGTCTCAAACAGTGTGCGCTGGTCCTTAGTGA
CTGCCTGGTCAGGTTTGCAGTGCTTTCGATTACGCTACGAGTTTGTTTATATTTTGGGAAATAGGAGCAGCTAAATTTAT
TACTAATATCTCCAGCAGGTCCAAACAAAAATAATAACACTGCGGAATTCAAAATGTGACTTTCATGCACATGAGTGATG
TAGCTGAGGTTGAGGAACTGCCAGAGCCAGAATTCACACTGTGAAGCACCCCTTGATGACAATGCTTGGATTCCAACTCC
AAGTTTTTTTTTCTTTCCCCTCCAGGGTTTATCGAGACATAGTGGCAGGGTTTGTAGTTAACTGAAAAAAACACATCAAC
TTTTTTTAAGGCCACGCCCACTTCTGGTCTAAATTCAAATATTTGAAGCACTAAACAAATGATTATGGTGTTGCGTGACA
CCCCAGCTTTCTTGATTCTTCACGGACTTTAATTATAACACCGCTACAATTCAGAATGCTTTGACAGCCGAACACGACCT
GCACGCTTTCTCTGTTCCTTCCGTCACGTTTTCCATAAGGCTTTGCCAAGAAACACCTGAGACAATAGCCGAGAGGTGAC
TAGCCGCACAAGTCCTCTCTTGTTCGGCGGAGCCCCTTGTCAAAGTGTCTGCAGGAGAATGTTCCTGCCGCCTCGTGCTT
GAGCAGTGGCCAGGAGCACAAACGAAGCATTGTGCCACGACAGACTGCTTCTAAACGGCTGCGGTAGAGTTGACCATTTG
ATTTGGTAATCTTGACTGTTGTTATCCTCTCTGGAGGGTCCTTTTAGCATTTAAGTAGATAATAAGATTGCATCAGATGT
TCAGTTACTGTATTTAGCATGCAAGTTGAAGTTTTGGAAGCGTTTTGGTTTTTTTTTTTTTGTACATGTGTATTAGAAAG
AAATCCTCTTCAAACAGTGGAATTTGTTCAGACAGCCCTACCTGAGACTGTTTAAAGGGGGCCTGTTAGTGCAGAGCTCT
TTATTCATGAAAGAAGACAATATGCCGCTGCTCTCGATGAGAGATTCAAAGGTCGGACCTATAAAGACAAGTCATTAGGC
ACAACAAAGGCGTGGTGACATAGTGATAGGCTCCGTAAACAGTCGGCGTGTTCGCTGTTTGAACAGTTCACTGTTTTGTG
ACATGTGTTATTCCACTCTTGTCTCACAGCCTTGCCTCTATATTAAACCCAAAACACAGACAGGATGTGTATACACACCG
CAAGTGTGCTTTATCATAGTGCTATAGAATATGGTATAGAGTGTGTGTGTGTGTGTGTGTGTGTGTGACCACCTGCTTTT
TTTCTCACCCCTCCAGGTGCAAATGTAACGGTCATGCCAGCGAGTGTGTGAAGAACGAGTACAGCAAGCTGGTGTGTAAC
TGCAAGCACAACACAGAGGGTGATGACTGCAACGTGTGTAAGCGCTTCTATAACGACCGCCCATGGAGAAGAGCCACCTC
TGACAGTGCCAACGAGTGTCTGCGTGAGTGCCAACTCCTATGTAATGCTTTCTTCACTGGACCGTGCAGTACGGCATGGT
GCGGTTACCGACCCGAATCCAGAACTGTCCATACTTTTCTCAGTACACAATGCTATCTGTGAAAGGAGGAGGGGTTCCTC
ACATGGAAACAAGTGTTGGACACGAGAAGTAAAATTCTTCTGCTTCATAGAGGTGACATTATAGTGGGGTTATAGTTGCT
TTAGAGGGGCTTTCTAAAAGACAGTGGTGTTACAGTGACAGTATAGTAGCATAATGGCATTATAGTGGCATATAGTGACA
TAGTGTACTAATTTCTTTATACTGAGGTTATAGTGACATTATAGTAACATTATACTGGTGACGTTATAGTGGCATATAGT
CATATTATAGTAGGTGTGATATAGTGGCGTTATAGTGGTGATATAGTGACATGGTGGTGTTATAGTGACATTATAGTGGT
GATGTAGTAGCGTTATTGTGGCGTTATAGTGGTGATATGGTGGCGATATTGTGGCGTTATAGTGGTGATATGGTGGCGAT
ATTGTGGCGTTATAGTGGTGATATGGTGGCGATATAGTGATATCGTGGTAATATAGTGGTGATATAGTGATATGGTAGTG
ATATAGTGGTCTAATAGTGATATGGTGGCATTGTAGTGGTGATATAGTGATATGGTGGCATTGTAGTGGTGATATGGTGG
TGATATAGTGGTGATATAGGGATATGGTGGTGATGTAGTGGTGATATAGTGAAAAGGTGGCGATATGGTGGTGATATTGT
GATATGGTGGCATTGTAGTGGCGATATGGTGGTGATATGGCGATATGGTGGCGATATAGTGGTGATATGGTGGCGATATA
GTGGTGATATGGTGGTGATATGGTGGCGATATAGTGGTGATATTGTGATATGGTGGCATTGTAGTGGCGATATAGTGGTG
ATATAGTGGTCTAATAGTGATATTAGTGATATGGTGGCGATATAATGGTGATATGGTGGTGATATGGTGGCTATATAGTG
GTGATATAGTGATATGGTGGTGATATAGTGGTGATATGGTGGCGATATAGTGGTGATATAGTGGTATGGTGGCTATATAG
TGGTGATATAGTGGTCATATAGTGGTCATATAGTGGTCATATAGTGATATGGTGGCGATATAGTGGTGATATGGTGGCGA
TATAGTGGTGATATAGTGGTATGGTGGCTATATAGTGGTGATATAGTGGTGATATAGTGGTATGGTGGCTATATAGTGGT
GATATAGTGGTCATATAGTGATATGGTGGCGATATAGTGGTGATATGGTGGCGATATAGTGGTGATATAGTGGTATGGTT
TCTATATAGTGGTGATATAGTGGTGATATAGTGGTGATATAGTGGTATGGTGGCTATATAGTGGTGATATAGTGGTATGG
TTTCTATATAGTGGTGATATAGTGGTGATATAGTGGTATGGTGGCTATATAGTGGTGATATGGTGGTGATATAGTTGTCA
TATAGTGATATGGTGGCGATATAGTGGTGATATGGTGGTGATATAGTGGTGATATAGTGGTCATATAGTGATATGGTGGC
GATATAGTAGTGATATGGTGGTGATATAGTGGTGATATGGTGATATGGTGGTGATATAGTGGTCATATAGTTATATGGTG
GCGATATAGTGGTAATATAGTGAAAAGGGGGCGATATAGTGGTGATATTGTGATATGGTGGCATTGTAGTGGCGATATAG
TAGTGATATGGTGGCGATATAGTGATATGGTGGTGATATAGTGGTCATATAGTGATATGGTGGCGTTATAGTGGTGATAT
AGTGAAAAGGGGGCGATATAGTGGTGATATTGTGATATGGTGGCATTGTAGTGGCGATATAGTAGTGATATGGTGGCGAT
ATAGTGGTGATATAGTGATATGGTGGTGATATAGTGGTCATATAGTGATATGGTGGCGATATAGTGGTGATATTGTGATA
TGGTGGCATTGTAGTGGCGATATAGTAGTGATCTGGTGGTGATATAGTGGTCATATAGTGATATGGTGGCGATATAGTGG
TGATATAGTGAAAAGGGGGCGATATAGTGGTGATATTGTGATATGGTGACATTGTAGTGGCGATATAGTAGTGATCTGGT
GGTGATATAGTGGTCATATAGTGATATGGTGGCGATATAGTGGTGATATAGTGAAAAGGGGGCGATATAGTGGTGATATT
GTGATATGGTGGCATTGTAGTGGCGATATAGTAGTGATATGGTGGCGATATAGTGGTGATATAGTGAAAAGGGGGCGATA
TAGTGGTGATATTGTGATATGGTGGCATTGTAGTGGCGATATAGTAGTGATATGGTGGCGATATAGTGGTGATATAGTGA
TATGGTGGTGATATAGTGGTGATATAGTGAAAAGGGGGCGATATAGTGGTGAAATTGTGATATGGTGGCATTGTAGTGGC
GATATAGTAGTGATATGGTGGCGATATAGTGGTGATATAGTGATATGGTGGTGATATAGTGGTTATATAGTGATATGGTG
GCGATATAGTGGTGATATAGTGAAAAGGGGGCGATATAGTGGTGATATTGTGATGGTGGCATTGTAGTGGCGATATAGTA
GTGATATGGTGGCGATATAATGGCGATATGGTGGTGATATAGTGGCGATATAGTGACATAGTGTACTAATTTCTTTATAC
TGAGGTTATACTGACATTATAGTAACATTATACTGGTGACGTTATATTGGCATATAGTCATATTGGCATATAGTCATATT
ATATTAGTCGTGATATAGTTACATTATAGTGGTGATGTAGTGGCGGTATAGCGGTGATATAGTGGTGATATAGTGATATG
GTGGTAATATAGTGGTGATTTAGTGATATGGTAGGGATATGGTGGCGTTATGGTGGCAATATAGTGGTGATATGGTGGCG
TTATAGTGGTGATATAGTGATATGGTGGCAATATAGTAGTGATATGGTGGCGATGTAGTGGTGATATAGTGGTGATATAG
TGATGGTGGTGATATGGTGGCGTTATAGTGGTGATATAGTGATGGTGGTGATATAGTGATGGTGGTGATATAGTGGTGAT
ATGGTGGTGATATGGTGGCGATATAGTGGTGATATAGTGATGGTGGCGATATGGTAGTGATATGGTGGCGATATAGTGGT
GATATAGTGATATGGTGGCAATATAGTAGTGATATGGTGGCGATATAGTGGTGATATGGTGGTGATATGGTGGTGATATA
GTGATGGTGGTGATATAGTGGTGATATGGTGGTGATATGGTGGCGTTATAGTGGTGATATAGTGATGGTGGTGATATTGT
GGCGTTATAGTGGTGATATAGTGATGGTGGTGATATGGTGGCATTATAGTGGTGATATAGTGATGGTGGTGATATAATGG
TGATATAGTGGTGATATAGTGATGGTGGTGATATAGTGGTGATATAGTGATATGGTGGCAATATAGTAGTGATATGGTGG
CGATGTAGTGGTGATATAGTGGTGATATAGTGATGGTGGTGATATGGTGGCGTTATAGTGGTGATATAGTGATGGTGGTG
ATATGGTGGCGATATAGTGGTGATATAGTGATGGTGGCGATATGGTAGTGATATGGTGGCGATATAGTGGTGATATAGTG
ATATGGTGGCAATATAGTAGTGATATGGTGGCGATATAGTGGTGATATGGTGGTGTTATAGTGGTGATATAGTGATGGTG
GTGATATGGTGGTGATATGGTGGCGTTATAGTGGTGATATAGTGATGGTGGTGATATAATGGTGATATGGCGGTGTTATA
GTGGTGATATAGTGATGGTGGTGATATAGTGGTGATATAGTGATGGTGGTGATATAGTGGTGATATGGTGGTGATATGGT
GGCGTTATAGTGGTGATAGTGATGGTGGTGATATGGTGGCGTTATAGTGGTGATATAGTGATGGTGGTGATATAGTGGTG
ATATGGTGGCGATATAGTGGTGATATAGTGAAAAGAGGGTGATATAGTGGTGATATTGTGATATGGTGGCATTGTAGTGG
CGATATAGTAGTGATATGGTGGCGTTATAGTGGTGATAGTGATGGTGGTGTTATAGTGGTGATAGTGATGGTGGTGTTAT
AGTGGTGATATGGTGATATGGTGGTGATATGGTGGTGATATGGTGGCGTTATAGTGGTGATAGTGATGGTGGCGTTATAG
TGGTGATATGGTGGCGATATAGTGGTGATATGGTGGCGTTATAGTGGTGATATAGTGATGGTGGTGATATGGTGGCGTTA
TAGTGGTGATATAGTGATGGTGGTGATATGGTGGCGATATAGTGGTGATATGGTGGCGTTAGAGTGGTGATATAGTGATG
GTGGTGATATAGTGGTGATATGGTGGCGTTATAGTGGTGATATAGTGATGGTGGTGATATAGTGGCGATATGGTGGCGTT
AGAGTGGTGATATAGTGATGGTGGTGATATAGTGGTGATATGGTGGCGTTATAGTGGTGATATAGTGATGGTGGTGATAT
AGTGGCGATATGGTGGCGTTAGAGTGGTGATATAGTGATGGTGGTGATATAGTGGTGATATAGTGATGGTGGTGATATAG
TGGTGATATGGTGGCGATATAGTGGTGATATGGTGGCGTTAGAGTGGTGATATAGTGATGGTGGTGATATAGTGGTGATA
TAGTGATGGTGGCGATATAGTGGTGATATGGTGGCGTTAGAGTGGCATATAGTGACGTTATGGTGGTGGTGATATAGTGG
CATTATAGTGGTGACATAGCTGTGACAATCATAGTATTGACATTATAGAAGCATTTTGGAGGCATGTAGTGGTGTTATAA
TATCAATATAAGCAACTATAATGCCTCTAAAATGTTATCATTATGACATAGTGGCATACAGTCACATACTGTTGTAATGG
CTTTATTGTGATGTTATAGTGGCGTTATAATGGCTTTACGGTCATGTTATAGTGGCATTAAATTGAGGTTATAGTGACTT
TTTAGTGGTGATGTTATAGAGGCTTTATACTGGTGACAGTGACATTATAGTAGCATGTGTGGTATTCTAGTGTCATGGTG
ACATTGTGAAATCATAATAGTGACATAGTAGCATTATAGAGGCATATAGTGATATAGTGGTGTTATAATGACATTGTGAT
GTTATAGTGCCATGTAGTGACATTGTAGTGGTTATAGTGATTTTATAGTGGCACACAGTGATAGGTTGCCATTATAGTGG
CATTATAATGACTTTTAATGAAGTTTTAGTGACATAGTGGCGTGTCAAAGACATTATAGTGGCATACTGACGATGTAGTG
GCGTTACTGTGGTGTTATAGTGATATAGTAGGGGCACTATTCTGGCATTATTGTGATTTTATAGGTGCAGCATTAAAGTG
GCATTGTAGTGGCATTACAGTGAAGACATAGCGGTATTATTGTGGTGTTACAGTGAGAAACTGGCATTATAGTGACGTTA
TAGTGGCCTTATAGCGCAGTGGAAACCGATAATCAATTTATTTTGCTTATGTCCATACGATTTCCTGCTTTTACTCCCAT
AAAATCCTTTACAGTCATGGAATGAGGAGGTAAATGGACAGTTAATGCTTTAAAAAAATGTTTTTTATTTAACTGGCCAT
ACAAGCAGGCATTTCCTAGAAATGCATGACTAATGCACACATGTGAGCATGGAGTGTCCTAGAGCACAGTGCTCCCACAC
CCTGTCTCTCGCCTCCTCTCTCTGTCTCTGTCTGTCTCTGTCTGTCTCTCTCTCTCTCTCTCTCTCTCTCTCTCTCTCTC
TGTCTCTGTCTCTCTCTCTGTCTCTGTCTCTCTCTCTCTCTCTCTCTCTCTGTGTCTCTCTCTCTCTGTCTCTCTCTCTC
TCTGTCTCTCTCTCTCTCTCTCTGTCTCTGTCTCTCTCTCTCTCTCTCTCTGTCTCTCTCTGTCTCTCTCTCTCTCTGTC
TCTCTCTCTCTCTCTCTGTCTCTGTCTCTCTCTCTCTCTCTCTCTGTCTCTCTCTCTCTCTCTCTCTCTCTGTCTCTGTC
TCTCTCTCTCTCTCTCTCTCTCTCTGTCTCTCTCTCTGTCTGTCTCTCTCTCTCTCTCTGTCTCTGTCTCTCTCTCTCTC
TCTCTCTCTCTCTCTCTCTCTCTCTCTCTCTCTCTCTCTCTCTCTCTCTCTATCTCAGAGGAAGCATGCTTATCTCCAAG
CAGCTCCTTCTCCTTTCACATCACTGCGTTCATCAGGATGCACAAACTCCTGACTGATCCTGGAACAGTGGTATTATTCT
GTGATATAAATGAAATTGTTCCGCGTTCGTGACACATACATTATGCTAGAATTTCCACATTAATTACCTGTGACGTTTCA
CTTTATTTATTGCCTGAAAAGCTGCGAGATTTCAGGAATCCTTATTTCTTTTGTGTAAACCTTGAACGCGAACGTGTGTT
TCAGCATGCAACTGCAACGGCAAGAGTGGCGAATGCTACTTCGACCAGGCTCTGTACCGCGCCACGGGTCACGGAGGTCA
CTGCCGCAACTGCGCCGACAACACGGATGGACCCAACTGCGAGCGCTGCCTGGACAACTACTACAGAGTGGGTCCAGGCC
AGCGCTGCCTGCCCTGCAGCTGTAACCCTGTTGGTGAGGGATGACACAGGACTGTGTGTATGTGTTTGAGAGAGAGAGAG
AGAAAACGTCTGAGCGTGTGCCTTTTATCCTCTCTCTTCCCCTCTTCAGGTTCTCAAAGCACTCAGTGTGACAACACAGG
TCGTTGTAGCTGCAAACCGGGTGTCATGGGAGATAAGTGTGACCGCTGCCAGCCCGGATTCCACTCGCTGACCGAGGCAG
GCTGCAGGTACACTTTAACCCTTTACCGCATGGTGTTGCCATATGGCAACAATGAATTTATCTCCATTGTTGGATAATAA
TATAAAACTATTATTTTCCTGTTTAACTGGAAAAAATGGGCTTTGACATGACATTAAAAAAAAAAATGCCGTGTCACATG
ACCAGGAAGCACTTTCTTTTCTGCACTCACAGGGCATGGTCATCAAAGGGTTCTCAAAATAGGATTAATTTAATCATTTA
GGCAAAGCTACTTAAAGGAAAACTTGAAACACGATCTGAGTAAACATTTACATTTTTTTGTCATTTAAACAAGTTTGTAT
ATTTTGAGTATTTTGTTAAGTGAAATGTAGTGTATGTGCATTCATGAATTCAAACAGGCCTACACAGCAGGAGAAGACAC
TAGGCTTCTCTTATAGTATTTATTCATTATTTTTCACATTCAAAGTAAGAAAATCTGTTGTAATTTCAGACATTTTCAGA
ATTTTATGTTTCAAGAGAAAGAATGAAGAATTCATGAACTTTGTACAACTGTAATTCCTTTCTCGAAGGCAAAAAAACTC
TAGTCGGGAAAATGCCATAATCGGAAATGTAATCTCATACATTTTGTGTTACTTCTGACTGTATCATACTTTCCACTGCT
GGCTCAAATTTAGCCTATTACCTGAAGAAACTTAAAAATTCAACATAGAAGCAAATACTCACGTCTGTAAACCCAGTTGG
AGATAGAAAAAAAGACACCAGCCGTGAGTGAGAGGAAGCAAGGGTCCAGATTTATTGATTCCGTTCCACCACACGAGATC
CACACCGATGAGTATTCTCAGAAGCGATCTGACACCTGGAGCTCAAGCCCCAGTATTTATACTGTATTTACACAGTAAAT
AACCAATATATCTTAGAAAGACTATGATATCAATACCAATAGGGTTAAAAAAGAGCTCATCTACATTACCATGATGTTTT
GAAAGAGGCCTTTCCAATTTACCAGTAGAACTGAAAGTGGGAGAGAGACAAAACAATTTAGAGAGACCTTGGTCTCACGG
GTAGGGGGGGCAACTTGACTCACTCAGCTACCCTTATAAATGGCTCCTCATGGTTCTCTCTTAAAATTAAGGCCCTCATT
TACACCACGCCTGACCCTTCCTCGCGAGACAAGAATCTTCCCCATCTGAATTATGAGTAAGTTTCTTTTACATTTTTCTG
TATTTCTGGTTTATAATTTACTTTCATATTTGCTCTATATCTCTATTTTATATATAGTTATACTGCTTATATATCACTAT
AAGCAATATGATATCATTATATTATTCTTCTAATATCCTACATATCCTACTACTCCTTTTTATTATTCTTATAAAGTTAT
AATGTTATGTGTGTGTTTGTTATGTCTGCACGCCCGTCCTTGACTGTGTAAGAGTGTGTGTGTTAGCTATGTGTGTGCGT
TTCTCTTTCTCTGTGACTAATAAACCATAGTGTGTTAATCTTAAAATGTGAATCCAATTCGTCAATATCCGCCTAATACC
GCTTCTGCTTCTGTGTGTCTAGGTGCCTGTCTTTTTTCATTCTCTCCTTTGCTGGAGGGGGTGGACTTGGATCTAAACAC
ACATTATCAGCTTGCGCATCTCACTGCTGGCATCATGGTGCTACTTAACGTTCTTCGCAGCATCCCCTCTGGAAATGGAA
ATGCGGGGTCCCCCCCTTCTCAGATACAGAATCCACCACGTGAATGTGTGTAGTGACGCCTCTACACAGACAGACCCTCC
GCCTGACCCTCCCTCCAGCTCCCAGTCCGAGGACGACACCGCCTTCTCTGATCTGGGCTCTGACCATACTTCCCTCTTCT
CACCTGTCAGTCCGCCCCACTCTCAGCGGTCTCCTTATTTCACCCTTGCTGGCTATCCCATGTCCCCAGGACACACCCCA
TTTTCTTCCCCCTACCGCTCTCCTCAAGATTACGCACCCACCAGTCCTGTGAATTTTCAATAAAATTACATATTACTCAT
ACTAGATCTCCCTCGTGTTTATTTCATGTCACAACACCACCGTTACACATTCTTGCCGTACAGCAACACTTTACAATGTA
CCAGTTCTAATTCTAGTGTTTCTTGTCTCCTTTTCTCTCTTGTTCGTTTTTTTTCTCTCTCTTCCTGGAAGATCATATTT
GCAGATCCATTTTAGTCAGTGGCTGTAAATTCTTGCCCTGTAACGTCTCTCTTTCATTCTGCTCCTCCACAGCCCCTGCT
CCTGCCACCCTGCCGGAAGCACACAGGAGTGCGATGTCAATACAGGACGCTGCCAGTGCAAGGAAAACGTGGACGGCTTC
AGCTGTGACAGGTCAGCTCTCTCTCTGTCTCTCTGTGTGGACAGGGACATGCCGCAGTGCTGACGCACGGCGTCGAGAAA
AAGGGCCTCCAGTTCACATTGTTCTCAAATTAGATACCAGCAGCTCGTGTCCCAGTACGAACAAGTCATCCACATGTTAT
AAAGATTCCCAGCAAAGTCCGCTTTAAACACGTCTCTGAGGAAATGTGCTTTTAATCAGCTGTCGGTTATTAAAAGCTTT
CAGAGGTTTACTCGTTTTGGAAAGTCCCTCTGTGTGTGTGTGTGTGGGACGGGACGACAGACAGACAGCTAATTGGGGAA
GTATGTGTGAGAGACAGAATTAGGATTAGTGTTGGAGGCAGGAAAAAAATAGCGCAGAGATAGGAGCAACCGCCCTGAGC
ACTGCCATGTAGGGCCTTCAGACAGGCCAGCTTACCCCACCGCAGCACTAACTATACACTCCATCCCCCTTTATATATAC
ATGCATACATCCACATTTTCAGTAGGAGACTGTATTCCTTAACATGAATACGTCTTTAAAACACAAACGGCCTGCTCTTC
GTTGGAGTGAATGACAGATGTAAACAGAATTCAATTCTAAATATGTAAATAAGTAAACATGCAGTTAAGCAGTGTTGGAT
TTTTTTTGTGTTTCTGTGGAAGGAAGTGCAACAGCACCACCGAATGGTATTGAGAAGTGAGGCTGAGGCTGATTTCCTTT
TAGCCCATAAAGACTATACATTTAGGCAGCCTGTAGACAACTAATAACGGAGCCTCAGTGTCTTGTTCTAAAATGCAACG
AGCAGTTGGGTAGAAATAAATGTTGCTTACATTGTTGCATATACAATAATATAGAAACACTCTAAAAATAAAGGTTATAT
TTTTATTTATATATATATATATTAGCGATGCACCGAATGTTCGGCAACCAAAATTATTCGGCCGAAAATAGCAAAAAAAG
CATTTTCGGTGTTCAGCCGAATAAGTGTAAAAGCCGAATAAATTTGACCGAACAGTGGCGTGTTTGATGACGCGACCAAA
TAGCCTGGCAACCAGAGTGAGACGCCAGTGTCACGACCTCGATGAGGGAGCGTGTGGATCCGTAATACGTGCGTTTGTTT
TGTTTCTGTCAAGTCGCGAGACGTAAGGGAGTAGAGTACGGAAAAGACGTATTTATTTCCGGGCAGGCAGAAAAATCCCA
TATCTACTATAACACTCGGCGAGGTGTACAGGGACGCGAGCGGTACATATCCCCAATATAATCAGCCGTATAGAACCCAA
TAGAACCAGTTTCTGCACTCGTCAATGCACTTTTTAATGCACTTTTTATTTGTAGGCTACAGAGTGTTCCATTCTTTCAG
CAGTCAGTTATAGGCCGAACATCGGGTATTCAAGGGGCTCAGAGATGACCACATCAAAATATTTTTATTTTACTCATATA
TTTATTTAAAGTTATATTGTGCCTTGTTGGTAGGCTGTGCCTGCTGGAATGAAAAAAAATGTTCAGTGTTAAATAAATAT
TTTGAAATTGTAGTTTTTGTCATTTATTTTTTTCTTTGAAAAGCAAGACAAAATAGTAAAAAGCACATTTTGACTATTTA
ATTTATGCAGTAGTATAAAAAATATGGCAAAATAAATGGAAAAAACACAAAAAAATGTGTTCGGTTTCGGCCTTCAGACA
AGTTTTTCATTATATTCAGTTTTGGCTTCAGCCAAGAATTTTCATTTCGTGCATCCCTTATTTATTTTTATATATATATA
TATATATCCTCCCTGATTACACAGAGTGGGCTGATACACCTTCAGTCCATGTCACTGACATGTCCAAAGCACGTCATCAG
TAGAAGGCACACGTGAAATACATGAAACGATTATTTGCTCCGTCTTATTATTCAAAGTAAACGCAGTATGACTCCAGTGG
ACCATTATGGACTTGAAATGAGGAGTGCAGCTCAAGCCCCTTTGTGTGCGATTCTGTAGACTGTTGAGCGAAGAGCAGCT
CCGACGCGAGACTTGGACAGACCTGTCCTTTCGTTCATGCACCAGTAAGCTGTTTATTAGTTACTAGCAGTGCTGTGTGA
TCAGATTGTCTGGGAGTTGAAATAATGAGATAATAACTAGAAATAATGACATCCCCTCGCCGGTCCCTCTTACAAGCTTT
CAGTTTCCGTACAGTCCGAGGCTCGATGTTTGGAAATGGGCGAATTGGGCGCCGAGAACCTACGTAGCTAACGACAAGCT
CTGTTTAAACTTTTAGCTGCGTTGTTTAGCTAAGTCATCTTTGGGTTCCTGGATGTTCGGTAGATCTTAACTAACAGCCC
GTGATTTGCACACTACTCAGGTGTAAGCTCGGCTTCTTCAACCTGGACCCTCAGAATCCTCAGGGATGCACGCCATGCTT
CTGCTTCCACCATTCCACTGTGTGCGAGAGTGCAGAAGGCTACAGCGTACACACCGTCACGTCCACCTTCGATCGAGGTG
AGTCTCGCACACACGTTTGAGAGATCATGTGCGTGTAGCTGTGCTTTGCCGATAAACGCGTCGTGTTTTCCATGTCGTCA
GGTGACGAAGGCTGGACGGGTCAGCAGAGAGATGGCTCCAGCGTGCCAGTGCAGTGGTCTCCGAGCTCTCATGAGATCTC
GCTTGTTTCTGAAGACTACTTCCCCATCTACTTTGTGGCTCCAGGTATGGCTGCATGTACGATACATGGTATACAAAACA
AACAAATGATTGTGATTAACAAATGATCGGCATTTATATACTTATTGCACAGGAGGAGGAGTTTTCAGTTCAGTTTGGCC
TAGGAAAGCGTTTACTCCCAGCTTTACTAAATGATTTGATAAACAAGGCCCAATATTGGAGCTCAAGCCTCAGTCCAGAA
TTTGGAACTACATGCTAAGTGATGTGTGGCAGAGAGGACAGAGTGTCTGTGCTAACTGGTTAATGCATTACTTATTCCCG
TAGAGAAATTTTTGGGGAACCACGTCCTGAGCTACGGTCAGAACCTGACCCTCAGCTTCCGGGTGGATCGGCGTGACACT
CGTCTTTCAGCCGAGGACGTGGTGCTGGAGGGGGCAGGACTCCGCGTCGCTGTGCCCCTCATCGCTCAGGGAAACGCTTA
CCCCGGAGACCAAATGCAGACCTTTGTGTTCAGGTAAGCTGACGTCAGGACGGCCGCGCTCGTGTTCAGGTCAGAGTAAA
ATAACAATGCAGCCATCTGGAACGCTATTAAGGAAAAAAGATATCGAAAAGAAATGAAAGCGTTAACGTTTCAAATCGGA
CGATTCCATGAACGTACGGGTCCTGACGATATTCCCATCAGTCCGCGACATTAAAGGAGTTTTAAATAATACGCGTGTTG
TCTTTGACAGGCTCCATCACACCTCAGTCTCTACCTGGAGTCCAGAGCTTGAGCACGGAAAGTTCCAGAAGCTTCTCCAC
AACCTTACTTCCATCAAGATCCGTGGAACCTACAGCGAGAGAAGTATGCTTCTGCATTTTTAACAGTAGCCATGTCTCGA
GGCAGCTTTACAGAAACGCAGATGTAGATTTAGATTCCTAATGACCAAGCCACAGGTGTCAGCGGCAAGGGAAATCGCCC
ACCCTTGATGGAGCCTAATCTAAACTAATCTGTTGGCGTCCAGGTGCCGGATATCTGGATAATGTGTCTTTGGTGACTGC
GCGGCGAGGACATGGGGATCCAGCGCGCTGGGTGGAGAAGTGTTCGTGTCCTCCCGGCTACGAGGGCCAGCACTGCGGGA
GGTGCTCTCTTGGATACAGGAGGAGCCGACCAGAGCTGGGTCAATTCAGCCCCTGTGAAACCTGCAACTGCAATGGCCAC
AGCGACACCTGTGACTCTGTAACAGGTCACTCACGTTCATAACACGTTCATACCTACAGTGTGTCTGTCTGTCTGTTTAT
ATAGTCGTGGCGTTATTCGGCCATGCTCTCACACCGTCTTTCTCTCTTTTACAGGAATGTGTAACTGCGAGGACAACACA
TCTGGCATGAGCTGCGAGAGGTGTAAGGATGGTTTCTATGGCGACGCCACGGTGGGCTCTTCTTCGGACTGTAAACCGTG
CCCGTGTCCTGCAGGCGCCTCCTGCGCAGTCGTGCCCAAAACCAAAGAGGTGGTGTGCACCAATTGTCCGCTCGGCACCA
CAGGTCCGTTCCTGAATCTGCTCAAGCTCAAATCTTACTTCTGCTACTGTTTCCGTGTTCGATTATCATTCCTATCGATC
GTAATTGTGTCTCGTGTCTGTACCTAGGGAAACGGTGCGAGCTGTGCGACGACGGGTTCTTCGGAAACGGGAACGGGAAC
GGGAACGGGAACGGGAAGATGTGCCGGGCGTGTAATTGCAACAACAACATCGACCCCAACGCTGTGGGGAACTGCGACCG
CGAAAGTGGCGAGTGCCTCAAGTGCATCTACAACACCGACGGCTTTTTCTGCGATCGCTGCAAGGACGGTTTCTATGGCA
ACGCCTTGGCTAGCAACCAGGCCGAAAAGTGCAAACGTGAGTACCTCCTTCCAGGACCACCGCAGAGTAAACGCACACAA
GTATGCTGTTTGTTCACCGTCCCACTGCGTCATCTCTGGTTCTTAGCTAAACTGTAGTGTAATTACAGCTGGCCCAACTT
CCTGTGTTTATGCACAGTGCATCAACTGCACTACATCCTATTGGCATATTTTACTCTTCTGTTTCACTTGTTTTCTTTAC
ACAACACTTTAAAGCATTATTATTATTATTATTATTATTATTATTATTATTATTAGGGGCCAAGCACCAAAGGTGCGTAG
ACACCCTATTGTTATTTTACGTCTTCCTCTCCTTCTTCATAGGGTGTCTATGGCATCCCATCTGGTAAAAAAAAAAAAAA
AAAAAAAAAGTTGTGAAATTCAGCACACCTATTGGGGAGGGTCAAGGAAACATTCTAACCAAATTTGGGCCTAGCGCCAC
CATCTGGTCAAGTTTAGGCCTAATCTGGATGCATGTTTATGGTCATAACTTTAGAACCACGTGTCCAAAATTGAAAAGCC
AGACATTCAGTGCACGAGTTCAGCGCGCCCTATGAGCCTACATCACTTTACACCTAATTAGATTTTCCACCATCTTGAAA
ATTGTCAAAATTATGTTCAATTGCCACCAGATTTGGCATACGTCACCTTCAGACCAATCCGGACAGAAATTTTCAAAAGA
ACGATGATATTCCAAAAGGTTTGCCCGTAATGAGCCAACAAGTCTGCCGGCGAAGACGTTGCCAGGAGGTGCACTATGTT
ATGATAAAAATCAGTCAGACTAATGCATTATTTGCAGTGCTGACCATATCAGAGCAGGACTTTTGACCCTTCCTCTCCTG
TTCACCTCTGTAGCTTGTTCGTGCAATCGGTACGGCACGGTGAACGGCCAGACGGCCTGCATGCAGGTAACGGGGCAGTG
CAAGTGTCTCCCTCACGTCGTCAACCGAGACTGCAGCGCCTGTGAGCCCGGCTATTACAACCTGCAGAGCGGAAAAGGCT
GCCAACGGTACTTGATGCACATTACAGTAACGACACCGCTGATTTCGTTTTGACGTGATTGATTTGCCATTTTAAACGAT
TGGTCTTTCAGGTGCAACTGCAACCCCATTGGCTCCACTAACGGCCAGTGCGACGTTGTGAGTGGACAGTGCGAGTGTCA
GCCCGGGGTCACAGGTCAGCACTGCGAGCGCTGTGAAGTCAACTTCTTCGGCTTCAGCTCGTCCGGATGCAAACGTAAGA
GACTCGATTAAGATTTCATTACGGGTGCACGGGTGTGTTTCTATCTTTAGCGGAAGTCCCCATCATCTTGCCCCTCTGTC
TCTTCTCGCAGCCTGCGACTGCGACCCCGAGGGCTCCCGGGCGGCTCAGTGCAGAGACGACGGCCGCTGCGAGTGTCGCC
CCGGCTTCGTCGGTAGTCGCTGTGATATGTGCGAGGAGAACTACTTCTACAACCGCTCCATTTCTGGCTGCCAACAGTGT
CCCAACTGCTACAGTCTCGTCAGGAACAAGGTAAGAGCAGTCCAACGCTACAGAGAAGGCTTTTATATTATTTAGGTCGC
AGGTGTCTAACTTGAATACATAATATTGAAATGATCTATACTACCTACCTACCTACAACTCCAAATTTTGAGCTATTATT
TTTGCTAATTCATCAACAAATCTAGTTACTAATTCGTATGCCTCAAACACCCTTAAAACATACTTCTATCGAAGATTTCA
AACATTTGACCTCGCTGTGACCTTGACGCTGTATAGATCAATTCCAAAATTTGCAGAGATAATTCCATACAAATCCTACG
ATCGCTCCAACCCCTCGTTCTCAAGAAGACAAAAAGTCATGCAAAGTGGCGGAGGAATAAAAAGTGATCAGTTCAGTGAT
CAGAAGCACGTGCCTTGCACATTTGTGCAGTTTCTCAGGCTCAGATTCCTGTTCCTGGCTGACGGGAGTGGAACCCGATC
CAGCCCTCCGCTGTTCTGCTTTTCTGCTCAACACGGTTGTAAAGAGTGGTTTTTGGAGTTAATGTAGTCTCCCTGTCAGC
TCAAACCAGTCTGATCAGCAAGATGTTTCCACTCGCTCTCACTGATGTAAACTCTACAGGCATACAAACCCCAGGAGATC
AGATGTGCATCACGCCATAAAGTAGAACCAGGAACAAAATCCATTCTAGCACTCGCTCGTATTGCAAAATGGTGACGTCT
CGTGTTTCCAATCCCCTGCCCGTGCAACACCACATGGTGGCTGAACACGCTTTGAAAGCGTAAGTAAGCTAACCCATGCT
CATGTTTGGCTAGGACAGATTTCCTTTCCACACAGAGAGCATGATCAGGTCTTCTCCTGAATTCCTGGCCATATTGGTCA
GATTTTAATATTTTTTAGTTTGTTTTGATCTTTTAACGTTCCGACCACAAAAGATCATGCTATGGTAGACCGCAAAAAAC
TACTGTTAATAGTAAATATTGTACAACGCCTCTGTTGTAGCCGCTGCAGCGAACGTGTGCTCTCTCCGTTTGTCCCGCAG
GTGAACCAGCAGAGACAGAAGCTCCACGACCTGCAGAATCTGATCGACAATTTGGGCAGCCAGGACACGGTGAGCGACAA
AGCCTTCGAAGACCGCCTCAAAGAGGCTGAGAAAACCATCATGGATTTACTAAAGGAGGCTCAGGCCAGCAAAGGTACCG
CCTACCTTAGACGCCAGCATACAGTCTCGCTCTTGTACTGTTCCGCATGATTTTCCAGCATGTTGCTCACGCGTGTGTCT
TTCTAACCTCCACAGAGGTGGACAAAGACCTCTTAGATCGCCTTAAGAGCATCAACAACACGCTGACGACGCAGTGGAAC
CGGCTGCAGAACATCAGGAACACGGTGGAAGACACCGGAAACCTGGCGGATAAGGCTCGCAGCCGAGTGCGCGAGACTGA
AAAAATCATCGAGCGGGCTAGAGAGGAGCTGGACAAGGCGAAGCATGCCTTCAGCAAAGTGGTGGGTTGTTGTAGAAGAC
GGCACGTTTAATAGAGTTGACGTTTACCGTTACTTTGGACTAACGTGATGACATGAGTGTGTTGGAGAGTAATGAATGTG
TTTTTCTTCTCACCAGGATTTCAAAATTCCCACGACTACTGGAGATCCGAACAACTTGACGCTCCTGGCTGAGGAGGCTC
GCAATTTGGCAGAGAAGTAAGATTTAAAGATAGTAATTATTGCCCTATTTCAATTGGACTCGATTTATATGGGGAAGTGA
AGTCATGGAATTATTTATTCCCGGGATTAGTAAACAATTTTATGAACTGCATGCATCTGGAAAGTTTATCTTAAATTTTT
TAAAGAAATGACCAGTAGACATAACTGCAGCTAATATACACACACCGGCCACTTTAACGTTCTTTCGTGCAATTATCCAA
TCAGCCAAACATCACCTGCGATGCTTTTCTCCTTACCGTGGTTGTAAAGAGTGATTAGTTCCGGTCAGTTGACTTACTTT
CAGCTCGGACAAGTCTAATCATTCTCCTCTGATTTCTCACTGGATTGTTGTCGGTTTTTTTGGTTTTTGTTTCTGTGTAA
ACCCTACAGACACAGCCTCACAGAGATCTTTTATATCTGATTGACATGTCAGTAAAGATTTTTTTATATCCTGTGGGATA
ATTATAAAGGCCCTCTAGTTATATTGGATGTATATCTTATTTACTTTAATATATATATATATATATATAAGTGCAGTACA
TTTTCATGGTACAGTCAGTACTGTTTATTTGTTTTCTGATAAAGTTCAGCAGTATTTCAGTTCTGTTATGTTTTCATTCA
GTATCAGTTTGAAAAACTATCGGTTGACTAGTCGGTTTTCGGAGCGGACCGCCCCAGGGTAGCACTTTAGTTGACCGGTT
TTATTCCTCTACATAGGCACAAGACAGACGCGGATCAGATTGAGAAGATCGCGAAAGACGCCAACGACACGTCGACTAAG
GCCTACAACCTGCTGATGAAGACTCTGGACGGCGAGAACAAGATCAACAAGGACATCGATGACCTGAACAAGAAGTGCGT
GTCTTTCGAGTAAGAGAGTTGCCACTCTGTACATGCAGTACACTTCATGAACTGTAAACGAACTCTTCCGCAGGTACAAT
GAGGTAAAGGATCTGGCGAAGAACCTGGAGAAACAGGCCACTAAAGTACGAGCTGAAGCAGAAGAAGCAGGAGACAAGGC
TATGAAGATCTACGCAAACCTGACCAGCCTGCCTCCGTTTGATATCAAATCACTAGAGGTAGAGATTTTTAAAAAAATTT
TATTACGTTAAAAGATTTTAGAGTGTAAAATCAACTCCACGTACTCCTCAGAACATGAACATAATCCAAGTATTGAGGTA
CGTAATACTGTACTTCACGAAAATGACTAAATGAACAACCATTGTGCTTTTAGGACGAAGCCAATAAAATCAAGAAGGAG
GCATCGGACCTGGATAAGCTTATCGATAAAACCGAGAGGGAATACAATGATCTAAGAGAAGACTTGCGAAGCAAGGAAAA
TGAAGTCCGCAGACTGCTGGAGAAGGGGAAGACTGAGCAACAGGTGCTTTTCTTTTTTTATATATATATATATATATATA
ATATACACACACACACACACACACACACACACTCAGCTGTGCTCCCGCTATTGTATGAATACATTCAGTTTGGTGTATTA
GTGATAATTGGTGTTTAAGCAAGCAACATTTCCTTCCGTTTCTTCATAATGGCCCCATTTGTTTGTTTACAAACCGACGT
GCAGGCTTAGAGATTGTTTAATGAGCTTCGTTACACAGTTATTCGAGAGAATGAAGGCCAGGCTGCAGGGAGGTCCAGAT
TTAAAAGTGATGAAAGATGAGAAAGATGATGAATCTTTTAGTCCACAGCCTCGTCCTGTTCTAACTGGGTGAAATGTCAC
GCTAATGAAAGAGCTGATCCCTGAGCACACACTTTATAGTAAGAAAACGACACTGTGTGGATACACACCCAGGCTTTGTA
AAGTGATCCTGGCAGATTCGATCAAAGGAGATGGCGTACATTTTGCCGCTTGTACATTATTTTATTTTATGCACTTCTTT
GGATGTTGCCTGTGCATCTAATTACAGTAATTCAAACACAGAAAAGAGCTCGGTGAAATCGCTTTAGTTCAAGTGGTAAA
TAATTGCACGGCTGAATGAAGTTTCCATCCCTTTTTTTTTTTCCCCCCTTTCTTTTTTTTTTTTTCTTGCCCACTCACGT
TTCTCTACTTTCACTTCGTGCTGCTCAGACAGCGGATCAGTTGCTGGCACGGGCAGACGCAGCCAAGGCCCTGGCAGAGG
ATGCAGCAAAGAAAGGCCTGTCCACATACCAGGAGGCAAAGGACATTCTCAACAACCTCCGAGGTAAATGAGGTTTGCAG
ATGCTGAATGTGTTTGTTCGTTTGTTGGTTGTTGTTTTGTTTTGTTTTTTAAAGAAAAAATATATATATACTTATTTATT
TTAATTGAGTTGAAAATGCCAGAAGAAATCCAACTTATCCTGTGTACATTTCAAACACAAAACAGTCAGCTGGTGTAGAG
CGCCACCTGTTGCCTGCACTCTGTAACAGTCACATGATGGATGGATGGATAGATCTTTACAAAGAACTACCAATATATAT
ATCAATATAATGAAAGTATCAAAAAAAATTCTGTAGTATTAGACTGAAATGTTACTTTTATTTATTATATACACTGCCAG
TCAAAAGTTTGTGGACACTTGACTGATGCGTTTCTCATGATGTTAAAAATCTTTAGATCTGATGGTGTGTGATTAAACGT
GTGAAATCGGTGTCGAAGACACAAAATATCATTGTGCCGACGCAGTCTTTCAAAAAAATTTTTTTTTTTAAATGGTGAAA
TATTCGGAACAGCAGGAGATAAGAGTCCGGCGTCGGCGTGAACTCCTTTAATACTGTTTAAAAATCATCTCGGGAAATTC
CTCAAGGAAATCTGGTGAATGCGTACAATACGAGAATACTTTTCTGGAAATTCTCGGCAAAAACTGTGTTTACTTTGAAG
ACGCTGAAATATTAAATTATTTTGATTGATTTTTGGATTTTTAATTTTTTTTTATCATCGCAACATAATTCCCATCGTTC
CATTTGTGTTACTCCAGAGTTTTAAACCCTGGCCTTTGCAGAAACATTTATCATAGACATAAGTAGCACAGCTGGTCAGA
AACAGACCCTCAGTCCCAGCTATTATTGTTCAAATTTGCTTGGAGTATCAGGTCTTGTTTCAGGTCACATGCAGCGCCTG
TAGTCATATCATAATCTCCGAATCCCTTCTTATATAATAAAAACTTGGATCTTGTTGAAAACGTTCCTCTCGTGGGAGTG
CAGTGTTTGATTTTTGTCATTATACCCATGTTGCTCACGCCTCTATGCAGACTTCGATAGAAGAGTGAACGACAACAAGA
CCACCGCGGAAGAGGCGTTGAAACGAATCCCACAAATCAACGCGACAATCAATGCAGCCAATGAGAAGACTCGGCAGGCT
GAGACGGCCCTCGGCAACGCGGCGGCCGACGCCAAAGAGGCCAAGTCCAAAGCAGAGGAAGCCGAGAAAATCGCTAGCAA
TGTCCAGAAGGTATCCGCAAATAGTCCGACGGGGCAGAGTGAATGCTCGAGGGCGCTAAGTAACACACGGTAACCACTTT
CACGTTCTCCCGCGCAGGGTTCTGCTAAAACCAAAGCAGATGCAGAAAAGGCCTTTGACGACACGATGAAGCTGGACGGC
GAGGTGAAGGACATGATGAAGCAGCTGGCAGAGGCAGAGACCGAGCTGGAGAAGAAGAAAGAAGACGCAATGCAGGACAT
GATGATGGCTTCTATGGTAAATACAGAGTGGTGTTTGCTATTGGATTGGCTTGTGCGTGCCGTAGATGGATAACAGAGTA
AGGAATATATAACACCACCTTACTGGTCACCAAAGCGACCGTGAAGCGTCACAGCAGCATACAAATAACAACAATCAGTC
TGATTCATAATATAATTCGTTCCTTTTACCTTTTCTTTTTGATCTAGACACTCTGGGTTCTACAGTTTGCCACGTTCACA
GTGGAATAATCTGCTCTTAAAAGTAACGTATGCACTATCACCGTATTAATGGTTCTTTAAAAACGTTTAAAGGATACGGC
ACAACCATAACCGTTCCTAAAGGAGGCCATCCCATGAAGTCAGTCACGGGGTTATGAGCGGGGATTAGTCAGGGAATCAA
GAGACGAAGAATAATTCTCCTCCCACCCCCATGCTGCACTGTGAGGACGCTGAGAACAGTATTAACAACCATTTAAAAAC
CTCCACGCTGGCGGGGAAAATCAAAGCGAAACTTGATTACGAAATCTTTATTATTTTACGTGTATGTATGTGTGTCCTTA
ATTTTTGTTCTAACAGTTGGACGCTAATTGTTCTTTCTTATTTTATTTCGATGATCTGTCCGTATTTATGTTGTTAGGGT
GGATTGAGTGGCTGTGAGGAAAGGCGGCACACTGAGCCCAAAATAACCTAAGAAAACGAACAGCCCCTGCTGAAAAACTA
AGATTGCTGTAGTATGATTTAGGGACTCAGAATCCAACCTATCTGTGTATGACAGTCAGATACAGAAGGGATAAGAACGA
CTGACAGGTGGTAACGATACACGTTAGATCATACTCCCAGGACTAACGGTGAAACTGTGACAGTCCTACAGTCCTAGCAC
ACACAGTAACCGTCATGTCCACCACCATGTCCGTCTCGTCCACAGGCATCAGACAACGCGAAGGAAGCAGAAGAAAACGC
CCGCAAAGCCAAAAACTCCGTCCGCACCGTGCTCAACGCAATCACAGACTTACTCGGCCAGCTAGGTGAGCTCAGAATTC
ATTACTGTCTGCATTCACTGCGTGTGTCCTGGGAAAGATTTTCTGTTCCAATCCTGTGCTCTGATCATGCAGGCAACATT
GACAAGGTGGATCTGAGTAAGCTGGACCAGATCGACCGATCGCTGAAGGAGGCCAAGGAGAAAATGGCAGGCAGCGACTT
GGACAGGAAGCTGAAGGAGCTGAACGACATGGCCAAGGGCCAGGAGGATATGATCAGCGATTACGACCGGCAGATCCGCG
AGATCCGCGCCGACATCGCCAACCTCAACGACATCAAGAACACTCTGCCGAACGGCTGCTTCAACACGCCATCCCTCGAG
CGGCCTTAACCTCTCCCCTCATCCTCTCCTCCCTCCATCTCCACCACTTCTCGTCTCTACCACACCTGTCGTCATCTAAC
ATTTGGGGCGAGATGCCATCCTTTACCAAAATCTCACTGTGTTTTTTTTTGTTTTGTTTTGTTTTTTGTCTTGTTTGTTT
TAGCTGTGTTTTCTTATCAGTGAAGCCACATTTTTATTTTATTTTAAACTCGACAATTCAGACATTAGCAGCTTTTTTTA
TTACCAGATATTCAATCATACTACCGTGTGAAAAGACAGGCTTGGAGAGGTGTCTTCTTGAGGTCACCTCCAGAACTTTT
ATTCCTCCTCCATCCTGCCTTCAATCCCAGTGCCATGCAGTCATGTCGGTTTGCTTGGAGAATTAAGTGATTTCTTTTTG
TTTTCTCCCCCCCCCCCCCCCTCCATCACATTACTTTATAACGCCATCTATTTACCATTTGGTTCAGAAAACGGACAGTG
AAGGAATCTTATTTGCTGTTTTCTTTGTAATCTGCCTCTTCTCTCTCTCTCTCTCTCTCTCTCTCTCTCTCTCTCTCTCT
CTCTCTCTCTCTCTCTCAGTTATAGAAGCCTACTATCAGCGGCCGTGCAGAGAGAGTTAGTAACACACACTACAGTACAG
TATTCAGCTCATCTCGTCTTGTCTCACGAGCGTATCCAGCTCACGTTCAGCTCAGTGATCTAAACACGTTTCACACAGTT
CTTTAACACTACGTTTAACGCCATCGTCTTCTATAAAAGCTGCTGCTTACTTATTGCCAATCTCGCGTTCACGTTTTTAT
TTTCAAGGCGAAAAAAAAAATTCAACACTATGCAACTTTGTACATTTGCGTAGCAAGACCTATCTGATACACTGGTGCTA
ATAATTATTTCAAATGTTATATTTTTGTGTGAATGTTTTTTTTTTTTTTTTTAATTATTATGATGATATAGAGTGAGGAT
TTTTTTTGTGTAAATATATTCTTAAATGTTTCAGGAATGGCTGATTTTTTTGGTTTTTTTAAACTACACCACCACCCTGC
CAGCAGTAGGTTATTTCACCTAAGAGAAAATCAGCTAAAATCTCCACCTCCATAATATATAAATCTATATATAAGACCTG
TGGTATAATATGCTTGCTTGTATACATGGCTAATTTTTTTTTTTCCCCAGTCGCCTTATAGCGCTGCCATTTATGCTAAA
TTGTGTTTAATTCTCAGCGGGTGGTTAATAAATAAAAACAAGATATAACGCTTTTGTACAAAGAACACTCCCTTAACTAA
AACTGTCCAAATGTGTACAATATGTCTAACATTTCAAAAAGTGTTTTGACAGAAAGCTGGTCATTTGACTAGTTTCGCAG
ATATGACGGTGTCTTGTGCCTTAACTGCTGGAGAAGATCATCAGCCCACCCAATCCACAATTTATACACTATTTTTTAAT
TATCATTATTTTTTTATAAGGATGTAATCAGAAAATGTGCACACACTATGCGATTCTTGTTGTCGCTAGATTTAAAGAAG
CAGGAAGAGTATTAAGCACTCCACTACAGATATGGTTTCTCAGAGTCTCTAATGGCCTCGACACTCCTCCTTTATGTATC
TTACCTGGTGAATTTATCCAGAACATTTCCTCGAAACCTCTCGCCTTACCAATGTGGACACGAGTGCAACATGTACACAA
TTATGTATACAGCAGTATTTCTAATTTATAATGTATCAAGTATTTTTTAAAGCTGTTCTTCAGTATATGGGTGTGTGTTG
CACGGTCTTTAAGTTGGTTTCCTGCTTTAATCTGTTGATCTTCAAGGCACTCTTCACACACACACACACACACACACACA
CACACTTGAAAGGGCCTGAGAAACTCCAGCTTGTCACCCATTTGCCTGTTAAATCGAGTTATAACATTTGAATAATAAAC
AGTGGTTACTTCCAGACATGATAATGTGTGACCATGGTCATTTAATGTGAACCATTTAATTGTGACTCACCGAGTCGTCT
AGACGGCACTGATTCACCTTTCACGAATCAGACCTTAAGTATACAACAGTTAAACCATAAATCATTAGATTTGTAGGAAC
GCAAATGCGTTTTGAATATTGAAAGCGTATTACTCATGGCCTATAATCTAATAAAACTTTTGATTTTCCTAGTACAGTTT
GTGTGATCAATATAGTTTGCAAAATTAATACAAATGGGGGGGGGGGGGGGGGGGGGTGTGATCGCATAAATACCCTAATA
TGCACCCCGATTAGTGTGAACCCCATAAACCCGTCATCATTAGATATCACGTAATTAGTTCAATGGAGTCGAGTTGTATG
CAATTAAATTATGATCTCATTATAAATGCACCTGTGCCCCGAAGGCTCCAGGGTTTGTTAGAGAAAATACCTAAACAAAC
AGCATCCTGAACACCAAAACAAGTCCTGGACAAAGTTTGATAAAAGAAAAAAAAAGACTAGATGAAGGACAAGATGGACT
GACTTAATTTCTGATTTATTTACTAGTTTAGTAACTTGATTACTGGTCGACTGACTTGCTTATTGACTTTCTGAAGTATG
TACTTACTGACTGACCTACTGTTTTACTTACTTACTAAATAACTTAATGACTTACTTTATTGATCCCAAGGGGAAAATTT
TAAACATCCCATACTTTTAACATCCTTATGAAATCCGTTATTTAAAAATGCGACAAATTTGGCCCAACCCTAACTCTGCC
TAGATGAGGCTATCCACCAAAAATCAGTGACCGGGTAATGAGAAGCAACCAAGAGGGCGTCTATGAAGGAGCTGGAGAGC
TCCACAGCTCAGCTGGGAGAAGCTGTTCACAGGATAACTAAATCCAGAAAGCTGGACTTCATGGAAGAGTGGTGAGACAT
ATGAAATCCTGTTTGATGAAGGCATGTTGGAGACTCGGGGAGATAAAAATAAAAAGAAGATGGAAAAGGTGCTCTGGTCT
GACTGAACATTTTGGTCTTGGCAAAAAGTTCTACATTTCTCAGAAACCCAATACTGTTCAACACGGACAGAACACCATCC
TCACAGTGAATGGTGGTGGGAGCATCATGTTGAGCATTACCCTTGGCCTCTTGATTGACTAATCTCCTCTTGACCCAATC
ACTGACTTTTGGTGTATGGCCTCTTTTAGGAATGTTTATGGTTGTGCCATTTTCTTTAAATTTGTTTGAATAGCAGATTT
AATGGTGCTGTGAGGGATGTTCAAAGTTTGGGATGATTTTTTAACCAAACCCTGAATGATGTTTGTTTTGATAGCTCCTT
ACTATTCATAATGCTGTTTGTTTAGAGATGTTCAATAACTCTATATAAGAGGTGTATTCATCTTGAGATCACGTGTACTG
GCTTTGGAATGTTTATGCCAGTTAATAAGTGAAACGAGCTGGATGGGTCACCGGATTTGGCTAGTTTCATTATAGCAGAT
ACAAATTCGGACTTGCAGCTGTATTATTCGTTCATAGAATCACTGGTGTTAAGAATTAATCATGATGAGCTGCATGTTCT
AATCTCTGACTCAGCAGGTATGGTAGGCTTGTCATTCGGGTGACTGGCCAAAGGCTTTGTTTCTACTGAACTGAGCAGAT
CTCTATGCTGAAGCCTGTAACACGCATCATAAGGACCATCATTGTTCCATTTTTGGTCTCTGCAGACTGTGCACCACTTA
TTTCCCCCAAGTTATTTGCATGCATTAAAATAAAGGGCCTTCTTTAACATGCTAGGGAGTCATTCTGGCTTTAAAGCATG
CATAACAATGTCCCTGTTCAAATTGCCATGAAAATCTTTGGCATTTAGACTATAAAAAGTATAATCAAATTCATCATGTG
ATACATGGAATGTTGAATGTTCTGACATTTGAGTAAGCCTTATTCACACAGAAGGCCTAAAAACCTGACATGGTATTAAT
CGAGAAATAATTCTACTTCATTCAAGTTTACTAATTCTTCAACATCCATTTTAGACAGGTTGTTTCATGTATAAGTATTC
CTTTATCACCGTTAGAACACAAATAGTGAATCGTACAGGCTAAATCACGCATGTTTAAGCAGGGTGTGGTATTGATAGGA
TAGACGTACGCAGGATGTGACTTGGGACACATCATGAGTGTAGTGTGTGTGTGTGTGTGTGTGTGTGTGTGTGTGTGTGT
GTGTGTTTGAGGTCAAGTTCAGGTAGGGCATGGTGTGTGCAAACCAAGCAGGGCGTGGCTGTGTGTATGTGTTTGGGTAG
GCTTGGAAACCTCTGACTCAGCCCATGTCTAAAGTACTTTGATGTTGTGTGACACTCAGGGTGTAGCTTTTAGTACATGG
TTATGAAATCACAGCCTTGAGGTGCTGTTTTTTTTTTTTTTTTTTTTTTTTTTTTTTTAAACCTCACCCAGCTGGAATTT
CTTTCCTTGCTGCAAGCTATGTCTTTATCCCAACTAGCTGGCAACTTTCCCTCATCTCCCACATAATTCTAGGTGTGGCT
ATGCCATCTATATATAATAAAACTACATAACAATAGGCATTACAGTCGGTGTTCAGGTAGAAATGATTTGTGCCATTTAC
AAAATCTAATGATAAACCGTGTTTGCACACTTTGCTTTTTCATGGAAATGAATCAGTGCCATCAGTGCATTTATCAGCTT
GGATATCTTTCCAGCGTGTTTCAGCTCTTTTCCTTCTGTTGTTATGAATCCTACTTCTGTGAGGACTTTCTAAAACACTT
ATCATAAAAAAAGATTAAGTGGCTTAGTATAGCATAACAACAACCAAACCACACCCAATCTCTCTCGCACACTTTCCTTG
TCATACTCCGTCCATTTCGTCATAATCACTATCCACTGTAATTACAATACAACAATATAACATTCTTAAAATGGCTAACT
ATGCATAATTTTTGAATCGGTGGTGTAGAAACATCTCATTAATGTATTAATTAACTACTGACTATTATGAAAATGCATCA
CCCCATAAACTAAATAAAAAGCAGTTTTTCTTATTATAAAATTTACCATAAACAGCTTAACACTGCTTAATGTAACAGTG
CTTAAATTATAAGCAGTGTCTATTATATAAAATGCAAATGAATGACCCCAAATATAAATATCATGATTTGATGTTACTTG
GTTGTTGTTTTCAAGCATTTTACAAGCTTTTAGCTTTAGAATGTGCCCTGTTTTTCCTCAGAGAAATGTCCACTCATTTC
AAATTTATAACTTTTCATGGCAATTCAATTCGTTTTAGCGTTTACAAGAACATGGTATGTATAACAGCATTTTTGGTATA
TAAGTATATATACAATTTCTTAGAGGAATGAATTCATTGGAACGTAGCAGAGTATTGCAGTGTTATGAATTAACTGTACC
AGGTTTTTGTGCTTTTACAATATTGACAACATTTCATTAATTGGAGCATTTCCTTCCTCAGTGGTTCTTCGGTTTGTCTC
TGAATAGGTTAACCCTTCAAGGCCATAAGTAGAACCCTTTCTGAAAAGATTCCTGGAATAACCCCATCCCTACTACAAAA
AAACAACAACAACAACAAAAAAAACTCAAATTAGACCAACTACCAGCTGCCAAAACAGAGGCTGAACTGCTCGAGCTGGT
AGATCATGTTTGCCAGATTGTCATTTATATTCCAGCTTCCTTATTACTTGACCAAAGTGATCAATAAATGTTGGAGATTT
TCTAATTTCTGATAAATAAACCGTCTAAAATGTAACTGCAAAGATGGTCTACAAGTTTGACTAGCTCAGTGTGTGTTCTG
ACAGATGATAGCTAAAGTTGGTCAGACTAAAGATTAGATGGTCAGAATGAAGTTGTGTCCCAAATGACGCACTATACACT
GTGCACTCCGCTGTGTAATTAAAGCTGCGACAGTTGAGTGGATGAAGTGTCCAACATTCCACACTTTGTTTTTTCGCTTT
ATTAAGTGCATCATCCGGGTATTTAAAGTGTACTTTTTCTATATGGAATTTTTCGGTGTGAACACACTACTATTTAGACT
ACAAAATGGCATAGAATAGTGCATATGTACACTAATTGGGATGCACCTATAAACTGGATTTTTCATTAAGCTAAGAGCGT
AAACCAGCCGTAGAACTTTTGAGCAGCACATTAAAAACCGTGTATTTCAGTTTTACACTATTAGTAAAAAAATAATAAAA
ATAAATCTATATAACTGTAGCTTTCTTTGTCACTGAGGTGGTAATGTTACTATATTCATTTACTGTATACATATACATAT
ACATATATATATATATATATATATATATATATATATATATATATATATATACACACACACACATATATATATATATATAT
ATATATATATATATATATATATATATATATATATATATATATATATATTTGTGTGTGTATGTGTGTGTGTGTGTGTGTGT
GGTTCTTAAGGTCCCATTATGTACTTTAAATCATTTTAAATGTATGCTACATTCACAATACAGCGTAAAAAAATAAACAA
TAAAGGGACAAAAGCTGTACTATTGAGACTAGCACACCAGTGACAAGAAAAGGTACAGTTTAGTACCTATAACTACCACA
GGACATTATTAAAAACTTTGTGATATCATTTATGAATCCAACAAAGGGGAAATTACGTGGGTGTGCTTGTCTGTCAGCTT
CTTGTTGGTCATACAATACACTTTCTGAAAAAGTGTACTAAACGTTCTTGTCGTTGTGGTGGTACCTTCAGTGTACCTCC
TTTCCTTTAGCGTGTATCTTTTATCTGGAAAGTTTTACTCTAAAAGATAATTACGGTCCATTTACGTAGCTTCAATCATG
TTTAAAGTTAAACTACATTCACAATTCCAGGTGAAAGATACGTGCTAAAAGTACAACTGGTGTACCCTTTAGAGTACCAC
CCCAAACACAAGAAAGTACAGGTACAAAGTCCTTTTTATTTTCTGGAGAGTAAGTGTGTTTAATTACCACACGTCATTAG
TAAATAATGTTTGATATCATTTATTAACCAAAAAAAAGGGGGTGGGGAAGTGTACAGTTTAGGAGCCTTTTTTGACTCAG
AGAGAGCGAGTTTTAAGAAAGTTTGAGTTTGGGTGTGCTAACAGCTAACAGGTAACAGCCAGTCAGCGGGTCGCGCGCTT
TTGAATCAGCTCCGAGTCAGAGTCAGTGAGTCAGTGAAGCGCGCGCGCGGCGTGTTGGCGCATGCACGAGCCTCCAGACA
GTTTAAAAGCTCGCGCACTGAGAGCAAAGGCAGCAAACACGTCGTGCAACAAGTCGGGATCGTGCAGTGGTTTATATTAT
TATTATTATTATTATTATTATTATTATTATTATTACACCACAGCGCCTACACACAACACCTGGACTTTACTCGGAGTGTC
CGGAACATGAAGAGCGCTTGGATCTGTTTGTGCGCAATCTGCGTCTGGTATCCAGTTCAAGGAACATATCTGTGTAAGTG
CAGTTTTCTTTATTGAACCCGATTTAAATAGACTGAGCATGGGGCAGAGTGCTGCTGCAGTACACCTGGTGGTTTGCTGT
TATAGGAAAACATTCCGCGACGCCCATGTGTCTCCAAACGTACTGACCATTAGGCAGTACTGACACTGGAGACTCCTTCC
ATAAATGTTAAATAAATGGTTCCTTACAGTAAACGTCTTGAGATCAGTGATTATACACTTTCTTAGTTAAATTCTATTAC
TGTGTTTATTAGGCTTAGGTCTTTAGACTGTCTGTCATACAAATCCCTATGAATTACTATATACTTACTATAGAAACAGT
AGTATTAGAAGAACGCATTAATATAGGCCGAGACCTTGCAGCCAGAATTAGGAATGAATCAACACCTGAACAATCCGAAT
CAAATAAGTCACCAGTACTGTGGTATAAACAGCTGTAAAGGTACCAAACTACCAAGGGTACTATAAAAAAGAATAATTTA
TAATACATAATCGGGCTTTCAGGACCACGGATGTACCGTTAATGTTTGACTCAGAGATACATACTAAAAATACAAGACAT
GCCCCCTTAATGGTAACACCCAAGTGACAAGGGGAAGTACCACTGTCTCAGAAATGTACTGGAGGCTTGACAATGAAACG
ATCAGTGGTTTTGGTGATTGAATAATCCTAGCACAAATAATGGCAAAATAAATTGTGCTCAAATGAGTTGTTAAACTTAA
CGGAATACTGTATTTGTTTCATTTAAACAAATACACCAGACAGGCTTAGTGGTTTGTATGTCTGCCTCGCACCTCCACGG
TCGTGGTTCGATTCCCACCTCTGCCCTGCGTGTGCTGAGTTTGCATGTTCTCCCTGCGCTTCGTTGGTTTCCTGTGTGTA
CTCTGGTTTCCTCCCCCAGTTCAAAGACAGGTTTTGTAGGCTGATTGGCATCTCTAAATGGTCTGTAGCTTGTGAATGTG
TGTGCGATTGTGCCCTGAGATGGGTTGGCACCCCGTCCAGGGTGTCCCCTGCCTTGTGCGCCGAGATCCCTGGGATAGGC
TCCAGACTTTAGGCACTTAGAATAGAATAATGCTCATTGGACACGATACAAAAAAGCACAAAATTAAAAGTAATACAAGA
TTCAGTATTTTAGATGAGTCAGTATTTAAAATGTTTGTTTCCTACTGTACATTTAGTCGAAAAGTTCAATAGAAAGGAGG
GTGATGAGCGAACTTGCTGCTTTCAGTTAGTTGTTACTGGGTTGCAGGAAATTGGTAGGATATCAGATCATATATCTTGA
GTGTGTAGATACAGTAACTGATTGGTGATGAACGGATAAAATCTTTTCAGAAAGCTTGCCAGAAAGGATCACAGGGAATA
TGGTGGAGTATAGAAGGGTACGATGTTCATTAATATCAACACAATGGATTTACAGCATTCATTCATTCATTCATTCATTC
ATTCAATCAACATTAGGAGCTCCTTGGGTTACTGGGTAGTGGTTGTTTAAATTAAGCTACTGGTTTGTAATATTTTGGAA
AATTTTTGTTTTAGAACCTGCAAAATTCATTAGCAATAACTATATATATATAATATTTTTAAAAAACCCTCACAATTCCG
CTAGGGTGTCTACATACCTTTGGGGTTTGGCCCACTAAATATGATGTGCACATGCAAACAAAAATAATAACAGAACTAGC
GGGATTTAAAAAAAAAACAAAAACAGTCCGGTACACGTCTCTAGTTGGAATCAATTATGAACAGGAATGATGTCGCTGAG
GTTGAGGAACTGTCAGAGCTGGTAGGGTTCATATTTACTGCAAAACACAACCCCCATTACAGTGTTTAGTCAGATGATAC
GTTAGGTAGGAAAGAATAAACAGTTATTCTACCACTACAGATAGCAGTTTAAATCAAATTGTAATTAGTTATTTATTTGT
AAACAAGGACACGATTAAAACGGGCGTTTGCTAATTATAATTTTTCATTTCAAAACATATATGATCTTGGACTTGTTACT
ACAGAGCTCAGTAAACAGCTGTTTGATTACTAACCTGGCAGAGAATGATTCAGCGCAGTGTGGGTATGTTAGTAATAATG
TTATGTCTGCCTGGAGCTGAGGAGGTGTGCAGCTGATGTTCATTATTACCTGACCCTTAAATCCAATTGATTGGATCAGC
CTGGTGCTGAATACCTCAGAGTACAAGACAAAACCTGCCCAAAGCCACTACCTAGATATTGTTCAGCCAGCAAAAGCAAG
TTGACTTCATGTTGCTATGTGGACACACCTGTGATTGACTCACTTTATGATCCTCGATGGTCCTGGCCGTCTTCTTGTTG
CCCCTTCTGCCATATCCTTTTCACATTCTTTGTGTTTGCATAGCATTGCCTGCTACTACTACTGGATGAATGCAGGTGTC
TATCTCAGGGTGTGGTCTAACACTGGCCTAGGAGTTTATACAAAGCAGCTTGTTTGGAAAGTTTGGATTATGATATCATT
TAAACTTGAACACTTAAACACAACTTTTTTCCTAAATTCATCAGCAGAAAGTTTTTGAGCGAGCAACTGGCAAAAGTTTC
TTGGTGCCCTGTTACAACCTGCAACTGAAAAGTGTCACATGATCTCAATATAAATTCACCTAGTTTGATTTGGTTATGTT
GGCGCGTTCGCCTCACACCTCCAGGTTGGGGGTTCGATTCCCGCCGGGGCCCTGTGTGTGTGGAGTTTGCATGTTCTCCC
CGTGCTGCGGGGGTTTCCTCCGGGTACTCCGGTTTCCTCCCCCAGTCCAAACACATGCATGGTAGGCTGATTGGCGTGTC
TAAAGTGTCCGTAGTGTATGAATGGGTGTGTGAGTGTGTATGTGATTGTGCCCTGTGATGGACTGGAACCCTGTCCAGGG
TGTACCCCGCCTTGTGCCCCATGCTCCCTGGGACAGGCTCCAGGTTTCCCTGTGACCCTGAAAAGGAATAAGCAGTAGAA
GATGAATGGATGGATGGATGATTTGGTTATATATATATATATATATATATATATATAAAAAGATCCCAAACTTTAAACAT
CCAAAGGAACACTATTCAATAAATGATCAAGAAATGGTAAGAACATGGCACAACCAAGAGAAGGTCATCAAAAGTCAGTA
ATTGGGTCAACATGATGCAATATGATCCCACCACCACCATGTTTCTCTGGTCTTATTAGACCGCAGAACCGTTTTCCACA
TGCCCACAAATCTTGATCGATGCTTTTCCATGTTTCGATAGCTCCTTCCTATTCATTCTGCTGTTTGTTTACGTATGTTT
TCTAATAAACTCCTTCTAGGAACAGGTGTATTGAGATCACTTGATATGACACTTTATTTATGCACACTTAGGCTCCATTC
AACTAATGATATGACTTCTGGTTGCAGCCAAATTAATTTACGAAGCAACAAAGTTGAATGCTTATGCAGTCCCAACTTTT
ACATTTTTATTTGGGAATAATTTTGCAAACGATTTATGTAGCTTCATAATATAATCAAAGTTAAATCCATTTCAGTATCA
GGTTTTAACACTACATTTTATTGGGAATACTTTTTTTTTTTTGTCTGTTTGCTGTTTAATTGAAGCCTCGAGATGTGCAT
GTAATGGAAAGGCTCTGTACTGCGTGCGGGACTCCCTGGGCCTGCGCTGTGCGAACTGCCAAGACAACACTGATGGCCGG
CACTGTGAGAGCTGTAAGGAAGGATTCTACCACCAGAGAGCAGGAGAGAGCTGCTTGCCCTGCTACTGCAACCCCACAGG
TAGGTCAACATCTGGGTGGAGCTTATTCCATTAATCATCTGCTCAACCATTTGGTAAAGCACATTTCCAGTAATAATATA
TATTGAAAAGTGCATTCAACCATCTAAAATCCCCCACAGTATATTATGGCTTCTTTATATGTTTATTTTAAAAAAATGTT
GCAAAACCACACAAATAAGCATTATCCTTTTTATATAACAACTATTTAGGTATTTTTTTTATCAGTCTAAACTAAATTAA
TTTTTTTTCATTAAAGAAATGATATATATGGAACATATTTTTACCATTGATTGATATCTGAACTTGGTAGAGGCTCAGAA
TTAAAAAAATACTATTCAATTCAATACAATTCATTAAAATTTTATTTATACAACACTTTTAACAACGGACATTGTCTCAT
AGCTGCTTCACAGTAATCCGGATATAAAATTTTCATTTATCCCTAAAGAGCAAGCAGAAGTGATGGTAGCATGGACAACC
CTGTTTTATGTTATTCAGGCTCTGAGGGCTCAGGATGTAACAGTCAGGGGCAGTGTGTGTGTAAGCGAGGTGTGCAGGGG
GCCCAGTGCGATCGCTGCGCTAACGGATCTCCAATCACAGCCACCGGCTGTGAGCCACTGCAGTGAGTAATGGATGATGC
GTATAATTACTTAAACATTCCTGTCATTTTATATATATCTACAGATTATTTTTTAAAAATTCTGTTTAGGCAGAAAACCT
GTTTCTGTAACGGTCATTCAAACGAGTGCTCTCCAGCACAAGGTTACTCGGTTTACAACATCATCTCAACATTTGATCAA
GGTGAGTCGGTGTTTCTGTGGGTTAAATTGTATGCATGACAAGCCAATAAACCTGAGGAATAGTTGATAAAAAGTGGTCT
AAATACAGGGACGGAGGGCTGGCGAGTCGTCACTGCTCCGAGTGTAAGTCCATCCCAGGTGCAATTCCGCTGGTCTCCAA
CACACCACAGCGTCGAGGTCATCTCTGCAGACGTGATGCCTGTTTACCTGTCTGCTCCAGGTTCAGAGTTTTACTCAGTG
AATCGCATTTATCACAATTATTCAGTATGACCGTAACGATGAAGTGTTTTTAATAGAAATTTTAATGTGCTTTCTTTTCC
TCCCTTTCTGTGTCACGCTCAGCTCAGTATCTGGGTAACCAGGCTCTGAGCTACGGTCAGACACTGTCCTTCGTACTGCG
TCTGAACCGGGGAGTCCGTTATCCTTCTACCTCAGATGTCGTGTTAGAAGGTGCTGGACTAAAGGTTTCTGCTCCGCTGG
GAAACATGAGGACTGTCATCTCCTGTGGCAAGAAAATCACCTACACTTTCAGGTAAACATTAGCAGTTTGCTTCCAGTAA
TCTGACCTAACCTGTATTCCATATAGCCCACGCAGAGCACATGCAGCATACACAGCAAAAAATTATAATTTGCAAGGGAA
AATATATTGGATATTTTCAAATCAATATATCCTTATTAGATAGATCCTTATTGCACAATTACAATAAACCAAATATATGT
AAGATGTTTAAACCTAGACATGTATCTGCCGATTTCAAGTTTGAAATAATCTTATTTTATATATATATATATATATATAT
TTGCCCATACTCGAGAAACTAAGATATAATATTTTTGCAGCTAACTAAGCTAATTCATTAAAAAAATTTATTATTATTTT
TTTAAATCTTTGTCATTCTACACTGTTATTAAATGAAAACCATGCAGGCATTAAAACAAAATGCTGCTTAAAGGACCCCA
TTTGACTAGCAGCAGCACTGTGTCCCAGCGTCGTAGTAGATTCTGATTGTAGTAGATTTTCTGTATAAAATATGACTATG
CGGATACTGTATAAACAGTACGATTATGGAATTCACTCAAAACCTTTTTTGAGTAAATATTAGAGTGTACTCTTTGGTTC
TGTGTACACAGAAATGGTAGTAATGCAAACTCCGATGCGAATGCCTTGCTGATTGTTTTTTCGTAGATTCATTAGGCGCT
AGAAGAATGGCTTAATGAGAGCACACTTTTTTCAGTGCCGGCTCTGCGTTTACTAACAGAGAACCTCCTAGACAGACATT
TTGGCATTTAGTGTGTGCGGTCTGGGCATAGCAGTGTTTAAAAAAGCCTCAGCTACTGCAGTGCCAGCCTTACTAGCCTT
CCAGCTGCAGCACTGCCTGAGTTCAGCACTTTAGAGAATTCAAAAGAAACAAGTACAAATGACGTGAGGAAAATGCCACA
TTAATTAATGACTTGCGTGTACGGTTGATGAATGTGTTGCTATTCCAGTTGGATCTTGACGATACCGTACAATATACAAA
TGCACTTTTACTCATTTCGAGCTTGAAATTGGCTCGTTGTATTGGATTTTAAGCATTCATTTCTAGAAAGAAGCCAAGTG
ATCAGCAAGCAGATTAAGAAAAAAAAGCATCTCAAAACAAGCTAAATAACATAAGATTTGATTGATGATAATCTCATAAT
GTTAGAAATATTAGATCAATTCACCTAGACCTATCAACATCCACAATATTCATTATTAGACAGCATGTTTGGTTTATTTT
ATTCATTCTGTACAGGAGTATACAGTACTGTAATTTATTTTATAGGCTGGATGAACAACCCAGCAGCAGATGGAATCCCC
AGCTCTCAGTGCTGGAATTTCAAACCCTTTTGAGTAACCTTACGGCCATCAAGATCCGAGTCACGTTTGGGGAAGGGGGT
GTGTATGCAAATATATTGATTAAGGTCTATTCACATCTTTTTTTTTTTTGTAACTATCCTTAATGGTTAGTTTGTTTGTT
TTTGAATCCCTATGTGTTTACACCAGGAAATGGTTATCTGGACGACGTGGTTCTGGTCTCGGCTCGGTTGGGTCCTGGCC
TCCCTGCATCCTGGGTAGAGAAGTGCCGTTGTCCGACAGGTTACGAAGGACGGTTCTGTGAGCGCTGCGCTACAGGCTAT
AAAAGACGTTTCCCTGGTCAGGGTGTCCGTAGCCAGTGTGAGCCATGTGCCTGTCGGGGAGGAAGCTGTGATCCTGAAAC
AGGTACGCTACTCGGAAAACAGTATTATTGTATTGATAATAGTAGGGGTTGGAAGATTATTTGTTTTTACTAGTCGACAA
GTAATTTAAAAAAATACGGTAGTAGACTGGACGACTAGTCATCTTTTACATGTAGTTCCACCAAAAAAAGGATTCGGGAT
GTGCCTATTTTTTTGGGATGTTACTAATTACAAAAGGCCAAAGCCACCGGGACATAATGATAACACATGGTGGTGGGGCG
TGGTGTGTCCTTTCCAGGGGACTGCTACTCAGCTGATGAGACACCCAGTGGACAAGCCTGTGGTACTGGTTACTACAGCG
ACCCTGAGATTCCTGGAGCCTGCAAGAAGTGCCCATGCCCCATGGGCTACATCTGCTCGCTCACTGCAGGGACACTGAAC
GTAAACTGCAGATGCCCACCTGGGACAACAGGTGAGTAGCAAACAACAGGACTGGAGTAAAGCGTCACTAGAGAGCCGAA
CATTCAAGCCTAAAATAATTGTCTGCTCATTTTCCTGTGTTGAATTATAGGCTCTCGGTGCCAAAAGTGCAGCGATGGAT
TCTATGGCGATCCTCTGGGAGAGAGTGGCGTTCAGCGACCCTGCCAGAGCTGCCAATGTAACGGACACTTGGACTTAAAT
GCCGTGGGCAACTGTGACCGCTTGACAGGGGAGTGTTTCAAATGCATGAACAACACCACGGGCTTTCAGTGTGAGAAGTG
TCTGGAGGGATTCTTCCACAGCAAAGCCGGCGATGCATGTCGAGGTAACATAGACAAATACTGACACGCAAGAAGGAGTG
TAATCAAATCCTGCGTCTGTGTAGTACGTTGTACTGGTGTAAACAAGCGTTCCGTTATGCTCTCCTCTCTGTCTTGTAGC
TTGTAACTGCAACCCAAAGGGATCAATCGCCAGTTCCTGCAGCGAGCAGGGCCAGTGCAAGTGTAAAGAGGGTTTCGAGG
GACAAAAGTGTGTCGGATCTACGTGTCCATCATGCTTCAACCCTGTTAAGAGCCAGGTGGGGGGAAATGTGTTCTGCATT
TCAGACATAGCCAGTCAGTTTGTGTTCTCGCAGCTGTAAATGAAGACGTTGAATGAGAAACCTAGTTAATGGCTGTGTCG
CGATGTTGTGATTAAACAGATTGGGAAGTACGTGAAGAAGCTGCAGCAGGTGGAGGCTCTTTTTAATGAAGTGGGGACTG
GTGGCGCGGACATCACAAGGGCCATGGAGAAAGCAATCAGCACTGCTGAGGAAATGGTCAAGACAGTGGAAAGTGAAGCG
GAATCACTTATTGGTAAAACACTCACTTTCTTTTTTTTGTCGAGTCCAAAAAGAACCCCAAAACAAAATAAAGAATATGA
TCCATCACTTGACAGCGTACACCATACTAAGTGAACGTACGGAAACTGTGTCAAAAACCTGGCTAGTAAAAATGCCACAA
CACTTAAATATAAAAGTAAATTACTTTAACTGATTTTTTTTCCCAATACGATCGTAGCATCGTGATTCACAGCACTCAAT
TTGGATAAAACTTATGGAGCTTAAGATTAGGGTTGGGGGGCGGGGGGGCGTGTTCATACCTTTTCTAGTGACTTCTTTCA
TATGAAATAAAAAATTTAACCACAGTGCTCTCATTTGTTCAAATTCATAGACATTATTAATGAGATCAGGTAATTTCCCC
CTTCATTAAAGAATGTCAGAAGTATAAAGTACACGCCAGAGTAATAAGCGAAATGTTCTTTGTATAAAAATCACTGGTTG
TGATGGTTAATTTTTAATAAGGACTGACTATGATTTAATATACTTAGGCTTCAGTCATGGCAACTATTATATTTGTAAGT
GAGTGAAACTGAGAAATCAACGAATTTAGATGATTGTGACTGCAGGAAACTAAGCAAGAAGATTACTGATTACACGTTAC
TTCAATCATGGAACGATCCACTAAAACGTACTGACGTCACTGGTGTTGTGACACAGATACACCGTTATCCATGTTATCTT
AAGTGAATTCTCAAAGCAGATATCCGTTTCCACTTGAACCTGCTGAAAAAATGAACTGGAGGCCATGTATTTAAAATGAT
GATCTCGCAGTGTATTAAGTCATGGTCTCAAGTTACACAGTTCAAGACTATGACTTTGGTATCTCATGATATACTTCATT
TGTGGCCTCGAAATTTTATCATGTGTCCTCAATATACTAATTCGTGACCATGCCTTGTTAGAGAATCACCACTGTCACGT
CAGAGGCTCCGTAGATAAGGATTTTGGAGGTTTAAAATAGCTATAATTCAATCTATGCTGCACAAAACGTAGGTAAATGA
ACAATCCTCTAAAACGATACGCATAGTAAGTACAATTACTTAAGTACGTTTTAACCTCTGTTGACTGATTATAAGTTTTC
ATCATTCCTCCTGCAGAGGCAGAGAAGAGTCTTCATGCCCAGCTGGTAGCCATCGGCAACGATCAGCTGAAAGACGAGGG
AAAAATACAGGACATCTTACAGATCGTGGAGAGCGTCGTCCGACAGGAGCGGCAGTATCAGACAGAAGTGGCTGACATCC
AGAAACTCATCAGTGATATTAGGCAAAATCTGCAGAAGGCCAAGCAGGACATCCAATCAATTGTGAGTGTTTTGTAATAT
TTAAATAGCTCCTGTAGCAATTCTGTTGATCTTGTAAAATGGGGGCTGAATGTCAGTCACGGAGTCTCCCTCGGTGACGT
GCACTGTGTATACATCATGGTTTTGTTTACAATGCTATGTGCTCATGTTTCTAGTCCCGTCTCCAGTATCCGCCCATGCT
GTGTTACTGGTTTGTTGCCCTACTGTGTTCACCTGTTCCATGTTAAGTCATTGATTCGTTTGTCTATTTGTACTGTTTAT
ATTGTTCTACTTTAGGAGCTCCCCTCAAGTGATGCGGTACCCGGTACAAACATCGCGTCCGATTTGGTTCAGAAAGCAAG
CGATCTCGCTGAGAAGTGAGTGCAGCATCTTGTCAGTGCTTTCGGATGACGCTACTTATAGTTATCTTATTATTTAAAGG
CGTATTAGCCTAAAAAGTACTATTACTCAAAGGTGAAATTAAAAAGAAAGAAGTGTATAGAGCATTTTCTTTCTAGAAAG
TGACCGTGCATGTTTAAGTACGTAGCTTTATTACGGTACATTTTTTTAACAACGTTATTGACTTCAGAATGTTATTTCTC
TCTTTAGGCACATGGGTGAGGCAGCAACAGTGGAGCGGACAGCGAAGAGCTCTCTTCTCGAAGCTGAGAAAGCTTTGGCT
CTTATGCGCACTGTCATCAGTGGAGAAAACAAAGTCACAGAGCAACTAAATGGCCTCAGGACTCAGTAAGCGATTTGGTT
TTTTTCACACAAGCTATCCGCTGATTTCCTCACAACAGATATATATATATATATATATTAGATAGATAGATAGATAGATA
GATAATTAGATAGACAGCTCATACTGATGTAAACTTTTCTTTTACTTACTGTTGCAGGTACGAGACAGACATAGCCCAGG
TGAATGCCATGAACAGACAGGCGTCTCGTCTGAGTAAAGCAGCAGAGACGGAAAGCACAGTGGCACTGGATACTCTGAAA
CAAATATCTGACCTGGAGAAAAACCTTCCAAAGGCCCCAAAGGTACTGAGCAGTGAGCTGTAGATTTCAGCTTAGCATAA
TCAGTGTGTTTTTAAAAGTATTAGCCTTATAGGGTAGTAGTCAAACCATTCGGCATGCTTCCTCCCTGACTTCGTGTTTC
AAAAGGAAATGCACTGACATACAGCATCAAATCACAGCTCTCATTGGCATTTTAATCAGTTTTGTGACTACTCTGTGGTA
GTATATATATATATATATCAGCAGTGTATTTGTTGTGTGACGTGGGATGCGCTCCTTTAAACAGTGAGTACACTTCTGAG
GTCAATTCTCTGTCTACAGAAGGACATCACCAGCTTGGTTGCCACACTGGATGGTTTGAAGAATTCATTTGGGAGTAACG
TGTCAGGGTTCCTGGAGCTGCATAATCAGGCCGGGGATGATCAGAGAGAGGCAGTGGAGCTAATGAAACAACTTAAAAAT
GCTGAGCAGGTAAAGGAATATCCCATGGACACATAATAAATAATATAACCACACTTGTTCACTATTGTCACACATTTTTG
GCGAATAATATTAAACCGATGTTACCAAGCTTACCCTTGCCTTGTGCTTTAAGGTCCAGGAAAACCTGCTTGCCAGGGCC
ACCATTGCCAAAGCAGATGCAGATAAAGCCCTGAAGCTCTTTAACAATCTGGGCAGTGTGGATCAGGCTCTGGAGAAACT
CAAAGGTTAGGACACATTTTAGGTCTAATGGCACTCTTCTGTCAGACAGCAAACTAATCCTGTCGTACTGGGCTTAGCGT
TCTTACACAGGTATTGTGTGACCCGAAGTGGGACATAAGGTATAGCCATTTTGACGTTAAATGAGATATACATACTATGC
CATGCATGTTTATGACAGTTTATATATATATAATGTGAATATGTATATGAATGGGGTGGGGTATATGTTTATTTATGGGG
TGAATTTAAATCTTTTAATATAATCATTAGAAATTATTATTGCTAAAAAAAAACCCAACTTTATATTTTGCTTAGGATTT
GAAGCCCAGCTCAATAGTAGTAAGGCTTTGGCTGATGATGCCCTTAGTAAACTGCCCATAATTAGTGGCATTATTGGGAA
AGCCATGGTCAACAACGACAAGACTCAGGCCATTCTGGACCAGCTGGGTGACTTCAGTGATGCTCTGGGCACGCTCGACA
AGCTAAACATCTCTCTGGCCAAAGTAGAGGTACAGTATGAGAAATATGTTACAGCTCATTTACGTCCGGGTAACTCAAGT
GACAAGCGAAATAATTAATGAAAGGACGAAATGCAAACCTAAGTTCCATCAGAAAATTGGAACTTATTTATTTATTCATA
TTTATTCACAACACAGTGGTCCATTTTCATGTTTGTTCTGCACTTTCTAGAAGGAAGTTTGTTTTTCTCTCTGTTCGCAT
ATCGAATAAAGTCTTGCTGGTGCGAGTCGTCACTGACGGTCTAGGGTCAAGCCGTGCTGCCACTCTGAAAAGTGGCTACA
CAAACATGTTGAATTTGCTCGTGAGGCTGTTCTCTTTGTCTCCGTAGAAAATATCTGGTTCCCTGCCGTCCTCGTCAGAT
CTTTTGAAAACAGCTACGGCGCTGAAGGGAGGCCTGGAAGTGCTAAATAACCAAGCAGTCTCAACCATGAACAAACTGAC
CGAGGAGAAAACAAACGCAGAGAGAGAGCGGGAGCTAGCCGAGGAGGTAAGACCCACACGCCTGCGCTCAGGTGAACTGG
ACATCGCGTTAAATCCTGAGAGTACTCAATTCCACATTTGTTTTTCCACTTCAGGTTAATTGGGAGGCCAGTGGAGCATA
TATTAATGCAAATAACACTAGAGGTGCTGTCGGAGATGCTCTGAAGACCATTAATAACCTTCTAGGATTAATTGGTGAGT
CTTGATGACAAACATGCTGTTTTTATTCAGTTGATTAATTGAAATATTGATATATTTTTTATGAATTACACTACTTTAAA
AAAAATAATAGACACGAATTAATATTCGAGGTAGGAATGGCAGTACTGTCATCATGGTCTGTAAAATCTGGCTCTGACAC
TTCCTCAACCTTAGCTACATGACTCGAGTTCATAATTTGCCTGCAGTATTCAGTAGCTCCTGTTTTGTTTTTTTATCCTG
CTCAAGCAATTACGATTTCTGTTCGTAACTCTCTAACGAATATAGTTGGATTTAAAGCAGCCTCATTTAAACCACCATGA
CCCTGGCCAGGCAGTTAGTAAGGATGAAGGAATGAACCTCAGCAGCTCATATTCATGTTAATGAACCCGCTCGCTCTTTG
TTCTGCGAGCTTCATGTCTGGCCGCATGTTCACCTGAAAGAAAAGACCTCCCATTCAGGTGCAGTTTTTGTCACGTTCCC
TGGGATCCCAGTCGCAATTCACACCTCTAGTTTCAACCAGATTCCTGGCAAGCAAAAAAATAAAAAATAAAATAGTGCGC
CTCCTACACATTGGGATTCAGTTACGTTCCTAGTGCAGGGAGACATTATGAAGAAAAAATACAGCTTGAAAGGAAGCAGC
AGAGATCAGGACTCCATTTCAAACCTCTGTGTGATATATGATCTAGTCCGTTCATTCCTAAAGTCTGGCACGTGTCCCGC
AGGAACACCAGGAGCTGTGGATGAAAAGAAGGTGACGGATCTGGAGAACGCTATAGCCACGAGCCGTAGACGTGTGGAGA
CAGAGCTCAGGCCCAGACTCAGAGAGCTAGAGGACAAAGAGGCTGAGCAGAGAGCTGCCATCACACGCATGATCAACGAT
ATCGACACCATCCTGGCTGATATCGACAACCTTGAGCACATTAACCGTACCATTCCAACTAGCTGCTATAACACGCCGCC
CATCGAGAGGGCTTAGTGGCTTAATGTAAGAAATGGACTATGGGCCTATGGATAGACAATGCCTCTGAGACTTTTAGAAA
ATCGACACCACTTTACATTTAATGTGTTTTTTTATGTGTATTTTTTACTGGAGATTTAGGAGTCAGTGGCTGTCACTAAT
TATATTTATATATTCCATGACTGTGACGTGTAAGACACAAACAATATTAATGCAGGTAGGAAAGATTTGGATACCATTTT
TTTTTGTTTGTTTGAACCAAAGACATTCCCATGTGTAATCAGTATTTATTGTATGTATTGTGCTTTTGAATAAAATGTTG
ATGTTGATTGATTTTTCCCCATTCAATTTTGTAAGCCTTACTGTATTCAGTACATCCATTAGAGCTGCACTATTATGCTA
ATGAACACTTTAACAAATCACAATTTATTTAATTTGTTTTAAAGCATTTGGACCACTTTAGTGGTCCCAAATCCATTTTC
TGTGGGCATTGTGATAAACAGCAGTGGCTCATGGCCATAGATTTCGGTCAGGCAGGACGTTACTAATGGCATAGCTTCAA
ACAAAATTAATTCTAGGGGCTCTCGCACTTGATTTATGCTGTAGGCTACTGTCTAGTGAATTTTTAGAGTAATCCCACAA
CATGCAGTCATCTAGCACAGGTGTGTCCCCAGTCTAGGGTTAGAGACAATAACTGATAAAGTGGAATGAATAAAGAACGC
TGGCAATTATTTCTCTGCGATGGAGATATGATATAAGAAATTTAAATGTACAGAGCCACCAGTAAATTGCATCAGGCCAG
TCCAGACCAAAATAATAAACAAACACCCAGTCTAACTGTACAAAGAGAACCCAAGTTACCTACACAATAAAGAAAATAAA
CAAATGCCAATCTGCTCTTTTCCGACCTAAATAATCCAAAATCAAATACGAAACACCCACACACAACAAAAATGGTGGCC
AAGCCAAGGGGGACAGGCTAATCTCAAAATACACAAGCAAGCTTAGGGACACATTCCCAATCAAGAGTAAAAAATAACAT
AAAATGAAACTAATGAGTCACTAACCTCGAAGCACAACACAACAAATGAGCACAACAGTGGCTGCAGTTTGTGCAGAACA
CAACGATGATTACAGTTTTTCCTCAATTGCTTACACGTTTTCTGAAAGCATGTCTGATTTTCTCAAAACTCTAAAAACAC
ATCCAGAAATTCACACACAAATCCCTTGCAAAAGCAAACACTGCTTCAAAACAGTGTCGAGTCTTCCCGAAATGATCCAA
ATGTAGTTTAAAACTGCAAACTGAGTAAGAGGCGAGAACTTTGGATTGTTTGGATTTGTGCGGAAGGCAGAAATGGTTTT
GTATAAGCTACAGTAGTTTCAGGCTTTGGTCACTGCGTCTCAAATGTAAACTATTGAGAGAAATTATATTACTATAATAT
ACTATTATTAGAACAATACAGTAACAGTACTTTTACACTGACAAAGTAGAAATATGTACAGTTCCTAATTTCATGAATAT
ATTAAATCTATTTTTTGTTTACAGCACAGTATTTAGACTGTCCACTTGCAATACATTACAGCAGTGTCTTGAAACGTATC
TGCAAAACGTTGGTGTGGCTGCAGGCTTTTATTCCAACCAAACAAGAGCCACAGCTGTTTCCATGTGTTTAATCAGTTCA
TCTTGGTGTCCAATCAACTATCAAGTGTACCTCTTATTTGTACCACTTTTCGGCCTCCTATCTATTATCTAGTAACTATT
TCCTACCTATTCTCATTTCTGAATGTCTGGATGACTGAAGCCACATTGAAGTAGCACAATTTTGGCTGAACTCTCAGCCC
AGCCTCCTTCAGCCTCAGACCATGATTGACCATGTGGTCAACCAAAGTGTCCTGAATCTCATCAGATATTGCTCTCCTAG
GTTATCATCTTGGTCTTCCTTTTGCTCGTCTGACTCCTTAGCTCTCACTGCAAAGCAGGTATCTATTGTTCTCAAACAAA
ACAGGAGCACTCACCTTTGGCCCTTTCATTGCCTAAGCTATGATCGCTAATTGAAAAGCAAGAGGTGTTTGCCCATGTGC
GAGGTTAAAGGTGTAACCAGTGGTTTGAGTTTAGCATTCTGAATAAGTAATTTTTTTTAAATGAAGAAAATGCAAAAAAA
AAAAAAAAAAGTGTTGTAGAATTTTGTATTTGTGCAGAATTGGTGTACATGGCTACGTGAGTTTCAGGTTTTGCTAATAG
CCTCTCAAGTTCTAGTGCTAGTGTGTAAACTAAAAATAATGATAGAGAAAAACTATAACCAAGGTTAGCAGCATTCCGCA
AAATTACCACCCAACTACATCTCAACAACCACACAAAAGACCTGAAACCTGAAATTCAAGCATAGAAGGCAAGAAAAAAG
AGACACATTTTTCTTCTTGAAATTCTTCAGATTGAGCATGGGGCAGAGTAAATTTGAATCAAGTAAAGAAAAGGCTGCTC
TGGCTTAATGTGGGTTCAATCTCTTGGCTGATTGGATTTATAGTATTTGGAGTTCTGTGGTCAGTTAGAATGAGGAATGG
GTGTTCAGCCCCTTCCACCCAGCGTCGCCATTACTCCAATGCAGTTTTGATTGGCAGTAGTTCTTGATTTCCTATATCAT
AGTTTTCAGAACGAAATGGCTTCTTCCATGCACTTAAGAGTTTTCAGCGTTCCCTTCAGGAGGGTTATTAAGGGGCTGCC
ATGGTGCTGAATCTTGTGAGAAATTGAACCCCAGTAATCTCTGTATCTCCTTCATGGTTCAGGGTTGTGGCCTTGATCTT
ACAGCACCTCCCTTTTCCTGTTCCATCTTTACTCAATATTTGTGTAAGATGTAAACAAGGAACTTTACAGAAGGATGGTG
AACATCTCTAACTTGATGAAATGCTGGTTCTCCATCAACTTCTGGAGCACTTTTCTGATATGGAAGATGTGAAAATATCA
AAATGACATCAATCTAAACTATTCTTAGAGTCTAGATACGAATGTTGTTTTGCCACTCATTACCCTCTCTGATGCAAGTG
AGGTTATAGGCACGTTGAAGGTCATGTTTAGTGTAAATCTGAGCTCCTCTCACCTGTTCCAGAGCTGGAGGAATGAGTGG
GAGAGGATACCCATGCTTGATCATGACAGAGTTCTGTAATCTATATATGAGTTCACCTTCCTTCTAGGCGATTGTTGGGG
TATGAGTGGTGAACCCAAAATGATTGGGAGATCTGTAATGTGACCATAAATTAAATTGTTTCTGTATGCATTACCCAGGA
GCACATCTACAAGGGAACAGTGCACTGAGTGATCCTTTTTTTGCCCAGCAGCTATCCATCCAGCACATGCACACTTAGAG
AGCTTCTCAGGGAAACAAGGGGGGTTTCAAGCACTTGAGCCATTTTCTCATCCAGGAAATTCCCTGATGTACCAGAGTCA
ATACGTGCTGGAAAGCACTTTGAATGTTAGCACTAAGACAAATCAGCCTGGGGGGTGGTAGTTTTGCTGACCTGGTCATG
TTGTGTATTCTTGGGTCTTAGGATGCATTCCACTCAGAAAGGGCCTTTATTTCTTCGATACAGACAGAATCTCTGCAACA
CACATTTTCCTCACAAGAGAGGCTGACATGTCCGACTTCTATATTCTCCATTTCCATGTGTGTTTTTGGACAAACAGGGT
TGTGTCTTGGTGAAAGCATGTGGTTGTCATGCTCTAATCAGTTTATCTGTGTGAATGGAAAGTTGGATGAACTGACTGAG
AGAGAATCTTTGTCACGAGATTAAAACTTTTCCTTGAAACCCTGATTAAACAGGCTTTTGAGTAAGCTCGTTCTGCCTGC
TTTGCACGGCAAGTGGATGAAACTTCACAGCATAATCCATGTCTGGGAGTTTTTGATTGTTTAAGTGCAACAAGTCTTTA
GCAGAAACTGGGTAGTTAATGTCATTTGATCAAGAATGGTGGTGGCCCAGGTAAGCGCTCTTCTGGTGTGAAGAGATAGC
ACTGATTTTGTCCACATGGTCTTTGGATTAACAGAGGGAGAGCTGGTGCAGAAAATTGATCATTTCATGAGAACGTCATT
GCATTTACCAGGAGAACCACTGTAATTTTTTGGACAGGGCAGTACATGACTGGAACAGTTTTACTTCTAGGTGATGGGTT
ACCTGCTTAGGTATCTGTTATTTAAAATGTTAGTGTTAACACTAGTATCTGGATGTTGCTGGGGTGTTGAGAGCAGCTCC
ACTCTACAGGCCTTGATGAGTTCCTCCATAGCGTAGGAAATGCGGTGGAGCTGCTGAGAGTGAGCACCCATTAACTAACC
CTGAGAGGCAGTGGCAGAAAGGAGATTATGAAGCCTTGTGTAATAGATAGGACTCAGAAACCTTTTCCGGAACCTTTATT
TTAAGAGTGTACATGGCTTGTGGATTGTAGAATGTAGAATATTTTGCAGTGATTAAGGGGCCAAGCACTTTATGGCCTCA
TCCCTTAGTTATTGAGAAAGATGAGATGCCGTAGGGACCATCAGTGCTTTTTCCAAAGAGACATACTAAATTTAATGCCA
CTTTATCAAGCCCTTTTTGCTATATGGTCTCATGTCCTAATTGGCAACTTCATTATCGAATTGTTCACACATTTTGTATG
AACCATGTGGAATATAAAAAATCTGATAAATATTTTTTGTTCAGCATGGTCTGACAATGCAATTGTTCAAACGTAGAAAT
ATTAGCAGAAAATTGTGAGTAAAGAAGAATAAAAAACATTTTTTGGTTAAAATGAAAAATGTCCAACTGTTTTGCAGATT
ATCGGAAAGAAGAATCATGGTTTGACATGAAGCAGCTAAAAACTTAGGAGCAGTTTTACAAATTTGTGAATTATAGCACC
CACAGAGGTAAATTTAAACAAAACTACTTGGAGACCTTTAGGACATGGTCCTTTTTACTCATGTACAAAGTTTGGTCTGA
GTAGATTTTTGCTGAGATATGCCCTCACATCCTGTTTGGCAACCACCGTCAACGTAGAAGAGGTGAAATAACTGTTTTTC
CTAAAACTCAAAATGTCTGAGTTTCTGTTTGGCAAATCACAAATTTGTTACATCAAGAACACTCTGCACTTTCCAGGGAA
TCAACAGAAAGAAGGATCATTATTTGATGTTGAGAACTTCGATGCTCATTTTATTTTTAACATTATTTTCACATTTGTAA
TCTATACTTGTGTTTTATTCATTTTTGAATTATAGCATCCCCTAGAGGTGAATTTAGACAAAGCATGTTGGAGTCCCCTG
GGTCCTGGTCTGTCACTCACATACGAAGTTTGGTCTGAATAGGACAGACCTTAACATCGTGATATCGTGGCATCAATGAC
CCAAAGCGTCAGAGGAAAGTGGAATCAGGTTTTCACGATCCAAATTTGCCGTTTTGGTGGGGCTACCACTATCACTCTTC
CAGATTTCATGAAAAGTGTTCTATGGGCTGCCATAGACTCCCATACGACATCCAGTACAGCATAATCATAATAAGAAGAA
GTAAACATAAAATTGCAGTAGGGTGCCTATTCACCAGGGTTGTCCAATCTTATCCACAAAGGCTCGGTGTGGGTGCTGGT
TTTCATTTCAACCAAGCAGGTTGTGCTAATCAGTTGTGCGTAGCTTTCAATAGACTCAGGTGTGACTTCTGCTTGGTTGG
AATGAAAACCTTCACCCACACCGCCCCTTTCCTGGTCACATTTCACACCCTTGCTATTCACCGGTGCTTGGTTTCAAACA
CTTTTGGTTGATTAACTATAGATCAATCTTCACACTTCATGGGTTCATCAATTTTAATACATTGCAAGTAGCAATATACT
ATTTTCTATCCATAATGTGCATCCCTAATATGAATAAACTGTAAATCAAACTCTGAGCGTCTCTGTCCTCTTATACATGT
CACCATAAAGAATTACTTGACATGAACTAAAACACTGGCAGCACAATGTGGACTTTTTTTTTATATGTCCGTTCCATCAT
GTGCACATCAATAGACACATACAGTTATAATCAAGCATTAATAATAAATATAAAAAGCAGAAATAAAATGTAAACAATCT
GAATCTAAATGGAAAGGATGTCTAGAGAGAAGATTATGATTTGCACTAACTTCATAGTGATGTACAGGAAGCTGAGTGGA
TTATAGAGGTATATTACAGCAAAACTGCAGTATGCGTAAGCCATGCAGAGTCAAGTGTTCAGCGTGTATCCGTTGTAAAC
CTGTGTTAAACCGTATTATTGCATCATGCACAATGATTTGATGAGCGAGATAACTGAAGTAACCTAATCCTAATGACCTA
ACCTAATGTATCCACTTTGATGAAGTACGGTTACTGGTCACGGTGTTGTGAAGTTTAAGTAGCAGCGAGTATACAATACG
TGCAGTAGATTGAACTCATTCAGTTTAAGTAGGTCACGAAACAGTGAAAAAATATACCTTCTACAAAATACTTGCCAATA
CAACCTAACCAAATGCTCCATTCTGTCAGCCCTTAGGGAGCTAAAATCACTACCCTTACTTATATTGTAAAAGAATTACT
CAATTGAACTAGGTCATATTTCACTTATCCTATATCCAATTCATACATTCACATAATATTACGTGACAGGTGACGATGAT
GTATTACAGCTTAATTAAGAGAGATGTAGGTGTGAGACTCCAAAGCAGTGGTGGGGCATAAGGAAATATACTGAATAACA
TCACTGGTCTGTACAGTTGTACAACTGAGAAGTGCGACACACTCATACAAGCCATTTAAGGCACAATCTACCATCAACCA
ACCGTGCCATATTAATAACATTACCATCATAAAACTTTAAGAGCTGAAAATGATTAAAATACCAAGCTAGTAATGATATC
TTATCTTATAACATCACATCTTCCCCTTCTTTATCACCTCCTGCTGTAAAACTTTTAGTACTTCATTGGCTGTCACCTCA
GTATTTCTATACTTAGAGTGTAGCTAGCTGGGATTCGGGGGAAGGGGGGGGGGGGGGGGGGGTGTGACTCTGACAGGTTA
ATCCAGTTTGTTTCTCACCACAGCAGCTAATAGCCAATAAACTTGATTAAACAAACTAAGGGACATGTTCAGGTGACATT
TGGGGTGGTTATATATAGAATCATAATGATAACTTTGTTGATATTTTAGAAACATCATTATAGTACAATTATGGGGCAGA
TACAGGACAAGAGCTTCAGTTCCTGTTCACGTCAAACATCCGTGTCATCAGAGATTCATCAGAGAATGATCGGACTGGTT
GTAAAATTAAATAAGGTAAATGTTCTTGATCAGGACAGAAGTTCACTTGCAAGCCTGCGCAACACAACAGAAAAAATGAC
ATGGAAATATTTATATTAAAAAAATGACTGATGAGCATGTAGATTTTAGAGAACAGTATTTAGGTTTTAGAGCACGCCAC
CTGGCAGAAAGCTGGGGTGCTGTAGAATCTGAAGAAAAAAAAAAATTCCTGTGGCTTTGAGTGCTGCTCTTTGAGCTGAC
AGGATGTGTATGGTGACTGAAATAAGCACTCTTTACAACCGTGGTGAGCAGAAAAGCATCGCAGAATGCACAACACATCA
AACTTTGAGATGGGTAGGCTATAACAGCAGAAGACCACACCGAGCTCCACTCCTGTCAGCCAACAACAAGAAATCTGAGG
CTACAGTGGGCTCAAGTTCACCAAAACTGGACAGTTTAGAGTTCACGACAGTGTCAGACCTCTTGACCTGTATTTGGATG
CGTTTACAGTATGCATTGCGCTGTTGTCACACGACTGGCTGGTTGGATGAATGTGAATGTGTTCCTAATAAAGTGGCCGG
TCAGCGTATATTACGTTTATATGCCCTGTTTAAACTCACTGCACTGTTCTATAGTTTAACCGCTTTATTCACTGCATCAC
TCATTCTCAAGCGACTCAAAAAAGTGCTTATGATTTCCAGACATCGAAATCCAGTTGGAATCAGGTACCCAGTGTTTGTT
TTTTTTGACAAACCCAACTCAAGAGTTTGGAAGCAAGAGGAGAGCCTGTAGGTGTGTCTACGTTTACAGAGTCAAAATAA
GTTGAAAATGGCAGCCACGAACTATACAGAGTAACGGCAGTGATTTGTCTTTACGGAAAACGTATTAACAGCTTCTTAGG
CTTTTTCGGCAAGCAAAGACAAGCCTTATTAGAAGTACTGCGCAAAAGGAAAGGCCATTCTTTAATGTGCAACCAAATAC
AAATGACATATGCATGAATATACAGTGAAGACAAGAACAGTGCAGCATAATATTTCCAGTTGCAAAAATGACAGCAATCC
AAATTCCTTTGTACACGGAGTCATAAACAGAATTAAATAGAAAATGAAGTTAGAGATGAGATGCGCCTAAGCACTTTTTT
TGGGGTTTTTTTTTTTTGCAAACACTGTCACAGCAGACTACTGTCTACAAGGCTATTCAAGCACTCGTGCGGTAAAAGAA
AGACTAGACATGCAATTAGAGGAAAAGACGGTATCAAACTGACAGCAAGGCCAACATTCACGCCGGTAACATTTCCTGTG
TTACTCACACTCTCTTCCGATTTCTGTTCTTTAAACATCCTTTTCCCTCACCTGATTAGACCACTATTTTCACCTGCTCC
ATCTCCTTGCACCGCACTGGTACAGGGTGGCTCCGTTCGGCACAATGCAGCGCACCCTTACTCCTGACAAGTCACTATGA
TACAGTTAGAAAGGATGACAGATAGGTAATGCTCCTCTATATGGAAAAAGCAGTGGTAGAGTGCGGCAGGATTACACTGT
TATTCACACACAGGGAGACAGATGGGGCAGCTTAAAGAGAGGCGTCCACTTGCATCCTCTCTCCTATCCAGAGGCGGTGA
TGTAGAGCTGGTTCTGCAGGATGTAGTCGATCACAACCTGACTCAGGTAATCCGCCACATGGCCATCTCCATGCTGGAGC
GCCAGTCTACAGAAGAAAGGTGAACGTTACACTGTAGACACTAATACAGTTACACAGACGCTCTGCAAAGGCAATCAAAG
AGGGTGGACATCACAATCGATCAAAAGTGTGGGCTGGTTTGAAAATCTATCGATCAATAGCTCGACAATAAATGCAACAT
ATCACAAGGTCACATAGCTGAATTTGTGATTTCGATTTTTTCAAGTCCGTAGTGCTCTACCCGGTTCATTCCGTATTTCC
TCTGAATGCCAAACGTTGTAAACGTGAAAACTTGTAAACGTAACATGAAAACATTGTAAACATAAAAATGGTAAACACAG
CACTTACGTTCAAACCAGAAAAACACTGTCGCCATTTTTGAAGGATTGGGAATGAGAGTAAATAATCCACCTCGCTCTCC
TTCATTACATCATGACAGTATTTCACATGTACCTTCTCAATCAGTGCTGATGATGTGTTACAGGTGTGCCAAATGAAATC
TCGTGGTTCCATGACATCTAAAATATTCAATACCTTACACTATAGGGCTGAAAATATGTGGAGATCTGACAATTACATTC
ATATGTGTATGAGTGCATAACTGTTAATACAAAGTTGGTATTTTAAGTAAGAATTGTCTGAAATGTCTTTGTAGCATGTA
AGTAAGAGGCCCACACCTGTTCCAGCAAGACAATACCTCTGTGCACAAAGCAAGCTCCATAAAGACACGGATTGCCAAGG
ATGGAGCGGAATAACTCCAGTTTCCTGTACAGAGCCCTGATCTCACCCCCACTGAACACCTTTGGGATGAACTGGAACAT
GCCACGCCTCCTTGCACTGATGTCTTTTTGTAGACAAATAGACTTTATAGACTTATAATAGCACAATGACTGTAGTTCTG
ATCAACAGCGCTGATCCACAGTGCTGTGGTACAAGAAGAATCAAACACTTGTGGACATGCTGGTGTGGGACAGTAGTCAA
TGATGGGGTGGTGCGGTGTGGCCTAATGCAAAGCCAGATGAGGAAAATGTGTGAAATTCCTCACCTGCTCTTAGTTGAAC
TGACAACTGACATCGGATGGTTCATGTCATCCTTCACCACAGTGATGTTGTCCTGTCATAGGAAAGAAGCCATCAGTTTG
CTTCAGCACTGTGTTTAGGACAGTCTATGACAGTATATAGTTTTAGGAGAATAATACCTAAATAATATTCTAACAAGCCC
AAATGTCTGAAGATCTTATGATGGTTCAGGTAGCTTCTGTAGCTCATTACCTTGTGCTTACGCAGTACCGAGGAGTGATT
CATTATCCTTTCTGTGTCAGCTCCATCCCGAGGCACCACCACTATCCCAAAGTCACCTACAATCACCTCCATCTGCAAAA
TCACCCCGTACAAAATGTTTTACAATCTGGAAATGTATCTACTTCAGTGTATAATTGTAGCTAGTAATACAGGGCCTTGC
ATAAGTATTCACCCCCTTACAACCTGGAAATGGAATAGAGTTGGGATTATTTATTACGAATCTACACAAAATACCCAATT
CCAGGCTGAAACACTACAAAATGAGGAAAAGCTCAAGGGGGTGAATAGACACAGCATTTCCCTCCCGAAAGGAACAACGG
AGCTCAATACAACCTAGGGTTAGGGTTAGATTAAAAAAATGGGTCTAGGGTCTGATTTAAAAATGCTAAAACTAAACCTT
GAATCTCTGTATAGCTCTATCTTTTGTGTGCGGGTATTAACGACACTCACATCACTCTCGTTCCACAGCCCAGGAATGCA
GAAGGATTCTAGTAGATCACTGCCACACAGGAGCAGGATACGCAACTCTATACAATACAGCACAATACAGTCACACTGTG
TAACACAATATGTTTATGTTTACTCACTGAGCAGTACACTGTAAATTCCAAACATCTAACTGTTAAAGAAGCTGAACTAA
GGTGCTGTCCCAAAGCCTACAGCTGTGGTTTTGGTCTTGCACACTTACAGGACATATTTACAGATTTATTAAAAGTACAC
AAGCGCTCATCTACAACACAAATGTAAGGACATGTATTTCTTTTCATCTGCAAAAAAAAGTTAGTCAGGAAGGTCTGGAT
ATCGAGTAAAATGATACCCAGACACCAGCAGGCTTCACTGAAGGAATGCTGCTCTTAGGGTGATGAGCAGTGTTGGTCTT
GCAGAAAACATAATGCTTTGTGCCAGTGCCCAAGGGTTACATTTTGGTCTGCTCAGACCCGAGAAACATCTTCCACTGAA
TATGCCTTTTTGGCAAACTCCAAATAGGAGTTCGTGTGGAGTGCCCCTACTTGGGGTCAGACAAAAAAAAATCAATAATG
TCATGAAGTAAATAAACAAAAATAAAAATAAATAATGTCAAGAAGTAAACAATAATTAAAAATATATTCAACCAAATGAA
GGCAGTGGTAATACACCGCATGAGACTAACACACGTTATGGCCAAACACTAAGACTAAATATGATCAAGTCTGTTGCTTT
GTGAGGAGAACACTCGGAGGCAAAATGAGTGCATATCTGTTCATCATCATTGTGTCAGTGATTCACTATGGTGCTGTGTG
ATGATCTAGAATCAACAAGACAAGATAATACAAATCAAATCCACTCACCGATTTCCTCATAGCGCACTGCGGTGCCGAGG
TTTGCGTTTTCATCTGCTCAAAGGAAGGAAAAGCAGTTGTGGAAATGACTGAGTCATTACATGTTCATGTAACGTGCACG
CAGTTTCTCCAATATTCTTGTAAGTAATGTAGGATAATTGTGGGATGGACATATATATATATATATATCATATCTTATCA
TATCTTATCATATCTTAATCTTGTAGTACACACCAACAAAGGTGAAACGTTCCACATGTGGGCGAACACAGCAGATTTTG
CCCAGACTCTCACTCATCTTTCCCCACAGCTTAACTGGATGAGTGAGAGAGAGAGCGAGAGAGAGAAATCAGAAAACAAA
CTAAGCACAGAACTGCCCAAATTTTCTGTTGACAATTCCATGCCAAATAGAAGCAAGGGACAGAATGTGAAATACAGTAC
ACTGCAATACACAGACATAATTGCTTTTCATTTGGGAAATGGGCAAAATGTGGCACAGTGATAATTAGAGATTTTCAGAA
TTAGAATATTTTTCCCGATATTTAAGCATTTTTTCCATAATCAGATATCGGTTTTGTAATATCGGATCCACCGATAAATG
GCACCATCTGGTGGGAGTTTTAAGAATTGCGTGCAGGGCCACCATTGCAACACTGTATCTAAGGAGAGACGAGTCAACAA
CAGTGTGTACAGGTAAAGTTTACTTGCTTCGCTTTAATTAATAAACTTTATTTAACATAACAGCCATTAATGTACTAATT
AGATGTGTTGCATAAACACTTGCTGTTTAAGCTGCTTGGCACAAAGAAATAGAGACAAACTCATGGAGTCACGTAATCCT
TTTACCTCGTCAAAGCTTTATTAAAAAGAAGACACTTTACTAATAGTGCACTTTATTATTTATTTTTTTGCACTCTTTCA
GACCCCTCTATTTATTGGCGTATAGATACGAGGGGATTTTCCTCTTTTTTCTTGTTTTGTATGCAAGGAGGAAGTGAAAT
TGACAAAATAGGTATAAATAAAATGTTTTGTTCAGTTCAGTGGTGTTGCCATCAGAAGTAAAACAATAAATAAATATTGC
TTTAGGCATAAGAGCTTTATGCTCATATGACTAAAAATACTTCTTTTTTTTGCACCGACGTCCCACTTTTTTTGCGCAAT
CCTCCCTGAAGTGAATGTGTGTACGCGGTGCCCTTCGCCTGTTTGCTTAAATACCACATTTAACCTCGTACACCAGCTTC
ATACAGTATATATCATGCAGTTTGTATACACCTGATTAATGCCAGTAATGGGCAGTGAAAAATGCAAATACAGATAAAAC
AAATCAAGAAGCACAAAATTTACAGTTCTGTTGTTTGTTCTTTTGTGTCATTTGTACGTTGAGTTGGACGATGTGTACTT
AATCTATTTATTTTTACTTTCTCCAGAGACATTTTGAAAAATGGGTCCTCAAGTAAATAATCTGCTTTATCTCTGTTCAT
TCTGCTTTCATATTATTCTTCACGATCACTGCTGAGGACTTGTTATACCTGTGTCAGCGAAGTGATCTTTAGAAATCCAC
AAATCTTGGTAATATTTCCCTTTGTCACTGGAAACAACTCTTAATCTGGGCTAGAAAGAAATCAGCCCCAGAATTATTCT
GCATTAAAATCATTGGGAATGCTATCGTTCTTCACTCCACAAACAGTCCAAAGAGAGGGACGGCCTATTCCTCCCATCCT
ACTCTCTGCTAAATGCTATTCTTCTAACACTGCACATCCGTATACTTACACACTACCATAAACTTTTGTCCATGCGGTTT
ATAACGACTGTAAAAAACAAAATGAATTGAATCAAAGCGTTTAGAAAGACACTTACCAGCTGAGGGCTTGTTGGCTGTGT
TGCGGTTCTGATAGATAGGAGAAGTGGTGTTCTGGGGCTGGCCAATCACAGGAGTTGTAGAGGGCGTGTTCACATTAGAG
AGAATGCATCCCGTTACTCTCTGCAAGGAGACGGTTTAAACGCTTCAGTGTTAAAGTGGAAAGTGACAGTTGAATGTTAA
TTTGATGATCTTGTTCGTATAATAAATTGGTTAGTGTTGTATAATTGTGACACAGACCTTCATGAGATCTCGGTGGTGTT
CCAGTACGCTGCAGGTAGTCTGCCAGGTGTCCTGATAGCATTCCCAAGGGTCGACCCTGCGAAGGGAAAGGCATCGGAAG
CCATCTTGTTCATGTATTGTGCCGTTTGTCTGTTTTTTACTCACATAAATGATCTACTAAACATTAAAATACAAAGAACT
TCACAACAGATGTTGTTCTGACTCATTGACATGTACCTGATCCAGTCAGATGACTGCACGGCTAACTGACACATGGTGAG
CCGGTGTCTGCTAGAAATAAGACCCTAAGAAACCACATGGATGAAACAGTTGATCATACGTTAATCCCACAAGCATTATA
CAAGCAGGACAGCAACAGCAAGCAAACATCAAGCGCAGACTCTGGGCTGTATTCAGAGTTAAGTGCACACAGTAAGGAGT
TAAAGGGGTCATATGATGCTTATGATGTTTTACTTTTCCTTTAATGTGTATTATTAACTGTGTTTATAATCGCTTTAGAA
GCCTTTGAAGCTGAAGCTCGTGATTATGGTGAGGGGCGTTACATTTCCGACACACACTTGAGGTCACAACGCAAAGGGTC
AGCTGGCCAATCAGAACACTCTGGGCTTTTCAGAAGGAGGGGCTTTGGAGAAACCGGAACTCAATCAGAACGTTTCAGGC
AGACTGGGAATAGAGGTACTGCAATCAAGTACAGTGTGTGAAAAATAATGTTATTTTTGAACATTAGAGCATGTTAACCT
ATTCTATTAAAATCATCATATGACCCCTTTAATAGCGAAAATACCCTCATTAATATTCAGACCTCAGACGTAACTACGGA
CTTAAGTGCTCTCTTAAGTGAACGGAGTGTGCTGAGAACGTCATTCTGAAATTTGGGGTTATGAATACACAAAAAATATG
ATTAGGGAATGATATTTGAGGCCAATATTAAATACGTAAATATGGCACTATTCATTAATTCTATTGATTAATTAATAGTA
TTATCCCTTTTCAAGTCTGATTTTGCTTAATTAGAGATATTTGTTATCTCAAAGATTTTCATGTCACACTGTATTATATT
TCAGAGCAAACACTAAAGAATGACTTCTTTTTTTTTATTCCTTTTTAATTCCCATTTTTTTTCATTGTCTGCATTTTTTA
TTCAGGCAAATGCTTGTGTCTAAAGCCAATGGTCTAGACGCTGTTGAAAAACCCCGTCTCGGACTCTTCTACTCGAGGAA
AATCAGACGACCTTGGTGGCGTGAACTGGACTCAGGTTATTTTAAAAATGCGAATAGGGAGCCCAGATCAATTTAAACAC
AGGTGCATAACCCAACACTGAATACTCATAACATTCCACATGCAGATACTGGTCTAAATTAAGCTGTCGACTCTGAACAG
GAATATGAGCACGGTAATGAATGAGACTGGTGACGCCACATGACATGACCAAAAAGAGTAACACACGGAATGACTTATGA
GCAAAACTGATGAATGAAACTCTTGTACAGCAACTACAGAGCCAACAATGAGTCGCTCACAAATGATGAGTCAGCAAGGA
CAACATTCGGCAGCTTATCAGGATCCAAGGAAAGAAGCAAAAAAGGCGGGGGATAAAATGTCATTTCACTGGAGCTGAGT
TGGAGGTGCTTTGGAAGTGTGCACTGTTTTATTTTATAAAACGTAATCGAGTGTACTAAAGTTTAAGGCTATCATTTGGT
GGAAAACTGAATCTTTTTCCAATTTCACAGTTATGAGAACTCTATTTATTTATTTATTTATTTATTTCATTTTAGAAATG
AATCAAACGCTGAGAAACAGACCACGAAAATGACCAGGAGATAAAACCATGCGTGGTGTGTTTTACCTCTTGTACTCAAA
TGCATCTCTTATTAAACAGAACGATTCATGAGGTGATAGAGACCCACTTCTGAGGCTCTGATTTGCATTCACAGATTATA
CGGACACTAAACCCCATTACTTGTGCTTTAGTACGAGGTTCCTGCACGCACAATCGTGATGATCTGCACGCTATTAGCTA
ATACGTACTACTGTAGTTAATTATTTACTCTACTTATTACTGATATGTGATATTGATATTGATTTTGTTTGCGTTTTTCA
GATTGTGAAAATGTTAACGAGACGAACACTGAGTTTGAGCGTCCGCACACGCTAGACATGAGAATGGTGAATAAGAACTG
TCGGTGGGATTTGCTCACGCTTGGTTTCACGATCACATGTTGTCCGTACGCAACCCTGATGAATAAGGGCCAACGAATCA
AAGCGTCTGTAGGTGCATTCCTGTTCATCACATTTGATTTCACTTATTAATGCATAGAACAGGAGTGCAGAACATTTCTC
ACAAGGGGTACATACACTCTTTCCTAAAACATTTATTCTCCATATTTTGCTGGCTGGAAGCTTTTTTTTTTTTTTTTTTT
TTTGGTACGCAGAGAGACAGAAAATAGGTCAAGCTTTTCATTAATTCCACATGAAGCCCCAGAGATCTTGATTTATTATT
AGGACTAGATCAAACACTGGTGTATATTTCAACCCAGTGCGTAATTACTGTATGTTTAATACGGTCTTAAATGAAATGAT
GCACAATATTATTTAGTAATTCATGTTAAAGCATATGATTCAATAACTGTTATGAATTATGATTACTACACTCTTTCTAA
AAGGTTCTTAGCTCCGTAAAAAGGTTCTAATTTGGATCCCCTTTGCAGACATTTCAGACTGATTCATTTTTGTACATTTG
ATTCACGCTTCAGTTTCAAGCTGGCACTTACCGCTTTGCCATAGGAGTCATGTACAGGTGAAATGATCCCGCCAATCACG
ATAAAGCGCCCTGTCTTTTGCAGGAACTCTCTGGCTTTTTCTGAAAAACAGATATGGTCACATGATTGGTACAACACAGT
TGAACGCTATCATCCTTTTAGTATGGAATAAAACGCTTGGGGCTGTGCAGTTATAGGAAAGGAATCCACCATGGGGCGGT
GTGATGCGGCAATATGTGAAGTGAAGGGGATTATTTTCCAATAACAGCACTATGTAAAATGTTTGATTTCTCTTATAGCA
CAGTGATTACAATTTTTATCTGTCTTGAAGTCAATAAGACAAAAAAAATAAAAAATGCTCATGTTACAGAGACACATGAC
AGAAAGCCCAGGAGACTTTCCTGTGACCGTTATAAAGTGCTGATACTGGAGACTCCTTCCATAAAGGTTAAAGAAGCATC
TCCTTACAGCAATGTTTACCATATCGTATAACTGTCAAGCTCAGAAACAATAGCTACAACATCTAAAACAAGGACAGACA
GCCGAAATAACAACTCAGACGTCCCGTGTATAACTGAAGTGCACCTGGACTGTTACCGCAGGAAAGATATTGTTTTCCCA
TTCATCATTTTGCGCAATATAAGAGGGAATAGGATGTCCTCTTGAGATGTGTTTGTGGAAAGATAAGTTACTTTATTTTA
GCAAGGAAACAATAAGAGAATTGAAAAAATGATTATGTGCATGTTATGAGAACATGCGATGTCTACAACGATACAATGAT
CATACTAGAGGTCGACCGATACTGGATTTTACCGATACAGATAACTAAATAGAGCAGTACCTGCCGATAACCAATATATA
TAATCAACCGATAGTTTTTAAAACTGATCCTGAGTGAAAACATAACACTCAAAGTAAAATATCGCTGAACTTTATTACAA
AAATAAACAGTACTGACTGTACCATGAAAATGTACTGTACTCTTTTTAAATGAAATTTAAAAAAAATAATAATATTGATG
AACTGTTTCTAAATATTAAAGTAAATAAAATATATACATCCAAACAGAACCAAAAAGTAAAACTCCATATAACAAATAAA
AATCGAGACGTCCAAAAAAATTCAAATGAAAAAAGCACTTACAAAAAAATGTAAAAAATTAAATAAAATGAAATAACACA
ACAAAATTAGTCAGTGATAGTTTTTATTTCTCCTCTAGAGACTGCTCTCAGTGTGTCTCAGACAGCGGTCCCTTCTCGGC
CGCTCCAGCTACGGACGCAACCGGGAAAAACAAATCGGTGTGGATTTTTACCGAAAAACGATAGTTCCAGCAATCGGTCG
ACCTCTACATCATACGAAGACTCTTCCCTACATCTAATTCCAGATCAGATTTTGTGCTTTGTAAATGAGCACACTGATCA
TATTTGATTTCTTCAGCTTTGGATATGACATATTTTTTAAACCACCTGCAAAATTATTCTACTTCTACACTGTACACAGC
CATTAGAGCTTTAAAAAGTGGGTCAGAGATCTTTCGAAGCTCTAACGCAAACTGAAGATGAATGCTGCGGCACTCAGTGG
CCTTGCTGTACTGACATTCCCTCTGATCCTCAACTACAACACAGAACGAGGACTTGCGCAGTCAAGCCCCTGTGATCTTA
TAACCTATAATGACTACGACCTTTCAGATCTGAGCCTTAACTCAAATTATCATTAAACATTTCAAATGCGTTTATGTAAT
ATATTTTGGACGGTTTATAATTCTTAGGCTACCATATACCTATATTTAGTTCCCAAAATATTCCACCAAACAATCTGTAC
ATGCAATGTATTTATTAAATTGCATTTGGCAGACACTTTTATTCACTGCCAAAACAGCTGAGTAAGGCTTTTCTCAAGGA
CCCAGCACTCGCTAGAAATATGAATATGTCCTGAGTCTGTATAGTGACCTAATAGCCTCTTAAAATACATTTCCTTCATG
GCAACTACCGAATATCTCTCTACCTGACACGCTGAGACCTGTAAAAGGGGGTTTTAAACACTCCCAGTACATTAGTATGC
ACAGCAAAAAACAATTAGAGATGCATCGATACTGATACTGGAATAGGTTTTTAGTCGAATACGGTGCTTATTTACTTAAA
CAACAAGCTCCAATGCCAACATCATATACCACGTGGTACTCTGTAATATAAGCCTAGTGTGTGTGGCCATGCTAAAGATT
CAAGAGCAGATGACATGATGGCAGACATCTGGATTTATTGCATGATTAATGAAGGCAATCAAAGCAAAGCAGACTGCGAA
CCCGGCGTAAATATCAAGAGAAGTATCATCCTACAATACCTGTAAGCTGATTAAACATCTCATGGTTACTGCTTAAACAG
TACCTTTAATACAGAGTGTGATGGTGGCCGATCGGAGTGTGCAGAGCAGGATCAGCTCGTGAAACAAAGCTAGTCGCTAG
AGTGAAGCGGTTGCATTTGAGAGCATTTTGTTTCTGCAAGGACTGAGCACTCAGATACCTGCACCTCCTTTCCCCCTTGC
TCACCAGGTTCTAAGGTGCAATTCACAGCATCATCTGCCCTCACACTCGATTTTGCGGGAGCTATTTGAAAGGCATAAAA
TGATAAACATAAAACGCAGCATGAGGAGTTCATTGCTAGCAGAACCCAGCAGCAACCAACCTAAACAGAGCTAAATAAAA
CGTTCCGTAAAGCCCCTGAGTGAGTAATACTAAGGTCCTCGTATCTGTTTTGGTATCAGTATCATTATCAACAAGTACTA
AAAAAGATACTAATACTAATACTCTGTCTGAAGAAATGGCTGTGATGCTTCCCTATGAATTACCATGAAAAACTCTGAAA
GTTACCTTGGTTAAGGGTTTTCCAGGTGTAGGATTCTACATATAAAATTGAAAGATTTGACCTTTTTCTAAGAGTACGGT
AAGACTCCAAATATCTACTCTCCAGGCTGTAAAGATCATTTTCCTTTCAATATTACTCCAAACCTCAGTACTCATCAAAT
TCCTAACTGTAGTTTTTTTTTATTGATTAGTGAGGCACAATCGTATCCAGTTAGCATTTGAGAGCTTTATTCAATGTACC
AACGGTGACTGTCAGAGATTTCTGGACTGTGATCTCAAGATTCTGGTCACGACAGCATAATCTTAACTGCCAGGTCAACT
ACGATGAGAGTTTCCTTAATGAATATACGGCGTAAGATGGGATAATGCAGCATTTTCCATCTGATGTAGCCACTGCAGCT
TTCATTCTCCTTTCACTCCATTTCATTTTGCATGGTTACAAAGCAGCTTTCTGGAAATCTGGATGGTAGATCCCTGAGCC
AGTCAGAGGTGATGTTGGAAATGAAGAACTCCAGACTCAAAAAGAACCCATCCTCTTCTGGGTGATTCGAACTTATCAGA
GGAAATCAATAAGCTAAGGCTTGTAATTAGGGTATGATCATTCAAACGGACAGACATTCAAATGACCTGCTTTGTATTTT
TCATAGGTCAGAGCTAATAATCACAGCATTTACACGTATGGCATTTGGAAGACACCCTCATGCAGAGCAATTATTACAAT
CATCTCATTCATACAAAGGAGCTTGCTCAAGGGCCCAGCAGAGGCAGCTTGGCAGCGCTGGAATCTGAACACACAACCTT
CCGATCAGAAGTCCAACATCGTAACCACTGAGCCACCACTTCCCTAGCACTGAGTCCAAGGCTTGTTCACGGAAATCTAA
ATGGACAGTACATTTACATTCCTGGTGAGCAAGTCAGAGGTGATGCTGGCAAGGAAAAAGAAACTTGAGAGGAACTAGAC
TCAAAAGGGACCCAAACCCATGCTCTTAAAAAAACATCTTATCAGAGGAACACAATAAGCTAAGGCTTGTAATTAAGATC
TGTTAATAGCAGCTTATTTTACTTCCAGTGATGACTGGAAGTCATTTCTCTTAGTATGACACAGAGGGACTTTTCAAAGG
TTTGTAAACATCGCAGACAAAAATAGTTTGAGCAATTTCTAGTAAATGACGTTGGATTCAAATGATCTGCTTTGTATGTA
TCAAAGGCCAGAACCTATCCGAGGAACGTTTACAGAAATCTGAAGGTACAGTTTATTTAGTTCCCTAGTGAGTAAGCCAG
TGGTGCTGGCAATGAAAAAAACAAAACAAACAAACAAACAACAACAAAAGACTCAAAAGGGAGTCAACACTTCTGGTTCA
CTGAGACTAAACTCTTCTGGTTGATTTTTATCTCATGAGAGGAGATCAGTAAGCCAAGGCTTGTAATTAGGACCTGTTAA
TGGAAGCTTATTTTATTTCCAGTGATGAATGGACGTCACTTCTCTCTGGGTGACGCCAATGTTTTCTAATTTGGAATTTG
TTTTAGTAGATAAAGTTGGATTCAAACGATCTCCTTTGTATTTTTTTTTAAAAAAGCACAGAGCCTATCTGAGGCATGCT
TACAGAAATCTGACTGTACGGTACATTTAGGTCCCTGGTGAGTAAGATGCTGGCAACGAAGAAACAAAAACAAAAAACAA
AACAAAACTTGAAAGGAACCAGACTCTTTCGGTTGAACCCGACTCAACTCATCCTCTCATGAGAGGAAATCAATCAATTA
GGATCTGTTAATGGAGGCTTATTTTATTTCCAGTGAGGTCTGAACGTCACCTCTCTGACGATAAGGTCTGTAAACATTTT
AGACAAAAATAGGGTTTGAACTATTATTATTATTTATTGTAAACAATGCTGATCTGTTTTGTATTTGGTGTAAATCACAT
TTGTGCAATGAGCAAGAAACCTTGAGAAGGACCAGACTCAAAAGGGACCAAGCCCACCCTTTTCTTCTAATCCTAGATAA
ATGACTTCATTGCTTGTGAAGAGAAAAACAAGCAGGGGGGAAAGCGTTTAAGTGTTAGTGATGATGAATAGTATAAATCA
TCTAGGCCTAGTTGCGCCACATGATCCCTCTGCGCGGACGCTGTTCGGCGGGTCAGGAGCCGTCGCCCATTTCAGCACCG
GGACTCGGACAGCGACCACCGCCAAGTGATTCCTCAAACCATTAAACCTAATTCACTGATCTCGAAATGTGCCGTCCACA
AAGTCAAATATATATTTATAACAAACAAACAAACAAACAAACAAACAATCGAAGCAATCAGAAAAGCAGGGTGTGTACGG
TCTCCCCGCGGCTGCGCTCAGGAAGCAGACATCTCTTACCGAACATATGGATGTGTCCCTTTGTGATGGGGTTGAAGCTC
CCGCAGGAAAGCAGAATAACGTGCGTTTTGGTCGTTTCTGTCATGTTGCTCGTCACTTCGGCTCTTTTCACATGCGTGCT
CGACTCCCAGGCCTTTTGTTTCGATTGTTCCAGCTTAAAGGCGAGGTTTGGTTCAGCTGCGGCAGAGCTGCTCCACTCCT
CCAGACGCAGTGCTGGGCTCTGATAGGCTCTCTGCCCTGCTGCCTTAAAGCAACACTCATCCTTCATCCATTCAGTTATT
TTCGACCTAATGGGGCTATTGCATAGAACAAAATAGAGAAAACCTAGAAAATATTTCAAATAAATTTTAAGACTGTATGT
AAACCCCCGATTGCCATATAGACAATTAAAACCCTCAGAGAATTTGTAATGGTTTTATTGGTTATAATGGGAATTGTATT
GGTTTGAATGAAAACTGTTGGGGTTATATTGGTAATTTGTTGCCTTCTGGTGGCATGTTATGTCTAGAGCATAGGTGTCC
AATCTTATCCGCAAAGGGCCGGTGTGGGTGCAGGTTTTCATCCCAACCAATCAGGAGCCACACCTGATTCCACCTGTTTA
ATCAGTTGATCTTGGCTTTCAATAGACTCAGGTGTGGCTTCTGCTTGGTCGGAATGAAAACCTGCGCCTACACCGGCCCT
TTCCGGATAAGATTGGACACCCCTGGTCTAGAGGATACCATTAAGGACTAATAACGGTAACGGTTTTAATGGTTTGTAAT
GGTATTTGTAGTGGAAAACACTAGAATGTCTGTGATGGTTTCTGTTGATTTTTGTTTTCAGCAGGGTAACGGCTTGTCGA
CCAGTAACTAAAAAAACGACTAATCGATTGATCGTCTTTTCTAAAGGCCTACTTAAAACAAATCTATTATTTCATCAGAC
AAAAGGAGTGGGTGGTCGGGCAAAAATATCTTATCACAAGTCTTAAGGCATGTCCATGATCCACAGTTTGTATCTTCCGG
CAATACTGTAGTGTTGCATTAAAAAAAATACCAACCTGTTCAATTATTTGTTTACTGCCGACAATATATATTAAAAACAA
CTGTTTTGACATAACGTGTGACTGACAGAAGGCAACAGATTACCTATAGAGACCCACAGGGACCATTACAGTTTCCATTA
AAACCAATACAATTCCCATTATAACCACTGAAACCAGTACAAATTCTGTGAGGGTTTCTATAGTTTTTTTTTTGTTTGTT
TATTAGCAGGGAAGTAAAACTTTTAACATTATGACCCCATTATGACCATTATGTAGCCACCTGACCATCACACCCATTAT
ACTTTTTAAACATCCCATTCCAAATTTAGTCCACACTTTGCTGTTATAATAACCTCCAGTCTTCTGAGAAGGCTTCCCAC
TATTGATTTTGGAACGTGGCTGTGGGGATTTGTGTCCATTCAGCCGCAAGAGCATTATGATAATGAGTCTTTATTGATCA
CATATACATATGCACAGTGAAATTCTTTTCTTCACATACCCAAGCATGTCAGGAAGCTGTGGTCAGAGCACAGGGTCAGC
CATGATACAGCGAGGGTTAAGGGCCGTGCTCAAGTGGCAGTGCTGGGGCTTGACCCCCCGACCTTCTGACCAGTAACCCA
GAGCCTTATTCGCGAAGCCACCACTGCCTCGTGAGTGCGTTCGGGCACTGATGTCGTACGAGTCCAGTCAGTGTTCCAGT
TCATCCCAAAGCTCTTCAGTGGGGTTGAGGTCAATGCTCTGTGCAGCACAATAGAGTTCTTCCACCTTTATCAACCTTGG
CAAACCACGTCTTCATGGAGCTCGCTTTGTGCACAGGGGCATTGTCATGCTGGAACAGGTTCAGGCCTCTTAGTTCTAAT
GAAGGGAAATTGTACTGCGACAGCATAGACCTTCTAGACAATTGTGTACTTCCTACTTTGTGGTACCAGTTTGTGGAAGG
CCTACATATGAGTGTGATAGCCAGGTGTCCACAAACTTTTGGCCACATAGTGCATCTGTGGTAGGTTGGGAGTGGGCTGG
AGTGGGATTCATTTTTTTTTGATGTTGAAAAATTCAAGACACGAATCTGGTAGGAAATAAAATTAGCGAGAAGCAAACCA
TACTGAGACCATACTGAGGACTAAAGTATGGGTTGCTTGAACTCTTAAGACTGGTTTGAGTTCATTTGTTGTTCACGTAT
GCAAAAAAAAGCTGAGTCATTAAACTGAAACCCCTCGGAATGCTAGACCGGACATGTGAAAACAATTGTAGAGAGAGTTT
GTTCGACTTGATACTGTTTCATGATGTGGTATTATACAATAATCTTTATACTTTTTAGCTGCTGGGTAACTCGAAAACTC
ATCGTGTGTGGTGCAAGGCTAACCAAGCTAAGCATTTTATTTCCCGTGGCATGGTTGTGGTAATATTTTAGGCATTAAAG
TGTGTCAGACAGTGTACAAGCTCTGAGTCACGGATTCTTGCAGTATTCACTGCTCTCTTTTGTTTTGTTTATATTCACCA
TGTGCATTTTGTTTTGATTTTGAGCCTTGTCTCCACCCCAGTCCTGTCTTTGGGGTGTCTCCTGATTGTGCCCAGGTGTT
GTGTTTAGCTCTTGATTAGATTGTCTTTATATAGTCTGTTGTATTCTAGTCTTGTTGTGATGTCTTGCCTGTGTTATCAT
GCATTACTTACTTGCTGGGTTTTTCCTAGTTCCTTGTTAAGGGTAACAAGATTTACGTAAGAGTATCAGGATTGTCATAG
GTGCAACAGGACTGACACACAGTGGGGGAAATCTGAACACGTCAACATTTTTTTCAGTAAATATATTTCCAATGAGGCTA
TTCACATGAAATTTTAATCAGACATCAGTACCAAGAAATCTGGAAATATAAAGAATTCACAACATTAAAGTCCATAATGG
AAGTTATGTGTAATAAGTGGAATGACACGGGAAAAGTATTGTACACACTAACTGAAATGTATTTAATACTTAGTGGAGAA
GCCTTTGTTTGTAATGACGCTTCAAGACGCTTCCTGTATGAAGAAATTAATGGGTTGCAGTATTCAGGTGTGATTTTGGC
CCGTTCTTCTAAACATATTGTCTTTAAATCTTGTCCAGTTGGATTCGAGTCAGGTGATTGACTGGTCCATTCTAACAGCT
TGATTTTTTTTCTCTGAAACCAGTTGAGAGTTTCCTTTGCTGTATGTTTTGGGTCGTTGTCCTGCTGGAAGCTCCACCCA
CGTCTCATCTTCATCATCCTGGTGGATGGCAGCAGATTCTTCTCAAGAATCTCCCGGTAAAGGGCTCCATTCATCGTTCC
TTCAATTATATGAAGTCTGACAGTATCATGTGATGAAAAACAGCCCGACACCATGATGCTTCACCTCCAAACTTCACTGC
TGGTGTAGTGTTTTTAGGGTGATGTGCAGCGCCATTTCTTCTCCAAACATGGTGTGTAGTAAGACAGCCAAAAAATTCAA
TTCTGCTCTCGTCTGACCAGACTACATCTCCCAGTATTTCATAGACTTGTCCAAATGAGTTGTAGCAAATGATAAACAAG
CTTCGCCATGCCTTCTTTAGTAATGGAGTCTTGTGGGGTGAGCGTGAGCAGTGGAGCGCATTGCCTATTGTTTTCTCTGT
GACGATGGCACATGCTGCCTCCAAGTGTTTCTGGAGCTCTTTCCGAGTGGTCCTTGGCTCTTGGGCTACTCTTCTGACTA
TTCTTCTGACTCCCTGCTCAGAGATCTTGTGAGGAGTTCCTGTGCGTGGCCGGTTGATGACGGAGTGAAGTTGCTCCCAC
TTGTGGATATCGGCCCCAATGGTGCTTTCTGGAAGATTCAGAAATTTTGAAATACGTCTGTATCTGATTCCATCAATATG
TTTCACCACAATACGGTTGTGAAGGTCTTGGGAGAGCTCTTTGCTTTTACCCTTCATGAGATGTTTCGTGTGTGACACCT
TGGTAATGAAAAGCCTTTTTATAGACCATCACTTTACTAACCCAGCTGATATTAATTTACACAGATAGGGGGTGTAATTA
CTTTCTAATTACTTACGGATTTCAGCTGGTTCCTTGCCTTACCTTGTCCTGGTGGAGAACTGCTTTTTCTTAGCGTGTTC
AATACTTTTCTCCTGTGTCATTCCACTTTATTACACATAACTTTATTTATTGCCTTTAATGTTGTGTATTCGTTATATTT
CCACATTTCTCGAGTTAATTCTGATGTCTGGTGAAAAGTTCGTGAATAACCTCATTGGAAATATATTTACTGAATTTGTT
TTTGCGTGTTTAATACTCACTTCCCCCACGGTGCAACAGGACTGACATAGATGTAACCGGATGGACATATGTGTAACAGG
AGTGACATTAGTGTAACAGGACTGATATAAGGGTAACAGAATAGACCTAAGGGTAGCAGGATTGTCATAGGTGTACCAGG
ATTGACTAAATGACCAGTATGATGGCGTTGACGGCTCTATTAGGATTCAATCTGAAGCTACAAATAAATCCTACTGGCAC
TATTATCATCAGGTAATCAAATGGCGTTGTGGGTAATGTAGGAAACTGTTACTCAAAGTGAAAACACACAAAAATACAGA
TGAAAGAAGTTTAATTCCTTATAAAATAAAATTTGGATGTATGTTAATTATACAAATATATATTATATTAATATAAATTC
AACATATTAGTCATTCAGGGCGGATTTTTTTTCTTTAATATAGTCTATAAACAAAAAATATAACTTGCGCAGTGAAGGCA
GGCAGCCAGACAACGACGACAGCCCACGGGCGCCCTCTAGTGGGCCATTCATGCTATTTAAATTGAACTCCACCGCTGAC
ATTCCAGCCCCGCCTTATAATATGTGATTGGCTGTTGGGTTATACCGATAGACCATCCAGCCAATCGTAGCAGGAGTAGA
CGGGATGTTGTCGAATTATGGGTGTGAAAATAATCGGGCTTTTTTCCCCCTGCCTGTTAGCAAGCGGTAGCTGTAAGCGA
TGGACAATATGGCGCCGGGTGTAGATTTAGCTTCTGGACCTGCGGTTGTTTAATTGTCCGGCAGGATGAACCTCTGTGGC
CAATATTTGCGGTAAGAAAACGTAACAATTTTTTAAATAATAAAAAAACGTCTCCACGCGAGTTGACGTTTGTATTGCAG
TAGCTTTATGCGCCAGTGTGGAATCGGTATACCGAGTACCCGGCTAGCCAACACAACACAAGCTAAGCTAAGCTAAGCTA
AGCTAAATAGCAACGCTGGGGAGTCCAACCGAGTCGCGGTACTGAGCAAATTCCTTTAAACTTACTTATTTATATGTGTT
TCTACATGTGTACGTGTTTCGAGCTGTTCTTTTTAATATCGTGTAGCTAGCTGCTGAGTCTCGCTTTGTGCTGAGCCAGA
ACGCCGAGCTAATTTGGCTCGCTCAGGTTTTTTTAAGCTAACGTTAGCAAACAAAACGACGCAGCATGTGTACATATATT
TAAAAAATGGTGTTCGCACGAGCCGTTTTGTCGTGTTACCAATGCTGGTAATATTTAACACTATTAATGGGAATACTATC
GTTCATTAACGTTCGGCTTGTGATATTTGACATTGCTCCTGTTTGTGGAGTCAGTGTCACATTCCTGCGAGCTAGCTATA
GCTGTCTAGCTTCGTTGCCGAGTTGGTCACCGTGTTTGTTTTCCTTTGGTTTGCCTGCTTCGAGCAACCCAGATGTGTAG
AAGATGCGAGCCGAGCGCGTGGAAACATCTGGTCGCGTTTATTTCTGTGCGACAGCTGGAGTAACTTGGCTTTGTGTTGC
TCTTGTTGATACGGAGTTTGGTCGAATAGCTGTTACACACACACACACACACACACACACACTCACACACACACGCGTGT
GAGGGGTATACTTTTTTTTTGGTAACTAGTAGTCCATTAACTAGATGAGTAGTAAGACAGAATTTAGAGTCTGTCCTGAA
CCCGTGTTCACTGGGTTTAATGGGAGGAATAAATCATCTCAGGGCATGCTGTTACAGGAAATGCATCAACAGTACCAGTC
TAATAAGGTCTGACATAAAGTGAAGAGGGGTTATTTTCAGTCATTATTACTTTTATTGTTCTTTGTAGTAGTATTTTTTT
TAAACAGCGTCTGCTGAAGTGTTTTATTTCTTTTATACCACAGTGAGTTACCGATTAAAAAAAAAGCTCCAGTTTTATGG
ATGATCCGTCATACTTTTGAAACATCTTATGTTGCGTGTAATATCATATCATGTAATAACTTCAAGACGTGTTAACTTTC
CAACGTAGGACTAGATCTTTTTTTGGCTCTCGAAGACTTCTCTGGAGTCCAGTAGTCCTGCGCTGTATTCGGATCGGGTT
CGTCTGTGATGTTTGCGGTCGTACGCAGCACGGCGGTCCGGATAAAGCTTAAAACGCCTGGCCGGTTGATTTTAGGCCTG
TCACGGTGACTGCTTTTGTCGGACGATATCGTCCCAGAAATAATTGTGACAGACTATATTATCGTCGTTTTGGCTGCATT
TACACTGCATGGTTCCACTGACCTGATTCCGATTTCTCCCTCCCATGTGGCACAGATCGGTCCTGACCCGTTTTGCTTGT
ATTTTCTCATTTTTGTAAGTCGCTCTGGATAAAAGCGTCTGCTGAATGAATGAATGTGTAAACAGGAGAGGAAAAAAAAG
CACATGGGTTCGGATATTCTCCGATCCGTTTCAGGCCTCGTTCATATGTGGAAATAAATCTGATATGAATCGGATACGTG
CGTTTGCGTCTGCCGTGTGAGCGGATAAATCGGATATTCTGATGTCATTGAAAAAGTGACGGCGGCGAACGACGTTTCAC
GTGAACCATGAAAACACAACTCTCAACAAGGGTGCTCTTGTTCTTATTTTTAATTGTATGTATTTATTCTTCCCTCTACC
TCAAGAGGCCGGACTTTTGCTGACTTTTAAATAGGGTTCGGAAAGCAAAAGCTCGTATTATAATTTCGTCTGCGTCCGTT
GCAAATGATGTTTTCACTTCTGTATTTTTTCCCACTTTTCCGGTGACATCTACGTCGGGTTGTTTCATGAAGCGTCTAGT
GTAAATGTGGATATGGCTCACTTAAAAGAAGATGTAAGAAGGTGGTCAAATAAATCAGATATTAACAAATCGTATTGGGC
CTCGAGCTGCAGTGTTAATGCAGCCTTAGAGACCATTTCATGCTTCTGATATAATGATGATATGAATAGCATGATAATGC
AAGGACACCCTTTCAAAGAGCGATGAACTGTTAATCCGTAAAAATATTCAGACACTGGAATGTCAAATAGTTTCTCTCCA
CTGACAAAAATATCCTTTACATTTTATATTTTGTGACATCAATTTTACTAATTTTAGTCAGTAATACACTGACTAAAATG
GCGTTTTTGTCGATGAGACGAAAACGAAACCCAATATTCATGTATTTTATATAGTAACTTGAACATGTATCAACACACAA
CAAAAAACTGCTCTTTTTGTGAAAGCCGGATCTCCTGAGTGAATAACATCACAATGAGTACGTTACTGTAATACAGTCTC
GTGAGTTCTTTATGCTTTGGTTCTTCATGGAGCGTGGTTTAGTACGTCGTTATGGAGACAGCGTGTTCGCAACATGACAT
AGGTTTTTGCTTTAAGAAGTACTGTTGGTGCATTGTTGGTTTCTTGTGTAATTTGTTCACCAGTATGTTTTAATTACAGT
GGGTGCACTAACTTTTGCTAGTGCAGATGGCATGTTTGACTGCAGTTATTTGCCATATTTAGTCTCGCAGCGTGTGTTTC
CCCCCCGATATTAAACACTTCCCAAATCATGAAACAAAAAAAAATACTTATTGTTTACTTTGTTTATCATGTAGATTTTT
TCCCCTCAAATGTTGAACCTTGGTTCACCTCAAACCGAAATCAGAGCGTCTCTCCTCTACGCCAGTGCTTTTTCAATCGC
CATGCTGTAATCGAAGCATGATCATACGACTGCGTGTTACTAAATACAACCTTCTAGAAACTCCTCCTAGACAACTCCTG
TGGGCATTTTATTTAGAGGTTTGATTGATCGATTTATTTTTCTCTCGATTGATCGGTTTTGCAGATTAATCCGATAGGCG
ATTACTAGAACTATCGTTTATCGGCAAAAATCCACACCGATGGTTTTCCCAGTTGCGGGAGCGGCTGAGGAGGGTCCGCT
GTCATTGTACAGACCGAGAGCGGCTCCTAGAGGCGAAATAAACACCATCGCTGACATTTTATTTCACGTGTTTTTTTAAA
TGATTTTTTAAATTCACTTTGGATGTCTGTTACTTTTTGGTTCAGTTTGGATGTAAATATTTTTTATTTACTTTAATATT
TATTAATAGTTAATACATTAATATTGATATACTTACTGTAAGTACAGTACATTTTAGAGTCAGTACTGTTTATTTTTGTT
ATAAAGTTCAGTGATATTTTACTGAGTGTTGTGTTTTGTCGTGGAAATTAGACAACACTCGCAGACTCGTCCTCTGAAGG
TAAAAAGGTTTATTACAGAAAGATGATTAATACAGGATGGAATAAAGCAGGATAGAATAATGAGTGCTCTGCAGCGCTCA
TACTGAGCCACTACTATATATATGAAACGCAGAGCATGACATCATTCTGTGTACCGATAAGAAGCAGTTTGAGGCAGTTC
ACACAGGCTTTGTTTTAGGATCTTGGAAGATGTTTAGATGAACCTTGAACAGAAGAACATGTTTGTCTCTGTAAGCAGAT
AAACATTCTGTACTGATCTCAGTGACATGGCCTTCTTAGGCGTTATCCTCACATGAACCGAAAAAGAACATAAACAAACT
ATTACAAGGTAAAAAAGAATAATTTCCCTCACATTCCCCCCTTTTATTGTTACAAAATATGATAGCTAAAATTAACAGAG
GAATTACTATGCTGTGAATACATCAGAACTTCAGAATCCTTTCACGATTCATCTGAATTCATCATGAAACAGAAATAATG
AAAGCTTATTTTAGAGTGAAATGAGAATCATCATGGTCAAATGCATGTTTACGGTAGACATGAAATGGATGTCTTTGGGT
CGTCATCGTTGGTGTCGCTGGCAGAATCTAGTTCCTAGTCGGGTTTAGGATACAGCTCGGGTTGGTCTTCGTAAGGGTCA
TAGTCACTTTTTGTGGACTTTTTAATTAGCATCAGTGTTTGGTCATCAGTCTTTGATCTTAATGAGCGGAGGAAACACCC
CCGCATGCAGGAAATTACACACGGAGCCATGATTAAGACAAGTGGAATGACGGTGACTATGGGATCACAAATGGTCAGTA
TCCACAACCTCCAGCCCCCGAAAACGGAGTTCAACCAATCAAGCCCAATCTCGCTAGTCTGTGGAGGGTTGCGTATCGCA
GACCACGTGTGTTCGATAGAACAGCCATTATGTGTCTGCGTGACGAGGGGACGTGACGTTGTGTGAGTAGCACTGCTGGC
AATGATTCCTACAACGAAAGGCGATACAGAACGGTTTACAGAGGCGGCCAATATCTTGGCATAAGGGCTTTTAACTACTA
ATTGTCGTCCAATCTGCAGCAATAGTGTACTAGAGAACTTTGTGGGCTTATGTGGGACCTACAGAAATCACGTCGCCTTA
GGCACTTAGTCCCTTCACCACGGTCAGCTAAATAACAAATTTGGGTAAAAGTGTGTGCGTCATGCACTCTTTCTGCTGCA
ACGAAGTGATTGGCATGATTGATCATTAAGTCTTTCATCCAATAAACTTCAATATCTTTCAATATCAACTTTGGTTCATC
TTTCCAGCTTAAGGGTCTACCCCCCGACCCCCAGTGTTGTCGGGAACGGTCCCAGTGATTTGTGAGTTTATTTCTATGAC
AGGGCTTACTAACAGATACCACCTGTACCAGGAGAAGGGTGCACGATTAGGAATGGGTTTGCATGTGTGAGTGGATGTGC
AGGTTGACGTCTAATGATTTGTGTCTAGTCTGCAACAGTAGTCTGCGGTCAGGGAGCTTTGGGGCGTAAGAGCTGCGGTA
GCAAAGTCACATCGTCTAACCTCTGTCCTGGTCACGTGGATATATAGTACGCACCAATGAAGTTCAGTCCTCCTAATAGT
ACAGTTTACGTCGTCAATGTTTTCTCCAAAAACTACATGTCCGTGATTTCGCAGTCTACTAGATACCACTTAAGATGTCT
ATCATGGAGTCGCATGGGATTGGTGTGTTGATGTATCGGGTTGTTGTGTGTGTGTGGGTGTGTATATGCAGATCGTTGCT
CGTGAGCAACGGTCCTCCTAGAGGCCTCTTGATATGGGAGAACTAGACCGTAATTCTCTTGCAGTCCCGTCTTCTCCAGC
TCAGTGCTCGGCTCTGGCACTCTCCTACAGTGGCTCGCACTCATCCGTGTGGCTCTCTGGTTGACTTTCACTGCTGAATG
AGTGACAAAGAGAACCTGAAATGGCCCAGACCACCGTGGCTTGTTCCACCTGGTCCTGCGGAAGTCCTTGATCACGACCC
ACTCTCCGGGCTTCAAATCATGCAGCGGACCCGTGGCTGGAGCTGGAAGCGCTGATTTTTACCTGCTTGTGGATAGAGTG
CAGAGCAGAGGACAGGGTTGCACAGTAATTTAACACTGCATCATTACATGCTGAGCTGTCACAGGTCCAATTCCTGTGTG
TGAAGGTCTCCCAATCAGTATCCCAAAGGGGCTTAGCCCATCTTAAGCCTGTTTCAGAACAGCATTTGCTCAGTCTGTTT
TTTAGTGTCCCATTTTCTCTCTCTACCACCCCACCACTAGCTGGATGATATGCACAGTGCTGCTTTAAGTCAATACCCAA
ATATTCACCCACCTACTCAAGGGCATGGCTCACAAAAGGTGTGCCATTATCACTGGAGATTATCATTATCACTACCGCTT
CTGAGTCCTGTTTGGACGTAGGGACGTGGCCTTCTGTACCTTCAAACCTCAACCCACGTTATGACCTGCGCAAACATCGT
AAACAAAATGATTTTTTTTTTTTTTAGAGTAATTAGAGAAACCAATGCTTTTCGCAGCTATCATTTCCCCCTTTTGACGC
ATGGTCCCTGCCATGCGTCAACTTTGAAGACAAGGACAACCCTGGGGGCATCGCCAAACTCCGTCAACAACCATGCAGCC
TGCTTTGCGCCACACAGCCTTTTCCTCGTCCGAGTAGCCCGTGCTTGGTATCTGAAAGCTGTAAAGAAGGAGTGATTATT
TTCTTTTGAATATTGGGACTATAGATGCAGCTGCTTGCTTTGCTGCACTGTCCGCTCGAGTGTTTCCTAGGAAGACAGGG
TCTAATTTGTTAGTGTGTACATCACATTTGCATACTGCAGTAGTTTTGGGCAGTAGGACTGTGTACAGTAGTTCAGAGAC
TTGTTTGTGGTGGGCTAAATGTGTTCCTGAACTCGTCAGGAAGTTCCTGTGTTTCCAAATTGTTCCAAAATCATGTACTA
CCTCAAAGGCATATCTTCTGTCTGTGTAGATATTTACTGACTGTCCCTCAGCAGGTCTTCATGCCTCTACGAGGGCGTAC
AGTTCAGCTGCCTGTGCTGACAGGTATGAGGGGAGACTTCCTGACAGACCGTCGCGTGTGCGGCCACTACTGCATATCCC
ACTCGATTTTTACCTGTCTCTGGGTCACGTGACGCAGATCCGTCCACAAAGAGGATCAGATCTGAGTTTTCCAATAGAAC
ATCTTTCAGGTCGACTCTAGGGGAGCAGAGTTCATTAGTCAGTCATGTGGTCATCATGTGGTTCCCCATCTCCCTCTGTT
GGAAGAAGAGTAGCAGGGTTAAGGACAGTACTTGGTTTTAAAGTGACATTCGGCATGTCTAGTATTATAGTGTTATGGTA
CTGCCACCACTGGGTGGACAGGTGTGAGGTTTTCTGCTCAAGTAGGAGTAACAACACCTCATGTGGAACCAAGAGAATCA
ATTCTGAGTAACCTACCAGGTCTCTGGATGCCACCACAGCTTTCTCAGCTGCTGCTACTGCACGTACACACGGGGGGGAA
ACTGGATCCAACTTACCTGAGAATGAACTGTCCAACCTGTCACATATGCCATCTCTCTGAGTGGTGCTTCTAGAATGGAA
TAGTTTAGAATGAAAGATCTGCGATACGAACACATACCTAGGAAAGAGAGAACCTGTTTCTTCGTCAGAGGATCGGGAAT
CTTCTGGATTGCAGATACTCTGTCAGCTGAGAGTTTCGTTCCACTGGTGGAGATGTCGTGCCCTAGAAATCTCACTTCTT
GTTGTACATACTGTAATTTGGAGAGACTGGCTTTGTGTCCTTTTTTGGCAAGATGCTGCAACAATTTAATGGTGTCAGTG
TCACACTGTGCCCTGGAGAAAGTGGTAGAGGTGCTAAAGGACAGCTTAGCATTTGGTTGTATGTCATTAGTGACTCTCTA
CCCTTAACACAAGCGTGTGAACGTGGAAGGAGGTCCGTCAAATATGAATGCAAACCGAAACAGTCTTTATCAAGAGAGAT
ACTGAAAAAACGCATTAGCTAAATCTAGGACTGAAACTATTCGCTATTTGCTGGAACCTGGCTTAATGTAGTGTAAGAAT
TTGGCACGTCTGGAGCTCTCTGTTTGACTGCTGCATTAGTGCTTGCAAATATTGTACGAATCACCACTCATCAGGTTGTA
GGGTTTTTTAACTTCCTTTTCTTTCTACACCTTCTATAACTTTCAAAGTTTTATTCAATTTAACATGCTATGAAAATCAA
GTGAATATGCGTTCTCGTGCACAGACAGAAAAGGTTCAAAATGTGTGCCAAATCTCTAGCCATTCAATTAATCATACAAC
CTGTAGGATCAGTAGAGCAAACTTTAAGAACGTAAGAGTTTACCTGTGAGAGCGAGTCCACATTTAAATTTTTTTTATCT
CAGTAAAATGTACTTGTGTGTTAAATTTGCCAAATATATCATGTACCGCTGATATGATGGAATGAGTCAATGGGCATGCC
ACTTGATGATCTGCTGTAAAAATACTGCGCCTCTTGCGCTTCTTAAGTACTTCTTTACTTATTTTTTCCTCTAACCGGAC
TTTCCGTTTATTTTTACCGTTATCTCTCTCTCTCTCTCTCTCTCTCTCTCTCTCTCTCTCTCTATATATATATATATATA
TCACACACACACACACACACACACACCCCCGTCGGTATATATTAGTTTTGAATCTGTGATCTAAGAAACACCAATCTCTC
TGCCGTCGCAGAGGCGAAGTTCCTCAAACTTCTTATAAGAAATGGCTCCATGTAATACTTCTCTCAATGTAATACACGCA
TTTCTTATATCACTGACTCCCTTCCATACAGACAGCAATACGCAATGACTTTATAAAATTCTAATTCTGAATTCTAAACT
CGTGATTATTCCTACCAGTCAGTGTTGAGGCTGCATCGGGCTTTCGCTCTACACAACAAAGGGCAAACCACCTGCACATC
AACATGGACTTCAGGGTGAAACTCGTCCTCGAGCGTCCTCCGGTTTGCTTGTTGTCCAGAAAAGCTGAAAAGACTCGTGC
AGCCCAGCCAGGGGACGCCTAATTGGGGTGGAAATTAGACAACACTCGCAGACTCGTCCTCTGAAGGGAAAAAGGTTTAT
TACAGAAAGATGATTAATACAGGATGGAATAAAGCAGGATAGAATAATGAGAGTGCTCTGAGGCGCTCATGCTGAGCCAC
TACTATATATCATCATTCTGTGTACCGATAAGAAGCAGTTTGAGGCAGTTCACACAGGCTTTGTTTTAGGATCTTGGAAG
ATGTTTAGATGAACCTAGAACAGAAGAACATGTTTGTCTCTGTAAGCAGATAAACGTTCTGTACTGATCTCAGTGACATG
GCCTTCTTAGGCGTTATCCTCACATGAACAGATAAAGAACAAAAACAAAACTTTTACAAATAAAAATGTCCCTCACAGTT
TTCATTCAGTATCAGTTTTAAAAACTATCGGTTGATTAATCTGTTATTGGCAGGTACTGCTCAACTTGGTTATCAGTTAC
TGTAAAATCCACTATCGGTCGACCTCTAATTTTTTTGCTAACGGGATGCGATCGTTTGATCACTGAGGGGGGCATGTAAG
AAATTATTACAGACATCCATCTGATCAAAGTAATCCAATCTGAATAGAAATAATGGGACTCCACTTACTGCGTTGTGCTT
AGTGATGATGTGCACAGAACATAGACATTTTCTTTAATCAGGTCTGTCGTCAGAGGATCTGCATCATATAATGGGGTTGA
GTTCTCGAATCTGATTGGTCAGAAGCTTTGCATTATTTTTGCTCAAACAGGAATACCGGGTAATATCAATGCAGTCCTCC
TAATACGGTATCATGACTGTTTATCAGTGCTGTATTGTGATGATGGAGCTGACTTGTCCTGAAGACTTTCCCTTGGCAGA
AAATGTCGTGTTACAGAGAGTTGAAACTGGATTAGACTATGTGGATTGTCTGGCATGCAAGTCCCTGTGAACGAGCTGTT
GCTATAGAAACGGTTACTTGTAAATTAGCATGGGTTTAATAGAAACCTGTAATTTGAATTACTGGCAGCACACATTAATC
TGAGCTTCTGCTACAGAAAATTAAAAACGGGCCTCAGTTATCAATCTTTTAGCAAATATGTCAAAGTATTTGTGTAAGCC
AAACCAAACAAACATTTTCTGCCTGGTTTATAAAAGTCTCAGAAACGCTGGTGTTTTTGTTTGTTTATATATTTTATTTT
TACAAAATGCATTTTAAAAATTCCACAGTTTGATTATCATTTTTATTTATTATAATGGCCTTTGGAGAATTTTAACAGCA
CCATCTATACCAGATAGTGCAAACAATGGTTCTTATTTAAAAAAATAAAATAAAGGGTTAGTATTTTTGCACAAATTAGT
GAACCATTTTTTCTGCACAGTGTAAATGGGGATTGTGTCTTTCATGACGTCAAATGCCAGTGCAACTGAAGTCAACTCGG
GGTATTCTTCTCATATCCCAACTTGGTAGAGACTGACGCACTTCTAGAAGTTGCTGTGGATAATGGCATCTGCTAAATGC
TGTAAATGTGATGAAAGTAGCAGTTCAACCTCGACAATATGTTCCAGATATAAAAGTGCAGTGATCATGCATATATGATG
ATTTGAAATGAATCAAGGCGAAGTTTCCACTTGTTTGTCGTCTTATGTGTACATTTACACAGACTGAGGAGCACGAGTAG
GATACAAATGTTTTTGTTTTTTTCTGAAGGGACAGGGTTTTCATGCATACCAAATTTCCTGCGTAAACCTCCCAGCGATT
TATGCGTCAATCCGTCCGTATATATCGTGATAAATGAGGCGCATTGTGACGATGGGGGGAGAGATGAACGATTATCTTTA
TTAGAACAGCATATAACTATCCATTTTATCTGTCTATGATGCGTGTATTAGCTGAAAAATAACGAGCTCGGTGTGTGTGC
CACTATGAATACGAATGCTAGTCCATTTATTGCAGAGTTGTTTTGCTCTTGTGCTCTTTACTGATACTGACTTGTTGCTG
CTACTTGTATTTTTATCTGTTAATTGACGTATCAGCATCGGCTTCTGTTCCTGACAGAGCTTCAGCTTCTTTGCAGACAT
GAACTCATCCCCCTTTTTACATTTTTCATACAGTGCTGATATTCTCACACTAACCAAGCTTTGCAAGTGTCTCCTGCCAA
GTTATGCAAAACATCAGAGACCTGCTGCTGCCATGCTTTTGACAATTTGTGCCATATTATTCATGCATGGTTTGTCTTGT
CAGGTCACTTTTACAGCTTTTGATCTGATAACCGAGTCTGATAGAAAGATCAGAGAGAAATTGATACTCTGCCATTTGGT
TTTGTTTGTACACAAGAAGCAAAGAACAAAAAAAAAAGGTTGAGTGAGGCTAAATACATTCTCATAAACCTTTCACGTTT
ATTTATTTGTAATCATAGTTTCTGAGAGTTGTTCCTGAGTCCCGTGTTTGTCCTGAGCAGTTAAACTGCCCACTGTTCTT
CAGAGAAATCCTCCAGGTCCTGCACATTCTTCGCTTTCCTGCATCTTCTGCATTTTCGACCCCTTTCCAACAGCGACTAT
ATGATGCTGAGATCCATCTTTTCACACTGAGGACGCCTGGGCTGAGGACGCCTGGGCTGGGGACGCCTGGGCTGGGGACG
CCTGGGCTGGGGACGCCTGGGCTGGGGACGCCTGGGCTGGGGACGCCTGGGCTGGGGACGCCTGGGCTGAGGACGCCGGA
GCTGAGGACGCCGGAGCTGAGGACGCCGGAGCTGAGGACGCCGGAGCTGAGGACGCCGGAGCTGAGGACGCCGGAGCTGA
GGACTGGCTTTTAATGTATTGTGTTGCCTTCTTGATCATCAGTGAATATTTGCACTTCATGTAATAGTCGTGTACGAGTC
CCTCAGTTCTCCTCGGCGTGAAAAGGTGGATCTCAGCATCATATAGTCGCTGTTGGAAAGGGGTCAAACATGCAGAAGAT
GCAGGAAAGCGAAGAATGTGCATGACCTGGAGGATTTTTCTGAAGAACAGTGGGCAGTTTAACTGCTCAGGACAAACACG
GGACTCATGAACAACTCTCTCAACACACAAATACAGTCGTGGCTCATCCAGGTAACGACACACAGTATTAATAATCAAGC
GTGTGTAAACGTTTGAACGGGGTAATTTGTGTAAGTTGAGTTATGATTGTGTCTTGTGGATTTATATCTGCTATGTAAAA
CAACTTATTCAGGGCAGAACTAAATAACAGACACGGTGCAATTTTTATGATCGTTTTGCAGATTCTGCAAGGTGTACGTA
AAGTTATGACCTCCACTGTAAATATAATGTAAATGTAGTTCAGCATTTATTTTGATATATTATTATTTAATATCCAGAGC
CCTTTGTATTTCCGCAGCTCTGTTCTTCTGGCTCACTTTTTGCAGAAAAATCTGCAGCTCACAACACGCGTTATGTTTCG
TTTGTGTCCTGCCTTCTTGTTGATTCAGGATCCTCTCACTTTCTCACTGGAGAGTGGAACTGGAACGAGACCTCTGAATT
ATTATCTCAACCTCTTAAGTTTGTGTGAGCGAAATTTGACAAAACACACCTTATGCTACTGGATGCAGAACTGCTTCTTA
TCAGATCAACATGAACACCCATGGATCATATACAAATGATGGCATTGTTTTACTCATGACCTGATGTGTCACATGTGAAT
GTGAAGTATTTTTGCTAAGTCTTTGTGTTTTTGTGTGAGCAGGCAGGCAGAGGCCCTGAAGGCTGACATGACAGGTATGG
TTGGTAATCATTATATCCAGATATAAAGTAGTAAAATACTGACAAACAGGATATTCCACTTTTAAGTTTCTTTTGTGATA
TGAAAGTATTGCATGTTTTCCCGAAGAAGTCCAGGTGTGTTCGCAATTGATTTTAGTGTTTTGTGTGCTTTACAGATTCG
AAACTCGGAGCTGCTGAGGTCTGGACATCACGACAGGCTCTTCAGGACCTGTACCAGAAAATGCTGGTGACAGACCTGGA
GTATGCTCTGGACAAGAAAGTCGAACAAGACCTGTACGTGCAAAACCTTACAATCATGTTTACAATAATTACATCCTTAC
TCCTATCGGTTACTCGTACCCACAGTAATTAGCCAATTGGAGGACAGGTTGTCTCTTTTTGTAACATACATTAAAGCTAT
GAGTAGAGAAGCTCTAAATCTTTTCCAAACTCTTTTTTTTCTTTCTCCAGCTGGAACCATGCATTTAAGAATCAGATAAC
AACACTACAGAGTCAGGCCAAAAACAGAGCCAACCCCAATCGAAGTGAAGTACAGGCCAATCTCTCGCTTTTTCTCGAGG
CAGCTAGTGGTTTCTACACACAGGTGAGTTGCCGATAAGCTTCTGATGAAATCGGCTTGAGACTGGTCTCTATAATTCTA
ATAATAATATAAACAAGAAGAATAATTAGAAGAAGAACAAAGCTCAAAAACCCTGTCACGGACAGCTGGGAGCACAAAAT
GAACGATCACGGTAAATGGTGATAAATAAATAAATAAACGAAATGGTTACATTTTTCATCAGCTGAAGCATTTATTCATG
CCTTACATCAGTTTTATTTGTCTCAATTTATGGGTTTGTGTTGCTCAGTTTCTTTTTTCTTCTTTAATGTTCCCAAATGA
ACCAGCTCGTTTTCAGAAAGTTTCCCTGATTCCTTCCTTGGTCCCTGACCCGCTGACACGGCCAGCTAGCGTGGGGATGC
GTTTCTGATGGAGACTCCCTCCAAAGTACTTCTATAAGTCTGACTAGATATGGGTGTCTGCTAAACGCTGTCAACGAAAC
GAAAATGAGCAATTTAACTCCAGCAGTATATTCTGTATGTAAAAGTGCAGTGATTCATGCAAATGATGTGCTGCGAAGTC
CATTAAGTCAAAGTTTACCCTAGTTCAATTTCTTATGGGTAAATTTGCACTCCTTCAAGAGCGCGAGTAGGATGCAAACG
TTTTTTAATGAATAAATCCGTTCACGTCCCGATTGACGAATGAGGCCCGTTGTTATAAGATGACCGTGCAGTTTTGCGCT
TTTAATTAGCATCCATTAATCCAAAGTTTTCAGAAGCATTTCAACGATTTCTGAAAGGCGCTTTTATGGAAAACCTCCCT
CCTCAGTTGTTGCAGGAGCTGTGCACGGTGTTCAACGTGGACTTGCCATGTCGTGTGAAGTCATCTCAGCTTGGCATAAT
CAGCAATAAACAGTGCAACTCCAGCGCAATTGTGAAGCCACAGCCCAGCTCCTGCTCCTATATCTGTCAGCACTGTCTTG
TCCACCTGGGGGACATCGGTGAGTCCTCACACAGTGTGCTTTCCTTCTTCAATAGCATCTGCTTTATTTATTCCGACTCT
GTCACATGGTTATTAATCGTTGCGTTTATGACCAACGAGTGAAGAAATATGTGTTTGCGTGTTTTTTTTTTTGTTGTTGT
TTTTTTGCATTCAAGATTTACATTCCTCCCTTTTCTATAGCACGATATCGCAACCAGACAAGCCAGGCAGAATCCTATTA
CAGACACGCAGCTCAGCTTGTTCCATCAAACGGTCGGTCACTGTTAGCAATAATATACTAGACCATTAAAACATGTACAC
TAACAGCTTTCTTAAGAAGGATATTGAAATGTCTGGTTTTGCCATCAGGTCAACCGTACAATCAGCTGGCTATCCTGGCC
TCCTCCAAAGGAGACCACCTCACAACAATCTTCTACTACTGTAGAAGCATTGCAGTCAAATTCCCCTTTCCAGCCGCTTC
CACCAACTTACAGAAAGCTCTTTCCAAGGCTCTTGAGAGGTATGCACCGTTCTACTGTTGTTTGTATTTTTTTACGTTTT
AATTATTTATTTAAAGAAAAAAAATCAATACGGCTTGACCGTTTCCTCTCACCGTATTCTGGTGTTTGATTTATATCTGT
AGTATTGCAGATGGTACTGTATTTGTCAAGAAATCAGTATCAGTTATTTCGATGGTTTCATCATGTGGCGTGAAATTTCT
GAACTGTACATCTGCAGCCGCGACGAGGTCAAAACGAAGTGGAGCGTGTCCGATTTCATCAAGGCCTTCATCAAGTTCCA
CGGACATGTTTACCTCAGCAAAAGCCTGGAGAAACTCGGTGCACTGAGGGAGAAGCTGGAAGAACAGTTTCAGGTACACA
GGCAACCCCCCGCCTCCCATTCTATTATGTCTATTCATATGCGGGGAATTTTACTAAACATTATTTTGATGCTCTGGCCC
ACTGGATAATGTTCCCTGCCAAGATTGACTAGGTTGATGTTTGTTAATGGCATGTAGACTCTTGTTTGGCCCTAAGCTCA
ACGCTCATATTACATTATTGGTTCAAGTGTTTATTAAGGTTGGGAACAGTCTATTAAGTCTATTAACAGTTTATTAAGGT
TGGTATAGTCAGTCTCATTTTCTTCAATACAGCGACTGATTCTCCAGAAAGCCTTCAGTTCTCAGCAGCTCGTCCACATG
ACCGTTATTAACCTGTTTGAGCTGCACCACCTCAGAGACTTCAGCAACGAGACTGACGATCAAAGCTTCAGCTCGGATGA
ACAAATGATCAGCTGGATCCAGCTACTCGGCCTTTTCAGTAAGTGCCTCCAAACGTTGCTCTTCAACGCGTTAATATACG
GTCTCATCTGAAGTTTGGACCAATATGTAAATATGTAATGTGAAATACGAGACATTTTTCTGGTTAAATATAAACTACAA
ACTAAACAGTATTTTCTTTAGATTTAAAATAGGCCTATGTTCTTATAACGCCATGTCTGGGTTTATAATTATTTGACCAA
TTACCTGCAACATGCATTTTACATTAAGCAAGATTACAGCAATCAGATTAATGGATTACTGAGACGCTCATGCTGTAAAT
ATTGCATATTTAAGCACTCTGGTATGCTCAGTGCTGTGTAAACAAACCGGCTTTCAAGACTGTGTTCTAACGCAAGTGGC
TTTTCCTCCAGCGTCTTTCCTGGGTGTGATGTGCAGCCGAGCCTTACTGAATAAGAACCAGGAGGAGATCATGGGAGAGT
GCCCCCTGCCAGCTGTCAAGGTGTCCCTGGATTGGCTGAGGCTGCGGCCTGGCGTGTTTACCGAGAGCGCTGTTGACCAG
AGACAATAGTATGATGATCCTTCCTTTCCATTTCCTTTTAACATTTTAACAATAGGGCCCCATTCAACATGGGGCTGTAT
CGTTGTTGTCTGAAATTAATTCCGCAAAGATGCTCCACTTGCATTCCTTGCCATGCTCATGAATTTCGAAACGGTTATTG
GTGTTTGGCAGGGAAACGAGTTTGATTACGTGTCTCATCTTGATTTATGTGATGTATGTGTCATCTTCACACAGCATTTG
GCCATGGCTGGTGTCCATACTTAACAGCTTCCAACCCAAGGAGGAGGATGTGTCAAATTCATCAGGTAACATGTGGAACT
CCTTAGTGGGAGCGTTATCATGTCTCGTCGCCACGTCATGTATAATTATTCCTGAAACTTTTTTGGTTCTCTTCCAGCTA
CTCCACTTCCAGAAGAGTTTGAACTCCAAGGCTTTTTGGCTTTGAGGCCTGCTTTAAGGTAACCTTTTTATTAAGTTCTC
ATAATCAGATGCTCTCTTAAACCAAAACCTAGAAATCTTCTCAGCTTGAAGTAGAGGTCTGTGCAGGACTTATTTCTCAC
GTCTGCATAATACATGCTTGTCTCTCTATCTCTCTCTCTCTCTCATTCTCTCGTGCTTCATGTGTCTTTTAGTTACTTTA
CAGTTACAGTACTTGTTAATCAAATTTATATATTTCACTTTAGATTGTTTAAAAAAAAAAAAAGTGCAAATATGTGCAAG
ATGAGAGAAGTATCAAGCTGCTGCTCTGTCTGTTCCCACTACATACCAGTTGTCCAGCCAGACCTCTACTTTATGCTTCT
GTTTTGGTTCTGTGACTTGGTTGGTAACCTAAATACAAATTGATGTTCCAGGTTGCTAGACTTTTCCAAAGGGCACCAAG
GCATCGCAGTTGGCAAAGACAGCTTCATAGTTCATGCCCGTCATCAAAGGCTCATCAGTTTGGGCAAGTGGCTGGCAGAC
AACCACCCTGGGTGAGTTTGTTTGTTTGTTTGTTTGTTTGTTTATTTATTTATTTATTTATTTATATACCCCGCTCCCTT
TTACTTTTCTTTGACCAGGTTTCACTTTATGTAATAAATTGTTTTTGTTTTAATGTTCACTTCACTCTGTGTCTACAGCC
TAATCCAGTGCCGCATCAGCGACGGTTCTATTCTCTTCTTCACTGACATCCCTGAGCTGGCGGTAGAGGAGCCACAGGAG
AAGGAGCCTTCTGTGTTGCAGGAATCTTCAAACGGTGAACAGAATCCAAACGATGGTTCTTCCGGCCTCAAGTCAGTACT
TTCCGTGGGGAAGAGCCAGAGCAGTGGTCTGGACAGCAGCGAGAGGCCTGTAGTCACCTTCAAGGAGAACATCAAACCTC
GCGAGCAGAGCCGTGACCAGAGCCGCAACCAGCAACACAGGGACGGAGGGAAGGAGCGAGCCGTCTTTGGCAAGGGCAAC
GGAATGCCGCTGAAAAACGAGCAGAAGAAGGATGGCAAGAGGAAGAGTGAGGTTAAAAAGAACAGTCATGAAAAAGCGTT
GGATGCAGGGAAACAGGTGAGGGGGAATCGCTCTTCTGCTATTCCTGTGCATTTCTTCTTGTGGGGTTCGGTCTGTTTGG
TTTCTCATTCACTCTTCTGGCTTCTGTGTAGGTCAAAACTCAAGTGGAAATGAGGAAGACCCCTGTGTCTGAGGCGAGGA
AAACTCCAGTCACGCAGACACAGACAACGTGCTCGTCCCAGTTCATCCCCATACATCACCCGGGAGCGTTTCCTCCTCTC
CCCAGCAGGCCAGGTGCAAACACACACTTTCAGTGACCTCTGTAACCATGGCCAGAAAGTCAAACTGACCTGGATTTATT
AATGGACATCTATTTTCTGAATGTGTGTACAAATTCTTCTAGTGGAGGTGTTTTATCATTTTCTTCTCTTCTACACCAGG
TTTTCCTCCGCCAGCGTATGTGATCCCACCCCCTGTGGCATTTTCAATGAACCCTGGGTTCACCTTCCCAACCGGTGTTT
CTGTCGCCACCTCATTCCTTCAGCCAGCCTCCCATCCTCAGTCTCCCAACCAGGTGCAGGCTGGAAAGCCCTCACACATT
CCCTACAGCCAGCAGAGACCCTCTGGCCCTGGTTCCCTCACTCAGGGCCCTCCTCAACCTCAAGCCCCGCCTCAACCCCA
GCAACCACAGCCAGCTCCTCCACAGCCTTCCAAACAAGCCCTACAGCAGAGTGTGCAGCTTCAGGTGCAGCAACAACAGC
AGTCGCCCACCAAGCAGAACTCTCAGCTGGGCAAGAGTCCACCTCACCACACTGGCATGCAGCAGGTACCCAAGTCACAT
ATATCCGTCTGATAACGACTCTAGATAATAAACTAGCCAGCTTCGGATAACATTTTATATGCCCTTCCTGGATACAATTC
CATATGAGGTATTCAGTTCATTCTTGTTGTCAAGGATACTAGGTTTATCACCTAGTATGATGAATACAAGTAAATGAGCA
CAGTCTCCATGACCATGCCATCTCTGTCTCTTACACAGCCATACATGCCTGTATCTGAGCAGGCTGGCCAAATGTGGAGC
CAACACCAGGCCCCGCCCTCGATGTCCAAGATGCCCATGCCCGTCAAACCGCCGTTCTTCATGCCGACACAGGACCACAT
GAAGCTGTTTGAGCATTCGATGCCTCCCCAGCCCAGCATGGACAAGAAGATGAATTTCCAAGAAGTGAAGATGCAGGATT
TTTACTGGGAGCCACCGTACCGGATGACTGAGACCAGGGGCAGCATGGTGGACAGGATGGGAAAACACCAGCCTGGAGTC
TTTTGCCCAGAACAGGACAACTCGCCTAGAGTGCCACCTTATGAGGTATGCTAGCACTTGATTTTTAATTTGTTGTGTTT
TGGTTGGTGTTTTGGGTATGATGGATATTTCTCAACCGACAATACTACTTAAATGTGTTTTATCATTATTTCCTTTTAAC
ATTTAACTTGAATTCATGAAATTATCACGCATATTCACACAGTAATTATGGTCATATTTCTGCGTTTATGTCTTCGTCAG
GAAGTTTTGCTTTCGTTCTAACGAATGTCGCTCTTAAATCGGTGTCCCAGCTTTATTCAAAAGAATGAAATCGACGATTT
TCCGTACAATTCTGGACAGATACTGCGATTATCCGTCTTAAAGAAACAAGTCCTGTTTCAGATTCTGAAAACCACTTTTT
CAGTAGATTACACCATTCGACCTGTGTGTTGGCTCCGGATTAAAAAGCAGTTCAATAATGTAATGAAATATATATTTGGG
CGATTTGACTTGATAACCTGGGTACTCTGTTTAAGTAGTGTGCGTGTGCGCATGCAACACTATGATTTTAGGACTTTTTT
TTGTGTGTTTTCTGGTGAGATATACTGATGTGACTTATGGAGCTCTGTATTTCAGTACTAATTGGAGGCCTGAAATGTAT
GCATGCCTTAAACCTTTCCTTTTCTATTCTTTCCAAGCTGTCCTCTGCAAGGGTGAAATTTCATGAACGTGTTAGTTAGA
CTGACTTTTCCAACCCAGTGTATCCAATCCAATTGGATGTAAATCCAATTTCTGATTTACATTGTCTATTTTTCATTTTT
ATTTAAATTTCAAATATCTTGGCAAAGCAAGTATCTCCATTGGGTACTGCTGCTTTTCTCAGGTGCTCTCGTTTCTTAAA
GGGCTGTTTTTCTTTCTCTCTCTCACCTTCCTTCATTCTTTTTCTCTTCTGTCTCCTTCCTTTCCTGTGTACTTCATCTC
TCACTAGGACAACAAGAGCTCTCCTCTTCTTCCTCCAGACCTGTTAAAAACTCTGGCAGACTTTGAGGAGGAGGAGGAGT
TGGTCTTTTCTAAGCCTCATGATTTCTACCAGGCCTTGGCCGGCCCTCTTAATTCTGCTCCTGGAAGAAACATGTTTGTA
TGTGGTTTTCCCTCCTATTTCTTTAGGCAGGGATTTTTAAAAATTTCTGTCTACTTTTTCACAAACTGTTGCTTCAGCTG
CTTGATTGTGTTGATGGACAGTCAGAAGAATGCATCATGTTGAATGTTTGAGAATGGTGGTAATTCCATAACCATTCAGT
CTGTAGCTATTTTGTAGGGATGCATCAGTCCCTTTTTTTCTGTTTTCAATATGAAACTGCTATTGATCTATTGAGTATCA
ACCGATCCTGATCCAAAATGGACATTCGCACTGTAATAATTCTCTACTACTAGCATAAAGGGACTCAAAGACTGGTGCTA
AAAGGGAGGAAGCAAGCTGTAGGTATTTTCTTGGGGTCCTGCATGCGAACAGCCCCAAGTTGTCCATCAACTCATCACTT
TAATATATACTCACCGTCCATTTTACTCGGCGCATGCAGCTGTTCACCGCATGCAGCTGTCTTAATCAGTCAAGTATGTG
GCAGCATCGCAATGCAAAAAATGTATGCGTTGCACTGCTGCCATTTGATTGGCCGATAAGATAACCGCATGAACGTGCAG
GTGTACAGTACAAGGTAGTTGTGTCGAAATGAAAATCTGTTCCATGTATAAAGGAATGCCAGTAGAACGCTTCAGAAAAG
ATCATTTTCCCTGAATCTCACTACTGTATTGGTGCATCTCTATCATGGCTAGGGTTAGTACCTAAAAATATTAGAGATGA
ACATTTTCTTGAACATGTTTTTTTATTTCTATTTTACCTCACAAGCATAATCATTTTACTTCTAATTTTTATTATTATTA
TTTTTTTTGTGTAGTTATCAAGCCAGTCCAGAATAGACAGTGGATCAGAGGTAATGGGTCAGTCCTCTTTACTACACCGA
TCTGTCTTTCCCATTCAGGTAAGTCAATAATGTAATTTATTACCAAACACACACACGTTATCGCAGCCCGAAGAACTGTT
TGTACCGCTAGGTGGCAGCAGAGTCCACAGCAATACTCCCATTACTCCGGTGCAGTTTGAGTTCTTTTTGAAAGAAGAGT
TACTTGCTTTGATTTTTGGTCAGCAATTAATAGCGCTAGGTCTTTGGAAAGCAGCAGCAACTTGTTACAGTTAAGTTGTA
ATTTCTGTGTATGATTAGAGGCACCAATTCTTCAGCAAATTATTAACTAAAGGCTGCATTGCTCTCTCACGATGATAAAG
AAATTCTGGTTTTCTAGGAGAACTACCAAAACAATAGCATATTCAGCGAGGCATATGGTAAAAATATGGTGAACACTTCG
AAGCCTGATGTACCCATGATGCACCAGGAACCCTCCCTCTATTCACTGTTTGAAGGAACTCCATGGTCACCCTCTCTTCC
TGCCAGCTCGGGTATGTCATCTTTCTCGGCTGCTTTCTCTAGGGGACCAGCGTTTTATCTTATAACCAGATTATTGATCA
GACTTGATACTCGCATGTTAAAAAAATCACTTCCATTGAATATGAATGATCTCTGTTGAATGTTATCTTGTTAAAGTTAC
TGCCACGCTTACACAATCATGACTTAAAAAGCGTATTCTATGATGAAGAATTGAGACGTCCTGTTCTGTGTTTTGCAGAT
CACTCAACCCCAGCGAGCCAGTCGCCTCACTCGTCCAACCCGAGCAGCCTGCCGTCGTCGCCTCCCACTCACAGCCACGG
TGCTCTCCCCTTTTCCAATTTTGGTCCCATCGGAACACCAGACAGCCGTGACCGCAGAACAGCCGACCGCTGGAAGCCTG
AAAAGACTGGTAAGCTCTCTTTAAACTGAGGCTTCATCAATAATTATTACCGTTATGTCTGTGCTTAAATGAAAATATTC
ACCATGGAGCCACCTTTTCCTCTGTAGGCGTGAGTGGCTTTGGGCTGGACTACTTGCCTGCTGGCTCGTCTGCCCCTGAG
CCAAACAGCTGGCACCAGAGTGCCCCAACCAATAGCTGGGCAGCCCAGGACATGCCCATGGACGACTCCTCCACTGTCTT
ACTTGACAGCTTCAAGGTAAATTCCACAGTTGCAGGATGGAATGTTTGAAGATGAGCAGTGTGTTTGTGTAGTGTTCATC
TGCTTAATCGTAGACTGAAATTCGTAGTCAGTTCTATAATGGTAATTAGGTAGAGTGTAGCATAATATTTGCTGGGTTTC
TCTTGTTTCTGACTAGTTCTCTCAGCAGTTCAGTGTGTTAAACGAGCCTCTGTGTTCTCAGTCTATCTGGTCAAGCTCAA
TGATGCAGCCAGGCCCTTCTGCGCTGGAGCAGCTCCTCATGCAGCAGAAGCAGAAGCAGCAGCGCGGCCACGGCACTATG
AACCCGCCGCACTGAAGAGATACACAAAGCGGGTGCCAAGCACTTGTGCGAAAATGATACCGAAGTCAAAGAAGAGGTGC
AAAACCACAAGCTCCAATCGGAAATTTGTTTTCCGGCGTTAATCTGCGTGTGGAGGCTGGAGACGGCAGCCGGCGTGAAC
CGACGCGCTCCAAAGCAACCGCTCGTCTGAGTGACAGGGGAGGTGCAGCCCTCTCCTCTCTCTTTCAACTCTGTCTCTCT
ATCTTTGCCTTTCTGTGCCTCTGAGGCAAAGGAGGGCATAAAAAGCACCTGATATACCGCACTGCTCAGCATGTAGCCGC
TGCAGAACCGGTCACAGAGGCTGACTTTGAGGGAACTCCCGCTCTGATCACCACTCTGCTTCCTCTAAGGGACAAAAAAA
AAAAAAAAGTACTCCTGTTTAATTTGGGCTCTGGATGCTGGACAGGACCTCGTCAAAACCACCTGCTTTTACCTGCAACT
GATTCACAGCACATGGGAGAGAGTGACTGTGTGTGTGTGTGTGTGTGTGTGTGTGTCTGTGTGTCTGTGTGTCTGTGAGG
GGGAAGAATCGGGGTGTTTTACGAACAGGTAGAAGCGGAAGAGCAAAACAGAAGGATGAACTTTTTACTGACGTCTGAAC
ATATTAGCATGGAGGAGGGCTCTGTAGCTAGGGTGTGAAAGGTATAGTAAGAATAAAGTGCTGTGTATATTGCAGTGGGT
GTAACGAGTGTGCCTCTATGGATTGCACACAGGACATAGTTGGACATCTATTGGACGGGTTTAGTGTTTTTTTTTTTTTT
TTTTTTTTTTTTTTTTGTTTGTTTTTTGGGGGGGTGGGGGGTCTGTTATCTGCTCTTCTAGAAATGGAACTGCTAGGAAC
TGCACCATGATATTATAGCTTAATGATTCAAACGGAGGTAGGGCTTAGACTATAGATATTGAGTGTAGTATCATTAGCTG
CAATAGAATTTGCATTTAACAATACTGTATTTTGTGACTTGTTATGTAGCAGTTTTAGCTTTGAGACAATATTGGATTAA
TATGTTCAGTAGTTTACTGCTAAAGGGGAGCTTTATATATTATCCTCCCCATCCCTTCTAGCTCTTCTTGTTTTCTTGAG
CAACACTTTAACTTGCTTGCAGCTCCATTTTGTTCATGTTCTGCCTTTTGAAGTTTTAAGCAGTTTTTTTCAGCTCTTTT
TTTTTTTTTTTTTTTGTGTCTCGTCAGTGTTTGTAGTATTTCTCTCTATCTCTCTTGTTTTGTCTCTTTTTCTTTTTAAA
AGAATCACCAACATCATGGTTGGCAGTGTCTCGAAGATAAAAACTAGCAAAAAAAAAACTAAACAAAACGGGTCCAGCAT
CAACGCTGCTGGTTCAGCATTGTGGGGGTGGGGCGGGGACACAAGCGGAAGGAACTGTTTTCTGAATGAAGGGATGAGAA
CATTTCCATCGCCTCTAACTGTAACCTGATCAGAGGAAAACGTAACGTCCACCCAGGTACTTGGTGTTAAAGAGAAACCA
GTCTTTTGTTCAGCCATCACTGTTTAAAAAAAGGAATTATAAGTTTTTTGTGCTGTTCTTGAAAATAGCAACAATTGTAT
AAAGCCGATTGAAATATTGTGGATAAATACGGACCTAGCTGCACTCTGATCGGTTCTGGATGTCCTCTGCTGTCGGCTCT
CTAGGCTAGCGCTGGTTCTGGACAAGCTCTACGAGGTTGTCCCCCCCCCCCCCCCCATTGCTGATCCTACTGTCGCTGTC
GGAAGTTTGCTTTGTTTCTCTAGTCTGATCAAACAAGGGGTTTGAAGATTTTGTTCTTTGAAATTCAGTTCCTGTCTGTT
ATAATCTGCTGAGATGATGTTCTGAAGTTTAGACATGTAGCACTTAAAAACAAACAAACAAAAAAAAGTGTTAATTTGGT
GATCTAAATCCTAGGTCTGTGCCTCTGTGTAATACCTACAGTTTCTGGCTAGAGGTCAGTGTTGGATAAGCTTCGATGTC
TAAATACGTGCATCATCTTTTCTTTTTATGGTTATGGTGTACCAGCCCTTTTCGGATGGACCGTTTCGGAGACTGACAGT
GTCACGTATGAAGGGAAAGCACACGTTTATTTTCATGTAGAGACTTTTATTGAAGACAACTTTAAATATCTCTATCTGCT
GTGTGATTGTGCTTCTCGTTGCATTTAAAAATGTATTTAAAAGATTTAAAGTGGCATAATAAAACAAGCTAAACTTTAAA
GAAATAATTACTTTATAATGTATCAAAAGATCTATGAGCACAGTAAGGCTTCAGGCAGTCACTCTGTCCCTGTTATCACC
TAAACATATGAGTTTCATCAACAGCGCTCGGGTCACTGTGCAGTTGGTTCTGAAGGTTCTCCTCGTGAAGCCCCGCGGGT
CACTGCATATTAAATGTGAATAATACCCTTTTCTCCCCCCGGTTTCTGACAGTGGCTGCGTTAACAGTGGCAATATTAAC
ATTCCAATAAATGTCAAAGAAACAACCAGCTTTTTACAGCCACTGTACAGTGAAAGCTACCACAATGCCCATCCACATTT
TGTGCAAATCTCTTTGGGGAAATCTGCATGGGAAATGAAGTTTTGTGTATTTCGGAGTCAAGGAGATAGTCAGCAGATCT
TTCAGAAGATTTTGCGAGAGGTTAGACCAGGTGATGTCTCCTTCTGAAATGGGCTTGATTTATTGTTCCTGCCTCTTTTG
ACAGACATGAAATGCTGAAATCAGCTATGCCTTCAATAAAGTAAAAAAAAAAATGTAAAATGTCCTCTTTACTTGTTGTC
ATTTCTTTACCAGGGTTAATGTTATGGATGATGTATTTTGATGCTTGTGCAATGCAAGTTTTAATCCTGTGTGTTCAGGG
GGAGATGAGTGGCGCGTTTATTAGACGGCGAGATTTCCCTGTTTTGGGAATGCTCAGGAATTCTACAGAAACAAGACATT
TTTAAGCATTGTCTTAAATACCTTGCCGTCATGGAGAAAAAGGGTTCTTCAATGGATCTTTAGGGATTAACAACATATAA
CACCTTGCGTATGAAATTTGACGAGTACACTTTAAGATCCCTAAATACTGTATTTGAATCAACGATGCACCGTCTAGTGG
CTATTCAGTGAAATAACCTTGTGTATGCATTTACATTTAGGGGAAAAAGAAATCTATTTTGCAAATAAAATTATAGGCTC
TGCATATGTAATTTTTATTGCTCTGTATTTTATAGCTGTACAAAATGCACACAGCCCAGGGCGTGTTGGACCAGGTATTT
GATGCTGACTGAAGTTATTTTAAGGGCAGCAGAACATATAGATACAATTGAGTAATTGTAATTGAATGTAATAAAAATAA
ACGACGCAGACATTCAATGTTATTGACAATATTATATAAGATTGTCCGTTATATAACTGTCTATGATGCAACTGTCCATT
AAAAATGAGTTCTAATTGGAACCCATCCTAGTTCTATATGTGCCTCCAGAGGGCCAACGAAGATCCCTATAAATTGTGTG
TATATATGTACTAAGGGTGTAATGCAATGCCTGTATCTGTTTAATTCTCCAAATATCCGTATCTGAATATGGATTTGGAT
ATAAAACTGAACTGGAAGGGATTCCAATCCCCCCAACTTGCATTCATGTTAATGTCTCAACCACATTTGAGATCTGGCAT
GCCTTCATTTTTTTTTTTGCTTTCAGTGGTTAAGACATTGGACTACTGACTGGAGGGGCATGAGTTCATATCCCAACACC
ACTAAGCTGCCACCACTGGGCCCCTGTGTAAGGCCCTTAACCCTCAACTGCTCAGATGTATGAATGAGGTACAGTAACTG
TAAGTCAGTCTGGATAAGGGTGTCTGCTAAATGCCATAAACGTATTCATATCCGTATTTATATCTGTTTAGTATAGTTAA
TTTGTTTATTCAAAATAATGTATTCATATTTGACAATTTGTAATGCATACCGTTCGCCGCATACCGTTCGCCTCACACCT
CCAGGGTCGGGGGTTTGTTTCCCGCCGGGGCCCTGTGCGTGCAGAGTTTGCATGTTCTCCCCGTGCTGCGGGGGTTTCCT
CCGGGTACTCCGGTTTCCTCCCCCAGTCCAAAGACATGCATGGTAGGCTGATTAGCGTGTCTGTAGTGTATGAATGGGTG
TGTGTGTGTGTGTGTGTGTGTGTGTGTGTGTGTGAGATTGTGTGCCCTGCGATGGACTGGCACCCTGTCCAGGGTGTACC
CCGCCTTGTGCCCAATGCTCCCTGGGATAGACTCCAGGTTCCCCCGAGACCCTGAAAAAGGAGTAAACGGTAGAAGATGA
ATGGATGGATGGATGTAATGCATTCACTTGATATTCTCCATGTTTATTATTAGATTATTAGTGTTGCTGGTGGTGATCTT
GGATTGGGAGCTTGACAAATAAACTATTAGTGTTGACCAACACATTATCTCTGTGGGTAACACTAAGCCTGGAGCTCTTG
TAATAATCCAGAATTAGACCCATGATCTTACCTGCAATGACATGGATAATGATATGAGAACTTTATCTCCTAGTGCAACT
TTCAGTAGCTGAGTTCGAGTTCCTGTCACATGATTTACTTGACCCAAATTCTCCTGTGTAAATTGACGCAAGGTGTGGAG
TTTTGCTTTTAGGTCTAGAACGTGTTAGTTTTTGATTTTAGAATGTTAGAAGGTCCCTCCTCCTAATTTTCCTGCATGAT
ATCTAAGACGATGCGGAGCTCTCACCCGCACGGTGATTTGAATGGGGAGAACCCCATGGAGGCATGTGGTAACTTTTGTA
CTGCAAATAATGGGTTTGAGCCATTAATCCCAATTAGGAACCTCATTTTGAGTGTATGGTTCTCTGCCTTTTCCTAAGAT
CAAGTGTAGGATCTATTAATATCTGATATGCTCTCGATATGATGAGTTTTGGAGTATGGACGATGCCATGGCCATGTCCA
GATGCCGTCCCGGTGGACTGTACTTGTTTTACACGACATCTTTTTTACTCCTGAGATTGCACCTCATGCATACCACCAAC
CAACGCTCATAAATATAGGTTTAACGTGTACATGTGGCCCTGGACTTTTCTCTCATATCATTCATTCCAACAGCACACAC
ATCACAAATCAAGACACTCATGTAGCACATAATGTGTACAGTACTTACATATTGCAGTGTGCATTCTGTACTAGATATTT
ATTTATTTATTTATTTAGAGAGAGAGAGATTTCGTTTCTTCACTGATGTGCAGTTTGTCATGTGTCTTACTTGTCTTCTT
GTCGTGCACTGTTGTTTATGTGCCTTGTGTCTTTGCCCTTAAAATTATGAGTCAAATTTTTTCATGTTTGATTAAATTGT
TTAACCAGACAATTTGATTGGAGAAGATAAAAACTGGTGGGAATGATGGCACCCATGAGGCGCGTCAGCAAGACCCATCC
GCAGACATTTCCTGTAAAAGTGTCTGAAAATCTGGCCACCAAGGCCTCATATGTACTCCCATGGATACCCATTGGTATGT
GGTACATTCTGGCTCAATCAAGGGAGGGCTGAGTGGTTCCCTTTTTTGTAGAGAGTGGGAGCAGATGGAGATATTAGGGG
TCATGGACCCAAAGAGGTGAGAGAACCAGGTCCCAGGTACCAGTTTTGGGCCCCTGGCACCTTGGTTCTGCAGAGATGAA
ACCAGAGGGGAGTTAGAGTTTCACTGTAGAACCCTGGTCTGTGAAGATGTGGAGGAAGACTCGAGAAGCAGGTGGAGTTT
TAACTGAGCTCCGGGCTCATGTTTATTCAAACTGTGCTTTTCAGCGTACTTTCAAAACACAATAGCAAACAAGAAAAAAC
TCACGGCTTTCACTCCGTCAGGTTCAAGTTCATGTTTTGTGGCATGTGTAAATTTGTCTGCCAAGCGGGCTCACAATCTG
TCTCTCTCTTGCTCTCGTTTGTTGGTTGGTTACAGGAGGCACTGAAAGCACAAACATGCACAAGTAAACTCGGGCCTAAT
AAGGCACAGGTGAGAATCATCATGCGTTACCTGCCAGTTTGACCTGCCTCCTCTCCATCCACAGCTGATGCTCGACCACA
CCCCCACTGCCTGATACATAAAAGAGCTGTCTGAACATGTCGTCAGGTGAACCTACACCAGCTGGATGGCTTTGCCGAGG
GATACCGGGCAGTGGCACTGGACCCACTCCACTCTTCCTGGCGGGAGTTGAGTGAAAAACTTAGATCAAGGATGACCTCT
GTGTCCCGCTCCTCAGCCAACACCCACTGCTGACAGGAGTCCTTAGGCTGCTGTGCAAAGTTGAATGGGTGGTTGAAATC
TTTGAGCTTCAGGGTCAGGAAACATTGGCTATATTCTTCTGCTGCAGCACTGCCTTTAAGGACTGGTACTCCATCTGTGA
CTGCAGCTGCTGGGAATGAGCTGTTGGAAGGGAGCTTTTCCCTACAGCAAGGAGAGGAGGCATAGAGCCCACTCATAGAG
CCATCATGCAGCTGCCAAGTACTTGAAGAGCTTCACGAAGGCCTCCTGAATATCTGTGGAGGTCATCTTCATGAGTGTCA
CAGCTGGGCCAGCTCGAGCTGCAGCTGGAGGAGCAGTTGTTTGAATCAGTATCCAGACCAATTTGATGCAGTGTGCGGCG
TATGGTCTGAGCACTGACAGGCTGACCCCCCCACCCCTTCAACCTCTGCAGCAATGCTCATACGTCTATTTCCCAAAGAC
AACTTCTGGATATGACGCTGAGCACGTGCTCTCAACTTCTTTGGTGGACCATGGCGAGGCCTGTTCTGAGTGGAACCTGT
CCTGTTAAACCGCTGTATGGTCTTGGCCACCATGCTGCAGCTCAGTGTCAGGGTCTTGGCGATCTTCTTATAGCCTAGGC
CATCTTCATGTAGAGCAACAATTCTTTTTTCAGATCCTCAGAGAGTTCTTTGCCATGAGGTGCCATGTTGAACTTCCAGT
GACCAGTATGAGGGAGTGTGAGAGCGATGAGACCAAATTTAACACACCTGCTCCCCATTCACACCTGAGACCTTGTAACA
CTAACAAGTCACATGACACCGGGGAGGGAAAATGGCTAATTGGGCCCAATTTGTACATTTTCACTTAGGGGTGTACTCAC
TTTTGTTGCCAGCGGTTTAGACATTAATGGCTGTGTGTTGAGTTATTTTGAGGGGACAGAAAATTTACACTGTTACACAA
GCTGTACACTCACTACTTTACACTGTAGCACAGTGTCATTTCTTCAGTGTTGTCACATGAAAAGATATCATCAAATATTT
ACACAAATGTGAGGGGTGTACTCACTTTTTGGAGATACTGTAAATATTCTAAAGATCGGCCAAAAATCCTTTTTTTTTTT
TTATAGCTTGACTAAAAGAATTGAGCTAAAACGATATTTTACTGCACACCTTATTTTACCAGAGATGCAGTGCATCCGGA
AAGTATTCACAGCGCTTCACTTTTCCCACATTTTATGTTACAGCTTTATTCCAAAATGGATTAAATGAATTATTTTCCTC
AAAATTTTACAAACAATACCCCATAATGACAACGTGAAAGAAGTTTGTTTGAAATCTTTGCAAATTTATTAAAAATAAAA
AAACAAAAAAAGCACATGTACATAAGTATTCACAGCCTTTGCTCAATACTTTGTTGAAGCAGCTTTGGCACCGATTACAG
CCTCAAGTCTTTTTGAGAATGATGCTACAAGCTTGGCACACCTATTTTTGGGCAGTTTCTCCCATTCTTCTTTGCAGGAC
CTCTGAAGCTCCATCAGGTTGGATGGGGAGCGTCGGTGCACAGCCATTTTCAGATCTCTCCAGAGATGTTCAATCGGGTT
CAACCGGAGCTCAATTTTGAGTGTCATGGCAAAGGCTGTGAATACTTATGTGCTTTTTTTTTTTTTTTTTTTTTTTTTTT
TTTTTTAAATAAATAAATTTGCAAAGATTTCAAACAAACTTCTTTCACGTTGTCATTATGGGGTATTGTTTGTAGAATTT
TGAGGAAAATAATGGAATAAGGCTGTAACATAACAAAATGTGGGAAAAGTGAAGCGCTGTGAATACTTTCTGGATGCACT
GTATGCTTGGATTTGTGTGCAGAAACATGAATACCGCCCCCCAGTGGCCAATTAGAATGAGATCGCATGGATCATAGTTG
GGTCCTACCTGAATTTACTGTTAAAGTTTTGTAATGATAGCTCAGTGTTAACCTGGTCAAAAGTATACTGAAATCTGATT
AGCCAATTACAAAGTTTAAAAAAAAAAAATTTGTAATTTTTTTTGTAATTAGGCCTTCATCAAAAATCTACTTACAGATT
AACACAGATGCAGCACATGTCACCAAATATCAGCTCTGGAACTTATGTTTTGTCAGAATTAGTTTCTCACCTTAGTTCTG
TCCCTATTTATGCCTTTCATGTTTTGTGTGAAACCGTTCAAGCAGTCATGAGTTACAGCAGGCTCTGCCTCCTCAGAACT
GACTGACATGTGGCAGCCATATTGTTTACAAATGTCAACAAGTTTAGGTAATTATTGAGGCTCACACTCTACTGAGTCAT
TTGATATCAAATTTGTGAAGATAGGCCAAAAATGTAAGGATAAGTTTGCCAAAGTAGGTTTAGTACAAAAAACCTAAGTG
GGTGGAGATTAGGAATTAGTGAAAACATATTTTTAGTGTAGGAATAATCGAGATATGGGCCAAAACATAAACACTTGTGC
TATAGTGCCACCATCAGGCCAATTAGACCCATCTCGCTTGCTTGAGTAGAGGCACAGAGCGCTTGAGTAAGATTCACCTC
AAACATCAGGGCTACAGATTAAAAGGAATAATTTCATACAATTTCCCCCATATAGCCGAAGTTTAATCATTCAGCCAAGA
TTTGTTTAGATAACTGACTAGTTTTTCACTGCAGCTAAGAGTTTAATGTAGCTAACAAGTAATGGAAGTCTATCGCACTC
AAAAATTTCATACACTTGCTACATTAATTTACATAATCTCAAATTTATAAATAAGTTTTTATTAACATGACGGACATACA
CATTTAAATTCAAAGTGGAAATAGATTTCTAATTTCATAATTTCTAGCTTTCTGAAACTATTCTACCTGGGGCCCCGAGA
GAAAAATGATACCACATCAGCTTCCTGAGAAAACCCGAGTGGTTTTTTTACCACATACACCAGTTGCCTTATCTTATTTC
CTACTCATGTAAACTCTTTTGAACGGTTTTTGCACCAACATATTTCATTGTGTATACGGGGGGTCACAGTTATGCAAGAC
AACATGAGGCCTCTACAAGAACATAGCTCTGTAATACCTGCAGTAACAATAGCTTTTGACTGCACAAAAGTCTCAAGATA
AACATGCACCTCGACTTTTTTCAACTATATGATACCAGTGTCAGAATTTACCTCAGGTTTGTTATAAATACTTACACCAG
TACATGATCCAAAACATACGAGCTCATCAGTCAAGCATAGTGGCGTTAGTGTCATGGCATGGCTGCTTCTGGAACATTCT
CACTAATCTTTATTGATGATGTAACTCATGATGGTAGTAGCAGAATGATTTCAGAAGTCTACAGAAACATTCTGTCTGCC
AGTTAACAGAGAAATGTATCTAATCTGAGTCGGAGGAACGTCGTTATGGAGCAAGGCAATAACCTAAAACACTCTGCCAA
CACAACAAAGGATTTTATCAGGGGAAAACAAATCAACTACCAACCTTAATCCAATTGAGCACGACTAAGTCCCTGAGGCA
AACAAACCTCGAGAGGAACCAGGCTCAGGAAAGTAACGCTAGCATCTTCTGAGAGATATCAAATAATTGGTGAGTGATTG
TTCTCTGTCTGCAGAATCCGGGTGAGATTAAATACACAGAAGAAAGGGCGAGACTTGCACATGAACTATTTTTGGCAAGT
GTGACTCTCAGGGTATACACATGTGGCTATCTTCAGGCATCAGGAGAAAGTGAGCTGGTGAAATGAGCAGAAAGCTTTTC
CCCATGCCGAAGAAGTATCATGATTAACCGGAGCGCCATGGCAGTAGAAGTGTATCAGGACACATCACAACAGGAAATCA
GTATAGCGTATCCTCAAACTATTTATTCAGCTGAGGCAGGGCTACTGTAAGGATAAACTGCATCTCATGCAAGTGGAAGA
TGTTTTTCCTATATTGCCCATAAACTCTGAAATTTTTTTTTTTTTAGAGAACCTTAGGATTGTAAGCGCTTAATCCCGAT
TAAAAATGTACTTGTGTAATTTAGCCAATTCATAGCTCATGTGTCTTTTCTTTAAAAAATAAATACTTTTGATGATCCTC
GTTATATTTAAATCATTATTAATTGTAGATTAGAGCATTAATATGTCTTTGTCATAAATAAGGCATACTCAAGATCTCTT
CAGTGTATCCTACACTGGTATACACGTATAGATGGTGTCAGTGACTTTTTGTTCAGTGTTGTGTCACTGTGGGACTGGGT
ACCACAGTGATTCATTTCACCACTGGCTTTGTACAAAAATATCTGCTATAAGAGTCATGGTGTCAATATTGGAATTCCAA
TATATAGTGTTCATAAATTCAGCTCCAACGTTCCCTTTATCTAAAGGGTTTACAAGTGGAGCGCTAGAAACCTGGACTAG
ATCTCACCAGCGCTACTCCTCATTAATCAAGTTACCGAGCTAAAATGTCAAAAGTTAGTAGAAAGATAAAACATGCACCT
TGTTTTTGAATTTCCACTCTTGACATTATGAAGGAGTTATCTATTACAAGAGTTCACTGCCTGCTGTCAGGCAGCTATGA
GCTACATTTATCAGCTATTTCAGGAGCATAATGTTTAACCAGGATAACTAGTTGATTTACAGTGATGATCAAAATGATGA
TACATCGAAAATATATCAGCAAATGAGAAACCCACACACATGAACCACAGTCCTCAGGGTTTATTTAACATATTAAACAA
AAAGTAAAAGCAACAAACTAGGCAAGCTCACAAAATTAACAGCTATAAGTTCTGTGAGCTTTTTACGAAAATATGTAGAA
GAAATTTCCAACTATGTTTATAGGATATGTTTTAATTAGCTGTATTTGTTTTGTTTTAAATTATATATATATTTTTTATC
AAAGGTGATACTCTTATAGAAGATGATGGTCATGGTATTGTCTAGTGTATGTAAGAGGCTAAATACCTATAAAAAATAAT
AATAAAAAAAAAACCCACCAAGACATTTGATTGTACGTAATATGTACTTAACCTTGAAAAGTTTACAATCAAAATTCATT
AAATTTGTAGCTGTAAAAGTAAAACCATACTACTGGGTCATTGTGCTCAATAGTCTCTATTGTTACCTTAAACCCTTAAG
CTCTGAGTAAAAAAGGTATTAAATCAATTGTAACCCCTGATGTCTGTAAAAATATTACTGTACTATATTAAATACTGTCA
TAACACAGAGCTCTGTGAGAGTCTCACTGTTATTTAATTTTTAAAAAGATAAATAGCAGAACTATAATCCAATATTAGTT
AAATATTCTTTCCCTGGTTGCCATATTCTCACAAATATGATTGGTTTGTTCATATTAATGTATTGCATCTAGATCAAACA
ATTAACTTCGGTAGGTACAGATTCAAATGTTCACATTTGTAATATTGACCCTTTTGCTAATATCAAGTTTAATAAAGTGA
CTTTTGGTATTTGGTGTGTACTATTTATTACCGATATACTCATTTGCTTCCAGAATGTCTACACTAGGATCAGACTCCCA
GTTAGCTATGGAAACTTTTCAAAGAAATTCACATATATGCATCCCAAATGGTTCTGTCTTTGGACATGGCTACATGGATC
AAGGTGCCGTCTGATGTACACATAGGAGATACTCTAGAATACGAATAGTATAGCCCATGCATTACTTTGAACGGAATCAC
TGCATGCTGTGCATTGATGGAACACCTGTGTATTTCAACATTAAACTCTTCTCAAGCCTGACTGATTCCGTCAGTATTTG
TGTCCACCCTATCTAATAGTTTATCAAAGGAGTGTCGCATGAGGATTCATCAATTCAAATTTAGGGATGTTTTCCTGTAA
AATGTGTGTATAGGGTTTTTTTTTGTGTGTCGCAATACCCTTTTGTACATTTTATTATTCTCATTAATTTACAATTCATT
CATTAGTGATTGAACACTCTTAAAACAGGTGTTAAAAATAACACATCATCTGTTCATTTTTAACACACCTTTGTGTCTAG
ATAAGGAGAACACATTTTATTTTGCTTTTAACACAGTCAGTGTGTTAGTGTATTTAGCACATGCTGTATGTTAGTACACT
TCTACACAAAGATGTCTTAAAAACCCACAAAATAACAGAGATGTGTACTTTTGCCCTACAAGTATCCTAAAATGTGATAT
TTTTGTATGCTAAAATTCTACTAAAATGCTCAATAAATGAACAAACAGTTGCATGAAATTCAGGTGACGTTTATTAAAAT
CATTTAAACATTTGGCAGATGTGAGAATTGGAGATAATGCATCTTCTTATAAATCTCCCAGCCATTTGGGAAGATATGAG
TCCCACTTCCTTCCATTTGAAAAGCTGTAAAAGAGCAAAAAGAGTGTTGGTTAGTTGTTAGCTACGAAATACGGACAAAC
GCCTAACTGAGAAACCACGTTACAGAATCCTAAATTGTGTAATTTTTGGAAATGTACCTCCACTCTCCTATGGCAAAATG
AATATTTATTTTCCAGCCTTTAGCACCTCACCGCCAATTCTTTTGCACAACCTAATTAAGTCAACCAACACTACAGAGAT
AGTGGGAAGCATTACAACATACTGTAACCCCAACCTCTCTTTTTTTCACGTTAACCTTGTGAAGAACTTTTGGCCTCGAC
ATTACTGAGCTAGCTAAGTTCTGTTAGCCACTGACTGTCTGCACCTGTTACCCAGCATTAACATTCAACGAATACATGAA
GAAACACGGCTCTACCCCATCCTCCTGATGCTAATTACTACAGCTTGCCTTGTCCAAAACAGTTGCTGAATGTAGTTAAC
CCACTCTCTGTATTACATCATGGTGAATATCTGTAATGCTAGCTGATCGTTAAGTCTCAAAAAGGTTATGGGAATATCTA
ACATTACCACGAGCTGTATGCTACAGCAATATTATCACTTCAAGTGAGCGTCTTGGTTAGCATCACTCATCCCTACTGTA
AAAAACCTAAAAATCACAAACTTGGCCGGTGGTCATTTGGTTTCCTCACCTCAGGACTCCGACTCCGCTGTCACAGTCAA
AAGGTCAAAGCAATGAACGTTCACTTTGAGGTGAGTTTAGAGTTGGAGGATGACGTTGCAGTCCGCAACATGGCTGGACA
ATAATTTAAGACACATTATTTTGGTTAATTTTAATTTTTTAACGCATTTATTGGATAATTTAACACGACATGTGTTGAAA
TAATAATAACGCAAAAAGTGTGTAGGATATTAACACATCCTTGCTGAGAGTGTAGATTAAGTCTTTAATGTTCCTTTACA
TAAATAATGCATAAGAGCTCTTCACAATATCCTTCACTGCTATTCAAATAGAGGGAAGCAGTGAGTTTTTGTTCAGTTCT
GTGTCACTGTGGCTTGGGGTACCACAGTAATTCATTTCACAGCTGACTTTGTTCAAAAACCTGCTACAAGAGTGCCAAGG
TGTGCAAGAGACACATAATCATTGTCATGATGCAGGTATGGACGCAAGTGCAGGTATTCACTGATGAAAAAATATATGCT
GTTTGCAAATGATTAACCTTTGTGTGTCCTGATGCACATTTTTGTCTTTTTCATTTTTGTTTTTTAATCATTTTGTCTTT
GTTAATGCAAACAGCATCAATTTGGTCATTTTTATTGGAATTTTAATCTTTCACCCTCATTTGCTTTCATAAATCTATGT
TAAACTGGGTACACAAATGTCCCTATGAAACCCATTCAAACTGCGTTATTTAATCCCCTTGACGTTTATTTTGTTGACAA
GGCTTCAAAACATGCTTGCTTTAATTTTTCCGTCATGGGAATGAACAGTAATGAAATTACAGAACTGTAATGAATGTACT
GTGATGTTACAGCTTTATCTCGTGTTGTATTATTATTAGTATACAAAACCTTACGTTTGAATTACTTGTACTTTCATTTA
AAACCTACATGGATCTAAATATTAATGAATAATAAAATCAAATAAAAAATTATTAAAAGTAGAATTAGTCAAAGGTGAAT
CAATAATAGTACGAAAATAAATAGATAAATAAATAAGCTTTGTATAAATGTGGGCGTTTAAAGTTAGGGGAAATAAGTAT
TTGGACACCATTGTTTTTGTTTTTTAATATACTTATAGCGCACATACCCATTTCAAATTTACACAGAAAATGTCTTTTAA
ATATTTAACAAAAATATGAATAAAAAAAAGATGTATTAAAAAGGAAAAAAGTACATTAATACCTTAGTACTTTGTTGTGA
AGCAGTTTTTGGTACTTATATCTTCAATAGGTCTACGGTCAGATGAAATTAGATTTTTGCAGCATTGTGCTTCAATTCTG
GCCCCGAGTGTCCCTATGACGGACTCACAATTTCAAAATTATCCTAAATAAAGGAGATGGGGGTTGTTTTCTTCTTGAAA
CGTCCCCCCCCAATATGTCCTGGTACATTGCTCCATTCATGTTTCCTTTGATAGCATATAATGCCCCAGTACCATTTGCA
GAGACGCAGCCTCTTATCAAGATGCTCCAACTGTACTTCACTGTGGTTATGTTGTCCTTGGGATCATATGCACAACCCTT
CTTTCTCCAAACATGACAAGCTAAATTATTGCCAAAGACTTCCATTTTTCTTCCATCTGCCCAGAGTATATTGTTCCAAA
AGAGAATTGATTTGTCTAAATTGTCATGTTGTCATGTTAAGCCTCGTGTTGTTTTATGTCCTTTATATTTCTTCCCTCAA
AGAACAGTGGATTGTGTTCTTTACTGGAACAGTGGATTGTGTTCTTTATTGGAACAGTGGATTGTGTTCTTTACTGGAAC
AGTGGATTGTGTTCTTTACTGGAACAGTGGATTGTGTTCTTTATTTTTCAGGACATTCCAAATTGTTGTATTGCCTATGC
CCAATGCTTGTGACATGGCTCTGACTGATTTCCCCTCTTTTCTCAGCTGCTTCAAGTACTACACTGCATCTCATCCTCAT
GGACTGGACCAGATTTGTCAGTTCTTGCTGTGAGATGTTCCTCTACTCTTCCACCAAGGCATTTGCAAGTTCTCCATCAC
GGCTGGGGGTACACATGGTCACATGTAATTTTCCACTGCAAGAACGATCAGCTGTCCTTCCTGTCTCCCTATAGCACCGT
CTTAAGCCTAGTTCACACTACACGATTTGAAGCCCGATTTGCAAGTCACTGAGCTTGCCAACAAAACCCGTCTGATCAGA
GCGATCGGCGCTCGTCGATCGGCAGTCGATCTTTAAGTGTGAACTACTCAACGACACATCGCAGAGGTTCGCCGACACAA
ATATTTGGCATGCTAAATATCTGAAGCTGTTGGGGCGACTGTGGTGTGAAAAGTGTCATCACTGGCACCGATTGTGGCGA
TGAGCTACAGCCAATGAGACAGCAAGGCATGGGGTGAGGTCACTGTGAGGAAGGGAAACTCAAAAAACATATGGCAGAAG
CATAAAGGGGAAAAGCCGTACAACTTTTTACTCACCTCCAACTCTCTCTGTAGCACACACAATCCCAAGCTCGCATCTTC
AAATAAACAACTCCTGTTTCGCGCGTGGTTTTCACGCCATATATCTGTGTCACTTATCGCGTGTTTTTGTGACAAAACGT
AGTCTGGACACCAGCTAGAGTCTCTGGGTGATAGCGTCGTTGTCAGATTGACTTCATGAGAGCAAGTCATGTAGTGTGAA
CCGCATGGCGATCTGCCGACGTTGAAAGTCGTATAGTGTGAACTTAGCCTTAGGTATCTTACATTACAGACATTGCAGTT
TATTGCGCTGGCTACATCTGCAGTCCTCATGCCTCCCTGCAGCAGGCCTTTGGCATGTTCATGCAGGTGAGCAGGCACCC
TAGGCATCTTTCTTCTGGTGATTGTCAGAGTCAGTAGTAAGGTCCCTTTAGTATCCTAACTTATTGTAACTGAGACCTTA
ATTGCCTACCGCCTGTAAACTGTTTTCTTTATATATGTATATATATATATATATATATATATATATATCTGTCTTTTTAA
ATTATTTTTATCTTTGACAAAAGCAGTGACTTAACCCTGCTAGACCATTTATACCAGCCACTTCTGATTTATTATTATTA
TTATTATTATATACATATGTATTGTGCATAATCAAGATCTCATGTATGCTCCTCTGGAATATTCATATAGAGGGAGTCAG
TGAGTTTTTGTTCAGTGTTGTGTCATTGTGGGGTTGGCAGAGTCACAGTGATACATTTCAATACTGGCTTCGTACAAAAA
CCTGCTACAAGAGTACTATAATGTTCCAAAGTCATTATGTTGCCATATTTTTCATCTAAGATTTTATCTTTGCTTTAGGT
TGTTTCTTATTAGATTTCAATTTTTTTGTAGTTCATCAAGGGCAAAATGGATCATTATAGACTTGTATAAAAGGATTTTC
TTAATTTACTCCAGAAAGGAATGTGGGTGGATTCTGAATAATCATCCATTACTTGATCTTGATATTTACCAGGAAATATC
TGTTTGAGGGCATTTTTATAGTTACATTTAGTCTGAACTCTCAGAGGGTTTTTGTACTGTGGAGTATCACTGTGTTCTTG
ACTTCCTGTCACAATTTCCTCTCGTGAAAAGTGCTGGAGCATGAGACATGCTCTGAAACCTGAAGCGCGACCACACTATT
TTCTCACATTTTGGATTTGTCTGCCTGCCTCTACTCTAATAAAGCTCTTATCTGCACTTACATACGTCCTAACCTACATT
ACGTGACAGAATCATTTTGGCACAACTTGGAAGCAGCAGGAGAGCAAGGAGAGCATCACGCTGGTATCTGTATACCAGCC
TTTGATTCCGTGCATTTTCCCCACTGGTTCCCCTTGGCTGTTCCAGCTTCCTTCAGTGGTTTTGAGGTATATCCCAAATG
TTGTCTACCACAATGCCAGTTTAATTTTTGAATCTTGGAGGACCCCCAGCCTACAGACAAGCAGTGGCTGGGATTCATGC
TGTCCCGGCTCACTGGCCCAGCCCGCAGTTGGGCTGAGTTCCTGATTTCTAGGAGGGCCGGTGAGATTAACCAAGTCACC
TAGTTGGTAACACTTTTAGTTCAGGTGTGTTCGGATATCCAGGGTTCAAACCTGACCTGGAGAACATGTTAAGAAGACCC
AGCTTAGTGGATGAACCCTCTCAGATGTTCACCTCCTATTACAAGAGGGATCTGGCCGACAGGAGGGTATCCACAGCTCA
GCCCAGGGTCGACAGGGTGGCGATGGAGGTAACACTGACCTGTAAGTCTGAGGGCTGCAGTAAAGAAGCCAACCTACAGT
GTCCAACATGTAATAAACTCGGGATCCACAGATCATATTTCTGCTCCCAGGAATGTTTTAAAAGCAGTTGGCGTACCCAC
AAATGGCTCCACAAGAGAGCAAGAGCAGAGCTCCAACCTGAGACCCATGAGGTGGTCTCACCTGCCGAGCTCCAGCCAGA
GGTCAACATGGAGTCCTCATCCCCAGAGCTCCAGCCTGAAACCCACAAGGTGGTCTCACCTGATGAGCTCCAGCCGGAGT
TCAACGTGGTGACCTCATCCCCAGAGCTCCAGCCTGAGACTCAAGCGGAAATCTCACCTGCAGAGTTCCTGCCAGAGGTC
AACGGAGCGACCTCATCCCCAGAGCCACAGCCAGAGGTCAATGTGGCAACCTCCTCCCCACCTATGAGGTGGTCTCACCT
GCTGAATTCCCATCTCAGGTCAACGATGCGACCTCAACTCCTGAGCCCCAGTCGGAGGTTAACATGGCGACCTCCTCCCC
AGAGCTCCAGCACGAGACCCACGAGGTGGTTTCATCTCCAGAACTCCCATTGGAGGTCAACAAGGCGACCTCCCACATCA
AGTTCCTGTTGAAGACTGAGGAGATGGCCCCCCAAGCCATGTACCTGTCGGAGGCTGACGAGGCAGCCTCCCTGGCCACG
TTCCTGTTTGAGGCCAATGTTATGACCAACCAAGTTCTGCTCACACGTGAGTCTGCTGACGTGGCCAACCAAGTTCCGCT
GAGGACTACGCTCTGCCTTCCTGCTCTGCTGAGGACATCGCTCTGCCTTCCTGCTCTGCCTGTGGACCCTGGCGAACTTG
CCCCAGCCTCATGCCTGCTCCTCGGCTCCTTGCGGAGCCTGCTATCTGTGGGACAATGCCTGCCTCAGGACCTGAGGGGC
TGTGAAGACATTACGCCCTGTATTGTCATTGGTAGTTTCCCTTAAGTGTCATCATTAGTCCTTATGTGCTCACCCTTAAT
TACGTTTGGTATTTAAACCCCTCATGTGTCGATGTTCAGTGCAAAGTATTGCGTGAGTTTTCCGTATACCAAGCCATTGT
TTTTTGTTTCTGTGCCATAGTTTTGAACTTTGTTCTTGCCCTCGATGTTCGATTCTTGTTTAGTTTATTTAACGCCTGTT
TTTGACCAGCTATTCTTTCACGTTTTGGATTTTTTAAAAATTTCTTTATTTGGAAATGCATTGAACAACTGAAGACTCAG
GACTGCTCGAAAATCACAGCTGCATTACTCTATGGAACTTATTTTGTGTGGTTTTTATTTTATTTTTTTTTGGGGGGGGG
GGTTATGGATTTATAAGTGCATGCATGGAGAATGAGTGAAATGGAAATGGGAGATTTCTACAAACTACACTATGGATTCT
TACTGGATGTTCAATAAGAAGCTTAAAGACCATGATAATATGTTTAAAGACTTTTTTTGCGAGAACACTTTTAGAAAGCC
AGTCGTCACATCAAGTAAGTAAAGAGATTAATTGTAATTTAAAATGTTGCTGACCTCTATTAGCCTAATACACATTATTA
GGTCTAGATAAGGACAAGAATTCAGAATTACCTGTAATTATTTTCTATGTAATGTGTTAAAAGTAACCTGTATAGTTTAT
ATACCAGGTTGTACCAGGCTGACATTTTCAGTTAATGATGATCTAGTTTATAGTTTAGTTTATATATGCTAAAAACTCTT
GCTCTTGACACAATCTTGGGGCACAGGGTATTTGTAAAGGCTTGAATCACAGTGATACTGATCCTCTGACATTTGGAAAG
CCGATAACTCTTCGCGTTGAACCAAGTAAGTAATTTTTCACCTTATTTTGCTTGTTGTTGAAGTATTTTGCTTGTTGTTA
CTTTAAAACATTTTCTTAAAATTTTCTTACCTGTGATAATTCTTAGGTGATATGTGTAAAAAAGAAAATGGCCAATGCTG
TGTTTAACGGTAGATGTTGTAACTTGGCAATGGTAAATCTAATTGAACTAAAGAAAAAATGAGTTCCAAGATTTAAGTAA
TGTCACATTTTAGTTTAGAGACTATGAAACTGTGGACTTCTACGCACTGATAGCTTTTGAAACAACTTGAACCATAAAGC
TTAGACTTTTTATGGAGAAACTGCAAAATTATTGCTGAAGTACATTTAAGAGACACTCAAAAACTGCAATAATGTGTTAA
TAGTCATTCAGGCGCAAAATGTAAACATATTCATATAGTCTCCTATAGTACAGCGTAAGTTCTATGTGAAAAATGGGCCA
CACCTGCATAAAATATTTAAAATAATGTTGTACATTATAGTTACACATGTCTTAAATTTAGTATGATGCATATAATTGAC
CTAAAAATGAAAATATATCTAGTATTTAAACATATAAATATACAGAATTTGCACTTTCTTATATAACTTCTTGTAATTTA
TGTAATGTGTTTATGTAATTAGAAAGATGAATTCCACACTAAAGTAATTACATGAAGGATAAACAAAAAAAAAGAAAAGA
AAAATGGTCTGAGGGTCTGAGAAGATTCCAGTTAAAAGATTTCAGCTATCAGAAATGATGGCAAGGAACAGATATTAAAA
TAAACCTAATATTTGGAAAGACAATTGCAAAATACCTGCAAAAAAAAAAAACATGACAAATGCTAGCACGATCATTCACG
TTATAATAATGAATTAATTATGATGATAGATTTGTATTTGATTATACATGTGCACAATTCATTTTCCTTATTTGTAGAGT
ATGAAAAATGATGTCTTAAAGTTACTTGTTTTTCAAGTTTTATTGTAATAATCGTGTAGCTTTTTAATTGACAAAACAGT
TCATTTTAAACAAATGCAATATAGTAAAAAATAATGCATAATAAATTTCACTTTAAATACTAGGTTATGCTGAATTAGCT
AAAAAGTGATAAACTAATACTAATACAACATAACTGATACTAACTTGGTAGTAACCTGGTAGTTGAAGTAACTTTGTTTT
TGGGGGTTATTAATGTTTCTTCTTGAGTCATTATTAGAACCTAAATATGGAAATGTCTGTTCTGGACTAAGCTGCATACT
ATAACATCAAGGAGATTTCATATAACTTACAAAACACTTTATTATGGTATTATCATAGTACAGTATATTCATAGTAATAC
ATGTTAGTGTATAAAGTCTTGTATGCGCAGTGTAGACTTTAAACCAATGAACACGTTTTAAAATCCCCCCTGCTCGTCTT
CTTTAAAGCTCTCTTCTGTGTAATCTTTAAAACATTACAGCCAGCAGATCACAGGTTAACTGTGTTTAAGACAGGGACAC
AATTATGTCTGTGAACAGACATAATGTTTCTGTGTTTCTAATGTTTCTTGGCTGTAACTATGTAATTATAGTCAACTCTA
TATGTACCTCAGCGGGGAAAAATCCTGATGCAGTTGATTTCAAATTCAGAATCTGCATAAGGTGCTAACATTTGGTTACG
CAAAAATGTATTGAACTGTCAGTGTTCACTGTTTTGTCACTGGACACCTATTTGTACCTTAAGCTATTTGTGAACCTGAA
CATGTATATGTATATATATTACACACACATCTGGTCAAATGTTTGGAGACACTCGACTGAAATGTTTGTCATGATGTTAA
AAATCTTTTGATCTGAAGGTGTGTGATTAAATGTCTGAAATCGGCGTAGTAGACAAAAATATAACTGTCCCGGCATATTC
ATTTCTTTCAATAGAAAACTATAACATTTTATTTACAAAAATTTTCCCCAAAAGCAGCCGATAAGAGTCCAGCGTCGGTG
TGAACTCCTTTAATACTGTTTAAAAAGCATTTCAGGGAAATTCCTCAAGAAATCGGGTGAGAAAATGCCAAAAATACATT
TCTGAAAATTCTAGGTAAAAATGGTGTTTACTTTGAAGATGCTAAAATACTAAATTATTTTGATTTGTTTTGGATTTTTT
TTTTTTATCACAACATAATTCCCATAGTTCCATTTGTGTTACTCCACAAATGGAGTTTTGATGACTTTATTATTAATGAT
AGTTTTGATGACTTAATTATTAATGTGGAAAAACATACAGAAATCTTACCGTTAAATCATTATCTACTTTATCTAGTTAT
TCTAAATGATAGATCTGAGAAGTGAGAACTCAGATTGTTTTTGTTGAACAAACATGTGCAAAATAAGCATTCTATTTTAG
GGGGAAAATAACATACAGTAATTAATAAAAAAGTGTGCATCTAAACTTTTCTTTTGTCAATATTTGAACTAAAACAGATG
AGCAGCAGCATTTCCTCCTCTAAATGCTTGGTGGAAGTTAAAGTTTCTGACCTCATAACTATGAGCATTTGTATAAGGCA
TACATGCAGAATATTGATATAGTATATGTATATGTATATATATATATATATATATATATATATATATATATATATATATA
TATATATATATATATATATATATAGAATATAGTACTTAATGTGATATCTTTTCACTATCATAAGTAAGCACAATGTTCTA
AAAAGTCTGTATAAAACATTAATAGTGATTATTCCAAAAATTATGTCAACATCACAAATGCCACTTTTTTTTGGGAGTGA
ACTGCTGGACCTTTCCCCATCTTAATGAAACATTAATGTTTACTATTTTTCTAGGTCTTTGGAGTTTTATTTTTCTTATC
CCATTGGCCATTATTCAGGCCCACACATACAAATCTGACTGTAAAACAAGTGTTTGCTAAATCCATGACAATTTCGCTAT
TCAATCAATTCTGTCTTTGCCGTGTCTGTATGATTAAACTCACATCTGGTCAGAGTGCATGTAAATTTGGGCATAACATT
CCACAATCGATATCAATATCAGTATTGACAAAAATATCGTTGGTAGAATACTGTAGAATTGATATTAATAACCATAATTG
TGCAGACAGGAACATGTAGGTAATGCAGGTTAAATAGTGCCAACATGAAATTTATGAATGCAAATCAGCACATCTGTCAG
TTGAGAAATAGCCACATATATGCACAAAAGACCAAGTATGGAGAGCTGTGGGCAGGTAAATTTGATCCATTTTGGTAGTG
CTTTTCAGATTTTGATTAATTTCTTTCAGATTTGTGTTTATCTGAATGAAGGATTTGCTTATACCAGTCATATTCTGTTA
TTTCAGCATATTACATTTGTGTGAGATGCATCATGAGGCTCCAGAACTCGCCTATATTTAAAACAGCACTTTAATTAAAT
TGGACTTATTTAGCCCTAATATGAGTATAAACCTAGGTATGAATAGTTTGTATAGCCATAACATATGTATGCATATGACA
GGCTAGATGGTGGGAACTTGAATTCAATTAAATTCCATTTTATTTGTATACTGCTTTTAGACATTGTTAAAAAGCAGTTT
CACAGGAATCCAGATATAGATTTAGATCTCTAATCATCATGCCAGAGGCGACAGAGGTGAAGAAAAAAATCTGACGATGA
TGAGAAAGAAACTACTGAAAGGAACCAGATTAAAAAGAAACAACAGAAACCATTTAAAATCCTGGCAGTTCAAACCATTC
CTCTTCCATGACTGCATATTATAAAGTCAAACATTTCTGAATGTGTTGAGCTTACATCCTTGCAGTTGAAGCTGATTCAT
AATGCCTTCGAATTATTATTAATAATAATAATAATAAAATGTTGTTCAGCAGCTACATGAATTAGATTTGTTGAGTTGTT
TGTACAGCATTCTGTCATTCAAATCTGAATGAGAGGCATTAATGCAACCTCATTTTGAGCCTGTTTTAATTTTTACATGC
AATGCATTAATTAAGACTTGACACCATAAATATATGTTGACTCACTTATACACGTTTTCTTTCTTTCTTTTCTTTTTTAG
AGGATGTGCCTAGGTCTTTGCCTACTTTATCAATATTAACCTCTCATGGCAGCAATGAGAAGCTGGAAACATGTCTGGCT
GCAGGCTTCTTTCCAAAAGAAGGCGAAGTATCTCTGTACACAGGTGACAATGTTACGCCTGAAAATCACAATGTTGAAAA
TGCTGCGATGTCCGCAGCTGGGACTTATTACTATGCTGCATTTTCCAAAGATGGAATTAAAACATGTGCAATGAAAGATG
TTTCCCTTGATAAAAACGATGTAAAACGTAAGTATTCATAACATCTTGATTGTTTTTTCCCAAATAAGCCAATATTTCTA
AGATAAATTATATTATATTATTATATAAATTTTCACAAAAATCTTCATGGGAATTTTTCTCAGCCACAGCACAAATCCCA
TCCTGTGACCAGAACAGCACTCTCGGTATCAGTACTTCTAATAATCTGACCAGTCCAAACAAAATCAAAATTTCTGGTGA
GTACGTACCATGTATATTATGACTGTAAAGGCCTTGCCTTAATGTTTTGCTTTATATGTACTTTATTTTTTATTTTCCAG
GTGATCCTAAGGGGAACACCATGCTTTTGATTGTGACTGGTCTCAGACTTCTGTTGGCTAAAGCAGTTGGTATAAATATA
TTGATGACAATTAAAGCATTTCTTGTCTAAAGTTAGACAAATCCAGAACCTTCCCTTCAACCTTCTGCCTAATCTAATAC
TGCTGATATTCAACTACACAGCAAAACCTCCAGTAAATTAACATTTATGCTGTTTATATAAGTCTAGATGGACAGAAATG
AAAGCTGTAGACAGTTAATTTCCAAATTGTAAGTGTTCATAGGTGTTCATTGACATTTCCTAAGAAAATAACATTTTATG
TTTTTGAAAAGCTTATTTCCTGCGTTCAAATTCTTCGGTTTGATGCATAAATTTCGAACTATGTGGTTAAAATGTAAATA
TTTCATTTAGTACAATTTATATTCATACACTTCTTAAGTTTGATAAAAAGCAGATATTTGAACAAGCAGTCATTTTCCAT
GATATTTCTGTATGATGTTTAATTTCAATATTCTTTACTTTAACTGTCCTATTTGCTATATTTATCTTGTATACATTCTT
ATTGATATGTTGTCTATATGAAACAGAGTGTGCATATGGGGTTAAAAAGAAATAGTGCAACATGCAAGTTGTTGCATTAA
CCACAGGTTTAACAGCAAATAACCCTGCAAGGCACGATGTAAACCTCACGCTCAGATAACAATCTAGCACACATTTTAAG
AAACGCTGTGTTTCATCATTATGCATAATTCTCAAGTGAGCACTTTGTCTGCAATGAAGAAACAAGCAACAGCAAGTTCA
TGCTTAATTCAATGCTCATTCTTTGGCTTCATGTATAGCAGCAATATATTGCTGCAATCTAATAACCTTCCATTAAGTTT
TATATTTGTGTATGCTTTTAATGATTTGGATCTAGGCAAAAAGAACAATTGTTTTTATGAATCTACTATGAATCTAAATA
AAAAGAACAATCATGATGCATGTGTATATGGGCTATGATGAATGGTTATGAATATGTATTTCTGAAGGATGGGTATGTAT
GCCTTAATATAACAATAAAAGTGCTCTTTACCAAAATCATGATGTTGAGTTTATTTGGCTCCCTCCTCTGGCTGTGAATT
TGGAGACAAATACTCATCATACTTTGTCTCCAAATATATATATATATATATATAAATATATATATATAAATATATATATA
TATATATATATATATATATATATATATATATATATATATATATGTACACACACACACACACACACACACACACATATATA
TATATATATATATATATATATATATATATATATATATATATATATATAATCTTATTCAATTAAAGTGGCAGAAAAAAAGT
GAATGTTTTTAATGAAATATCATGTTTTTATGTGGAAACCAAACTCGTACAAGCAAGTATGATATTTGGCCTAACAATGC
CATTCAATCTCTGTGAGTTTGCTCATTATATGCATTACTAATGCTAAATAGTTTGCTAATGAATTAATCAGAAGTAAAAT
ATCATGCAAAAAACAACATGTACTATTAGGTAGAATTTGACGGGTGGCCTAGCCATGTTAGCTAATGGAAGTGATGCTAG
TCAAACCTGCTTTAGCAAAGAAAAAAAGCTATCTTACTTAGATAGGCAGTTCATATTAGTAGATTAGCAAAACATACCTC
ATCATGCTTTTATAATTAGATTTACTTCCAAAAATGATCTTGTTATACGAGTCTTTGCTTTCTCCGGCATACTGAAACAT
TTTACTGAGGTAGGGCCAGGAGTGCCAAGTTCCACACTGAAGTCTGGTAGTTTATCCATATACAGATACACACAGATTAA
CTAGTACTATTAACTAGTAGTGTAGTGTTAACTGTAGCTGTAACATGAGAAGGTCTGTGCAAAAGACAAACTGACATTAT
TCTTGATTGTTGTTTCTACAGTGATAAACCTAACTAGATGCAATACACTGAAATGTAAATAAAATACACATTTAATTGGT
ATCTAGTCTACTGTCGCTGGCTGGATGAAATCATGTGTAATGTGTACTCTGAATGTCCAAATAAAAATGTAAGGAATAAT
TTTTTAAAATTGAAAATGGAAGTAACATACAGTTTAAGAATAAATACAGAAAAATACTCAAGTATAGTAATGAAGTACAA
TTACTCAAGTATTTCCCATCCCTGGTATACAATATGCGTGTAACAACCAGGGTAATATCCAATCTTGCAGCCAGTGTTCC
CAGAAAAGACTTCAGATCCACTGTGACCCTGACCCATAAAGTGGCTTACTAGGCATACACATTTATACCTATTGCAATTA
GCCCTTTTAGCCACCAGGGGGTCCACTTCCCACACATGTGCACTCTACCCTATCCATTAATGGAATGAACCACCATAGTA
CTATTATTAATCAGAAAGTATTTTGGTGGTCAGCAGTGACCCTGGTATTCAAGTTTTATCTTAGTGGGTGTTGCTATGAT
ACTAAGTGTATCTGGCACTGCAGTGTTGCTACAGAAGTTTTAAACACTTTCTTGTTAGTCCAACTTGTAGGTGTACAGTC
TGTGCACATTTGTGTTAATTGTTCTCTAGCTCAGTTTCTGACCACATCACTACAGTAAACATTTTGTTTGTGGGTTATTT
CTTAACCCAACAGTGTTATTGCGGAGTTTAAAATTCCATCAGTGCTGCTAGACCTGATCCAATCATACCAGCACCTCACA
CACTACTAAGTCACTGTCACTGCTGTGGTGGTGCTGATTCTTGTACTCATCTACAATGAGTAACTGTATGCATTCAAAAT
GCAGCTTTTATCAGATACACCTATATGGACCAATAATTTCAGATGTGTGGCAGCCCGAGAAAAAAGTTTTGCAGAAAAAA
AAACTACCAAATTTAAAAGTTTACAGTGAGTTGTCACGTTGATTTAATTTCATTGTCATCTTGTCACTCCCCTGATCTTT
GATCACTCTTACATCGAAAACCAGCCAGTAACAGCCAAGGCAAGTTTAGAAAATAGACTAAATAAAAACATTTTCACATT
TGCACTTTGTTTGGGCAAAACATATTTATGTTTTATTAAAGTACAGATTTTACTTTTGATTATTTTCCAGAATTGAGCTA
CAGGGACATCCAATGGGTTTTCCAGACCACTACACATATAAAGTTAAATCCAAATATTTCTATTGTTCATGGCTTCTGCG
TGAAAAAAACAAAACAAAACAAAACAAACAAACAAAAAAAAAAACCCCCACTATAGGCTGAGTATATAGTCTAAAAGAAA
CCCAAATTCAACGTTTTGCTACAACTCTCTTACAAAGTTGTGTATTATATCTTACAGAATTATGTTGGGAACAATATAAG
CCCTAAGAGGTAAAGCTTGGTTATACAAGCTACTAGAAAATAGTTATATTATATTTAGTAATGGAGATGTATAACAGCAT
AACAAAAAAATAATGTGTTAAAATAATGCAGTTCTTATGTGCACAGCTTACTGGAGGATAAGGTATGTTCATTTGTTGGA
AGTGGGGCAGTGGAGCAGATCTTCATCAAAACGGCTGCTGCACAGTCGTATCTCTTATTTGAAGCTTTTGTCTGAGTTGT
GCATTTAACTGAGTGGTATTATGGTTGTGCAGATTTGTCTTGAAAATTAATTTATTTACAAATTTAACTGCTTTTTATAT
ATAATTTTAGGAGATTCATCATGTAGAAATCAACGGACATCCAGTTGAGAGTGCAACCAAAAAAACTCAGGTAACATAAT
TGGGATGTACCTTAACCTTAAAATCTTTTATTTTCTGGTGGTATTTGAGCTATCAAGCTGCAGTAAATGAGCAATTCAAA
GGTTGATGTTTGCAATTGCACATTTTGCTAAAGTTGCAAGTCTCATTGATAATTTTTTCAAAGGAACATCGATGCAAATG
GATTTTTTTTTTTTAATTTAAAAATTAATTTTGGCAAAGGAACTGTACATGGCAACAGGTAAGAAATAAAAATTTTGAGT
TTTTTCTTGATTCATGTCTTCAGTGATGCTGTTTTATGTATGGGTGTTTGACACTGTGGACTTCTGATTCTAGATACAAG
ATCTCCTTTGGAGCTGGAACAAAGCTGTTTGTTCAATCTAGTGAGTATAAATTATTACAAATGACCATTATTAGGAGGTT
GATTTGTATAGCCCTTTTTTTTTTTTTTTTAAAGACTTTTATAAAGCACACTCTTAAATATTTAAACTGTACGACACATT
ACTTAGCCAAAATGTAACTTTGGAATCATATATGAATTCTGTTGCAGAAAATAGCTGTAACTGTGACTAGTTTTTTTTTT
TTTATATCAACATTTGACCGTTGAATTTCTGTTTTATAAAAATAGCTGATGTCATGATAATCAGTGCATCAGCTTACATC
AAAATTCTTGACTCACACTGCACAGTTCATCTAAATGTAATTACTTTAAAGAAAGTTCCGTACAAATCATGACATTTATT
TGCTATAAAATAAAGCTCATGATATTTTTTTTAACTCCACAAGCTAATAATAGATAAAAATAGTAACCCAAAAGAGTTAA
TGAACAACACTGAAGTCTTTGATAAAGATAAAATTTATTTTATGTTTTGTAATCAGAAATGAATTATTTTCATGCGCCAC
GTTTTCTTGTTTTACTGTGCAGCTGACAATATTTAGCAAGATTTTAAAGAAAGTTTTTGTCATGGCTTGTTGCTCAGTGT
GACTACTCAAGGAACAACTAAGATCATTTTTGGTACTGGCGCCAATCTGATAGTAGAATCAGGTATGTTTGATATATTAA
AAAAAACTGCATTTTTACACTTGCAAATTTTACATGGTAAGTTCAGTATTTTATGATTGTTTGGTTAATGTACTATGTAG
CTTGACACTTAAACATGGTATGGAACATAACATTCAGTTACATAATACTACAGAAACTACAACAAAATACATCAACAAAA
GAAAAAAATGCTAAACATGATATGTCAGTTAATAAATGTTTGTATGGCAGATTTTATTTTATTTTTTTAAAATCCAGATT
TAATCTAGCAAACTGTCACACATTCACAAACTCCATGTTATTTGTATGGAGGTTCAGAATGTGTGACTGTTGGTGAATAC
AAAATCATTTTTGGCAGAGGAACTTGGCTTTATGTTGCAGCAGGTAAGATATTACAATTTTTAAGCCACAACGTATTGGG
TCAAACCTGCTGAAATTTTAAATTGGAGTGCATTAATTTGAGATTTACAACGACAAAAAGAATGGAATAAATAAATACAT
TCATTTGTGCAAAACAACCCAGGATTCTGCTTCAATTCTTTTTGAAATAGAATCTAGTATCTTTTATATCTTTGCTATGT
TTTAATTCTGCTATTTTTGTACTTATTATGCCACACTTACACTATTGTTCAATGCGACTAATATGTCGGACATCATGCAC
ATTTTGTAGAGTCAAAATATTAATTTGTTAAGTCACAGCTTAGTTAAAGTTTATAAAGCTAGTTTGGAATGAGTAAGTGT
ACCTGGTTAACGTACTGATCTGTAATATTGTGTGACATCTGGCACTAATGGTAAACTCATCTTTGGTCATGGAACCAGGC
TTTTCATTGGCAAAAGTGAGTTCAACATTTATATTTATATGTTTATATCTATATGTTCACATATATATGTATATGTACGC
TTTTGTTAATTAGTGTTAATTATTCATTTTGAAACTTGTAGCATGCCTGTGTTTAAGGTGTGACATTAAAATTAGACAGT
AATGATAATATTCACAAGAACAACGTCCCTCTTTATCTATAGGTTTAAGTGATTATTTATTTAAAATCTATTTGATTGGT
AAGAAATATATTTAGTATACCAGAGACAAGGTTTAGTAAAGTGAAAAAGTAAAGTGAAGTATTCTTTTACACCTAGCACT
TTACAAAATAAGTAAGAAGTTACTGCCTTTTTTAAATCCCTAACTGCCATCAGTTAAAAAACAAAATATGGATGTATTGT
TTTGGAGGCTTCTTACCTCTAGATTAATGTATGAGCATGCCATGTTGTGTGAGTGCTGATAATAGAAGACTGATATTTGG
CCATGGAACTAAACTGCTCATCCACGCAAGTAAGTAAGTTGTATGTAGTATAAACAATCCTACCAGTAAGATTTAATACT
AAGCTGTAAATACGGCATTACAAGTGCAAATTATAAATGGCATCAAAATAAAAAAACAAACAAGTAACATTTTTCAGTTG
AGTGCTTCCTTTGTAACATTTTGTACTTTAACAGAATTGTGATATTACAATATTAGCATATTATTAGCACTATTATTAGT
TTTAATGGAGGAAATACCTTTAGAACTTTTAGTACCCAAATGTTGAGCAGTTTTGGGCCTGGATTAAACCTCTGTGTGAC
TGGAGGGGCCAATAAGGTTATATTTGGGACCAGCATTAAGTTGACAGTGGATACCAGTAAGTTTATTAGAAATAACACAT
TTCACTGTAAAGTGTCACTAAACATGGAGATACTTAGTTATAACTGTGGAATTTTCAATAGTAGATTTAGTCATTCTTTT
GTTATAAAAACAATTAAATTACAATTATAAATGTAGTTATAATAGAAGCTAAACCAGTTCATATAGAACATGACATATTT
ACAATACTTGTAAACAAATGCTAAGATTTTTAAAGGAATGAAATGCAATAAGTTTTTGTTGTGGAGGTTTGTATTGTGTG
ACTAACAACAGGGACAAAATCATTTTTGGCAAAGGAACGCAGCTCTTTGTTCAATCAGGTGATGTTATTTGATTTATTTC
TTGATGAATTTCTTAGTTGATGACCATATGATGATACTTAAGAGAAGAATACTACCAAGCAAAATGGAATGCATAAATGC
TCTGATTTTCTACTGTAATGAATGTATTGTAGTAAGATTTGATTTATACAATTTGCCTACAGTCAGATTAGGTGATTTTT
GAGAGAAGTAAATCATTATATGGAAGAGAATTGTACAGTGGTGTTGATGTATTTAGGGAGTACTTGATATGGGACTTTAT
CTTAGTGTAAATACTATCGGAGTAAACAAGATCATATTTGGCAAAGGTACCTCACTCATCGTGAAATCTTTTTGTAACAT
ATTATGGATCAATTCAGGTGTATCAATACCAAATTTCTAATCTGTTAAACTTAAGCTAACTGAAAACAGATTTCATGGTG
ATGTTAACATAAGTTGCAGGAGCAAAGCATATTGATTAGGTTAAAACTTTAAATTGTGTTCATAATTTTTTTTTTTTTTT
TAAAAAGCATTAAATTGTATTTTGTACTATTAAAATATCTTAGGCACTAAAAAATTTGAACATAATTACATTTATGCCAA
CCTTCAAATGAATGTTTAATATTTATATGAATAAATACACATTGATATCACATCATTTAATATTTGCCTCTCGTGAAGAT
TAGATGACTTGAACAGGGTAATTTTTGTAATGGCGTTTAGCTTTGTGTGACTAGAGAAGGCAACAAGATCTATTTTGGAA
GTGGCATTAAACTATCTGTGGAGTCGCGTAAGTTTTGTACACTTACACAATTCTAAAATATGGTCTGTTTTTAATTTAGC
TTTAACCTAGTAAACTATCACAAACTCACTAACTCCAGTTTTTTTGTATGGAAGTTGAGAATGTGTGACTGCTGGTGAAT
ACAAATTAATTTTTGGCAAAGGAACTTGGCTTTATGTTGCAGCAGGTAAGAAAGTACTATTGTTTTTGGCCAATTAGCAT
GTTAAGGTGTTAAATTTTATCCATGACTTAAAATGACAAAAAAATAATTATGGTAAATTCATTGAATATGCATTTGTGCA
GCAACCTAGGATTATGTGTCACTTCCTTTTAGAATTATATAATCTTACTTGCTTTGTATCATCATTTCTTCTTGTATGAT
TTGTGGCTATTTTTTATTTCACTATATTTGCATTTTGTCTCAATTGTGCCATTCAGTAGTGTCAGAAGATCATTACAGGG
AAGAATTATTTGTCATACCTTAGTTAAAGTTTATAAAGCTAGTTTGGAATGAGAAAGTGTACCTGGTTAATGTACTGATG
TGTAATATTGTGTGACATATAGCGGTAATGGTAAACTCATCTTTGGCCATGGAATCAGGCTTCTCATTGAGAAAAGTGAG
TTCGACATTTATATCTCTATGCTCAAATAAGTCCACGTTTCTGTTAATGCTGAAAGAAAAGTGGTAGAACCTGATGGGAA
GTACTTGTATTTAAAATGTAACATTAAAGTATAACAATAACACTAGATGAATTGATGCAGAAAATGAACAATTCTAAATA
AGAACAATGCAGCTCTTTATGTAAATCTTTAAGAAATTCTTTAATTAATAGCTATTTGATTGACAAATGGTATATGTAGT
ATAGCAGAGGCATGATTCAATTAAGTTGACAGTGAATTATGGTTTCTGTAATATTTTACATACATTATAAATAAGACATT
TAATTGTATCACTAAATATGAGGGTATCACTAAGTATGGAGATACTTAGTCAAAACTACATATGTTTGTCAGTAGTAGAT
TTAGTCAGCATTCTTTTATTATAACCCTTCACAATTATAAATGTAGCTATAAACAACAATAAAACTAGCTGTCATAGTTG
TCAAACCTGCAGCCATATTTGGTGATTTTCGAGAGAAGTAAATTATTACAGTATATGGAAGAGAATAGTACAGTGTTGTT
ACTGTAGTTTGGTAGTATTTGATATGGAGTTTAACTCAGTGTGAATACTGGTGGGGTGAACAAGATCATATTTGGCCAAG
GTATCTCGCTCATAGTGGAATCTAGTAAGTTGTCAAACAATTTTTTTAATACATAATACTGGTCATTGCAGGTGTAAGAA
GTGTATCACAATATGATTATTGTTTAAGAACTGTTTAACTTTAGTTATATGTGCAGTGCATAATGGTTGGGTTAAAAGTT
CATATTTCTAATATTCTATGTGTCAATAGAGATTCTTTATTGATATCCACTATTTAATTTAATTTATTATTATTATTAAA
AAAAAAAGTCTACCCTGAACATTAGATCACTTGAAGAGGGTAATTTTTGTAAAGGCACTTAGCTTTGTGTGACTAGAGGA
GACAACAAGATCATTTTTGGAAGTGGCATTAAACTTTCTGTGGAGTTGCGTAAGTTTTGTACACTTATCCAGTTCTATAG
TATGCATTGAGATACATAGTCTCCCTGACTGCCTAATTAAAAATAGTTTTACCATGCATATTGGTGGTGCTGGAAAACTG
GTCAATTTAAATATTTTATCATGACATAAGTAACAGCATTACGGTCCAAAAGTTATTTCCTCAGTTGTCATTTTTTGTCA
CGTTTGTGTTTAATTGGGTTGAAATTTGCTGACTACCAGGCTTGACTATAAGGTAATAGCTTATACAGTTTATTTTATAT
GCTGCTATGTAATTCAACATGAGAATACTTTTCATAGCCCAAGAAACACCACAAAAGCTAATTCTTTATCTGCTTTGTAA
TGAAATTCAAGCTATCCTGAATATTTGTGATGGCTCAAAATTATTTAATAATCTTTCTATAGATGTCAATTGAGGTCTAG
ATTAAAAAAAAAAATCTTAAATAGTACCTACATGATCCAGTTATCATATGCACTGAAACATTATTGATATTCAGTATGAC
AAGATATTATTATTCTCAAATATAAGGACAAATGCACAGTGCATAAAGATTGTGGCATACTGAATGGTCCAGTAATGTTT
GCATTTCCATTTATATAAATTACAAGGAAAAGTTAGTCTATGGCATTGATGTAGTCTTATTTATGCACCCTAAACTGGAG
TATTTGCTATGACATGTCAGTTTGTGTGACTGCTGGTACTGAGAAAATAATTTTTGGAAAAGGAACTAAACTACATGTTG
AAGCTGGTAAGTAAATTGGCATTAAATTTTGATCGTCCATAGTTGTGCCTGTTTTAGTTCTGAATATTAAAATATTGCCA
TTGTTGAGGAAATATGTCTGCCCTTCAGGAACGTAATTCCAGAATATTAAAGTCTTGAATAATGAAATACGTAACAAATG
TAAAATAATCTCTGATGGTTTTTCTCATGAATGCGAACGTAACATACTACATATATGATTATGTATTAATAACTACTACT
ACTAACTAAATGTTAATTAAAGTAAATGTTAATTCAAATGTTAAATTAATCCAAAATTGTAATTATTTTGTTCTTTTTAA
TGCCTTTGAGAAATTTAAGAATTTTTTGTTGTGGGCTTAAAGCCTTAGAGAATGCCTAAATGAGTTGAAGGGTGCGCCTT
TTGACTTTACATATATTAAATTAAAAGGAATTATTATTTGTGGCCTTAGAGTAGCCTAATGTAGTTAATACTAAAGCTAG
AGTATTTGCTATGGCATGCCGCTTTGTGTGACTCTTAGTAATGATAAGATCATTTTTGGAAAAGGGACTCGATTGCATGT
TGAAGTTGGTAAGTGTATTGCCTTTACATTTCGATTGACTATAGTTGTGTCTGTTTCACTTCTAAATATTAGAATGTTAA
AAACTCTTATTGAACTGTTATCAAGACATAGCAGTGTATCTGCAACATATATATTTTAGCACAAACTATATTGTTAGTAT
TATATCCTTGCGTGAAATGTTGTATCTTTCAATTTATACTATCAACAGTCGAGATTGAATATTTTTGACTGCAAAGTCCC
AAATAATTTCCTTGCAGCTGTGTATATTATGGTGTTAAGCCAAAATAAACGCTATTTGCCCAGTGTAAAACCAATCAGGA
CACCATATAGATGTTTTGGAATAGATTATAGTATACTGGAACGTTAATGAAATGACATGTTCCACTGTGTGGATGCTAAT
AGAGATAAACTGATCTTTGGACATGGAACAAAGCTAACAATAACGTCAAGTAAGTGTTTAGTGAAAAATCAGACAACTTT
TAACTATGTATATTTTAACGATGTTATAGTCCCATTTGTTTATTGCTGCCAGTGTGCGAATATTGAAATATTATATCCTC
AGTCAGTTTATTGTGATTCGGATTCATTGTGGCATTCACATTTTGTTAAGATCAGTATATTAGTAACAACTAAATGTTAA
TTAAAGTAATTTAATTAAATAGAAAAACTGCATTTGATTAAACTTGCTTTTTAACACCACGTTATGCCTTACTGAATAGG
GAAGGGTTAATTAAAGTTTAATAAAGTGAAAGGGGCTCATTTTGCCTTTATATTTGATTAAATTCTAAGGAAAATTTAGT
GTAGTGTCAAGGTACTCTGATGTACTATACACTAAACTGGAGTATTCGCTATGGCGTGCTACTGTGTGTGGCTCGTAGTG
GTGACAAGATAATTTTTGGAAAAGGGACTAAACTGCTTGTTGAAGTTGGTAAGTTAATTGCCTTTAAATTTTGATCTAAC
ATAGCTGTGCCTGATTCAGTTCTGAATATTAGAAGACATCAATTTGTTTTGAAGACCTAGAAGAATAATGTACATGCTAC
ATTTAGCAATGCACATATATATTTTAGCACAAAAATCTATATTTTAATTATTTATCCTTGAGGGGTATAGGTTTATATTT
ATACAACGGTTTATACTGTCAACAGTCTGAAGATTTGACACTGTTGAAAGCATTTGAAGAAATATTCTGACTGGAAATTC
CCAACTAATTTTCTTGGAGTTTTGTATATTAAGGCGTTAAGCCAAAATGTAAAGCTATACAGTAGATTAGTTTCACCCAG
TGTAAAACCAATCAGGACAACATAATGATGTTTCTTGATGTTTTGTAATGGATTAGAGTGTACTGAAAAGTTAATGAAAT
GACACATTCTACTGTGTGGATGCTGGTGGTAGAAATAAACTGATCTTTGGACATGGAACAAAGCTTTCAATAACTTCAAG
TAAGTGTTTAGTAATAAATCAGACAACTTTTAAGCTATGTATGTTATAGTCAAGTTTGTTTGGTATAATTAGGGTTAATA
AGGGAAGGGTGCACTTTTCCATTTATATTTTATTTAACTATAAGGAATAAAAAGTTTCTGGCCTCAGAGTAATCTGAAGA
TGTATTTGTTATGGCATGTCACTTTGTGTGACTCGTGGTGCTGACAAGATAATGTTTGGAAAAGGGACTAAACTGCTTGT
TGAAGTTGGTAAGTTAATTGCCTTTAAATTTTGATTGACCATTGCTGTGTCTGTTTCAGTTCTTACCATTAAAAAACAAA
GATCTGCACAAGACAGAGCAGGACAGATTACATTTAACATTGTACACATTTTAGCACCAAAATCCACATTTAAATAATTT
ATCCTTGAGGGTTATAGCTTTCAGTGTGAACATTGTCAGTTTCTGACATTGCAAATTTCAAAATCCTTTCCTTGGAGTTC
TATAGATTAAGGCATAAGGCAAAAACACAAGCTATACATTAGTTTTAGTCAGCGTAAAACCAATTAAGACAACAAAAAGA
TAGTTGTTGAGTATACTGGAGTTAATGAAATGACACATTCCACTGTGTGTATGCTGGTGCTGGAAATAAACTGATCTTTG
GACATGCAACAAAGCTTATAATAACTTCAAGTAAGTCAGCTTATCATTATTAGGATTCACTGTGGCATTAGCATTTTTAA
ATTTGTGAAACGCTTACTGTAGTATTAATATTTTGTTCTACTTCAGTTGGTAGAATATTACAGTCTTAATAATGAAATTC
ACAACAAAACTTAAACATGAAATTTTCTTTGATAAGTTACTTTATAAGTAAGAATATAAAATACTAAATATACAAGAATT
TGAACAAGATTTTGTGCTATGATTCTGGACACGCACTTGTTGTGTAAAAAATAAGTATACCAGATATTGGTTTTGGTTAG
ATATCTGTGTGTTTGTACCTCAATGACCATTAGCTGATGGTTTAAAAACAGACAAATTCCTCCAGTAATTACCTGGTTGT
CTGACAGGGACAGGTACAATTTTGAAAATTGGTGTAATGTACAAAAATATTATTTAGTTTAAGTTAGTTAAGTTTCTTAG
TTTCTAAATCGCTAAGATTTCATTAATGCTAGATTACATTTCTGCATTAGTGCCTCGTGTATGGTGTATTTGATATAGAG
TATATATCTGTGTGAATCCTGGAGGAACCAGGATTATCTTTGGTGCTGGAACTCAACTTATAGTAGAAGAAGGCAAGTGT
TTCTATTCTGCATTTCTACTAATATTTCATGCAGACTTTTAGTTTTAATGTATAGTGTTTGTGTCGGAAATACCAATTCT
AAATGCTAGATATACAGTGGGGTCTAAAAGGCTAGGACTACTAGCTAAAATGTGCTATTTTGCAGCAACAACTTGAGTGA
AAACTAGAATCTTAGAAATATTTACTTTTCAGAATTTCAGAATGTCCCCTACTTGCAATTGCAATTTAAATGGAAGAGTT
AAGACTTAAGGACAATTAGAGGTTTTGAGAAAAAAAAAGGTCAACAGCACCAATTTGATTAAATTTAAATATTGACTTAG
ACATAGTGAATATTGAATCTTGTATATTTCCCTTTTCAGAATTCTAAATCTTTTTGTTATTTCAAATTTCAAATGAAAGA
AATGCCAGATTTTCAGAGCTCTTTAAGTATTTGATATAGACTGTAATTGTGTGTGTATGCTGGTAACAAGCTGATCTTTG
GGGCTGGAACACAACTCATAGTTGATTCAGGCAAGCATTTCTAAGAACCCTTTTTAAATGTATGTTTTATACAAAGTTAT
GATAATTTTTTTCCCGAGAATGCACAGTTTTATGAATACTAGATTAAATTCTGCAGTGCATAAAGTGTACATAGAGTATA
TGATGTATTCTATAGTACTATAGACTGCACATATTGAAAAATACAGACTTATATTTGTTGTTGAACATAGATATTATTCA
TATTGCGTATTGGTTTTAAGAGGCAAAATCCAAGCAAATGTATGTACATTACAAAGCTGTTCATTGCGTGCATTGGGTGC
TATTGAGAAAATGTTATGAGGTGTAGCAGTGTGTGAAGAATAACGTAAAGCTGACCTTTGGCACAGGCATAAAACTGCTG
GTACAGTCAAGTAAGTGTTTTATACTGTACATTTTGTCTTATATAAATTTCACTACATTAACTACATGAATTCATAGTTC
ATGAAAGTGCAAAGGTTATTCTTTGAAAAGAGGAATTTTAATGGTACATCTTATATGCTTTTTTGCTGTTATTTAATAAG
CTATGAGGTATGAGATAGTGTTATGTAGCTTCCCAGTGTGTGAATAGTGGGAGTGGATATCAAACATTAATCTTTGGATC
AGGCACAAAATTGATCATTAATTCCCGTGAGTATAGAACTTTGACAGTTTTTCTTTTTCTTTTTTTTTCTTTTTATTTTT
TACTACAATATGAATTTCATTACCAAGTGTAAGTTGCATAGATATAAGTCTGAAATCACAATCTCTTTTTATAACTTCCT
CAGTATAATTGTCCTGTATATAAGTAACTACTTACAAAAAAATCTTAATACAGGTTTATATACTGCAAAAGATTTTCTTT
TGCAGCCATACTGCCGTATAGCTTATCCTGCACCTGCTGGAAAAAAAATACAATAATACAAAAAAAAGTTTATTCAGTTA
TTCATTATTTATGGTTCAATATAAAAAATATATTTTTTATAGTTTTAACAGTCGTACTCAAATATACTCAACATGATTGA
GGGCAGAAAATGCACAAGAATTTGTCAAGCCTTAAAAAACTGTGTGACTGCGAGTGGGGGACAATATAAATTAATATTTG
GAGAAGGCATGACACTCACAGTAAATTCAGGTGGGTTATGATTAATCTTTCATATTAATAGTGCAAATGTTTTTGTAATT
CGTGAAAAAATGAATGCTCATTATGGACAACGAATCTTTATTCCGCTTGGCCTTATTTGAATAGTTATGTGATATATTTC
GGTAGTGTTTCTTGTAATGAATACTGTAAATCCACTCTAGTATACATTTAAACAGTATACTTAATGTTTACAATAGAACT
TAAAGGAATATATACAATAGAGTATGAGAGCATTATTGTTAAGGGGCTTAACACTGTGTGACTAATACTGGAGGCAACAG
AATCTACTTTGGCTCTGGAATGAAACTGACTGTAGAACAAAGTAAGTGAAATTTTAAAAGTAAAAAAGCATCACAAAGAC
CCTAATCCTATTTATTTATGTGAAGGTCAGTTTGCCTTAATGCAAAATACTGTTTCACAATACAATACTACATAATGTAC
TTTGACCAAATAGAGCCTTAAAACTACAGTTATCAGATTTAGAATAGTCTTTATTTAAGGGTATTAAATGAATTAATCAT
TTAGTTTACATACATACATTTAGTCAACATAGCAGTATTAGCTAGTTTAAAAAATCTATAATTTTTTTTTTTAAAGAAAT
GTGTTTAAATGCTAGGTTACATTTCTGCATGAGTGTGTCATGCATGGTGTTGACTAAACAGTTTATTATATACATTGGGA
GCTATAGAGAAAATGTAATGAGTTGTAGCAGTGTGTGACTAATAACTTTGGAAAAATGATCTTTGGCGAAGGTATAAAAC
TCCTGATACAGTCAAGTAAGTACTGCAATTAAGAGATTTTCTATATTTTGTACAATTCACAAGGATTTCATTACATTCAC
TATATAATTTCATAGTGTTTGTAAGCACAAACCTTTTTTTCTTTAAGAAGTGGGATTTCAATAATACTACATTTTTAATA
AATGTGTTTAAATGCTAGGTGACGTCTGCATGAGTATGTCATGCATGGTGTATTTGATATAGTGTATAAATCTGTGTGAA
TCTTGAAAATACAAGGATTTTCTTTGGTGCTGGAATACAACTTATAGTGGAAAAAGGCGAGTGTTTCTATTCAGGTTTGC
TACTAATATTTCATGAAGACTTTCAGTTTTAAAAATGTATCATGTTTGCGTCGGAAATACCTATACATTTTTTTCTATTC
ATATTTCAAGCAGACTATAGATTATACTGATTAAAATGGCTAGATATGATAGAAGTATTTCTCCATAAGGAGAGCATGCA
TAAGTATTTGATATAGACCTTAAGTGTGTGTGGATGCTGTAAACAAGCTGATCTTTGGGGCTGGAATACAACTCATAGTT
GAATCGGGCAAGTGTTTATAATAAACATTTTCTTCTATTCATGTTTTAAAGAAAGTTTTTAGTGAAAAAAAACCCTAGAA
TTTTGAACTGTAATACTGTAGACAACAAATGCTGAAGCATACAATACAAATGTATGTACATAAGAAAACAAAAGAGTCTA
TTGCATGCATTGGGAGCTATTGAAAAAATGTCATGAGGTGTAGCAGTGTGTGTCTAATGACTATAAACTGATCCTGGCCA
AAGGCATAAAACTGCTGGTACAGTCAAGTAAGTGCTTGCTTTAATTAAAAGATTTTGTACATTTTATATAACTTACTACA
TTAATTTGAAGTGAATTCATAACATGCAAAAGTTAATTCTGTAAGAAATAGAATTTTAATAGTACATATAAGTAGCTATT
TGGCTTTCAATTAGTACACTGGAGTTAGTGTTATGTAGCTTCCCAGTGTGTGAATGCTGGAGGAAATCAAAAGTTAATCT
TTGGATCAGGCATAAAATTAGTAATTAATTCCCGTGAGTATACAAACACTTTTACACATGTGTTTTGTGCCATGCGTTTC
ATTAGCAGGTATAATTTTCATAGCTGTGAGTCTGAAAATGTCATTTGTCACTTTGTGAGTATAACTCCTGAATATTAGTA
GCTACCTAGAATGCTTAAAAAATAAAAAAATCGTATGCAGGTTGTATCCATACAGAAGTATAGCTTATCTTTCACATGCT
GAAAAGAATTCAGTAATACAAACAAACAAACAAAAAAACAGATACTCATTACTGAACTCATGTTTCAACATCTCTATAAT
CTTCCGTTAAAAATAGTGCATTAACCATCGAGCTTTATAATCATCTATTAGTAAATAATGCATTTTATAGTTATATACAG
TCATACTCAGATTCACTCAACATGGGTGAAGAAAATGCACATGTATTTGTCAAGCCAGAATAAACTGTGTGACTACAAGT
GCAGGAGGATATAAATTAATTATTGGAGAAGGCACGAAACTTACAGTAAATTCAGGTGGGATATAATTAATCATTCATAT
TCAAATATTATTAGTTGTGTGCTATAATAAGGTGTAATTTTGTATTTACAAAATGTTGTAAATAAATTAGAATATACAAT
TCTGCTATATACATAATGTTTACAGTAATATTTACCATAATACATTTAAGCGATTAATAGAGACTTATTGATAAGGGACT
CAACAATGTGTGACTTATTCTGGAGCAAACCAAATCTACTTTGGTTCAGGAACAAAGCTGATTATAGAGAAAAGTAAGTG
TATTTTTAAAAGCATTTAAAAATAATCGAAATTCACGTAAATTAATTGCGGCATGTATAAAATACACTTTTACTGGTGTT
ATTTATTTATTTATTTCTTACTGCGATGCATTTCATAGGCAGGTATGATTTTCATAGATATAAGTCTGAAGATATCTTTT
TTGTTAAATCTTATTTATAATTTCTAGAATATTAGTAACTATATACAATCTTTAAAAATATATATTCCCCAGGTTGTATC
CGTACAGCAATACATCCATGCTTACAGTTTACATTTACAACCTTTTGTAAGCATTATATAAACTCAAAAAGCTATAATAT
AGTACTAGAATTAATGAATCGATAACTTCACTAAAGATATTTAACAACATACGGGGTAATTTCTGAAGTTTAGAACGCAT
AAATGTGCGTACTATTGGTTACCAAAAAGCATGTTCAGTTTAGAAGAATATTAACAATTGAGAGCAATTTAAATTTCATT
CATGCAAAGTTATGAGAAATGCTACAAATCCAAATTTTGCCCTGTATTTTAAACTTATCCATTTGTAACTGGTAAATCCA
TTTCATAGCTGTGAGTCTGAAAATGTCACTTGTAACTTTGTGAGTATAAAAGTCCTGAATATTAGTAGCTACCTAGAATA
TTTTTAACAAATCTTATGCAAGTTGTATCCATACACCAGTATAGATTATCTTTCACATGCTGAACAAATACAATACTAAA
TAAAATCCCCCCAAATAAAAATAAAACTTCCAAAGTATAATTTTCTTAATATTAGTAGATACTTAATAATAATAATTACA
TAGTAATCCATAATGAATCTTCATTCAACCTTTTCCTTATTTGATTAGTTGCACAATGTATTTACATAATACTGTAAATC
CATTATAGTATACATTTCGACTGTATACTAAATGTTTACAGTAGAATTTAAAGAACTATATACAATAGAGTAAGAGATAG
TTATTGGTAAGGGGCAGAACAGTGTGTGGCTAATACTGGAGGCAGAATCTACTTTGGCTCTGGAACAAAACTGATTGTAG
AAAAAAGTAAGTGTAATTTTTAAAAGCATTACAAAGATCCTCATCTTATTTATTTGTGTGAAGATGAATATGCCAACAAC
AATGATGCAACTCAACTCTTGTGCCAGAAGCTTATTTGACACTTATATTGTTTATAGCAGATTTAGATAGTTTCAATCAT
CTAGTATTTTGAAGAAATGTGTTTAAATGCTAAGTTACATTTCCGCATGAACATGTCATACATGGTGTGTTTATTGTATA
CATTAGAAGCTAGTGAGAAAGTGTAATGAGGTGTAGCAGTGTGCGGATAATAACTTGGGAAAAGTGATCTTTGGCAATGG
CATAAAACTGCTGGTACAGTCAAGTAAGTGTTTGCTGTAATTAAGAGATTTTCTATGTTTTGTATAACTTCTTACATGAA
TTTGAGTTCATTCACTATATGAATTCAAAGTGTGTGAAAGTGCAAAAGTTCGTTCCTTAAGAAATGTTATTTCAATCGTT
CATATAAGTAGTTAATCGGCTTTCATTTAGTACACTGAGTTAGTGTTATGTAGCTTCCCAGTGTGTGAATACTGGAGGAA
ATCAAAAGTTAATCCTTGGATCAGGCATAGAACTAATAATTAATTCCCGTGAGTAAAAAATCCACATTTATATCTTTTTT
TTTGTCATGCATTTCATTACCAGGTTTAATTTTCATAGATAAGTATGAAAATGTCTTTCATAGCTTCCTAAATATATTTT
TGTAACAATCCTTTGCAAATACTACATAAAAGCTCATAGTGCATCATAAAGCACTTATGTAGTATTATAATATTCATTGA
TGACTCCACTAAAGATATTCGACAACATACAATGCAGTTTCTGAAGTGCACAAATTTGTGCTCACTCTTTGTTACTAAAT
AGCGTACTCATAGGACCAGTAAGAAATTAGATTTCACTTTCTTTTGTTGAAATGAAGTTCTAAGACATGCTACGAACAAC
AACTGATCTCTCTGTCTTGACCATATCCATTTGTAATTTTTCCTATGAGTTGACTCAGTCAACCTTGATGTGAAATATCA
ACAAATTTCTTATAATGAGACCATGTTTTAACCTCCACATGATGAAAAAATACAAAATTAATTAAATGAAAAAAAAAAAA
ATCAAATACTCCTTTCTTATGCAGCAACAGTTGTATCTATTACTCAAATATACTCAACAGAATATGATGTATTTAGGTAG
TGATGGTTTTACAGAATACTGTAAATCCACTCTAGTATACATTTCAACTACATACTTGACGTTCACAGTAAAACTTAATG
TAATATTTATAACAGACTATAAAGAGTTATTGATAAGATACAGAACAGTGTGTGACTACTACTGGAAGCTACAGAATCTA
CTTTGGCTCTGGAACAAAACTAATTGTAGACAAAAGTAAGTGTAATTTTAAAAAGCATTACAAAGATCCTGTCGTGCATG
ATGTATTTGACTAAAGAATCTATTGCATACATTGGAGGCTATAGGAAAAGGGTTATGGGGTGTAACAGTGAATAAGTAAA
TAAGAACTTTTTTTCTTTGAGAAGTGGGACTTCAATAACATTACATTTGGAAGCGGCTCTAGAGAAAACGTTATGAGGTG
TAGCAATGTGTGTCTAATACCTATGGAGAAAAACTCACCTTTGGCAAAGGCATAAAACTGCTTTTACAGTCAAGTAAGTG
CCTTCTATGAATAAGAGATTTTCTACAAATCATGAATTTCACTACATTCAGTATATATAAATATATAGTGGAAATTTAGT
TTATGAAGAATTGGGGTTTCAGTAATATTACATTTTAAAGATATGTGTTTAAACGGTAGTGTTTCTATTCAGCTTTTTCT
ACTCATATTTCATGCACATTATTAGTTTACAAACTATCATTTATGTTTGCTAGATATGCTAGATATATTTAAATTAGGAC
AGCATGCATGAGTATTTGTTATAGACTGTAAGTGTGTGTGAATGATGGAAACAAGCTGATCTTTGGGGCTGGAACACAAC
TAATAGTTGAATCAGGCAAGTGTTTACAATAGTATTCCTATCGTACTCTGTAATGCTGTAAACAGTAAATACTGGAGGAC
ATAGGTTTATTTTTGTTGTTGAACATAAAGAGTGGTTTAAGTGCTTATTGATATTATAGTAATGTAATCACAAAGAGGCA
AACATCTAGAAAGGACATGCACTTTACAAGTGTATGTACATAAGAAGACAATACTGTCTATTGCATGCTTTGGGAGCTAT
AGAAAAAATGTTATGACGTGTAGCATAAAGGCCTAGAACTGCTGGTACTGTCAAGTAAGTGTTTGCTTTAATTAAGAGAT
TTTGTACATTTTGTATAATATCCTACATAAACTTCACTCCATTTGCTATATGAATTCATAGCACATGAAGTGAAAAAGTT
AAATTAAGAGATGTGTTTTTAATAGTAGTTTTATAGGTAGTGGCTATCACTTACTATACTGAGTTAGTGTTATGTAGCTT
CCCAGTGTGTGAATACTGGAAGTGGATATCAAAAGTTAATCTTTGGATCAGGCACAAAATTGATAATTAATTGCCGTGAG
TATAAAACATACTTTTACACTTTAAAAAACAAAACAAAAAAAAATTTGGGTATAATTTTGATAGATTAAAATACTCAAAA
CTTATGCAGCAACAGTTGTATGACACATTAATTACTCAAATATACTGAACATGGTTGAGGGCAGAAAATGCACGTGTATT
TGTTGAGCCTTAAGAAACTGTGTGACTCGAGGTGCAGAACAATATAAATTAATATTTGGAGAAGGCACAACACTTACAGT
AAATTCAGGTGGGATATAAATTATCTTTCATATTAACAGTGTACATAGTTTTGTGATTCCTGAAAATGTGAATACTCATT
ACTGACAACGAGTCCACTTGTGCTTATTAAATTCATTGTCTGATGAATTTACGTAGTGGAACGTTCACAGAATACTGTAA
ATCCACGCTAGAATACATATCAAATATATTTAATGCTTACAGTAAAAATTTAAAGTAATATATATTTAATAGAGCAGTAG
AGAGTTATTGATAAGGGACTGAATAATGTGTGACTAATACTGGAAACAATAGAATCCACTTTGGTTCTGGAATGAAACTG
ATTGTAGAAAAAAGTAAGTGTACTTTTTAAAAAGCATTGTTAAGATCCTAAACTGGTTTATTGATGCTAAATACTATTTC
ACATTACAATATTACATAATGTACTTTGACCAGATGACCAGATCTGAAAATTCTGAATGAGTGTGTCTCGCATGGCGTAT
TTGACAAAGCAGTCTATTGCATACATTGGAGTCCATAGAGAAAATGTTATGAAGTATAGCAGTGTGTGAATACGAATGTG
GACAAATTGATATTTGGAAATGGCATAAAACTACTCGTGCAGTCAAGTAAGTGTTCGCTGTAATTAAGGAAATTTGTACA
ATTGACCACATGAATTTCACTACAAAGTGCAGAATTTAATTCTTTAAGAAGTGGAATTCTAATAATATTACATTTAGCTC
AAACTTGTTAAAGTGCTAGCTTGCATTATTTTTGCATGACTGTATCATGCTTGATGTATTTGATATAGAGTATAAGTCTG
TGTGAATCTTGGCAATGCCAGGATTATCTTCGGTGCTGGAACACGACTTATAGTAGAACCAGGCAAGTACATGACCTTAT
TTATGGAGACAAAACAGTCTATTTCATAAATCAGGGACTGTAGAGAAAATGCTGTGAGGTGTAGCAGTGTGTGTCTAATA
ACTTTGCAAAACTGACCTTTGGCAATGGCATCAAACTGCTGGTAGAGTCAGGTAAGTGTTTACTATAATTGTTATTTTTT
ATAACTTCCTAAATGAATTTTAACGAACAGTCACTATATGAATTCATAGTGTATGAAAGTACAAAGGTTATTTATTTAAG
AAGTGGAATTTTAATAGTACATCTAAGTAGTTATTTGTCTTATGTTTAGCACATTTGTAAATAAAGTATTTTATAGTTAT
ATACAGTGACATTCAAACATAATCAACATGGCTGCAGGCAGAAAATGCACATGTATTTGTGATGGCATAAAAAACTGTGT
GACTGGAGGTGCATCACAATACAAAGTAATATTTGCAGAAGGCGTGAAACTTACAGTAAATTCAGGTGAGGCATAAATAA
TCTTTCACATGAACATTTCATATATTTCACTAATAACATATTATTAGTTGTGTGTTGTATTTAGGTAGTGATGCATTTAC
AGAATACTGTAAATCAACTATAATGTACATTTCTGCTATGTAATTAATGTTTATATTTAAACTTAACATAATGTACTGTG
TAGAATAGATTAATGGAGAGTTATTGATAAGGGACAGAACAGTGTGTGACTTATTCTGGAGGTGACAAAATCTACTTTGG
CTCTGGAACACAACTGATTGTAGAAAGAAGTAAGTGTAATTATGTAAGTGTAACTCAAAATACACCCTAAAGCTCTAATA
TAGTGCTATAATTAATACATTGATGATTTCGCTACAAAGATATTTGACAACATAGGAAGTGTAGAAAGCACAAATGTGTG
ATCACTATTTGGTGTTCAACAGCACGCTCAGTTCCTAGGAATATAACAAAATGCGGGCAATGTAAATTTCCTTCATGCAA
ATTAAATTGTCAAACTTGATAAACTTGGTAACCTTTGTATCTTAAAATAATGTGTTTGTTACTTTTCCTACTAATTGACT
CAAGCTAAACTGAAGGAGCAAAATGTGGCGCAAATTTCTCATGATGAGAGCACACTTAGCTGCACATACTGAAAAAATAC
AAAAGTAACAATAAAATAAATGTATTCAGAAACTCAATATGTGCATAATAGTGTTTCTAGAACTCATCAAATATTTATAG
GGCTTTAAATATTGAGCTTTATTGTCTGTTAGTAAGTAATGTGTTTTAGAGTTTTACCGCGGTACTCAAATATACTCAAC
ATGGATGACAGCAGAAAATGCACATGAATTTGTCAAGCCATTAAAAAAAACTGTTACTGTGAGTGTAAAAGGATATAAAT
TAATATGTGTAGAAGGTGCAACACAGTGAATTCAGGTGCGATAGAAACCTTTTTATATCAACCGCATAAATGGTTTTGTA
ATTCTTGAAAACTTGAATATTTATTATGGACAACTAAGCTTCATTCTGCTTGTCCTTATTAGATCAGTTTTGCGATGTAT
TTAGCTAGTGAAGTGTTAACAGTATACTGTTAATCCTGTATAGTATACAATTCAACTAAATACTCAATGTTTACAGTCAA
ATTTAATGTAATATAAATAATAGCTTAATGGAGAGTTATTGATGAGGGACAGAACAGTGTGTGACTCAGTCTGGAAACTA
CAAAATCTACTTTGGCTCTGGAATAAAACTGATTGTAGAAAAAAGTAAGTGTATGAAGATCCAAATCCTATTTATCTGTC
TTAAGGTCAGAATGTTATGATGCACAAGATTATGATAGACCAGATAGAGCCTTAAGAACTACAAATATTAGATTTAAAAT
AGTCTTCATTTAAGTAGTATATAATTAGAAGAATAATTAATGAAATGATCTATAAATGAATGAATAGCTCGATTTATACA
TAATGATGCAAATCAGCAATTGTGCCATAGGCTTATTGTTGCCTCTGATACACTGGAGGCTATAGAAAAAATATTATTGA
GTGTAGCAGTGTGTGACTAATAACTTTGGAGGAAAACTGACATTTGGCAAAGGCATAAAAGTGCTGGTACAGTCAAGTAA
GTGGCTTTTAAGCTTTTCTAATTTATTACATGAATTTCACTACAAAGTGCAAAATTTTGTTCCTTAAGTGCAATAATATG
ACACTTTGAAGAACTGCATTTCATGTAGAGTATAATTCCAGTGTGAGAATCTTGGCATTACCGGGATTTTCTACTCATGT
TTCATGCAGACTTTTAGAAATACAAATTATAAAAGCTATACATGCTATAAATATTTCTGCACGAGGACAACATGCTTAGG
TATTTGATATAGACTGTAAGTGTGTGTGAATGTAAACAAGGTGATCTTTGGGGCTGGAACACAACTCATAGTTCAATCAG
GCAAGTGTTGTTTAGCTATTTTATTTTAAATCATGTTTTATAAAAGATTATTCAGGATACACAATTTAGGAATGGTACAT
GATGTTATAGATTATATGATAGAAACTTTAGTACAATAAGCTGTAAATATTGAATGATACACACGTATGTTTTAAGTTGA
ACTGGTGCTTGTTAGTTTTATATTACCGGTATCAAAATTATGCTAAATTCTAATAAATGTATATACATTATCTTATTTAA
GGAGGCAAAACCGTATAGTGCATACACTGTAAAAAAATTCACATAATTTTACAGTAACTTACTGGCAACCGGGTTACCAG
CAAAATACTGTAAAATACAATAAACAACAGTAAAGTACTGTAATATCTTACGTAGTATAAAATAACACATAATCCACTAC
ATTTGCTCATTTGGCTTACAATGTATAACCCAGTTGGCATTCAGGTTTTTTTTTATTTGTAATTTTTTATAGTGGGAAGT
AATATTTTTATAGAGAAAATGTTATGAGGTGTAGCAGTGTGTGTCTAATAGCTATGGAGGAAAACTGACCTTTGGCAAAG
GCATAAAACTGCTGGTACAATCAAGTAAGTTTTTGCTGTAATTAAGAAGGTTCACACTTTGTACAATATACTACACACTA
CATTCACAACATGAATTCATAGTGTGTTTATGTGCAGAAGCTTAATAGTACATATCAGTAGTATTTGGCTGTTAGTGTTC
TGTTGCTTCCCAGCGTGAATACTTTAGGTGGATATCAAAAGCTAATCTTTGGTTCAGGTTTTTACTGTTATGCGTTTCAT
CGGCAGAATAATTTGGATAGATTGTAAGTCTGAAAATCTCAGTCTTCTTTGTAACTTCCTAAGTAGAAATGTCTTTAATA
TTATGAACTATTTACGTTAATTTAAAATACAAATCTCAGGCAGGTTGTATGCAGGTTGTATCTGTACTACAGTATAGCTT
TAAAAAATCAGATACTCATTGTTCATGTTTCAACATTACTTTATTATTAGTAAAGAATGTATTTTATAGTTATAGACAGT
GATACTCAAATTCACTCAAGATTGTTGAAGGCAGAAAATGCATATGTATTTGTCAAGCTGTAAAAAAACTGTGTGACTGG
AGATGCAGGAGGATATAAATTAATATTTGGAGAAGCCATGAAGTTTACAGTAATTTCAGGTGGGTTATAAATAATCTTTT
TTAGTAACAGCATAAACGATCTTGTAATTCCTGAAAACATGAATGCTCATTATTTGCTCGCTTGTCCTTTTTAGATTAGT
TGAATGATGTATTTAGGTTGTAAAGTGTTCACAGAATACTGTTAATCCATTCAAGTGTACATTTCAACTATATACTTAAT
GTTTACAGTAGAATTCAATGTAATAGAGATAGCTAGATTAATAAAGAGTTATTGTTAAGGGACAGAACAGTGTGTGTATG
GAAACAACAGAATCTACTTTGGCTCTGGAACAAACCTGATTGTAGAAAAAAGTAAGAAAAGATTCTTAATCCTGTTTATT
TGTGTGAAGGATAGTTTGTCAAAACAATTATACATGATATTCTTCTTCCAGATAGAGCCTTAACTACAGGTATCAGATTT
AGAACGAGCTTTGTTTCAGTAGTATATAATTACAAATACACTACATTAAATGGTTCAAAATGAATTCATAACTTATTTTA
GTAGTAGTTTATACACAACAATGACGCAGCTCACATCTTTAGTGTTAGCGGCTTTATCTTACCACTTATATTGTTTACAG
CAGATTTACTTAAAATCTTACTTTAAAAATCTTTCATATTTTTGAAATGTGTTCAAATGATAGGTTACATTTCTGCATGA
GTGTCATGCATAGTGTATTTGATAAAACAATCAATAAAAAAACAAACAATATAGGGCTATAGAGGCTACTGAGAAAATGT
CATGAGGTGTAGCAGTGTGTGGATAATAACGCAAGAAAAGTGATCTTTGGCAAAGGCATAAAACTGCTGGTACAGTCAAG
TAAGTGTTTGCAGTAACAATTTGAACAATGTATTACAGGAATTTCATTACATCCAATAGATTAACTCATAGCGCATGAAA
GTGCAGAAGTTAGTTCTGTAAGAAATATCATTTTAATAGTTTATATAAGTAGCTATTTGTCTTTCGTTTAGTACACTGAG
TTAGTGTTATGTAGCTTCCCAGTGTGTGAATAGTAGAAGTGGAAATCAAAAGTTAATCTTTGGATCAGGCACAAAAGTGA
TAATTAATTCCCGTGAGTATAAAACACACTTCTACTAATTTTTTTGCATTTCAAGCTTTGAAACGCATGGATTATGCACT
TCATTGCCAGTTATAAATTTCATAGTTAAGTTTCAGAGTAAGTCTGAAAATCTCAATCGATTTTGTAACTTCCTTTTTCC
TATATTTGCCTCTAATTAACTATTTTACAATAATTAAAAAAAAACCCAAAAAATGTCATGCAGGTTTTATCCTATACTAC
AGTATAGCTTAATGTGCACGTGATGAAAAAAATACAATAATATGAAAAACAAATAAATTCAGATACACATTTATTTTTGT
TTTAGCATTTCTATAACCCTCAATTAACTATAGTGTCTTAATTATTGAGGATTATTATCCATTATTGTCTTATATATCGT
ATAATTATATACAGTGATACTCAAATATACTCAACATGGTTGAAAGCGAAAATTGCATATGTATTTGTCAAGCCTTAAGA
AACTGTGTGACAATGAGTGGAGGAGCATACAAAATAATATTTGGAGAAGGCACAACACTTACAGTAAATTCAGGTGGGTT
ATAAATAATTTTTCATATTAACAGTGCATAGGTCTGGTAATTACAGAAATCTTCAGTGCTTATTACAGAAAATTAATCTT
CATTCTGCTTGTCTTTATTATAATGCATAATGTATTTCGCTAGTGATATGCTTACAGAATACTTTAAATCCAGTATAGGC
TTCATTTCTACTTAATGTTTACAGTAAAATTTAATGGATTATAGGTTGACTAATAGAGTTAACGATAAGAGAGAGAACAG
TGTGTGACTAGAGACAACAGAATCTACTTTGGCTCTGGAACAAAACTGGTTGTAGAAAAAAGTAAGTGTGCTAAAAACCA
TTTAAAAAAAAGTATTACAAAGATCCTAATTCTATTTATTTGTGTGGAGGTCAGTTTGTGTGGAGGTCAGTTTTAAATAT
TCATGTTTAACATAGACTAGTTAAAGTAATTGTTTCTCTTATATGATTTTGAAAATAAGTGTAATTGGATCAAACTTATG
AATACCCAGTATCCACTAACAATGAAAAGTTTTGTGTCTTTTGTGTAGTGCACAATATTGGTAATCTATTTACTTAACTT
TTTAGATACAACTATGGGCTACATGTCCGCTATACACACACCTTTAAAAATAAACTGAAATTACATAAATCAAATGTATC
TGTAAATGAAAAAGGTGTAGGATTATTGATCAGGGCCAGAACACTGTGTGACTGGCAGTGGAAACCTCAAACTGTATTTC
GGCTCAGGAATCAAACTGACTGTAGAGAACAGTAAGTGTCCAAAACTAATCATTCATATTAATCGCATTTATGTGTGTAC
TGACTGGTTGGTGCATAATAATATACAAGATGTACCTTAAAACAGTGGTTCTTAACATTTCTGCAGCCCGGTACCCCTTT
AAATGTAAAATGATTTGAACCTAATCCATCTATTCAAATATTAACTCATTATTTTAATCTGTCCAATAATATTGGGAACC
TTTAAATGGTTTTAAATTAATTTATATCTCCGTTTGTACATAAAACAATGCATGGTGCAACCCATGAAACTTCTTGTTGC
TGGCTTTTATACTGTGTGAATGCTCAAACTGGAGTTGATAAGATCATCTTTGGTACAGGCACAAAGTTAATCACTATAAC
GAGTAAGTAACATTTATTAAGCATTACTACAGTCAGTATAGATTTAATGTTAAATTAACTCCTACAGTGATTATTTAATT
ATATCTGGGATGAAATACAAATGAATATTTGAAGTGACAATTTAATTATTTGAAGTGATCACTTGATATGATCATGTATA
TCACTAATGTTGGTTCCAAGTTGGTCCCAATATATTCAAAAAACACCTTGCAACAAATTGCTTCATGCCTCTAATATGCA
TCATATTAGTAGGAAGCAGGTTTTTGTGCAGATGTATAACTATGTGTGAGAAGCCTAGGACAGAAGTTAATATTTGGAAA
AGGAACAAAAGTCACAGTAATATCAGGTAAAGTATTATAACTTCCTATTCTTAAAGGCTTCTGTTGCCTGATTAAACTAA
TACATAGCTACTTTCAGCTAGTATCGCCAGAATTTGCGCAAAAGTTACATCAATATGTTTGCTTTATATTTGAAGAACTA
AGTGAGAATTTAGTGTTTAGTAGTTAGTTTAAATTAGTGACACTGATGACACACGATATTGTAAATCTACTACCCATATT
GTAATGCACAAAAATGCACAATATAATAACTTCTATTTATATTTCTACTACTACTACTACTACTCTAAATTTAATAATTT
ATATGCAAAATATTGCTTTAGAACAGAATATTGTTGCTCAGGAAAATGGCATTCATTAAAATGTAAACATTCAGAATGGT
ATGATCAGATGGGTAGTTATTTTGCTCTTACTCAATTTGCTGTAGACTTAATGTCTTATGGTTTTCAACTGTGTGAATGC
TGGAACTGGATACGGAAAGTTGATCTTTGGATCAGGCATAAAATTAATAATTAATTCCAGTGAGTATAATGGCTTATTCA
TTATATATTCATTATATGTTTTTTTTTCTGGTGTACAATGAATCTTCAAAATTAGTGAACATTCACAATAGTTCCAAAAG
GTATTTTTTTCCCATAAAGGTTAGGCAAACTTAAATGCAGTAATTTCAATCAACAACAAAGGGACTAATTTAAAAAAAAA
ATCTCAGATATAAACAGCATATTTTACTAGGACATGAATAACAGGTGATATTGGTCAATTATGGTATTATGCTTACTGTG
TACTCTGTAGTAATTAATTAACTTCATACACCAATTTTTATTAATACGTTTAAAATGTACTTATTATAACATATTTATAT
GTTTTATATTCCTTGCATATAATGGTTCAATGGAAAATATCTGATTTTGGATGTTTTGTTTAAAAAGCAGCACAGGTTAC
TGTAAATCTACTTTTTAAAAAAATTTAAAACAGTTTTTGGATATAGTTAAAATCTACAGATATACTATACACATGATTGT
TAAAATAAATACATAATAATATATAATATATAATGAAAACCATATCCATAGAATTATTGATCAGGGCCAGATCACTGTGT
GACTGACAGTGGAGGCTGGAAACTCTACTTTGGTTCAGGAATCAAACTGACTGTTGAGAAAAGTAAGTGTGCCGCAAAGA
GTAAAGAAATAGCATTTTAAAAACTTACCCATTTTTATTTGCTTACGTGCTGGTTTGCTTGGTGGAAAAATGACTTCATA
ATAACATGCAGGCTGTACCTTACAATAGTGGTTCTTATTTATTTATTTTAGCCGGGGACTCCGTTAACTATAAAACAGTT
TTATAGTTAACCTTGTTTATAGTTAAACTTGTTTACTTGTTTATAGTTACAATTTTATAGTTAAAAACAATCCATACACC
CCCCTCAGTACAGACTTATGAACGGATCTGTTCATCTATTGGAGCCATACAGCTTTTCAATCCTGAACTTTCTATTTATA
CATTAGTCTCAAGTTTATGTTAGTTAAAAGTCATTAAGGTATTGAGGTTTTTGTTTAAAATCTTTCAAATCAAGTAATCA
GTCAACCAGGATAATAATTATATGAACTCAATATAACTTATTAAAATAGTTTTCAATGATTTAATGGCTCAATTTGTACA
TTGAATAACAATGCATGATGCAACCCCTGAGGCATTTTGTTGCTGGCTTTTATACTGTGTGACTACTGGAACTGGAGCTT
ATAAGCTCATCTTTGGCACTGCCACAAAGTTAACAATTGAAACAAGTAAGTAAAATATATTTAGCATTACTGCCGTTTAA
TGTTAAGTTAACTCCTCCAGTGATTATTAAATTCTAGCTGGGAGGGAATACAAATGAATTCTGTAAGTGTAACTCCAATC
TAATACTTTAAACTAATCACTTACTTTATATGACAATATATACACCACTAGTGTTGGTTCCAAGTATAAAAATGTTCATT
TGTGGCCAATGACACAAAATGCCTGCATTAACAACCTTATATAATGTTATTAACCGGAGTGTCAACATAAATATAACTAA
TTGTAATGCTTGACTCGATTCAGGAACAGGTTTATTTAATTTCCATAAAACTGATTTAAAAAGTATTTATTATTTAAATA
TTCCCAATACATTTGACCGCTAATATGCATCATATTAGTGGGACACATGTTTTTGTGCAGATGTATAACTAAGTGTGAGA
AGCTCAGGACAGAAAGTAATATTTGGAAAAGGAACAAAACTCACAGTAATATCAGGTAAAGTTAATTAATATAACTTCTT
ATTCTGAAAGGTTTTTGTTGCCTGATTAGACTAATACATAACTACTTTTAGATAGTATACACAGAATTTGTGCAAAAGGT
GCATCAACATATTAGCCTTATATTTGAAGAACTAAGTGAGATTGATACTGAAGCATAATAGCAGAAAGCCATAAGTAAAT
TATATAACAAACATTACCTTAAACAGTTTACCAGTTACAACAATCTTAATTTTACGATATTTAAACTAGACCCAGTTTAA
TTTAGTGACACTGCTGGCACACAATTTTGTAAATCAACTATCCACAAGTTGTACAGAAATGCATAATATAACAACTTCTA
TTTACATTTCTAATTGTAACAAAATTCAATGAAATATATGTAGAATACTGCTTTAGAACAAAGTATTGTTGCTCAGGAAA
ATGACCTTTTTAACCAGAATATCACGAAACTAAGTGGAATATTTTTGAATGCTCAATAAGGTAGTTATTTTGCCCGTATT
CAATTTGCTGTAGACTTAATGATATGTAGTTAAACACTGTGTGAATACTGGAGGTGGCTATGGAAAGTTGATCTTTGGAA
CAGGCATAGCATTGACAATTAATTCCAGTGAGTATAATGGCTTATTCTTTATATATTCCATTGAACTTTTCCAGGGTTTG
TTACTTGTTTGGCTTGTGTTATGCATTTTATACTGTAGCTGGCATTTCACTGTTGAATAATATACGTTTAATTGGGAATA
ATACTATATACATATAAGGCTTAAACATATGCTTTATATGAATATAATAGAATAATATTTCACCAATAATAGGAAATGTA
TGTATTCCTTACATGGTTCAATGGAAAATATCTGATTTTGCATGTTTTATTTACAAAGCGGCACAGGGGACTGTAAATCT
ACTTTTTTTTTTTTTTTTTACATTTAAAGCGCAGTTTTTGGATATGGCTACAATGCACATATATACTATACATGCGATCG
TTAAAATAAAATTAAAACCATATCCATAGAATAATTGATCAGGGCCAGATCACTGTGTGACTGACAGTGGAGGCAGGAAA
CTCTACTTTGGCTCAGGAATCAAACTGATGGTTGAGAAAAGTAAGTGTGCAACAAAGAGTAAAGAAATAGCATTTTAATT
TGTTTAAAATTTTATTTGTTTACAGTCTAGGTTGCATTGTTGCAAAAAAAAAAATAAAAAATTAAACTCATCACAATATA
CAAGATATACCTTGAAACAGTGGTTCTTAATTTTTAGCCAGGGATCAGTTTACCTGTAAAATCATTAATATAGATCCCCT
TAGTATAGTATAGTATAGTGTAGTATAGAATTATGAACATAATTAAACTAAAACAAATATAATAATGTTAATAATGGGCT
GTGATTTCTGCTACGGTTTTAACAACAAACATACCTGTTGGCTATGTTTAACTTTCCAATTTGAGAATTATGGCCTTAAA
AATACAATATAAATTTTGTCTGTTATTTTTAGCCACTGTATATTTACATATGGGAGTCATTACATATTTTAAAATCAATT
AATGGCTCAAATTACATGAAAAAACATGACGCAACCTATGAGGCTTCTTGTTGCTGGGTTTTATACTGTGTGACTACTGG
AAGTGGAATTAATAAGATTATCTTTGGCAAAGGCACAAAGTTAATCATTGAAACAAGTAAGTTACATTTATTAAGCTTTA
CTGCAGTCTGTATGCTTTTAAAGGTGAATTCACTTTAACAGTGATTATTTAATTCTAGCTGGAAGTGAATACATATGAAG
TGTAAATTCAAATTAATACTTGGAACAAACCATTTTCTATGATTATATACACAGTACATCACTAGTGTTAGTTCAGATGA
TTTTTAGATGATTTTTGTATCATTGTACAGGAATGTGCAGAAATGTAGTAATTTTAGTCAAGTAAAATTAATTTCAAAAT
GTTAAATATAAACTATACATTTTGCTAATAACCTGTCATATTGGCAAATTTAATGGTATTTTACTTACTGAATTCCATAA
CTACAGAACTGTCATAACTACATATCTTTATACCCTAATGTTTATTGACATATGGTTTGTTTGAATATTACAGATTAATC
ATCCACGAACAATAGAACGTTTTGAATATTTCGTACATAGAATTCAATTTGTATGTTATATTTAGATAGTGACACAGGAT
AATGAAATTTCCACATTTGTAAATAAAAACATAGTTTCTAACTAATCTATTTAACTAAAAGCATAGCTCACGAAAACAGT
ATCTAGAATCTAGTATCTAGTATTATTGATCAGGGCCAGAACACTGTGTGAATGATGGTGGATTTAAACTCTACTTTGGT
TCGGGAATCAAACTGATTGTTCAGAAAAGTAAGTGTGTAACAACAAATAGTATTTTAAAGACTTGATTATAATAATTTGT
GTATAGTTCATCACTGAGATATTAGACTAGAGTTCGAACACTGAGTTTCCCTGAAGCATCATAACAATAATAATAATAAT
AAAAAAAAATCAAAGTTAACTGGTACAAAAACCTTATATTAAACATTACGAATCTACTTTGTCTCTGGAACAAAATTTAT
CATTGAGACAAGTAAGTAAGTAGCTAACAAAAATTAGCAACAAATAATACATTCAAAATGTTAGTAAGTGGATAACAAAA
TCGGGGAAAAAGTTGTTGGGTCATATTTTATATATGTATATACCCATTTAATGTATTCTTATTATGTACTTTTTCTTAAC
CAGTAGCGACTATAAATTTTCTATAAACATTCTCTAAGATTTTAAGATTTTAAGTTTTTTTCAGTAAAGTATGAAATTTG
AGATATACCGATGAAGTAAAAAATAATATGTAATAGAGTATTGTAATCAAAGAGTAGTCACATGGTCAAAGAGTTATTGC
TTAAGGAAAGTTGAGTGTGTGATTAACACAGGAGACAGAAGAATCTATTTTGGCTCTGGAATCAAACTAAACACCGAATC
AAGTAAGTGTTTAGCATTAAACACATAGCGTTAAGATGCTCTTAACTTTGTTACTTCTAGTGAACAGTACCATGTTTAAG
TTAATGACACTACTACAAACTGACTGTTGAGACAAGTAAGTTAAAAATATAAATAAAAAAAGTCGCTAGATAATATATAT
ATATAAATTATTTTGTTATGCTTTGTCAAAAACTAAAAAAAAATAAAATCTTAAAGACATTATCTAGGATTTTTCATACA
TGCTGGATATGACATTTACAAACCAAGTAATATACTTAGTATCAAAGTTAGCATAGTTGTAAGCACAATACTTGAAATAC
CAAGTTTACAATGTCAGAATGAGTTTTATTCAAAACTTAACTGTTGAAGTTTGTAAGAGCAGGTCACTACTACAAATAAG
TCTATATTTAGTAAAGAAACACAATGTTTTGTTAATAAATGTTTAGTGCCTCAAAATGACATATTCAAACACATCGGTTT
CAATTTCAAATACATATCATGAAACGCAATAGCGAATTTTACTCAAATGTATGAGACTAGTCACATGACCAAAGAGTTAT
TGCTTAGGGATAGTACAGTGTGTGAATAACAATAGAATCTACTTTGGCTCTGGAATCAAATTAATCACAGAATCAAGTAA
GTGTTTAGCATATATTTTTTTGGGGAAAAAATGTAATCTGTTAAATGGTGATACAAGTAGGATTACCAAAAATTATTACA
TAAAAAACACAATATCTATACGTTATTGTTGGTCCATAATGGAAAATCAATCAACTAGAGCCAATTGCACTAATATTTGG
AATATTACGGCAGTATATAATGATAAGGTAAAGCAAAATGTTAAAGTGGATATTTGATAAGACCTATTTCTTATGTAAGA
AAGTTTTTGCTGCAAGTCTCCATAATGTGTGAATGCTGGAGGTGGATATAAGATTATCTTTGGCACAGGCATAGTGCTGA
CAGTTCAAACAAGTAAGTTACTCATTAAATTGTTCATATTTAACAGATTTGGCCTTTTTTATTACAAGTGAGTATTGATA
AAAAACAAAACAAAACCTTGGAACTTGTAGAAACAAGGTAATGATTTTTATGTTTTGGTAAGGTTGTCACGTTACAACTG
TGCATATATTATTCTAGAATATAGTACAAAAAATATTACACAGTAGATTTAGTACATTTAGGTAGTGGCACATGATATTG
TAAGACTGGTCTTTTAGTTAAAATTATAGTGTTTGGCTACACCTACAGTCCACGTGTCTACTATACATAATATTTTAAAT
AAAGTGAAACGGAATGTAGGAAATGTAGCTAGAATATATCATAAAAAGATTTGTAGAGTTAGTGATCAGAGTCAGAACAC
TGTGTGACTGATGGTGGAGGCTTTAAACTGTACTTTGGTTCAGGAATCAAACTGACTGTTGAAAAAAGTAAGTGTGCAAA
GAGTAAAAGAAATTTCACTTTGTATTTATTTGTGTATACGCTGTGATGTGTTATACCTAAGTAGTACATAATTACTGGTG
TGTGCCATTAAATATTTAGGTAAAAATGGAGTAATTTAATAATAATTAAATTATTATACAATGCATCATGCAACTCATGA
GGCTTCTTGTTGCTGGGTTACATACTGTGTAATTGCTCAGGGTGGAGTTTATAAGCTCATCTTTGGCACAGGCACAAAGT
TAATCGTTGAAACAAGTAAGTAATTTAAATTATTAATAATTATTATTGCAGTGAGTACATTACTTAATTGCAGTGATTAC
TGAACTCTAGTTGGAATTAAATACAAATGAATGTCTTAAGTATAAATTCAATTCAAATACAATACTTGGAACTAAACACT
TTATATGAGCATATTTACATCACTGTAATTTTACCTATTACAGTTTTCATTTCTGTCCTATGATACAAAAAGTGCATCGA
CCTGAAAACAAAGCTAGAATGTATCATTAGCCAGAATGTCTACATAACTTTAGTACTTTCTGAAATGCTTGGCTGAGTTC
AATATATGTTACTTATATATGTCAATGGTATACAATTTTATGTGTGTGTGTGTGTGTGTGTGTGTGTGTGTGTGTGTGTG
TGTGTGTGTGTGTGTATATATATATATATATATATATATATATATATATATATATATATATATATATATATATATATATA
TAATACTTCCAATCAAAACCTTGCAACAAATATTATTTCCTAGTACTAGGAAGCATGTTTTTGTACAGATGTATAACAAT
GTGTGACAAATTCTGGACAGAAAATAATATTTGGAAAAGGAACAAAACTGATAGTAATATCAGGTAAAGTAGCAACTTTC
TATTCTTAAGCACTTTTGATCTCTGAACTAATACAAAGCTACATTTAGCTAGTATCAACAGAATTTGTACAAAAGCAACA
TTGATATATTTTCTTTGTATTTGGAGAGTTGCCGCAAAGCATCACAGTACAAAGATCATGGTTAAATGGTGGAACAAACA
TATCATCATACAGTCCACCAATTAAGATGCTCTTAACTTTATGTTACTTCTAGTGAACAGTACCATGTTTAAGTTAATGA
TACTACTGGCACCCGATATTGAAAATCTATTGAAGAATGCAATCTGTATCTACATTTTGACTATGCACTCATTGTGTAGA
ATAAAATCCAATGAAATTAAGCAGAAATACTCCTATAGAACAGAGAATTGTTGCTCAGGAAAATAACAGTGTGTGACTGA
CACTGGAACTAAGAAAATCTATTTTGGCTCTGGAATTAAACTGACTGTTGAGACAAGTAAGTTAAAAATATAAATAAAAA
AAAGTCGCTAGAAAAAAAAAATATACATATATATATATATATATATATATATATATATATATATATATATATATATATAT
ATATATATATATATGTATAATTTGTTTTGTTATGCTTTGTCAAAAATTAAAAAAAAAATCTTAAAGACATTATCTAGGAT
TTTTCAAACATGCTGGATATGACATTTAAAAACTAATAAAAAGTTAATTTATCCTTACCAGATCTTAAGTAATATACTTA
AGTTAGCTTAATATACTTAAGTAATATCAAAGTTAGCATAGTTGTAAGCACAATGCTTGAAATACCAAGTTTACAATGTC
AGAATGAGTTTTATTCAAAACTTAACTGTTGAAGTTTGTAAGAGCAGGTCACTACTACAAATAAATCTATATTTAGTAAA
GAAACACAATGTTTAGTTAATAAATGTTTAGTGCCTCAAAACGACATATTCAAACACATCGGTTTCAATTTCAAATACAT
ATCATGAAACGCAATAGCGAATTTTACTCAAATGTATGAGACTAGTCACATGACCAAAGAGTTATTGCTTAGGGATAGTA
CAGTGTGTGAATAACTATAGAATCTACTTTGGCTCTGGAATCAAATTAATCACAGAATCAAGTAAGTCTTTCACATTAAT
TATGAAGAATTCTGTTATGTTAAAAAATGCTAAATTAATCTTTCAAATTACAACATGCGTATGGTTACCCATCTTAAATA
CACCGCTTGTATTAAAATTCTGAAAGATTTTTTTATTCGACATTTTATGTCACTAAACGAAAAGAACTAAACAATAACAA
TAACAATAACCATTGATAGTGACACAAATTAAATGCCATATGAGATGAACTGTATGATGCGATTAGTATGCAATAAGAAT
[truncated: 1,251,572 more chars]
