# Supplementary material for: A Comprehensive Annotation of the Channel Catfish (Ictalurus punctatus) T Cell Receptor Alpha/Delta, Beta, and Gamma Loci
Source: Front Immunol. 2021 Nov 25;12:786402. doi: 10.3389/fimmu.2021.786402 (PMC8656973; doi:10.3389/fimmu.2021.786402)
Supplement: Supplementary file 3 [file DataSheet_3.fasta]

>TRB contig  (1,887,825 bp)
catctattcatagctgtacttattcttgctagctcatttggaaaacactagtgtcacatgttcacagattagcgctata
tatcagagagcctgcgcaatagagattacattatcacatgcaaatttgttttaaagtatactacaaacgtactatagga
cttaggattagaatttatcaacagtgacacttctgcagtttgtggacgttaaatgaagatcaacatcagcttgcgctta
aaataaattccacacacagttttgtacattggacatttgtgcttgctaacctgtccgagttggctgctagtacactagt
taagtcaatcgtccaatccagcctcctgactaaccaactgactgtgaaacgccactttttttaatgtgataagtgacag
gaagtgatgtattaaatccagtgcgaaagtttgtgcccccctctatcttggatctgcagcatacatggcgaaatcggtc
aaaaatccgagtttgcatgggaatgttcaccgacgtagaaataaaagtttgatgcaaacccactgaagagcacaaattc
aattagaatgaatgtaattttgctcaaccaatcagagcagagagagaaacacacacacacacacacacacacacacaca
cacccgcatcaagtatgctccacaacacacaacaatagagcaagtcagcactgcattgacattgttcagacacacacac
acacacacacacatacacacacacatacacacacacacacacacacacacacacacacacacacacacacacaaaaccc
aaccacaataatgacaaacatcaatgcaacacaacagcagcttgaaatgtggacacacgtgagcaatgcacagagcgca
tacatgttaacacacacacacacacacacacacacacactcctcctaacctgtctgacttaaagctatccagaccagca
actaattgatcacagtcttcacacacacacacacacacacatacatacacgtgcacacacacacacacacacacacaca
cacacacaacacaccgctttagcattctgtccatcagatgagcatcggcgtgcgctggctggaggcaaacgttgccttc
tgatggcggtagcagtgatacacacatgcagcacatgcacacagcctgagagacacgctacgttggctaacaccggcta
gcgcgacacgtctctcacccctctctctctctctctctcactctctctctcactctctctctcacacacacacacacac
acacacacacacacacacacgtccaagcgcgctttcgcattgcaacacatccagcagctgtgtgttgatcctagatctg
tcagcctcgcgactcacacatacacacatacatacacacatgcatctctctctctctctctctcgttctcacacgcccc
ctccctctctccctctcaccctctctccatctctccgccaggggaaaaaaacaggaggaaggaaaagaacaaccggtac
ctgtatatgaaccagacgctgcgattcagaggcccgagcgacggccaggaagacgagagcgaaagggagagagagagat
cctcctctccgcatcctcccttcgccatttcccccctccctcctcctgctcgtcttccagcagccggagagaagcgagg
agcgagcacggcacgaaagaggaaaggaggaggaagaggaggaggaggaggagaaagacagagagatggagagagtgag
agcgagggcctggctctcccaaccccttcatacttaagacagagcaagggagagagggagagagagagagagagagaga
gagagagagagagagagagagggatggttgactgcgacagaggaggagggagtgagagagagagaaagcaaggaagtga
gagagaatgcaagtgtgttgggatggagagaaggacagaaggaaaactgggtgactgggtttgtttgcagagaatctct
ctctcgctctctctctctctctctctctctctcactctcctgtcacacacacacacacacacacacacacacacacaca
cacacacacacacacacacacacacacacacagttgatcagacaagttgcaaagcaacaatccaagtagtgcatgggaa
cgatacaatcacacactcatctgtccatcagatccttccttcatttcctttccactatgtccctccatcctgtccctcc
atcacatccgtcaatcacatcactccatcacttctctctgtctattacatccttccatcacatcactccatcacttcct
tcaatcacttcaatcacttcactccatcacctctctccgtcacatcctttcaccacatcacttcctcatatccctccat
cacatccctccatcgcgtccctccatcacattcctccatcacttcatcacatccttcaatcacttcactccatcacctc
tctctgtcacatcctttcaccacatcacttcctcatatccctccatcacatccctccatcgcatccctccatcacatga
ctacatcacatcactccatcacatctctcaatcatgtccctccatcacatcactacatcacatccctccatcacatccc
tacatcacatcactacatcacatcactacatcacatccctccatcacatccctccatcacatccctccatcacatccct
acatcacatcactacatcacatcactacatcacatccctccatcacatccctccatcacatctctcaatcatgtccctc
catcacatcactacatcacatccctccatcacatccctccatcacatccctccattgcatacctccatcgcatccctcc
atcacatccctccatcacatctctcaatcatgtccctccatcacatccctccatcacgccaggtccctccatcacatct
ctcaatcacttcactccatcacctctctcagtcacatccttcttccacatcattacatcacgtccctccatcacgtccc
tctatcacatcacatccctccatcacatctctcaatcacttcactcaatcacctctctttccataacatccttctatca
catccctccatcatgtccctccatcacgtctgtcaattacttcaatccatctcatccatctatcacatcctttcaccac
atcacttcatcgcatccctccatcacatccacctatcacatcccttcatcacaccgcaccgtaaaatcccccatcacat
cctttcattgtagggctccatcacattcctctctccttctaatgttgagtgtgttatatgatgtgttcctctggttttc
ctattcagcactttgctcagggcatgtcacggagagagagacagagcgagagagagagagagaccaagagagaggctga
gacactgtaacactaggtgtcactagatacttaatgttcttattactttgtcgatgaacaaaatccaaacaatctcctt
cgctcatcagaatttgtaacagttctcctgcctgcccgggagctcaacgaaaacatcaacaggaagctcgtctggagag
ttgccttttaaggtaaaaagggcgggactgggcagtcctgtttgcattggattgcagggaaaaaatcccaacagaagac
tgaagtgtatctgaaagtgtcaggattcatcacagcgcaatattgtgatgttctccagtaaagctgtgaaagtctatta
aaaatgaaataataaaaaaaaacaacaccggcgtgttaattatattaatgatttttacatgaatctcggactatatgtc
catgttgaagaggctggacatcagatttagtggggacattgtgtgactttcaaagtttcccgaatcaaatcctgagcta
atgaagtgctcatccgaaacctgttgtttattttcctccatgtgtctctccaccccatctgcttcctcttcctgccgtc
tgtccacctgacctttactcttcctcctcctcctcctccttttcctcctcctcctcgttccctttcgtcctttaaactt
tctctttacagagttattttaatgacctgatgtgcacaccaccacccccctgacgcccacgttactctctcaacttgca
tccaaactccacatttcttctacgccacgcacacacacacacacacacacacacacacacacacacacacacacacaca
gacgcagatccctccccctaccagcacaacctgcgacgtccgtaaacaaagcagaaggcatgaatgaaaatagatcgac
aggaaacaggtagacgtaaccaccctcaaaggaacgacaggaatggagacggagatggacgagcagcacagagaaagag
aaacggcggagagagagagagagagagagagagacagagagagagggggggacgtagagctggagaagagcaggactca
catcatctccgtcagcgctgctttcctaacgtggcgatgttgttcttcttgaaggatccctctctctctctctcttcct
ccctccctatcacccgccctccctccttcccttccttcttcgctttctccctctccttcactctcactcgctatcacat
cgtcgccttgaacatccaccgacaaacactctgctttttctctgtttcggctcgctacatcacgtcacagcgagttcac
ggcacgtgcgaagcaatgagaacgagggaaagggatacagacagagagagacagagagagagagagagagagagagaga
actacaggagagagagaagagagagagagagagggatccttcaagaagaacaacatcgccacgttaggaaagcagcgct
ggacgagatgatgtgagtcctgctcttctccagctctctacgtccccctctctctctgtcttctctctctctctctctc
tctccgccgtttctctttctctgtgctgctcgtccatctccgtctccattcctgtcgttcctttgagggtggttacgtc
tacctgtttcctgtcgatctattttcattcatgccttctgctttgtttacggacgtcgcaggttgtgctggtaggggga
gggatctgcgtctgtgtgtgtgtgtgtgtgtgtgtgtgtgtgtgtgtgtgtgtgtgtgtgtgcgtggcgtagaagaaat
gtggagtttggatgcaagttgagagagtaacgtgggcgtcagggggtggtggtgtgcacatcaggtcattaaaataact
ctgtaaagagaaagtttaaggacgaaagggaacgaggaggaggaggaaaaggaggaggaggaggaggaagagtaaaggt
caggtggacagacggcaggaagaggaagcagatggggtggagagacacatggaggaaaataaacaacaggttcggatga
gcacttcattagctcaggatttgattcgggaaactttgaaagtcacacaatgtccccactaaatctgatgtccagcctc
ttcaacatggacatatagtccgagattcatgtaaaaatcattaatataattaacacgccggtgttgtttttttatttat
ttcatttttaatagactttcacagctttactggagaacatcacaatattgcgctgtgatgaatcctgacactttcagat
acacttcagtcttctgttgggatttttccctgcaatccaatgcaaacaggactgcccagtccgccctttttaccttaaa
aggcaactctccagacgagcttcctgttgatgttttcgttgagctcccgggcaggcaggagaaactgttacaaattctg
atgagcgaaggagattgtttggattttgttcatcgacaaagtaataagaacattaagtatctagtgacacctagtgtta
cagtgtctcagcctctctcttggtctctctctctctctcgctctgtctctctctccgtgacatgccctgagcaaagtgc
tgaataggaaaaccagaggaaacacatcatataacacactcaacattagaaggagagaggaatgtgatggagccctaca
atgaaaggatgtgatgggggattttacggtgcggtgtgatgaagggatgtgataggtggatgtgatggagggatgcgat
gaagtgatgtggtgaaaggatgtgatagatggatgagatggattgaagtaattgacagacgtgatggagggacatgatg
gagggatgtgatagaaggatgttatggaaagagaggtgattgagtgaagtgattgagagatgtgatggagggatgtgat
gtgatagaggacgtgatggagggacgtgatgtaatgatgtgaagaaggatgtgactgagagaggtgatggagtgaagtg
attgagagatgtgatggagggacctggcgtgatggagggatgtgatggagggacatgattgagagatgtgatggaggga
tgtgatggagggatgcgatggaggtatgcaatggagggatgtgatggagggatgtgatggagggatgtgatgtagtgat
gtgatggagggacatgattgagagatgtgatggagggatgtgatggagggatgtgatgtagtgatgtgatgtagtgatg
tgatgtagggatgtgatggagggatgtgatggagggatgtgatgaggatgtgatgtagtgatgtgatgtagtgatgtga
tgtagggatgtgatggagggatgtgatgtagtgatgtgatggagggacatgattgagagatgtgatggagtgatgtgat
gtagtcatgtgaggagggatgcgatggagggatgtgatggagggatatgaggaagtgatgtggtgaaaggatgtgacag
agagaggtgatggagtgaagtgattgaaggatgtgatgaagtgatggaggaatgtgatggagggacgcgatggagggat
gtgatggagggatatgaggaagtgatgtggtgaaaggatgtgacggagagaggtgatggagtgaagtgattgaagtgat
tgaaggaagtgatggagtgatgtgatggaaggatgtaatagacagagagaagtgatggagtgatgtgattgacggatgt
gatggagggacaggatggagggacatagtggaaaggaaatgaaggaaggatctgatggacagatgagtgtgtgattgta
tcgttcccatgcactacttggattgttgctttgcaacttgtctgatcaactgtgtgtgtgtgtggtgtgtgtgtgtgtg
tgtgtgtgtgtgtgtgtgtgtgtgtgtggtgtgtgtgacaggagagtgagagagagagagagagagagagagagcgaga
gagagattctctgcaaacaaacccagtcacccagttttccttctgtccttctctccatcccaacacacttgcattctct
ctcacttccttgctttcctcttctctcactccctcctcctctgtcgcagtcaaccatccctctctctctctctcctctc
tctctctctctctctctctctccctctctcccttgctctgtcttaagtatgaaggggttgggagagccaggccctcgct
ctcactctctccatctctctgtctttctcctcctcctcctcctcttcctcctctttcctcctttcgtgccgtgctcgct
cctcgctttctccggctgctggaagacgagcaggaggagggagggggaaatggcgaagggaggatgcggagaggaggat
ctctctctctccctttcgctctcgtcttcctggccgtcgctcgggcctctgaatcgcagcgtctggttcatatacaggt
accggttgttcttttccttcctcctgtttttttcccctggcggagagatggagagagggtgagagggagagagggaggg
ggcgtgtgagaacgagaagagagagagagaggatgcatgtgtgtatgtatgtgtgtatgtgttgagtcgcgaggctgac
agatctaggatcaacacacagctgctgggatgtgttgcaatgcgaaagcgcgcttggacgtgtgtgtgtgtgtgtgtgt
gtgtgtgtgtgtgtgtgtgagagagagagtgagagagagagtgagagagaagagagagaggggtgagagacgtgtcgcg
ctagccggtgttagccaacgtagcgtgtctctcaggctgtgtgcatgtgctgcatgtgtgtatcactgctaccgccatc
agaaggcaacgtttgcctccagccagcgcacgccgatgctcatctgatggacagaatgctaaagcggtgtgtgtgtgtg
tgtgtgtgtgtgtgtgtgttgtgtgttgcacgtgtatgtatgtgtgtgtgtgtgtgtgtgaagactgtgatcaattagt
tgctggtctggatagctttaagtcagacaggttaggaggagtgtgtgtgtgtgtgtgttgtgtgtgtgtgttaacatgt
tatgcgctctgtgcattgctcacgtgtgtccacatttcaagcttgctgttgtgttgcattgatgtttgtcattattgtg
gttgggtttgtgtgtgttgtgtgtgtgtgtgtggtgtgtgtgtgtgtgtgtgtatgtgtgtgtgtatgtgtgtgtgtgt
gtgtgtgtgtctgaacaatgtcatgcagtgctgacttgctctattgttgtgtgttgtggagcatacttgatgcggggtg
tgtgtgtgtgttgtgtgtgtgtgtgtgtgtttctctctctgctctgattggttgagcaaaattacattcattctaattg
aatttgtgctcttcagtgggttttgcatcaaacttttatttctacgtcggtgaacattcccatgcaaactcggattttt
gaccgatttcgccatgtatgctgcagatccaagatagaggggggcacaaactttcgcactggatttaatacatcacttc
ctgcacttatcacattaaaaaaaagtggcgtttcacagtcagttggttagtcaggaggctggattggacgattgactta
actagtgtactagcagccaaactcggacaggttagcaagcacaaatgtccaatgtacaaaactgtgtgtggaatttatt
ttaaagcgcaagctgatgttgatcttcatttaacgtccacaaactgcagaagtgtcactgttgataaattctaatccta
agtcctatagtacgtttgtagtatactttaaaacaaatttgcatgtgataatgtaatctctattgcgcaggctctctga
tatatagcgctaatctgtgaacatgtgacactagtgttttccaaatgagctagcaagaataagtacagctatgaataga
tgtttaaacagagtattagtggcattttatgctagcatatacagtctggaatgtcaagtgagggacatggagtaaaaac
tcttccaaaaatgataacgcttatgatgttcttcactaaccaatcaccacaacgcttcactaactaatcaccataacgc
ttcactaactaatcaccataacgcttcactaactaatcaccataacgcttcactaaccaatcaccataacgcttcacta
accaatcaccataacgcttcactaaccaatcaccataacacttcacctaccaatcaccataagcttcactaaccaatca
ccataacgcttcactaaccaatcaccataacgcttcactaaccaatcaccataacgcttcactaactaatcaccataac
acttcactaaccaatcaccataacgcttcactaaccaatcaccataacgcttcactaaccaatcaccataacgcttcac
taaccaatcaccacaacgcttcactacactaatcaccataacgcttcactaactaatcaccataacacttcacctacca
atcaccataacgcttcactaaccaatcaccataacgcttcactaactaatcaccataacgcttcactaaccaatcacca
caacgcttcactaactaatcaccataacgcttcacctaccaatcacataacgcttcactaaccaatcaccataacgctt
cactaaccaatcaccacaacgcttcattaactaatcaccacaacgcttcactaactaatcaccataacgcttcacctac
caatcaccacaacgcttcactaactaatcacataacgcttcactaactatcaccataacgcttcactaaccaatcacca
taacgcttcacctaccaatcaacaaaaggctggaaaagcaagtgtagttaaaaagaaacatctggaggtgattgggaca
ggtcagtaagatgattggtataaaagaggatcttagagaggcggagtctttcacaagtaaagatgggcagaagttcacc
aatctgcgaaaaacttgtggaacaatttcagaataatgttcctcagtgtaaaattgtgcagactatgaataatctcatc
atcttcgggccctcaggcagcactgcattaaaaacaggcctgattctgtaatggagatcactgcatgggctcagaaaca
cctccagaactcatatgaacatgattcagaaatgtatccgtcttctctggaccaaagctcatttaaatggactgaggga
acgtggaaaactgttctgaggtcagacggatcgaaatatgataaactaaagaggactaaagaggagagggaccatccgg
ctttttatcagcgctcagttcaaaagcctgcgtctctgatggtatgatggtgcattagtgcctatggagtgtgcagctt
gcacatctggaaaaacaccatcaatgctgaaaggtatatacaggtttaagagcaacatctgcttccattcaaattccat
cccatctttacttctgaaagactccacctcgctaagatactctttttatacccaatcaccttactgacctgttgccaat
taacctaattagttgcaaaatgttcctccagctgtttctttttactaacacttacttttgcaggcttttgttgcccccg
tcccaactattttgagacgtgttgcggccatcgaattcaaaatgaccttatttttaccttaaaacagcccatttcctca
gtttaaatgttttctacgttctattctgaataacacacgggtttatgagattcgcaaatcactgcattctgtttttatt
tacattttacacagcgccccaacttttttggaattggggtcgtattactcttgtggagcgttcatcatgagtccctgtg
aatgagctgctactatagaatcgataacgtatcggaccaagcgcgttaatattaacctgttgttcacgtcacagccgga
gctttaacctcctgaccgatcagatttgagcgttcaaccgtgccgtggtataaaacatacaacggtgttttagtgtgta
ataaacacttatacaaatcgtgttgtaaataaacatgtttattttttgctgtcacatttcactcctgtcagttttcccg
ttttttttatttatttatttttttttttttggtggatgctggagagaacggtcacagttggcatctcagtttattgagt
aaTGTGTGTGTGTGTGTGTGTGTGTGTGTGTGTGTGTGTGTGTGTGTGTGTATATATTTATATATATATATATATATAT
ATATATATATATATATATATATATATATATATATATATATATATATATATATATATATATATTTGTATTTGTATATTTA
TATTTAATATATATATATTTATTTGTTTGTTTGTTTGTTTATTTATTTATTTTTTCAGGGATCTTTCATTCCCTGAATG
ATCACCTTTTGTTGTTTTTCTGTCTGTCTCCTGTCTGTGTGGAATTTGTGCCAGTTACGATAGCAGTCTTTGAGAACAG
GAAATGTGCGGTAGGATCACGCTATGCCCCATATAAGGAAATCTCTAAAGGGGTCAACAGCACCATCACTTTCAGTGTG
TTTGTGTGCGTGTGTGGTGTGACTTTGTGCTGTGTATGAACAGTAAGTCTGTTTGACGTGGGTTCAGATTCATCCCTCA
TAATTTGACCGCAGAGGTGCCTCTCTACACCACAATGGTATGTCAAGCTCATCTGAGCTTGAAATGTGACACTATTGGA
GTCACCAAAAAAGCACTTGATACACACACATACACACACACACACACACACACACACACACACACACACACACACACAC
ACACACCAAGTTCAGTTTACTCTGAATACTAACGACCGTTTAATCATTTAGGTGTCTGCTTTAATGCTGTTAGTAGTTT
ATTTGGTTGTGTGTGGATTCTTTTAATAATTCTGAATTCTTTGAAAAGTGACAAAATAATTCCCCCAATAGCTGATGAA
GGTTTAATCTATCATGTTTTTTCTGCTTCACTGTTTGTCTGACATTGTCTGACAGTAGTGAACATGATGTACTTAGACT
GGGCAGATACAGGAACTAACAGGGCAGCTACAGGGGAAAATACAAGGTGTACATGATGCCAGTACCGCAGCCTGACTCC
TGCTGTGCAGTTCACCAAACAATAGAATACATGTGTGCCATGGACTCCTGAAGAATACACGGATACGATGAATAAGATC
AGAGGGCATGGTTAATTCTTTCTTTAGGATGTAGCACACAGAAAGGCAGTGCAACACAAACACACCCCACCTAAACCAA
GTCTGGCAAGTCAGTCTTTCAGCTGCTATTTGCATTAGGTACGATTTACACTGAAATATTGGTCAGACATAATATAAAG
GTTTACCTTGTAACTGCTCTCAGAGTTTATATGACAGAGAGCAATATGTAGCAGAGTTATTCTGTTTTCTGAGATTCAC
TAGTGTGTTTTATAGGAAAAAGCAATGGTACATAACTTTAAAATATAATTAGGACATTTTTAAACTCTGAGTAGCAGGT
GGTGTACCCAAAGTAGTAAATGTTGCAGGGAAAGAAAAAAAAAGTAATTACACTTGATGACTAGATTTTTCATCTTCAC
CCTGCTATTTTCACAAGGATTAAAAAAAAAGAAGAAAAAAACAGTAAAACAATAGAACAAAGTACTAGTCAAAAACACA
CTGTTCCCAAACCTTCAGCATTTGTGAGGATGTTATTTTATTTTTTTAATCAACATTTCTAAAATTTTGATCTTCAATG
GTTCAAGAACAAGTTGGTCAGATGAAGTTGACGGCATGAATCTAGTGCCAAGGAACACCCCCTTTTGGTGTGCATATAT
TCTGTCATCTGGTGTACCATATATTAATAACAGATATAATGAGTCTTTATTGGTCACATATACAGTAGAGCACAGTGAA
ATTGCACAGTGAAGCTTGTCAGGAAGCTGGGGTCAGAGCGCAGGATCAGCCATGATGCAGCGTCCCTGGAGCAGAGAGG
GTTAAGGGCCTTGCTCAAGGGCCCAACAGTGGCAGATTGGCAGTGCTGGGGCTTGAACCCCTTACCATCCAATCAGTAA
CCCAGAGCCTCAACTGCCAAGCCACCACTGCCCCTATGCAGTATATTCATATGTGTACAGTGCTGTGAAAGTATTTATG
ATTTCTGTGACTTGCTGGACAAGTAGTTACTGTGCTCTTGGAGGAATCTGGGGAGGTCGGTCACTTCTGGGAAGGTTCA
CTACTATGCTGAGTTTTTCCATTTGGAAATAATGGCTCTCACTGTGGTTCTTTGGAGTCCCAGAGACTTTGAAATAGGT
TTGTAACCCTTCCCACACTGATGTATTTCAATCACCTTCTTCCTCCTCATTTCTGGAATTTCTTTCAATTTTGGCATAG
TGTGTTACTGGGTAAAACCTTTTAACCAAATTCATGCTGTTGAAAAAGTTCTATTTAAGTGTTGATTTGATTAAACAGG
GTTTGCAGTAATCAGACCTGGTTGTGTCTAATCCAGCTGAACCCCATTAAGACTGCAGTTTCATAGATTTGAGGAATTA
GTAACTATGGGGGCAAATACATTTTCACACAGGCCCAGTTGGTATTGTATAACTTTTTTTGCTTTACTAAATGATGTTT
TGGTAGAGAGGAGTCAGTCCATGTGAAAGGTTTTGAAGATACTTTGAAGATTTGAAGATTCAGGGTAACTGACTACTAC
CAGGAACACCTACAACAATGGTTTAAAAATTAACACATGTATATAATTTTCTCACAGGATTAAGATGTTTTTCACCTAT
GTGTTTCACCTAAATTGGCAGCTTCTGTCCTAGCAGGTGTTGAATATAGTGCAGGTCACATCAGACAAGTGTGTGAAAA
GCCTTGATGCAGCCTTGATGCACGAGATCGATAGGTAAGTTGCTTTTTTGGGGGGGGTGTCTGCCAAATTAGTAAATGT
ATATCTACAATGTACGTATCAACGAACTAAAAACTGGAACTGTGATTCTTCATATCACCAAGTGAATATACCGACGTGT
ATTAGGAATTCTAACACAATTCTGTACATTGTACACACAGTCAAAGCAATAGATTTAATGGTATGAGTCTTGCTGAAGC
AATGTAATGCATAGTAATGAAGGGACATAAACACACACTCTCTGAATGCATGCTCCAGGGAGTGTTCCTCAATTTATTC
CAGACAACACACATGCACAGAATCTCGACATGACTCATGGACCCTTTTTTTTGTTCAGTTCACTTTAACAGGCCTGGAG
TCTAAAACTAGCAGAGCTCATTAAAGACAGACAGATGTAGGTCAGTTCACTTACCGAAGAAATGAGAGAGAGAGACCTC
ACAGGAGTAACACTTCCCAACATCACTATCAGTTTAATACTGCATTACAACTTTTCAAATCTCAAACTGATGATTGCAT
TGATAAGTTTAGAACACTAATGGAAAACACTGCATTCAGAAAACAGTGGCATGGTAAATATAGTAAATATAGCTACTGT
AATTTGTTTGATGATAGAGCTAATGTACTCTTTGACTAATACCATTAACTAGCCTTGTTCTTTTGATAGTACACTCATT
CAGCTGACACTGAACCTCTTGCAACTTCAGATTAGCATTCCACACTTTACATTTCTTATGTATGCAAAAGAGGCTAAGC
TGTATGAAATGAGAGGAATTTGATGAATGAGGCATTGTCATGGCAAAAAAGACACTGGAATCGCATTGAAACTGAACAA
AAGCAGAGGACTGGCCTCAAAAGCTCACTGGGTGTTTTGTAATGAGTTTTTTGTATTCTGGTGAAGCAGCGGCTGAGAC
GTGAATGGATCTGAACTGGTGTGTGACAAATAAGCTGTGAATCATGGGAGCAAGCTCATCCATGAGTAATGCGAAAATG
TAGGCCAGGCCCATAGGCCAGTGTAGACACTCTACTGTGTCTGAGGAACGAAGTTCAAACATGTTTATGATTAGTGAGA
AAAATGTGTGTGGTGACCTTAAATTTCAACTATAAAAAGGTCTAAAAACTGAACTGAAATATGAATATTCACTTTTTTG
CAGGGTTAAAGCATTTTAAAGTCTAGTTGCACCCAAAAGTGAAAAAAAAAGAGAAATTGCATTTAAAGATTTCATTCCA
CATCTACATTTATAACCTAATCTACATTACTGCCAGATTTGAAAGAATAATGCACTTATTATTCTTTCACTGAGATTAT
CAGCATCATCCATGTCAGTCTCTGTCTCTTCACCTGAGGTAGAAGTCACTCGGGACATTCAAACACAAGCTCATTCTCA
TCTATTCACTCAACCGACATCTGCTCACGCAAACATTGAGTAAATAATCACTGTTTAATTTAGTCACTTCTTTTCTTTT
GTCTTTTTTATTAGGTCACATTGAAAAACTTTGCCCTCTGTCATACAGAGTGTGTTAGAGCTTTTCTCGGTTTTAATGA
TAATCAGTTCAGGAGCATCGTAGACATTTTGATTAGGCTTATGTCAATTTCACTACAGCAGATAGCTCTGCAACAACAT
GCTCAAAGTGTGCTATTCTTTGTCTGAGGAAATGACACTTAGCTAGCAAGGTTGTAGGCACCTTTAGGCAGACTGACTG
CATTTACTGCTGCTTTTGTTAAACTGGCTCTTTACCCAACATGATCTTAGGCAGATGCCAAAGCATTCTTAGAAAGTAT
TTCCACATTGTTTTGGTAACTTATATTTGTTTTCTTGCAGATGTCAAAGAATATTATTGGCAAAATAATTTTGCCAATT
TTTTACCGTTTTGGTAAACAATGTTTTTTTTCATCATTGTCTTTGGCTGTTTTCCAGAATTTAACCACTCCGATATCTG
ATAGATTTCTCACATGAATATTTATTTACATATCAACAATCCTGAAGTCAAGCTGTTTGAAACTAAATTATAACAAGTT
AAATATGTTTATAATGAAAATGTTTTGAAGAAGGCTCTCTCTTACAGTTTGGAAAGTGGCTGTGGGAATTTGTGACTGT
TCTATTACAAGAGCATTAGTGAATTTTGCGCACTGATGTCAGATGAGGGGGTCTGGCACACAGTCAGCATTCCAATTCA
TCCCAAAAGTGTTCAGCAGGGTTGAGGTCAGGGTTCTGTGCAGGCCACTCGAGTTCTTCCTCTCCAACCTTGAAAACCA
TGTCTTCATTAACCTTGTTTTGTGCACAGGTACAACATGCTGGAACAAGTTTAGGCCCTTTAGTTCCAGTGACAGGAAA
TCTGAATGTTACTGCTTACAAAGCTATTCTAAACAATTCTGTGCTTTGAACTGTGTGGCAACAGTTTGGGGAAGATTGT
CAGGCGTCCACATACTTTTTGCCGCGTAGTGTACATTAGTAAACAAGATTCCAGCCATCTGATTCTGAGCTCAGCAAAG
TGGATAAGTAGCTGTGTTGTAATTTCAACAAACCAGATCAGACTGGATCCATCAACATTACTCATTTAACAGTGTCTAC
CACTGCTGGATTAACTGCACATGTGTTTTTATGACAAAAATACCTTTCACACTGCTCATCCATATCCGTCTTCCAGATA
GTCTCTTCAGATTGCAAAACAAACTGAGAATGAGCAGCTTGGTACACGTATCACATTGGTGAAATTAATCTTGTTGATA
GATGTGTTGGATGTTCTCAAAGAAAAAAACTGGCATACTTGAAAATGAGAGCTACAATTACATTGACATTTACATGTAT
TCAATTATCAGATGCTTTTATCCAAAGCCACTTACAAATGAGGAAATACAAGCAAAAGAGCTAGTTTTATTTTGTTGGT
GAAGTGAATGTGTGACACTCTTTAAAACACAGAAGCATGATTTCAATAAATGTAACAATGCCAGAACTGTTCTGAGTTG
ATTCAATTAGATTTATGAGACACTCATTTCAGCTAGATACATAACCCTCTATTCATACCCTGTTTCAATAAATCATTAA
TGCTTTATGAAGCTTAGCAGTTCCTTTAACACTATGGTTGTTATGGTGTTACCACTCACCTTTACATAATACCTAATAA
AATGCTATTTTTATTTTTTTTTGCTCAGCACTGCCTTTCCTCACAGCCACTCCCTCTTTGTGAAAGCCATGTGAAAGTT
TCAAACCATACCACCCCTAGCCATGACTCAAATTTGTGCTATTTTTAGAGGTTTATCTATTTTCTAATCACAATGCTGA
ACCCTGAAACTGATCATTCATTATCGCAAAGGAAAAAGGGAAGAAAATGTATTCATTTGTCAGTATCTTAATCAGGCCT
GAGAACATCTCCTTCAGTCATGCAGTAATTTTGGCTGTTTCCCAGACTCCGATAAAGCTTGTTCCAACTCCACTCAGAA
GGGCTATTGAAGAACACTGTGCAGATTCTTGCCCCAGGTTCAGTCATGTGTTTGCAGACTTATGTTTTAATCAGCAACG
CTGTATCCGAGACAGGGCGTTTTTGATTCCTCCTCCATGGAGTTGGTGTATAAATCTCTGGAATGTTCAGCCCTTTATA
AATCAATCCTATAAACCTGTCCTAGCAAGCTATCAGCAGCCACATTAAACATTTGACATTCTCTGAAGGTACAAACTGT
AAAATAGACATTACTAAATGTATTACGATGAATGGATGCAGATCAGAAACACCATGTTTATTTGTTAGACATATCGATA
TGGATAATGATATCATTTTCAGTAAATTACTTCATCAGAGCTGAAAAATAATACATAGATATGTGATTTTAATACAAAA
GCACACAGACATAAAAGCATGCACACATGGACATGCGTAAATATTTGCAAACTATCACACCTTGCCTGAACACACATGA
TAAAGAGCAGGAAATTCCAAGCTTAATACCCCAAGGGTCCCATTCTCGCAACCTTTCTATTTAAAGTGTTATAAACACT
TCACCAAAAAATGTACCATGGCTTTTGTGTATCTTGCTCATCTCTCCCCCCTCCACACACACACACACATTTGAGTACA
GGAATGGACTTAAAAAAAAATACTACACAGTGGTGACTGGCATTGCTCTGTTCTTGCTTGGTCTCGAAACAAACAAGCT
TGGAGACCTTCCCAAGTGAGTCATTCATTAGGCCAATGACCTCAGAGCACAGATTTGGCTTGAAGAAGTGTTTATCTAG
CGTACAGATCAGAACTCTTCCCCGAACTCCCATCCACCAGGGAATGCTGTACAGTTCCTCCAGCTCTTTCTATCTCTGT
GCTTACTCAAGCATGTTGCAACTGTCTCTGATTCTTGTCCACCAGTCCTGTACAAATATGACTAACAAACAATTACGAC
TGTCTAGATGGACTGAGCTTGAAGTGACATCAGTTGTTTTGAATGATGCTTCCTGTTTATAGAGAAATGTCATTTGCGT
AGGTCTAACTGGAGGTCTGGGTCTTTGTCTTTTCAATGCCAAACCTCTAAAAGGTGAGAATTAAACATAATCAAGAACA
TAAGTCACTTTCTGTAACCAAGTTACGTAACCTCCACTTCTGTTTTTGGGGGGGGGTTTGGTTTTGTTGTTTGTTTTTT
TGGGTTTTTTTTTTGACCACTCAGGCAGAATTGTATATTTTATATATGGAGAATTTTATCCGGGCTGAAGGGCATGGAT
TTCTCTACAAAAGGGATTACTGAAATTCATGAGTTATTAACATCTGCATGGTCACACTTAAAGCCATACACTTAAATCT
CTCAGTTATGTCCATTCACCACTAGCAACTATTTTGGCTATAAAACACCTATGAAAACAGTCCCATTTTCTTTTAGACA
AGTGTCTTGAAAGCTGGATAAACTGCAATTAGTGTGACCAAAAATACAGGATAGACTTCAGATCTACTGCCACTCTGAC
CAGGATAAAGCTATGGTCAGTAGTTATTTTTGCTAGAAAGCTAGCTATCATTACGTAACCTACTGCTAGCAAGATTGTT
AGAACTTAGTTACTGAATTAGCTAATATAATGCTTAGTTTAGGTTTGGCTAGCTTGCTAGCAAGCTTGGCAAATTATTA
ACATTAAAAATACTTTACAGAGATAACTTCAGCTAAGCTAACTATTATAGTCTATTAAATTGGTGGACTAGCTATAGCC
CACTGTGTGGCCAGTGTTGTTTTCTATTTGTGCACAAATAGACACTGTTGAAGGTATGTAGACGGCTGTGCTTACTTTT
TCTGTATCTTAACACTGTGGAAAAGTGTACTAATGTAGGATAAGGATTAAGTAATCAGACCTCCTCTATGGTGCTGCTG
ATTCAGAACAATGGTCTCTCGTCAGACTTTTATTTTAGGTTTCATCTCTAAGTGCTTCCTGCAGGTTTCCTGTGTAATA
TTAGGTGATGAGTGTAGCTGTCATTTGTTGGTGCTTGCAGCAGATTTGTGAAGATTTCACCCCTACAGCTCATATCCTG
TCATTGTGTAAAATCGGTATTTTCCCCTTTGGAAAAATACACACAACACTATGTATGCTCTTTATTCCATCAAATACAA
CAAAGGATAGAAACTCTATATGATTATACGCACGTGTGTGTGTATGTGTACAATAAAATATATATTAATATTGTCTGTC
ATATTCTGTGCCTATTTTGCACTTGCTATGCACAAATACATGATCTCCCATCAGTTAATTTGTGTTGTATGATTCCTGT
GTAACTATGGGATTTGGATTTGCAGACTAACTCTTTGTAGCCGATTTTTTTCCCCGCATTCGCTTTGATGAGTACCCCA
GTGACATATGGCCCAGAGACAGACAACAAAATAAACAAGGCTAAAATACATGAATAAATCAATAAATTCACCCTTTCCT
CCAACCAAACTAGTCAGCCCACACACTTCCCTTTGAGCTATCCCATCATCCTCCCCTGAGCTCTATCCATGTGCCTCTT
CTCTTTGATGGCCTAGATTTTTGCCCCCTATTCACCCAAGAGAATACAAAGATTTCAGGAAGAAAATGCTACACTCCAT
ACTGCTCAGATGAAAAAATGCAGTAATCAGACTTCCAATATAAAGGATGTAGCTCTGTGTGTTTTTAAAAGCCTTGACA
GGCTCTAACTGCTCTTACTGATAGGAGGATGCATAATAGATCAGTCAACTGGCACTCAACAGCATTAAGTAGGTCATCT
ATTTTTATTTCATTTTTTATTCAACTCTGGTGATTCTGCCCAGCAACAAGACGTTTTACACTGTGGTTCCAATAAAAAA
ATTATATGGAATTTCTTGGAAGGCGTATACAATTAGGTGCTATGTAACATTCAGAGGTAAAGCTGTAACTTAAAGTTTT
CCGGTAGTTTCATTGATGGTGCACTATAACTGGGAACAGTTTCTCAATAATGTGACAAGCTGCATTTTTGTCTTACCCA
CCAAGGCACCAGAACTTTGGCATTTATTTAGCCCCAAAATAGTCAAGTCACGTGAGTTTTTATTGCCATTCCTCTGTAT
AGCTTGTATAAATTGGAACAAAATGTTGTTTCTTCAGGACCATGGTGCAACACAGAACAGTATGCAAGATGACGTAAAG
TGCAAATACACAACAGTATGAGATGATTGCCAGGCAATAAATGCAGACAACATGGGCAGTAAACTATAGTAACTAATGT
AGCAGCACAAGTGTAGCAGCAGTATTGACGGTAAAAATGAGTTTCATAATGTAAAAGTGACTACTGCAGCTTTGTAAAG
TGTGGTGTGCAATGGTACACAGTGAGTCATACTGGGTTAGGTGTTTGACTAGCCCGGTGAGCGTTTGGAGGCAGTAATC
TGTTGAGTAATCTGACTGCCTCAAGAAGAAACTGTTGTGGAGTCTGCTGGTGGTGGCATGGGTGCTCGGTACCTTCTGC
CAGATGGCAGGAGGGTGAAGAATTCATGGTATGGGTGAGTGGGGTCGTCCGCAATAGTGATGGCTTTGCAGATGCAGTG
GTTGTTGAGTGAGGTGTCGATGGTGGGTAGAAAGCCTCCGATGATCCTTTCAGCTGTCCTCACAATTCGCTTTATGGTC
TTGCTGTCGGAGGCTGTATAGTTCCCGTACCACACAGTGAGACAGCTGGTCAGGAGGCTCTCTATCGTCTGTCTGTAGA
AGGTGGTGAGTATCGGCGGGGGGAGTTTGACGTTCTACTTGCTGAAAATAGTTGTTGAAAATTGGACTTTGTTTACTCT
GTCTGATTTGATCCAAATTTATCCCAAGATGAACATCTGGATTAATTTGATTAGTTCTAAAGTTACAGCCTGTTTAGTA
TGAAATTCCCTCTTTTTGTTTCCATGGACTGAAGTTCCTCACGGCTCTGTGGTGGTGTGGCATGAAAGTCTGTTGATGT
TGTCTGGCTTTTACGACTCAAGACTTGCAAGAAAATTTTAAAGGGCTTTTTTTTTTTTTTCCCCAGACAATGCTCCTGG
ACGGTCTGGCATATGTATCTGGCATGTCAATAAATACTTTATTGGTACTTTTTGTCAAGTGTCTCATTTTGAGAGTAAT
TATGAATATAATATAATGATATAATAATAGAATGAATATATATATATATATATATATATATATATATATATATATATAT
ATATATATATATAATATATAAAATCATAAATTCATGGTTGAAATTAGGTTGAATTCATGTCTCTGAAACAGCCCGAAAA
AGACGGCTTTTCACCTTTCACTTTTCAACCAACGTTGTTGAGACTTCAAAATTGTCTTTTCAACATCTTTTCATTGAGT
TTTTGCTGGGTGGGTACTAACTTCAACAGAGTGACAGCCAGTGGCTGGTAAGGGAACAACTGTTTATACCTGTCATAAT
GTGAGTACTGGAACTAATTTATTTAGTGGATATTAGCAAATTGCTTTGGAATAAGAGGAATACCAGGAATACTTTGGGA
TATCAGGCCACATTACACCACCCAATCGTTGATTATTTTCTTAACAGCATGCTCCATGATATTTTATTCCTTACTTATT
ATATACTGTATATGTTATCACATGATAAGGATGAGCTTGAGCATAAGTTCTCAGGTCAGTATTGGCATCAGAAAGGAAA
AAAGTACCATGTAAATACCATTTTATTTTCCTTAACCCAATAAATGTACTTATCTTTTGCTATTGTAATAAGAATACAA
AGAGGTGAAATCATATCAGGGAGTATTGTATCCTATTATAGGGTGGATACGATTTGTCACCCTTTCCTTTGTTGGGTCT
GTTACATTGTTTTAATTTCCACATTTACAAATGGAAAAATAATGATGCCTGTTACAACACAAAAGTGGCATCACAATGT
AAAAGCATTTCTAGGTCATAATGTTGCATCATCATCACCAACACTGTATTTGTATTGTATTTTATATTTATATTAGTTG
CATCATCAGGATGAAAACCTTCAGTGTCTTGCAAGAATGTTCTCCACATGTTTGAAGCAACTGTGATTTGGCCTTAAGC
ATGGTAAACGAGCCTGGGCATGTAAAATAGTCTAAAGAGCAACCCTGAACTTTCATGTGCTAATGAGTTCAAGTTTAAG
TTCAAATTCAAGGGACTTTTTTGTCATTTCAACCATATAGAGCTGATACAGTACACAGTGAAACGAAACGACGTTCCTC
CAGGACCATGGTGCTACATAAAACAGCACACTAACCACATGAGACGACACGGAACTGAATAAGATCTACACATTTTTAC
ATAAAGTGCACATGCAAACGTGTTCTAACACAAGACAGTACAGTACTACTAAAACAGGATAATAAGCACAGTGACAATG
TAAGTGACAGTGTAGCTCCGAACAATACACAGTTTTAATGTGAACGTGTCTGAAAAAACAGAAGATAGGTGCCAAAGAG
TAAGGATATAATTTAAAAGGTGTAAATGTAAACATAACATGCTATGACAGAGTATTCAGCAGATTAGCTCATACCAAAT
ATGGACATAGCAGTTATTACAGTAGCAAACAAGAAAGTGTATAATAGTGACAATAAATTAAATATCTTTTATAAGTACA
TTAGTAGCAAAAATGCAATAGAGTCAATACAGGAATGTGCAAATATTACAATGGGAGTGGGATGGTGTTCAGTTCAGAG
TGTGTGTGTGTGTGTGTGTGTGTGTGTCAGTCCAGTCTCTGAGTATTGAGGAGTCTGATGGCTTGGGGGAAGAAGCTGT
TACACCGTCTGGCCGTGAGGGCCCAAATGCATCATTACCTTTTTCCAGACGGTAAGAGAGCGAAGAGCGTGTGAGGAGT
GTGTGTGGTCATCCACAATGCTTGTGGCTTTGCGGATGCAGCGTGTGGTGTAAATGTCTATGATGGAGGGAAGAGAGAC
CCCTCTGAGCTGTCCTCGCTATCCGCTGCAGGATCTTGCAATCTGATGAGGTGCAATTTCTGAACCAGACAGTGATGCA
GCTGCTCAGGATGCTCTCAATAGTTCCTCTGTAGAATGTGGCGAGGATGAGGGGTGAGGGATGGGCTGAGGAGAGCACA
AACAACTGCTCACCAAATTAGCAATGCGGAAGTATCAGCTTTAACACTCAAATGTTGATTAAATCTGATGAGTAAAGGT
CTGCAGGAGGTCTCACATCTACTATAGCCCTAGGGAATGTGTTTTGTGTGGGGGGAAAAACTCAAGACATCTTGAGCAT
CAAATGATTTTACTTTAAGTGTAACTAGACACACCAAACACTTCAAAGTTAAAATAGGATACCATATCTCACTTTAACA
ACTCAATATTTTTATATTATCCATCCATTTTCTGTACCAATTACCCTACAGTGTCACAGGGAGCCTGGAGCCTATCCCA
GGGGACCTGGGGGATGTTGGCGGGGGACACCCTGGATGGAGTGCCAACACATCACAAGGCACAATCCCACTACAGACAA
TTTGGAAATGCCAACCAGCCTACAGTGCATGTTTTTGGACTGGGGGAGGAAACCAGAGTACCTGGAGGAAACCCCCAAA
GCATGGGGAGAACATGCAAGTTTCACATGCACAGGGTGGAGGCATGAATCAAACACCCAACCCTGGAGGTGTGAGGCAA
ACATACTAACCACTAAGCCACTGTGCCCCCATTTTTATATTATATTTTTATATATGCTTATCACACAAAACATGTGAAG
TGTAAATGCTGGTGCAGGAGTAGTTGTAAAAGACATATAAAGTCAATTTAGCTGATAAGAACACTGTTGTTTATACCTT
GTCCAAAAGTAAAGAAGTGTTAACTTAAAATGATTGTTCATATGATCCAATACTCAAATATTTTATTCTGTCCCAAAGC
CACATTTTGCATTATGTCCTTATATTATCTATTCTGGGTGAGTATATTGCTATGGATTTCTTGCTTCATTTAATAGAGG
TTTTATAAAGAACAATAAAGAAAGGCTATTATCATACACTAACATGTATGATTATTCAACTTTTTTTAAGGGTATGATA
ATAGATAGTAAATTCCTCAAAATTGGGGAAAAATACTTGGCTCAATAATGTACAGTTTACCTCATTAGCTTTTATCAAA
ACCACAAATTTATGTGGAGAGAAAGACAGTAATATATTTTGTGCTGTGACATCTGGGTGTATAAATGCATGTACAGCTA
TGAAATAACATATTTAAATGACTGGCTACTGTTAAATGAATCTTAAATGGCATAGTGCTCAAACGCATCTGACCCCACC
CTTGTTTTATTTCACTTCCAATTTTATTACTGTAAAACCAGTTATACAGTTAAAACCACAAGATTCCAAAAAAAAAAGA
AAAGAAAATTAAGCCTTAAGGCTTCCGTCCACATAAACACAAGACACATACTTATATATACACATGAAACATTTAATAT
TTGTTCTGTAAAACAATCAGTCATGTCAAATACTTGCTGGGTTTATGTAAACATGAACCATGAAAATAATTTTAAAACC
AAACTTAAAAGTACCACAGACATTAAATAGTGGAAAATATGCATTTATTGTAAATCTCCTCTTAAGCTGTGTGCCTTGG
TGGTATCAAACTCGAAGATAAGGGCTTGTACAATGTTCTTTTTCATTCTTTTAAAACAGCAAAAAAAAAAAAAAAAAGG
CAGTTTCTTTCAGTGCGCTGGGATTATGCTGATCATTGTAGACCTGGCATTTAATACCTCCCTAGAGATTAGCAAAACA
ATAATTTAAATGGTATGTGCATTTGGACTGCATTGTAACCAAGCACAAATTTAACCCCCCCCCCAAAAAAAAAAAAAAA
AAATCAAATTTGGGCCATGGTGTATATATTGTGATCACTATGGCAACATTTTAATGCACTAATATAATATTATATAAGT
ATGTTCCCACTGGCTGTGATTAAAAGCAAGTTGAATTTTGAGCAAAGCACAATGAAACACAGGCCTGAGCCCTGACCAC
CCACATCCCCCACTCCAGCCATTCTCCATGCATCCTCATGCATTTCTTCCAAGCTTTTTGGAGCACTGCATGGCAACAG
TTTCAGTGTAAGCAACACATTTCTCCTTCTCTCTCTCTGTGTAGTCATGTCTGGGAGCAGGATAACCCAAGGCTTCAAT
TTTGACCCTGTAAATATTTAGGAAGGCTGCTCATAGCTGTAAACCCCATTGTCTATTGTCGGACTTGCAGTAGACCAAT
AGGTTTGCCATTCAACTCCAGCCGTCCGATCCCATAATGCAACGAGCAAGGGGGCAATTCAGTGTTCCCTCTCCCCCTC
AATGGGCTTTAGAGGTACTTTATTCTTCACAAAAAAAAAGAGACGCGCCCATTTTTACAGCAACAGCTGCTGTTCTGCG
TGTGCGTTCGTGTAGCGACGGAGCAGGACACGTCGTGATTTCTCGGTATTTTTCATCAGAGTTCAGTGAAACCAGTTCA
GAGCAGTTTGCAGCACTGACCACAGCCCGGAGCGGGTCTCGTCCTCTTCTGCAGCGCGGCGCGGGTGGCCGTCTCAAAC
ACCTCCCGCACGCCTTCTTTAGTCTTAGCTGAACACTCCAGATAGTCGTAGGCACCGATGCGCACAGCCATGGCGCGCC
CGTCCTCGCCCTTCACCGGCTCCTGCTTCATGCGCGCCAGCTCATTGCGCACATTCTCATCGTTGCGCAAGTCCTTCTT
GTTGGCCACCAGTATGATGGGCACGTTAGGACAGAAGTGCTTGACCTCGGGAACCCACTTCTCAGGGATGTTCTCCAGC
GAGTCAGGGCTGTCCACAGAGAAGCACATGAGTATGACGTCTGTGTCCGGATAGGAGAGGGGTCGGAGCCGGTCGTAAT
CCTCCTGGCCGGCCGTGTCCCACAGCGCCAGCTCCACCTGCTTGCTGTCCACCTCGATGTCCGCTACGTAGTTCTCAAA
CACCGTGGGCACGTACACCTCGGGGAACTCGTCCTTGCTGAACACGATCAGGAGACACGTCTTGCCGCACGCGCCGTCC
CCGACCACCACCAGCTTCTTTCGGATAGCAGCCATTGTACTCTTTCAGTCACTCAGAAAACAAAGACAAAGTAATCACT
AAATAACCGTCCTAGATATAAATCTAGGCTTCAATCACGCCGAACTATAATCTACACAGTCACTTCCTCTGCCCAGGTT
TGACCACAGTGTTCTCATGAACAGCTGCTGGGCAGAACTTCTTTATAAAGCAACCTCACTGCTTTCTTAATATAGCACT
CCAATGGAAAGCAGCACGATGACTTCATGGTTTCAAACACGCGCTCTGATTGGCTGAGTCAGCAAAGAGGGCGGGGTTT
ATTCTTTCGCCACGAGGACTAGAAGTGACTGGCCTGTGGTTTATCTTGCGCATGCGTGTTTGCACGCTAACCTAAGATA
AAGGTTCTTAAACAAGATAAACATTTCACAAGAACATTACTTTTATATATAATATATAATACAACTCATTTATCTTGGA
TGGATACATTTATTAGTTTTATTTAATAATATGTTAAGGAGTAGCATATCTTCATCAAAAATTAAGACAATGAGTAATT
TAAGTGACGTTTTTATTACATTGCTGCTACATTTGGTTCATTTATTTTATTTAAATATTTTATTTATTTCTTGTCTTTT
GTTATTATTTTATTAGTTTGTATTTGTGTTGTGCTCTGTTTTGTTATTTTGTTAGAAATCCCAATTAGGTTACTTGGCA
CCGTAGATGTGGGCCTCCATGCCCATACGGTATCTTATGCCGTATTTGATATGGGTGGAGGACGGTGGGGCCCACAACA
ACAACTTTATGTAGCTAGAACTCCCTAGCTACGGCCCTGTGTGTGTGTGTGTGTGTGTGTGTGTGTGTTAGTTAGTTAG
TTAGTTAGTATGTGTGTGCGTATAAGCGACCCAAGAAAGAAGTTGGAAAAAAAAACAGAGGGAGCTTCTTTTTTGGCTG
CTTTTGTTTCTCCAGCAACGCAAATTCCCGTCGAGCATTAGAAATATCGCGAGATGTTAGACCAAATAGACTTCCATCT
TAGCGTTGACGCGGTGGACAATGAATGGACTGCGCCCTGTGGCTGTGACGGCTTTTGATTGCGCTTGTAGGACATGGCT
TGGAGTTTCAAAGAGTCTTGTTGTCATAACAAACGGTGGCAATGACATAACAAATGTTCTTTGTCATTATAAGCTTGTC
AGCACAGACGTAATGTATAGCTAGATTACTTCAAAGTCATAATAACCCTTTACTGGCGAGGAAGTATATCAGCTGATAA
TAGTAAATGAAATGTAAAATGTAATCTGGGCTCTATCTAGTTGTTTTTGAAAGAAAAATTATAAATGTAACAAACCTGA
ATTTTATTCTTGTGTGTTTCATTGGAATCCTGCAGGACTTCATAGAAAAGAGGGTAGTGAATGTACTGCTTTTAAAGGG
TTCTTTCTTGTCTTGGTCTGAGGTGATTTTGGTATGATTATTTTGACATGTGATCTTGCAGCTGTTAATTGGAAACACT
GGCATTTTGAGTAAGTAAGTAGCCTACTTAAAATTATATGAATCTGTTTTCTCTTTGCTTATCAATGCTTTATTTATTT
TCTATCTACATGGAAAAATGACAAATTATATAATTTACAAACAGAAATGTATATATTCTATATAAAAGTAAAGAAATTC
AATTAGAAATGTTCTTTTACGCCTATTTTTAGTGGTATATAAATACAGCATGTTATTGATTTTATAAACTCACAAAATG
CCCAAGTTCTGAGACACTGTAAATCCTCAGCATTCAGAATACAGTGGCAATAGAAATATTACAAATAGTTATAAAGGGC
CAATGCCGACCAGAGCAAGAGGCTGAAAAGCTCTGCCTCTCAGTCTGGTGTCAATGTGTTATACATTTTTGTCAGCTGG
CGCCACCTCCAGGAAGAGCTGCAGGAACACTGTGAGTTTGTCCAGCACGCCTGGAAACAGTTTGAAGTGAATGAACGGA
AAATAAATTAAAACACCACTTAGGATGAAGAGGGTCACATATAGGTACTCGAGCTGAGGATTGTCAATGATGGGTGCTA
GAACCAGGAACACAGACACCAGCAGCACCAGAATAGGGATAAAAATGGGTACCTGAGAAAACCATACACAGACATTATT
CTTTCATTCATTTTTCTTCTGCTTTTTCTTCATGAACATTATACACAATAACACTTTCACTCAGACATTAGGAGAAACT
ATTTACCTTTGTTCTAACAAAATATCATTCTCAGAACTACTTTTTTTTAAATAATATTTTTTACTCTCAAAATATATGT
GGCAAAATTATTGAAACCACAAATGAATATTTTATATCAAAGTCAAATATATTGTCATTCTTGAAAAAAAAAAATTATT
TTATGTTTGCCCTCAGTCCCTCAGGAACTCTGTTGTTGCTTTTAGCCATATCCTATTTTCCTATATATATATATATATA
TATATATATATATATATATATATATATATATATATATATATATAATGAGGTTGCACATGTGTAAAATTCCCTTTGTCAT
CCATTGACATGAGAAACACCAAAAAAAAAAAAAAAAAAAAAAATTCCGATACAAAAGTGACACAGTTGTTGACCTGCAC
AAATCAAGTAATGATATATAAATACATGTGGTTAGAAAACATTAAACACAATTATGACCACAAGAAAATGGTTGAAAAT
AATTGATACTTAATGTACTCGTTATATTTTTTACATGTTCATTTTTACTTGCTTTCATGACATTTAGCAATATTGGGTA
AAGTCTAAGGTCTCCATTAAGTATTGTATAAAATTATCTCAAACATTTATCTCTTTTACATTATAGTATCAGTGGAAAA
CAGCAAACTATGGATATCCACAAATTTATTTAAAAAAAAATTTAAGGAGTATTTTTTGTATGTGGTTGAAGAAAGGAAT
ATATTAAGAAATAGACCACTTTTCAGATGAATACACGACTGAGGCTGTCAGAGATTTGCAGAGACAGACGTACTGTAAG
TGCAGCAGCCAAAGTCTATGTAGATATATTAAAGGACACAGACTCACCTGCCACTTTAATAGGAGCACCTATAATCCTG
CTCATTCATACAATTATCCAATTAACCAATCATGTTGCAGCATCACAATGCATAAATGCATGCAGATATAGGTCAAGAG
CTTTAGTTAATCTTCACATCAAACATCAGGTTCAACGTGTTATGTGTTCTCAGATGCTTTTCTGATCACCACGGTTGTG
AAGAGTTGCTATAGCCTTCCTGTCAGCTTAAACCAGTCTGGCCATTCTCCTCTGACCTCTCTCATCAACGAGACATTTC
CATCCACAGAACTGCTGCTCACTGAATGTTTTTGCACCATCCTGTGTAAACTCTAGTGTTTGTCATGCTGGTAAATCCC
AGATGAGGAGCAGTTTCTTAAACACTAAAAGCAGCCTGTCTGGCACCAGCAAGCATGCTACAATCTAAGTGCCTAAGAA
CACCCCCCCATTCTCATGCCTGATGTGAACATTAACTGAAGCTCTGCACCTGTATCTGCATAATTTTAGGCATTGTGCT
GCTGCCACATGATTGGCTGATTGAATAATTGCATGAATGAGGAGATGTATAGATGTTCCTTTATGAAGCAGTTATGACT
GTAAATGTGAATGCAAGTATTCTCATATCTTTAATATACATTGTCTTTAATATACATCCATCTTATATAAGAATGAAAT
TATTTTTCATCTCTCTCACCTTATATACACGTGAAAGATGGGACCTTTTGATTTTGAGATAGAGTAGTCCAGATATCGT
AACTCCATAGAACAACCAGGATGTAAAGCTGAAGGTCAGAGTGGAATTAAAGGACAGGTGATAAATAAAACTGATCATT
AAATGTATAGACTAAAATAAAAACTGTTTGTATTGTTGCTGTTTCAAGGGTATGGAGTTTAGCCAAATTGCTTGATATC
ACTGTATTATTCACATTCAAAACAACTCTTATCATGGACAGATAGCTCTTATCATCATCTTTTTTTTTACGTCATATCA
AGATCAGTCATATCATTTACACAACATACTGTTGTATGGTTATAATTTATGGTAAAAAAAAATTATTGCTCACTAAATT
AATATATTTTAAGAGGCAATAAACATTTTGATCTGCGTATATTATATGACAAATATTATATTTTGTGCCCTTTAAGTGG
ACATAATAATAAATGTATTATGCTTGTACTGTCAGTGAAGCTGCAAATGTTTCTTGTTATCCATACCTGAAGAAGTTGA
TTATTCCCTGGAAGTCTCCAGGAATGAGCACAATGAAAGCGATAATGGTGGTAAAGATGAGAGCTGGAGAGGGCGTGAG
GCGTCGCACATGGGCCATGGACAGGATGCTAGGCTGAAAGAGCAGCAAAACATGAAGGGAGAAACATCATATGATGTAA
CATCTTAGGTCAGACATTTGAGGTGTATTTGATGCACAAGTTCAAATCAGAAGGTCATTAAGAGGAAAAGATGCATAGC
TTCTATACTAAAATACTACTACTACTATTAATAATAATAATAATAATAATAATAATAATAATAATAATAATATTCTTAG
TGTATTTTTAAAAATGTATACTAAAGGTTTAATTTACTTTTAACTTACCATGTGACCCTCTCGGGCAGCTACAAAGCAA
ATTCGTACTCCACTGAAGAACGATCCATTCAGTGTTCCAAAGGAAGATAATGCTGCTGCAATAGACATCACCCATCCCC
AGCTGCCCAGCACCTTATTGCTGTTCTCAGAGAAAAGATGGTGATCTTCAGTGGGTCATTTTTTATACATGAATTTCAT
GCTGTTCCAGAAGTGTTACATGCATTATGTTCTGTGAGTGCAAACTGTGATGACCTACCCCCAAGTAACTGCTACAGCA
CTGGACATTATCATCTCTCTAGGAGTCATGACGGCCAGATAACTGATATTGACCAGCAAGTAGAGGATGGTAACCATTG
GGATGGCAATCATTAATGCCCGGGGTAGATTTACCTTTCACAAATGGACGTAATGTAAAATTAAGTACAGTTATTTGTT
GATATTTACAAAATAATCATTTATGCAGTTCTAGATGTCCCACCAACTTGGATTTCTATTTCCTCTGGAGCATATCTTT
GGTCACCACCCTTTCAACACTTAATATCAAATTGCTTTTACACTTTGACACCTGTATACTGAATTGATTTGTAATCCCA
CTATCTGGTCGGATTTGTATAGACTCATCACTCCTGTGGGGAGATACCAACTAGTCGGGCAGTAGGAAAAAAAACAGCA
AGGCTGACTGCGTATACTGTATCAAATAGAGATTTGAAAAGATAGAGAAAATATACAGTATAAAATATACTATGCCAAC
TAGGTATATCAACACAAAATCTTACACAACTTACCTCTGGTTTTTTCACCTCCTCAAGCACAAAGTTTAAATTGTACCA
TCCTGCGAAAGACCAGAGTCCTTGATACAGAGCCATGCCAATGGTACTGATTTCCAAAGTTGTACCCTTAAAGGCAATG
TCTGGATTTTCAAGGTTTTCCAGGCCATTTTGGGCAATGGCAACTATTCCACCAATAATGATCACCATCAGACCCACAA
CTTTGGCCACCAGGAAGATAACCTGAATGGCCATGGCAAAGCGAACATTCAGCATATTTACGGTAGCCACCACAAAAAT
GCATGCCACTGCTATACATTTCACCACCAACATAGGTGGCATGCAGCCTGGATAAAAAGGAGCCACGGCATACTGAGCA
AAACTCAAGGCTACAGCCGAAATACCTGCTGGCTTCACCACGATTGTAAACGTGTATGCCACAAAGAATGCAGGTAAGG
GTCCGAAGATTCTCAGGACATATATGAACTCTCCTCCGGATTCTCTGAAGATGGTACCAAGCTCTGCATAAGTGAGCGC
AGCACATAGAGTCACCAGGCCACACACAGCCCAGATAATCAAGCTTGCTCCGGGGCTTCCAACATTGGCCATCACAAAC
TGAGGGGACATAAATATCCCCGATCCTATCATAGTGCCTGCGACCAGAGATACGGCACTAATTAACCCTACCTCCCGCT
TCAGCTTCAGCCCTTTGTGCTCGCCGCTTGTCATGGTGCTTCCTGGGTGTGAATGAAAATGAGTTATACATCTTGCAGT
TTATGAGAATATGTTAATCATGATACTAAGTGCAAAGTATTTCTGATTAAATATTAACATTTATGACAGTGTGGTGTTC
GGTACTGTGCAGAAGTCCTATGACAACCTTGAAAATTATGCTTCAAGGATTTTATCTGTGTAGGAAGCAGTTCTCTCAC
CTTTGGTTCATGCGAATGGCATGTGGAGCTGTGCTCCAGTACTATAAATAAGCTATATCGCACAAGCAAGAGTGCTAAA
ATATAAGAATGCTGTTAAAGGTGGTCTTGTGCCTAATTCACAGCCATGCTGATATTCAGTAAGACAGCACAATTGCGAG
TGTGATATTGCATGCAATATTAACAAGAAATTTACATTGAATAACTGATATTTCAGATACAGTATGACTAAATATTTTG
TTTATTTTTGCTCCACCAACTAAAATAGTTCTCAAAGAAGCCACAGCAGGATAGAGCTTTGCACTTGCCAAGCAATGCA
CAGACTGACTGAATGAAGTGTAGAAATAGTTTATGTACTATAAGTTTATAATGTAACAGTTATATCAGCTAACTGTAAT
CACAAAATTTTAGTCACACAATTTGTATTGTTAGTTCAGAAACTAAAAGCTTTGCATTGGGTGCTCTATTAAATGGATA
TGTTTTATTGGGACTTTCAAGGACATTTTGTCCAAATTAAAGCGAAATATATTTACTCTTTTGTCCTTTGAAGGTTTTG
ATGTCAGTTCGCTGCACCACATGAATACTTCTGTTTATTTTTTGTCATGAAAAAAGAATTTTAGTGTGGTGGCCACTGT
ATATGTGAATCAGACAGCGAATACAAAAATACATAGGAAAATGATATTACAACTATAGTTTATACTAGATTTGCAAAAT
GTTTTGCAATCATAGACATGACAAATTACCTGATAGAAAAGCAGTAACTAGGCAACTAGCATTTTGATTTATATTAATT
TATTAGCAATGTACAATATTGTCTATTGAGACTTTATTCCTACTTCCCTACTTCTTCCTGACTGTAATTTGGTACTAAC
GCAAGGAAATGAATTAAGGATCAGAGCACTAAATATTCATTTAATAATATTTTATTATTTTCTAATACATAATTAGATA
AAAGGTTAATAAAAGATTAAAAAAAGTTAACTGTTTCTAAAGTATATTTAGTAAATTTATTTAAATATTTACTAAGTAT
TTACTGTATATGCACTGTATTTACTATAATATACTGTAAAGTATATTTATAGAAGTGCAAATGTATATGTTTATCATGA
AATTTAAATTATATCTGGCAAAAATGTTTATGTAGACTAGAAAGCAATAAGGTTTCTACTTGCACTATAAGTCAAGACT
GCATGATTTTAAAAAATAATAATAAAAGCAAACATGCACACATTTATTACTTCTTCTACAATTAAGACAGACTCTAAAT
GCTCACCATGCATAATACACCGGTAATAAAATCATGAAAAAACATTTTAAGGGCGCAATATTGACCAGAGCAAGAGGCT
AAAAAGCTCTGCCTCCCAGTCTGATGTGGTGTTTTATACATTTTTGTCAGCTGGTGCTACCTCCAGGAAGAGCTGTAGG
ACCACTGTGAGTTTGTCCAGCAGGTGTGGACACAGTTTGAAGTGAATGAATGGAATATAAATCAAAGCTCCACTTAGGA
TGAAGAGAGTAACGTACAGGTACCCAAGCTGAGGTTTGTCAACAATGGGTGCTAGAACCAGGAACACAGCTGCCAGCAT
CACCAGGATAGGGATAAAAATGGGTACCTGAGAAGATCATATAAAAACACAAGGGCTTAAAGATCTTCTTAACATGCAT
ACAAATTGTATTTACACCGAAACTGTTGACCACCCTAAAGAAAAGTTTTGAATAAATGTTGACAAAATACAAATTGTCC
TCAGTTCCTAGGAACATTAAGGATGTCCTGTTTCACTGGCATGCAAATATGAGGTTGAATGTATGTAAAAAATAAATAA
ATAAATAAATAAATAAAAACAAATAAAACATTTGTAATCCATTACCATGGGTAAAAAAAAAACAAAGAAATTTCAACAT
AAAAATCAGTTAATTACAATTTTACAGTTTGTTCTTAAATTTACTAAATTTCCATAATGTGTACAAAAACATTTCACTT
TCATAAGAACAAGCTGTTACAAGTAAGGTTGGTAGGTGTCCTGTGATAAGGGAGATCTAGTTACTGGGAGGGAATTGGC
TAGACCAAAATTGGGAAGAAAATCCGCTCTCAGAATTTTTTTTTAAAAAGAAATCAGAAATGAGAATACAAGCAAGTTC
AATACACAAAACTAAATAGAATGCAAAACAAGGAAATGTAGGTGAACATAGCTTAGATACATATATTAATTATATGATT
TTGTGATGAGACAAAGACATAGGAGGGAATAAATAGACAAACTAATCAAGCAATGAATTTAGAACACACTTTGGAAAAC
ACCAATGATAGGATGGGGCAGAGACAAGACTCAAGTCAATACAAGGGAACATGAGAATGTAAACAGAAGCCACACTGAT
GGGAGGAATTTTTGACATAGACAGTACAGGAAAAGACTTAGTGCTGTTATTTTCTCCAGGGAAGGCATCACAGAGTATT
AATTGTACAGCTGCTGATAATTTTGCAGCCAATGTTTTGTAGAAACATTGCACTATAGTATGTTGTACATTGTATCTTT
ATTATTATTTGCACATCATCATATAGGAATAAAAAAAATATATTAGGCCACAGTTTAAGGGAGCTTTGGGCATGTGAAT
ATCTCCCACCTTGTAGACATGAGGAAGATCTGACTTTTTCATTTTGAAATAGAGTAGTGCTGATATCGTAAGTCCGTAG
AAGATCCAGGATGTGAAGCTGAAGGTCAAATGGAGTGGAATTAGAGAAAGAATAGGTTGATGCAATAAAACTTATTACA
TCACATTACATGCATAATCTAAATTAAATACATATTTATATTGTTGATATTTCAAAAATGTGGAGTTCAGCCAAATGAT
TTGATATTGCTGTATTTCTCACATGTACAATAACAACTCTTATTATGGACAGACAGCTCATATAATCAATTCTGTCATG
TGTTCTTCATCCGTCACATGATTTACACAACAGCAGTACTGTTGTATGCTTATATTTGTTGCACATTTATTGCACACTA
AATTAATTTTATTATTCAGAAGCACTATTAAGCATTCTGGGTATATTATAAGGCGTATAATACATTTGGTACCCTTTAA
GTGGACATAATAAGAAATATATTGAATTATTGTTATCCATACCTGAAGAAGTTGATTATGCCCCGGAAATCTGCAGGAA
TAAGCACAATGAAGGCGATAATGGTGGTAAAGATGAGAGCTGGAAAGGGAGTGAGACGTCGCACATGTGCCATGGACAG
GATTCTAGGCTGAAAGAGCAAAAAAAACAAAGAAAAACATTTTAGGATATAACATTTTAGGACAGACTTTAAAGTGTTC
TTGATACAAATATAAATAAGAGGGTCTTAGTTTAGTTTTAAAAGGTATACGTTAAATATTAAAGTTTTTATAAGTACTT
ACCATGTGACCTTCTCGGGCAGCTACAAAGGCAATTCGTCCCCCACCGAAGAACGATCCATTCAGCGTGCCAAAGGAAG
ATAATGCTGCTGCAATAGACATCAACCAGCCCCATTTTCCCAGCACCTTATTGCTGTTACCAAAGAGAAGATGGTGATC
TTCAGTGGGTCATTTTTAAAAAAATATCATACATGCATGAATTTTGTGCTGTTGTGTTACATGCATCATGTTCTGTGAG
TGCAAACTGTGATGACCTACCCCCAAGTAACTGCTACAGCACTGGACATCATCATCTCTCTAGGAGTCATGACGGCCAG
ATAACTGATATTGACCAGCAAGTAGAGGATGGTAACCATTGGAAGGGCAATCATTAATGCCCGGGGTAGATTTACCTTT
CACAAATGGATACAATGTTAAATTCAGTACAAATATTTTTTTCTAGTATTTACAAGTCTTAAAAATGTACAAAAAAAAA
TCATTCATGCAGAAATAGATTTCTGTTTCCACTAGAGAATATCTTGACACTTTGTTGTGGAAGGGTGCATATTTACCAA
CTAAATATACCATTTGAACCATTTGAGACATTAAAGATCTACTTTGTCAAGTGTGTCAAGTATATCATATCAACACAAA
ATCTCATGCAACTTACCTCTGGATTTTTCACTTCTTCAAGCACAACGATTAAATTAGACCATCCTGAGAAAGACCAGAG
TCCCTGATACAGAGCCATTCCAATGGGACTGAGCCCCAAAGTTGTATCCTTAAAGACAATGTCTGGATTCCCAAGGCTT
CCCAGGCCATTTTGGGCCATGGTAACTATTCCACCAATAACGATCACCATCAGACCCACCATTTTAGCCACCAGGAAGA
TAACCTGAATGGCCATGGCAAAGCGAACATTCAGCATATTTACGGTAGCCACCACCAAAATGCACACCACTGCTATACA
TTTCACCACCAACGTAGGTGGCATGCAGCCTGGATAAAAAGGAGCCACGGCATACTGAGCAAAACTCAAGGCTATAGCC
ACAATAGATGCTGGCTTCCGCACAATTATTAATGTGAATGCCACAAAGAATGCAGGTAAGGGTCCGTAGATTTTAAGGA
TGTAGATGAAATCTCCTCCAGATTCTCTGAAGATGGTACCAAGCTCTGCATAAGTGAGCGCAGCACATAGAGTCACCAG
GCCACACACAGCCCAGATGATCAAGCTTGCTCCGGGGCTTCCAACATTGGCCATCACAAACTGAGGGGACATAAATATC
CCCGATCCTATCATAGTGCCTGCGACCAGAGATACGGCACTAATTAACCCTACCTCCCGCTTCAGCTTCAGCCCTTTGT
GCTCGCTGCTTGTCATGGTGCCGGGTGTGAGTGAAAATGAGCTATACATCTTGCAGTCCAAGAAAGTATGTGAATCATG
GGTAATAAGATACTAAGTACAACAGGTTTCTGATTAAATATTAACATTTAAGAATGCTTGGTTTACGGTGCAGAAGTTT
TAGGACAACCTTGAAAATTATGTTAATTTATCTGTGTAGTTACTAGCAGTGGTTAACTTGTGGGAGGGAGCTTAAGGGA
ACTGAGCTCTCTCACTTTTGTTTCATGTGAATTGGAGTTGAGCTCCAGTACTGTAATTTGACATAAATTTAAACCATCA
TTATTTAAGGGCAGTTATGTAATTTAAGGGCATTGTAAAATGTTGTGAATACACATTTGATTGGTAAAGTTATATTTAT
TTATTTATTTTATTAAGTTTATTTTACTCATTTAAAGGCCTTACTGTATCACATTTCTTGCCAGAAAAAGAATCTGATA
ATATTTTGATATTATTTTAATTCTTAAAAACTAAAAAACATCTGAAAACCTAATATCTGGCCACCTATGTGTATTTAGA
AATACTAGACCTAGCCTTTTGGAAAACTCAACCAAAAATGATGAATGCTAAGAAATATAAACACTCCGTTTTGAATTTT
GTGAAACATTGTTATGGGAACATTAATGACCATCCAATCAAGGACTTAGTACATAAACGGATCTGGTGAATTTACTTAA
TTACCTTTCAGTGATCTCATGTAATAACACAAACAGAATCATGCAGTTTCCACCTGTTTATTTGTTTGAAAAAAAAACA
CCCAATAACATAGGAATTCCTAATAACATAGGAATGTAAGCATATTTCCTCAAAAGTATAATAAAGTTAAGATTATCTT
AATACAGTACAATGAGTATCTAGTGTGATGCTTGCTCTATCATTTAATAGCAATCTTTGTGATGCAATGCTTTTAAAGA
CTCAGCCAAAATTTATAATTGATAAAAACTTAAACAGTGTAAGCTGTAACTGACTGATGAACTTGGTGAAACATTGATT
TGGGAACATTAAGGGCCAAAAATTGACCAAGAGGCCAAAATGCTTTGCCTCCCAGTCTGACATGCTGTTTTATACATTT
TTGTCAGCTGGTGCTACCTCCAGGAAGAGCTGCAGGACCACTGTGAGTTTGTCCAGCAGGCCTGGACACAGTTTAAAGT
GAATGAATGGAATATAAATCAAAGCTCCACTTAGGATGAAGAGGGTGACATACAGGTACTCAAGCTGAGGATTGTCAAT
GATGGGTGCTAGAACCAGGAACACAGCTGCCAGCAGCACCAGGATAGGGATAAAAATGGGTACCTGAGGAGATCATATA
AAAATAGAATAGCAAAGGTTTAAAGAAATAAAGAGAAAGAGTAGCTTTTTTCTTTGGTAAGTTTAAGCTTGTGTCGTGG
TGCAGAATGTGTATGTATTCTTTCATGATTTAATTAGCAGACAAAGTATCTTCCTTATTTTCACATCCGTAATAGTGTA
ACAATCATGTGAAACTCTCTCACCGTGTATGCTCGAGGAAGTTCAGGAAATTTTATTTTTATGTAGAGTAACCCTGATA
TCGTAACTCCATAGAAGAACCAGGCTGTAAAGCTGATGATCAAATGAAATTGATTTAGAGATACAGTACGAAGATATTT
TCGTGCATTAAAAAAATAGTCTTCATATACAAAACCCAAATTAACTAAATATTCATAGTGCAGATGCTTCAAAGGCATG
GAGCTTAGCCGAGTGTTTTTATATTGCTGTATTGGTATTTACAATACAATATTTATAATAACTCCTATCATGCAGAGAT
AGCTCCTATCACATTATTTACTTTACATAACAGCAATAATGTTGTATGCGTACACTTTAACTTATAACGTGATTGGACG
AAAAGGTTGTAAAAACATCGCACCATTCAAAACACTCCATGCTCACACTGCGTGAATAATGCGTGAATGATAATTATGT
ATTAAGCTTGTATTGCCAGTGAAGGTGCAGGTTACATGTCATCCAGACCTGAAGAAGTTTACTATGCCCTGAAAATCTC
CAGGAATGAGCACAATGAGGGAGATGATGGTGGTGAAGATAAGAGCTGGAGACGGAGTGAGGCGCCGCACATGGGCCAT
GGCCAGGATGTTAGGCTGAAAGAGCAACAATATATATATATATATATATATATATATATATATATATATATATATATAT
ATATATATAACAATGGTTTACATTTTTTGGGGTCTGCGCATTTATTCAATAAACTAATACTATACAACAACATTTTCAT
AAACTAAAATAATACATGAGAATCTAGTTTTTAAAAAATGGCATGGTAGTGCCTCATGTAGCATTGCCTCTTCACAGTT
CCAGGGTTTCATCCTGATCTTGGATTACTGTTTTAAATGTTCTCCCAACGAACATACTGGTAGGTGAACTGGCTACTGT
AAATTGTTCATAGGTGTGAATGAGTGGATGTGGATGTGAATGTAAATATGGATGTGTTTGTGATGGTGCCCTTTGATAG
AGTGGCATCCCATACAGGGTGTATTTCTGCCTCATGCCCAGTGTTCCTGGGATAGGATCCATTATCTATTCATCCATAA
TGACCCTGACCAGTATAAGCGGTTACTGAAAATGAATGAATGAAAACCAGAAACATTGACTACGTTTACATGCACATCA
ATATTCTGACATTAATGGGAATTTGGCAATATTCTAATTAGCATTAAATCGTGTAAACGCCGCAATCCGATCACCCGAT
TCAGATTAAGACAATTTCCCCAAATTCCGATTCCCACCCCTGGAATACACCTGTTTCAATTGGAAATTTGTTACATGTG
AATACCTTATTCAGAAAATCCACTGAAAGGAGATATATGTGTATGCTCAGTCCGCAAGAAATTTTGGGTGTTAAGAGAT
GCTTAGTTGTAGCCTAGGTATTTATGTATGGCAACTCAGGCATACTTACAACAACCTTGTATACAGGAATATTCAGATG
CCTGTACACATATAAACATCATATTCTGAATATGGCTGCAACCCAAATATAGACCTTAAATGGAATTTGATGTGCATGT
AAATGTAGTCATTGCCTCAGAAACTAACCTAAATACTGCAGTAGACTTGGCTTCCTGACAACATTCTAAAGAGTGAAAG
TGAGAACTGTCTTAACAGACTTTCCAAAATTTAACATTGAGTGTGTTACCTGAAAAACAGGTTGCTGTAATTAAAAGGA
TGAAGGTAAAATAATATTTTTTCTCTTGTCCTTACCATATGACCCTCTCGGGCAGCTACAAAGCAAACTCGTCCTCCGC
TGAAGAACGATCCATTCAGAGAGCCTAAGGATGACAGTGCTGCTGCAGTAGACATCACCCAGCCCCAACTGCCCAGGAC
CTTATTGCTGTTTTCAGAGACAAAATGCTGCTCAATCACTGACCAGCAACCTACTCAGTGTGCCATGCCATTTTTCTAT
GTGCAGAGAAAAATAAAAACAACTTACCCCCAAGTAACTGCCACAGCACTGGATACCATCATCTCTCTTGGAGTCATGG
CAGCCAGATAACTGATATTGACCAGCAAGTAGAGGAGTGTTACCATCGGGATGGCAATAATCAATGCCCGGAGGAGATT
TACCTTTCACATATGGATATACATAATTTAGAATCCAGTACATCTTTTACCGAAATAATAATCACTAACTGACTTCCAG
ATAGCCTTCAAATAAGTTTCTGCTTCCTTAAATCATGATAGAATAACATTTTGCTGTAGATGAATGCATATTTGTAACA
ATTAAGTATTCTGTAAAAACAGATCCTCAACACAAAATATCTCAGATCTCATCTCTGGATTTTTCAACTTTTCAGTCAC
AAAGTTTAGATTAGACCATTCTGTGAAAGACCAGAGTCTCTAGCGGTTCTACAAAGTGCTTTACACTGTTTCTCATTCA
CCTATTCACACCAATGGAAGCAGAGCTGCCATGCAAGGTGTTAGCCTGCTATCAGGAGAAACTTGGGGTTCAGTGTCTT
GCCCAAGGACACTTCAGCATATGAAGACACGTGGGCCAGGAATCAACCCACCAACTCTACAATTAGTGGACAACCTGCT
CTACCCTCTGAGCCACAGCCGCCCCAAAACCACAATGAAGAGAACAATGAAATCTGTCTGCTGGATTCTGTGAGACACA
GAAGGGGCTTTATCATGGACATTACAATCAAAATGGTAGGGAAGTGCTCAGGGACAATGGAATAATGAATGCTGAGAAA
CATAAAGGGAATTCAAACTACTGTATATTTCACTGATATGCAGACATGTAGAAGGCTTTGTAGACAGAATTGCCCATTT
TTGACCTGAGAATCACAGTTCCACACCAGAATGTGGTAATAGATCATCTGTCACACTCTTAAATGGTAAAACATGATTT
ACATCTGCACCACTGTTAAAGCCACCTTTTCTTATTTTGCATTGTTTCACCATTTGGATTACATGCAGCAAGACTGCTG
TTATCTACCTCGTCATGTTTCTTTATCATTCTTTATCAAGATAACAATTACCTGAGGACACTTAAGCTCTTCAGTCACA
GAGTTCAGGTTGTTCCAGCCATCGTAGGACCACAGACACTGATAGAAAGCCATTCCAATCACACCAACGCTTTGGCTGG
TCCCCTCAAATGCATTTTGAAGATTACTGGTGTTTCCTTGAATAAGCAACACCACACCACAGATGGAAATAACCAGCAG
TGTAAGGAATTTAACTGCCATGAGGATTGTGGTGACAGCTATGGAAAAGCGTACATTCAGGCAGTTCACTATGACTAAG
ATTAAGAGGCCAGCAGCTGCTACAGACTTCACCACCACATCCGGAGGTGCACAGCTTTCATAGAAGGGTGCAACAGCAT
TCTGGGCAAAGCTGAGAGCCAGTCCAGTCATACTGGTTGGTCTCACAACCAGCACAGAGGTGAAGGCAAAAATAAAAGC
CATCAGGTTGCCAGAAGTGCGTATTATATAGATGTATTCACCTCCAGATTCACGGATTACTGTTCCTAGCTCAGCGTAA
CTCAGTGATGCGAGCATTGCCAACAGTCCACAGCAGGCCCATATCACCAAGCTAGCCCCAGGACTCCCGATGTTTATCA
GTACAGTCTGCGGGGACATGAAGATCCCTGAGCCGATCATGACCCCGGCAATGAGAGACACTCCTCCTATCAGTCCCAC
CTCTGACTTTAGCTGAAGTTTCTTAGATGTGCTGTCCATGTCTATATGTGTATTAACAGATGGATTTCCAGTGCATATA
CTTTTCACAGACACTGCCGGGTGATATGTGCACTGTGCCCCACCTGCAATTAAGTCAGTTAATAATTACAGGATTGAGG
CCACATTTAAACTTAACCCTCTATTCAGTATTACCTACAGAGTAAGAGAAGCTGTGTTTATGTCAAGCCACTCATTCAA
CATCTTGTGTAATATTTTCCTCCTTAGGTCACAAGTGTTATAAAATTAGGGATGTTTACACATGTCTTTTCTGTTTGAC
AAGCTCTTGTTTCTAATTATTTTATCAGCATCAAAAGGATTTTGTTTTTACGAGGTATCCATAGTAGTCAAACTATTAA
AACCTTATTTTACTTCATAAGGTTACGAGCTTCAGAGTAACATTTAAGCCTGATCAAGACTGAGCAAATAATGTAACAA
TGAGTAGGGTTAAAAATCTATCTAGATATTTAACTAAAAAATTCAGTGAATCACATAATAATAAATACTTGCATTGCAC
TGTTCTTAATTTTTTTAAGATAAGACATAAAATAATTTTTTTGTTAGCTTAATCTTTGAAATATGTTTGCTGCTGTTCT
TCTCAGCATTCTCGTCAGTTCCAGTCTGTAGGCTTTCTATTGCTTTAACTTTAATCTCATGGATTGAGGCTGGCATTTA
ACCTTGAAGGTTTGCAGGATCTGTTATCTAAAAACTTTTAAAAACACACTTGCTCCTTACAGTCTTGCTAAACTTCAAA
TGTAATCAAGTGCTGTCTTTAGAAAAGCCACATTTCCATTAAACTTAAGGGTAACATTTTTATACATGTAGCATGTAAT
TATAATTTCAGGACAAAATGAGGTTTTAATATGACATGGTACGTAGCAAACAAGGAATAACTGTCATGCCAATATCTTG
TAATGACATACCAGTCTTTAAGATGTCATCATATAGCTAGTATATCCATTCAGCAATCTAAAGTCAGCACTGGCTCTTT
TGTGATCAAACTAGTAGGTATCGAATTGAAAGCAGAGGAATTCCTGGCAATCCAGACTGACTTTATGATAATTGTCGCA
ATGAGTTGGTAATTATCAGCACTTATTAAAGTAAAGGCTTTTTTAATAATGGACTTCTTTAAAAGTGAAGTATCTCACA
GACATACTTGGTCCACTCACCTACCTACACAAATCACTCACTTACATTTAATAGGTGGAATTATTACTGGCATCTTGTG
CAAAATGTTCTCAGGTGGATCTAACCACACTGAGAGCAATTCAAATGCCAGGGCTGTAAAGTGGTGTGGTGGATACACT
GTCAAGACAGTGCATACATTCAGTATCTACACCGTGTTGGAATCAGACCATAATCCATGGAAAGTAGCAGTGCAAAAAA
GGTCTTGCTACCCATCTTAAGGCCAGAAGTAAAGTTTTTTGGCCTAGTTGCTGCATCCTGCCAAGTGGGAAAAATGAGC
AGTAAAGGAGGAAAGTCATATATCAGGTGATGAGGCTATCCATGGGCTAGAGCATCCTATGCCAGAGGGCTGTCTACCT
GTGCCTACATGTGATGTCTACATGTGTCTACATGTGCCTGGATAAACTTCTCACAGATCTGGGCTACCACAATATTGTA
GAAAAACTTCCCTGGATGTATGTTGACCAGCACAATGTCTTCTCAGCTCTCAATTCAGGCTGGTTGATGCACCTTAAAC
CAGGAGGCCACCTGCCCCCAGTACCCCTGACCAGAGCAGTACGAGACAGCTCATCATGTGAGGGAAGCATCAATGGTGT
TGATCTCTCTTGTGGAAAACAGCCTCCAATCTGACTTCTGATAAATAAAGTAGCCTACTTCCAGCAGGCAGGTAGGTTC
TGCAGGTCTGAACAGCAAATTTTTGGTCGGAATGGATTGTACCAAACAGACCTGAAGTTGAATATAAAGTTTGTAGAGC
GTATTCACATATACTGGCCCAGATGCCAGTTCATGCCATACCTGATGCAATATCATAAGTTTACACCATAGAGTCATCA
GTGCAGCTGTACTCAGTACTGCACACATCTGGATGTAGTGCTTCATCCAGTAAAACCACCAGTAATGCAACAAAAAACA
TCAACAGCAGGCATATGTCCAAGGCCAACCTGTACAAAATGCATAATATTAGCTGGAAGACACACCATGGAGCCTGGGC
ATTGGTGAACTGGGGGCCTATCAAGAATGGTGAAGTTCAATGTTCAAAGACTCAGAATGCTTTCTAGGCTTCTTGCTTA
TGTGTTGTCACTGGAACTGGACATTTACAAGCAACAGGCTGTTTAGACTGATGAGCCAGAGTCAGATTCAGCTCTGAGC
CAGGATTAAACGATGCCAGCAAGCACATGTGTCAGCACTGTCATTAGTCAATACAGGACATGTCTGAGTTAGACCCAGT
GTCCTTAAGATGGCATTGGGCAGATAGCCCATCACTGTTTTCCAAGAGATTCAGAGTCTGCATGAACACAAGCATGCTT
AGTCTGAAAATTTGTAACCATAAATTGAAATTAAAATCAAAGCAGCTCATAATCATTCTGACTTCTCAATACAAAATGA
TTTTTATTATTGCTGTAGTTACATTAGCTGCATTAACCAGGAAATAAGCAGAACCAACCAAAGAGTGGAACAGTCTTCA
GGAGTATTAATATTAGGAGAATAACTCTGGCAGGAAAAATGAGAGGTACTGTTTTGTTCAGGGAATTGTGCAGTTTATC
AGAAACTATCCAAGGTGAAGTATACCAGCATGCTTATAAACAAAGTGCGAAGCAACTCAGTGAAACTATATGGTAAATA
ATATTCATGTAGTGTGGGCAAGGTTGGCAACAGAACAGAGAGAGAATTAAATTTGCTGGAGTCTGCTAGAATTGAATAT
CCATAATATAGAAACACTGATTGCTAAGTGAAAAGCAGTACAGCATACTATGGATATAAACAACTGAAGGCTGGCAGGT
GCTATGCTGCTTTGCAGCATTTAAAATAATGCTTGTAATATAAGAAAGGAAAGAAGACTCACTGTGAGACTCTCTGACA
ATAGTCAAAAATTGCTACGCAGACATCTCAAGATTGTGTTTGAATATTCAGACATGAGTGCAGGCATCAAGGAAAAAGA
GTTATACAGTACTATGTGACTTTGTTGAAATATGCGATATATGTGCACATGCACACATCCAGATGTTATATGCCACCCT
GGCAGTTAGCAGAGGAGAAATATAACTCATCAACGTACAATGGGAAGTACAAATTAACCGAGAAATTAATTTAAAGGGA
CACAAAGATTTTTAGCCAGGAAATCTGAAACCAAAAATTGAAAAGAAAATCACCCCTTTTAAAACTAATTCAGCTAAGA
CTGCCTACCGTTGAAGAGTTTGTGCTAGCATTTATTTTCTTAGATTTGTGCTTTTCAACGCTTATAGTTTTTGGCGTTC
ATTGATAGAACAATATATATATATATATATAAGTTTTTTTTTTTTTAATGACTAGATTATGGCTCTTCAAGGGCTCACA
AAAATGCTGATGTATCCCACACAGAATGAGTTTGCCCCTGCTCTAAAGGGCCAAGTACACCCAATTCATGCCAGCAAAA
AGCCTTCACAATATAAGTAATCCACCTATTTTTTCTTTAATATGTCATTCATCTGTATAGCATATGATCGTTACCTCAG
GATGCTTAATATTTTAATGGTTGTTCCTCTCAAATGCATTCTGAAGATTACTGGTGTTTCCTTGAATAAGCAACACTAC
AGCAAGAATGGAAATCACTGCCAGTGCAAGGAATTTAGCTGCCATAAGGATTTTGTTGACAGCTACGGAAGAGGGTTGG
AGGTTCACAGTCTTCAGAGAAGGGTGTGACAGTGGCCTGAGCAAAGCTGAGAGCCAGACAGTTAATAATTACAGGCTTA
AGGCTACATTTAAACTCAACCCTCTATTCAGTATTACCTACAGAGTAAGAGAAGCTGTGTTTATGTCAAGCCACTCATT
CAACATCTTGTGTTGTATTTTCCCCTCTGATCAGTATTTAAAGTTAAAGTGTTATAAAAGTACCAGTCTCTTCTGGTTA
ACAAGGGCTAGTTATCGAACATTTCATTGTATGATTGATAAAATCCTTGATTTATTTATTTTTGACAAGATAATCATAC
TTGACTCTCTATTAAAACCTTACTTTACCTTATAAGGTTACACAGTAACATCTAACTAACAACCTAACATGAATCAAGA
TTTTAAAAAAGTAATAAAAACATCAAATAATGATTAATCCTGGTAGACATACAGTACTGTTTTAGACACCTTACTTTTT
TTTTAGTACAAACTTTGTTATAGATTTTTTATTTTATTTTATTACTTTTACATTATCAAGTCAGTTCACAATATATTTT
AGATTCCCAAACATTAGTTTTCTAGCACAAAATTAAATGTTACAGAAAAATGTTTGTATGTCATTAAATAAAGCAGCGT
ATAACATAAGAGACACTTTTCAGACAAAAAACATAATGAAGGCTGCTGGGATTTGCTACAAAAATAAGAAGAAAATGCG
ACAGCCAAAGTCTCCAGAAGAGCCGTGGCTGGTTCTGCAAGATGCTTAATAAACCTTACAGCTTGTTTCCTTATAAAAC
TGCACTAATACTACCAGAGACTACAATTTTTTTTTTAATTACACCAAATATTGACTTTGTTTCATTTACTACATTTACC
GTTAACTGCTCTTTACTGTATATTTTTAATGTAGAAACATTTTATTTAATTATTTTGAAGGCATCTTTGCTCTACAGCA
TTTCTTTGCATGTGCCTAAAATCATCTTTTGCACAGTACAGTATAAATAATACAAAGTACTAAATAATGTGAAACAGTG
AATACTTGCATTATACTGTTCTTCAGGTTTTTCATAAGATCACAAAAGACATTTAAATATTTATGAGACACATTTAGTT
GCATGTTAATGAATGTTGTCCCTGCTGCCATTTTTGTGGCAAATGTTACAGAGTCAGAGCATACGTGGGGGCGTGGTCA
ATTTTGCCACCCATTTGTGACAGCAGATTCACTTGCTCAAGAAGCTGCCAGTGTGTTTTGACACTCAGTAAACCAGTCG
GTGGAAACAAAAGTGTTGCTGATCATGTTGAGGCCACAAGTAAAGCTCTCTGGCATAGTTTCTGAATTCTGCACAAAGT
AGAGGAGGAAAAGCCTAGTAATGAAGTAGTTAGTAGTGAGGCCGTGAGAACAGTCATGGAAAGATCATCCTATCCAAGA
GGACTAAATATTAGAGGAATAGATAGACATTTCAGCAAGGCATCGATGCCAAACAAACAGCCAAAATAACTAACATCTA
TTTTCTAAAAATGAAGGTGGATGTGCTTGCATGGCCTAGTCAGTCTCTTGACTTTGACATTGTGAGTCCATATTTGGGA
CCCTATTGACCTTGGGAATTGAAGACCATTTGCCAAGAGGAATGGGCCAAAACTGAACCACAGTGCTACAAGAATCCAT
TTACTTCTTACCTTAGATATCTTGATGCTGTAATTGCCAACCATGGCTTTGCAATAAAGTATTTATTTTGGTATTCCCT
ACCTATTTTTTTTTTTAAATATATTTGTTTATGAATACATACATAATTTTTATTCATATTTATTCATATCTAAGTACAA
AGTCAAAAGACATTATGTGTGTAAATTTTAATTTAATACATGCACTGGAAGTATATTCCATCCATCCATTTTCTATTCA
GGGTCAGGCTTATATTTCAGGGTCACGGGGAACCGGGAGCCTATCCCAGGGACCATCGGGCACAAGGCAGGGTATACCC
TGGACAGCGTGCCAATCCATCACGGGGCACAATCGCATACACATTCACACACTATGGACACATTGGACACAGCCTACCG
TGCATGTCTTTGGACTTGGGGAGTAAACCGGAGGAAACCCCCGTAGCACAGGGAGCACATGCAAACTCCGTACACACAT
GACAGTATTGGATGTGATAATTACCTCAGGACGCTTGAGCTCTTCAGTGACTGAATTCAGAGTGCACCAGCCATCGTAG
GCCCATAGACACTGATAGACAGACAGTCCAATCACACCAATGTTGTAGTTGGTCCCCTCAAATGCATTTTGAAGATTAC
CAGTGTTTCCTTGAATAAGCAAAACAACACCACCGATGGAAATAACCAGCAGTGCAAGGAATTTAGCTGCCGTGAGGAC
AATGGTGATAGCCATGGAAGAGCGCACATTCAGGCAGTTCACTATGGTCAAGATGAAGAGGCTACAAGCAGCTACAGCC
TTCACTAAGAGTGTTGGAGGCACACAGTTATAATAAAATGGTGCAACAGCATTCTGGGCAAAGCTAAGCGCCAGTCCAC
ACATGCTGCTTGGCCCCACAACCAAGAGGGATGTGAAAGCAAAAATAAAGGCCATCAGGTTGCCAGAAGTGCGTAGTAT
GTAGATGTATTCACCTCCAGATTCACGGATCACGGTTCCCAGCTCGGCAAAGCTCAGTGTTGCTAGCATTGACAAAATG
CCACATCCGGCCCAGACCACCAAGCTAGCTCCAGGACTACCAATGTTCTGCAGCACAGTCTGCGGGGACATGAAGATCC
CTGAGCCGATCATGACCCCTGCGATTAGGGACACTCCTCCCAACAGTCCCACCTCTGATTTTAGCTGAAGTTTCCTAGG
TGTGTTGTCCATGACTCTTGTACATGTATTAGGGAATGGCCTTTCCAAGTGATGTACTTTTTACTGACACTGTACAATA
CTGTAGTAACCACTGCCCTACCTACTACTACCTCAGTTAATAATTACAGGCTTAAGATCACATTTCACAAACTCAACCT
TCTATTCAATATTATCTACCTTAAAGGATAAGCTATATTTGTATCTCTGGCCACTCATTTAACTATTTGTGTTATATTG
TTCCCCTTTGTTCGGTACTTAAAGTTAAAGTGTTACAAAAGTACAAAGATTTACAAGTCTTTTCTCTTTGACAAGCTTG
TTCTCAAATCACCAGTCCCAACAATGGCAAAATCCTTGATTTATTTTTTTAACAAGATAATCATACTAATCTTAACTAT
TAAAACATTATATTACTTCAGTTACACAATAATATCATATCCTGATGTGAATCAAGACTGAAAAATTGTTATCTATTAG
ATATTTTATAGTCTGAGACATGTTTAGAACTGTAGAAGAGTATAATATGGCCAAATGTTTGTGGACATTTGACCACCAC
ACCCATATGTGCCCATTTCAAAACCAAGGGCATTATCATGGTATTACATGGTATTATTTTAAAGGCTAAACATTCAGCT
CAACAATGATAATTAGACTTAAGCAAAGTTGAAACCATAGTTGATATAATAATCACAACTACATGGCTGATTAAATATT
ACTTTTAATATATATATATATATATATATATATATATATATATATATATATATATATATATATACATATTGTACTAATC
CTATGTAGCAGATTTCAGCAGTAATGGCTTGTTATAAAATCATTCAAATACGAAATGTGCACAACTCTGTGATGTATTG
CTTATAACTGGTTTAAATGTTTATTCATGAACATTTCATCCACGGAAACTAAACCAGTTACACCGTGTTAATTTAATTG
TATTTGTTTGAAACATTTTATCATATTAACATGTTTTTATCATTTTTTTATCCTATTATCATATTTTTGCACAGAGGAA
TTATCTGGATGAACCGGTCAATCATGTGGCAGCACAAAGTGATTTTGAATGTGGCATAGTTGTTTGTGCCAAAGGGGCT
GCTTTGAGTATTCCAGAAACTGCTGATCCCCTGGGATTTTCACGCACAACAGTCTCTAGAATTTACACAGAATGGTCCA
AAAAAGGTACAAAAAAACACCCAAGTTCTCTGGGCAGAAATTGAGGACAGCGGTCAGAGGAGAATAGTCAGAATCTTTC
AAGCTGACAGGAATGCTTTGATAACTCAAATAACCACTGTTTACCACTGTGGTGAGCAGTAAAGCATCTCAGAATGCAC
AACACTTTAAGCTTTGAGGTAGTTTGGCTACAGCAGCAGAAGACCACATCAGGTTCTACTCTAGTCAGCCAATAAAGGG
AATCTGAGGCTACTGTGGGAACTGGCTCACTGAAACTGGGCAATTAAAGATTGGAAAAACTTCACCCTGTCTTCAACTG
CCCATTAGCCCATCTGCCCCAAGGTTCGACATATTGGGCATTTTACCGGCGGAACTGCCAAAGAACTACCACTCATTGG
CTACTAGAAGAAGAAGTCTTTATTTGTCGCATATTCATTACAGTGAAATTCTTTCTTCACATATCCCAGCTTGTAAGGA
AGCTGAGGTCAGAGCGCATGATACACTGCCCCTGGCTTAGCGGTGTTGGGGCTTGAGCAGGGGCCCAATCAGTAACCCA
GAGCCTTTAACCACTGAGCCACCACTTCCCTAAATATTTTGCATTATTTTGTGTAAACTTTACAGAGCGCTGTGCAGGA
AAATCCCACAAGATCATCGGTTTCTGAAATATTGAAACCAGCCCTGCTGGCACCAACAACCATGGTCAAAGTGTCACAA
TTCGAGGTTGAGCCAGAAGCAGGTGCAGATAATGACTTTTATTGAAGCAACGTATTAAGAAACAAAGACACTAAGACAA
CTTGACAAAACACTGTGGCATGAAACAGAACACTGAGACACATAATCAACATGAATCTAAGACTACTTGGCATAATACT
GTGGCAAAACTAAACATAAACTAACACGATCAAGAAACATGTAAAACAGCGGTCTAAGACAATGAAAGACAAGCACACA
GTGCAGACCAGGACTATATATACACATGAGTGCTCATTAACCAAAACGTGAATCAGGTGCAGGTGGTCATGTGACAACT
AGAGCAGTGCAGTGGCTGATGGGAAGTGGAGTCCAGAGTTTCTTGATACGTGACAGAACCCTCCCCCAAAATCATACGT
CCTTCATCTGGTGGTCCTGGCCCCCTGGAGAAAATGTCCCCAGCAAAACCAGGAGGCCGGGCGGCTTCCACAATGGCAC
AGGGAGGCTGAGATATTTCCTCAGCTGAACATGAAAGCGGGGCGACGTCCTCGGCAGAGCATGAAAACGGGGCGACGTC
CGTGGCAGAGCATGAAAATGGGGCGACATGCTCGGTAGAGCATGAAAACGGAGCGACGTCCCCAGCTGAACTGGAAGGC
AGAGCGAAGTCCCCCGTGCGGCCAGGTAGAGGAGCGTGGGTCTCCTCGAAGCGGAAGGGGGGAACGCTAGTTGCCATGG
AGCAGGCGGGCTGAGCGACGACCTCAGCTGTACAGGCGGGCTGAGCGACGACCTCAGCTGGACAGGGAGGCTGAGCGAC
GACCTCAGCTGAACTGGAAGGCAGAGCGACGTCCCCCGTGCGGCCAGGTAGAGGAGCGTGGGTCTCCTCGAAGCGGAAG
GGGGGAACGCTAGTTGCCATGGAGCAGGCGGGCTGAGCGACGACCTCAGCTGTACAAGCGGGCTGAGCGACGACCTCAG
CTAGACAGGGAGGCTGAGCGACGACCTCAGCTGGACAGGGGGGCTGAGCGACGACCTCAGCTGGACAGGGGGGCTGAGC
GACGACCTCAGCTGGACATGAGGGCAGAGCGACGTCCTCGGCGGAACAGGGAAACGGAGCACTGTACTCGGCGGAGCAG
GGAAACGGAGCACTGTACTCGGCGGAGCAGGGAAACGGAGCACTGTACTCGGCGGAGCAGGGAAACGGAGCACTGTACT
CGGCGGAGCAGGGAAACGGAGCACTGTACTCGGAGGAGCAGGGAAGCAGGGCGACGTCCTCGTCGGAACATGAAGGCAG
GGCGACGTCCTCGTCGGAACATGAAGGCGGGGCGACGTCCTCGGCGGAGCATGAAAGCGGGGCGACGTCCTCAATGGGA
CAGGAGAGGGGAGCGATGTTCTCCATGAGACTCAAGGGGGGAGCGAGGTTCTCCGCGAGGCCAGGGAGAGGAGCGAGGT
TCTCCGCGAGGCCAGGGAGAGGAACGAGGTTCTCAGCGAGGCCAGGGAGAGGAGCGAGGTTCTCAGCAAGGCCAGGGAG
AGGAGCGAGGTTCTCAGCGAGGCCAGGGAGAGGAGCGAGGTTCTCCGTGAGGCCAGGGAGAGGAGCAATGTCCTCCGTG
GAGCAGGAAGGGGGAGCGACACACTGAGAGAAGCGAAGAAAAGGAGCGACGTCCTCAGCGGAGCAGGAAGGCAGAGCGA
CGTCCTCGGCCGAGCAGGAAGGCAGAGCGACGTCCTCGGCCGAGCAGGAAGGCAGAGCGACGTCCTCGGCCGAGCAGGA
AGGCAGAGCGACGTCCTCGGCCGAGCAGGAAGGCAGAGCGACGTCCGCGGCAGAGCATAAAAATGGGGCGACGTGCTCG
GCAGAGCATGAAACTGGAGCGACGTCCCCAGCTGAACTGGAAGGCAGAGCGAAGTCCCCCGTGCGGCCAGGTAGAGGAG
CGTGGGTCTCCTCGAAGCGGAAGGGGGGAACGCTAGTTGCCATGGAGCAGGCGGGCTGAGCGACGACCTCAGCTGAACA
GGCGGGCTGAGCGACGACCTCAGCTGTACAGGCGGGCTGAGCGACGACCTCAGCTGTACAGGCGGGCTGAGTGACGACC
TCAGCTGGACAGGGAGGCTGAGCGACGACCTCAGCTGAACTGGAAGGCAGAGCGACGTCCCCCGTGCGGCCAGGTAGAG
GAGCGTGGGTCTCCTCGAAGCGGAAGGGGGGAACGCTAGTTGCCATGGAGCAGGCGGGCTGAGCGACGACCTCAGCTGT
ACAGGCGGGCTGAGGTCATCACTACTGAAATCTGCTACATAGGATTAGTACAATATTTTTTTAAGTAATATATAATCAA
CCACATAATTGTGATGATTATATAAACTATGGTTTCAACTTTGTTAATAAGTCTAATTATCACTGTTGAGCTGAATGTT
TAGCTGTTAAAATCTGTACCTTATGTAGTTTCAAGTCTGTGATGCTCTTTGTTGTTCATCAGTGGAATTCAGATACATA
TAGAAATAGTTTCCAAGACTAATCTTGGAGTACCGCTGCTTCATAGCTTTTAATGTTTTTTTCTGCTTGAATATACCCA
TACTGACTCAGGAAAAGCCATAATTCTTGGTTAAATCAGGGAATGCAATGAAAAATGCAGGGCACTGCTATACAGAATC
TTTTCACTTTCATTTAGATAGTTATATTTGAAATTTTGAAATATTTGACTCTTTATGGCTCTCTATGCATTTACTAGGA
TTGTGGGATGGTCTTCCTGTAAGATACAACTGCCATGAGGATACAAATGTTTCATTGTAGGAACAGAGTGAACAGTCAG
AATAAATTTGTATTAATTTGCAGTGATACTTTCCTCTAAGGCACAAGTATCAAACTCAAATTCTGGACACATGAGCATT
TTTGCGCTTGAAGGACCATAATCTAAGGCTATTCATTTTTTAAAAAAAAACATTTGATCTATTCTACTGATAAACACCA
ATAATCTAGACTCTATTCAACTGTAAAAGGCAAGCTATTAGGTGAACTGTAATAAAGTTATCTTATGGCAACGTTACCA
ATTACGTTGTTAAGATTGGTTGACGATCCATCACACTTATCTATATCATTGTACAGGTCAGATTATAGTGATTTTACTC
ATCCCCCAACCCCCCACCACCCCACCCACTCCCAGTTAATTCCTGCATACAACACTTCCTTCACTCGATGTGTTTCTGA
ATCATTTCAGATGTGTGTCTGATTTGCATCAGATTATTTACCCTGATCACTTTTAACCAGTGCTTCAGCCCTGTGAGAC
ATGAGTTAACACGTTCTGCACAGTGGCAAGTGCAGAACTAGATCAAAAATAATGAGTAATATTGTCACATATAAATGTT
ATTCATGTTTTTTTATGTGATTTTTTTGCAAGTTTACACAGACCGTGGCTTTGATACCTGTGCTCTAAGAGAACAAGTG
GAACCAAACCATTCCAGCAAGTTACCTACCTACAGTTTTTCCTTTGATTTTGTCACTTCACTATATTGCATGTGATAGT
TACCTCTGCATGCTTAAGCTCTTCACTCACTGAATTTAGAACACTCCATCCATCATAGGCCCACAGACACTGATAGAAA
ACCATTCCAATCACATCAATGCTATAGTTGGTCCCCTCAAATGCATTCTGAAGATACACACTTCACTACCAGGGTTGGA
GGCACACAGTTATAATAAAATGGTGCAACAGCGTTGTGGGCGAAGCTAAACGCCAGTCCGCACATGCTGCTTGGCCTCA
CAACCAAGAGGGATGTAAAGGCAAAAATGAAGGCCATCAGGTTGCCAGAAGTGCGTAGAATGTAAATGTATTCACCTCC
AGATTCACAGATCACTGTTCCCAGTTCGGCATAGCTCAGTGCTCCCAGCATTGACAACACGCCACCAGCAGTCCAGATC
ACCAAGCTAGCTCCAGGACTCCCGATGTTCCGCAGCACAGTCTGTGGGGACATGAAGATCCCTGAGCTGATCATGACCC
CTGCGATGAGGGAGACTCCTCCCATTAGTCCCACCTCTGATTTTAGCTGAAGTTTTCTAGGTGTGTTGGCCATGTCTCT
AGATGTACAACGGAATAGTATTTCCAAATGATTTACTTTTTACAGACACTGTATAATGTTATAGTGCACACTACGCCAC
CTACTAATACATCAGTTAATAATTACAGGCTTAAGGCCACATTTCAATTCAACCATCTATTCAGTATTATCCACTGCAT
AGGAGAAGCTACATTTACATCTCTGGCCACTCATGTAACTTTTTCTGTCCTATTTCCCTTTTGGTCTAGACTTATGGTT
AAAGTGTTATAAAAGAACAGATGTTCAAACAGTTTTCTTTTTCACAAGCTTGTTAATGAATAACTACTTTGATCAATCA
AAAACGCTAAGAAAGTTGTAGCTTTTTACAGGTCAATCTGACATAATGTCAGGTTCTTCTGACTTTATTGTACTTCACA
CCAGCAGTAACTTATTTGAACAGTTTAGAATCATATAAGAGGTGGCATCTACAAACTAGCAATCTGAGAAGTTCTTAAA
TATATTTGATACTCTCAAAGAAATACGCTTTACAGCTGCCCATTTCATCATTCTCCTCAGTTCCAGACTGAAGTATGTC
TCTTGCTACAGTTCCAACTGGCTCTAATCAATGGGCAGTCATAAAGTGCGTGGCATATTAACCTTCAGGATTTGTAGCT
TTGTAGCCACAGTACTGCAATACTACTTATAGTCTTGCTAAACACCTACATTTTTAAGAAACTCCACACCAGAGCTAAA
GACCTAGTTATGGATATATATACCACAAATTATCACAGATTATCTATCAAAAATCTAAAAAAAAAAAAAAAAAAAAAAA
AAAAAAAAAAAAAAAACCCATATCAATTTATATCATGTTTAATACATAAGACATTTTACTTGTGTTGACTTTTGAATGA
TCATTATTAAACTGTAAATTGTAGATCAGCATGAAATGAACTAACTTGAAGTCAGTATATTGTAATGACTTGCTCTTCC
AGAAGATGTCCTCATACAACTAGTTTACAGATTCAGCAGTCAGATTCATTAGTATTGATCTAGGCAGGTGGGATCAAAC
TTGCAGGTGCTGAGGGCATGGAATTGTTTGAGATAAACATTTTAAGTGGGGGAAAATGCTTGATTCACATTTAAATATT
CAAAGTCAATATCATCAATAATTGTACCATATCCTGTAAATACAGCTGAGAAGGTGCTGCAGATCCATCTGGGTCTGTC
CCAGTAAAACCATAAATAACAGAAATGCACATTTATTCATTAAAGTGGTAAAAATTCATCACACGTTTTATTTGTAAGT
AAATTCACCACCCATCTTATTTTTAAATATGCACCCTTATATATTAACAGCCTGATAAAATGTGACTGATTTAGACATT
CATGTCTTTTATTATTAAATGCCTTCCTTGTACCCTTTTCCGTTGTACATAACCGGTGGCACTGGTTACACACACCTTA
TAAACCTCATGATGTTTATATTGCATAACACAGTTTGAGGAGGCAAAGCAGCCACAGTGTGGCTCCTCACCCAACATCA
GTGCTTGACATCACTAATGCACTTTTTGTTCACCTTTAGGGCGTGATCTTAAATTGCCCTACCTTAGTATTGATACAAG
AATGCATTGCTGAAATACAGGCTCACTTCCTGTTTGCCTTCATTGCTGTCAACTTTATTGGGGCGTCATTAGCAAACAG
TTATGAATATAAAAATGTCCTTTGATCATTTTTGTGAGAAATAAAATATCAGAAGTAAAATATGCTTCTTATGTTAAGA
ACAATATTTACCATAAAGCATAATTAAACTTCTTGCCTAGCAAATTATGTTACAGTATCTACAAGAATCAATGCTAGAC
AAGCTGGCATTTTAGTAACAGAATGCTAGCCAACTTAGTTAAATATAGCCAGCTAATGTTAGCAAATTTGTAAAACTTA
CCTCAACATGCTTTTCAAGCCTTATAGGCACTTGCTTAATCCAGCATATTGAAACGTTTTACTGAGAGACAGTGCCAAG
CTCACCCTCAAGTTCAACACTGCATTCCAGTGGCTTATCCATCTTCAAAGACATAGAGTTATAGTGTTAACTATATTTT
GTAGCATGAGAAAGTCATGGCCAGTGAAGAATTGCCAAGATTTAATATACAGTGCGTCCGGAAAGTATTCACAGCGCTT
CACTTTTTCCACATTTTGTTATGTTACAGCCTTATTCCAAAATGGATTAAATTCATTATTTTTCTCAAAATTATACAAA
CAATACCCCATAATGACAACATGAAAGAAGTTTGTTTGAAATCTTAAAAAACTAAAAAAAAAACAAAAAACACATGTAC
ATAAGTATTCACAGCCTTTGCTCAATACTTTATTGAAGCACCTCTGGCACCAATTACAGTCTCAAGTCTTTTTGAGAAT
GATGCTACAAGCTTGGCACACCTATTTTTGGGCAGTTTCTCCCATTCTTCTTTGCAGGACCTCTCAAGCTCCATCAGGT
TGGATGGGGAGCGTCGGTGCACAGCCATTTTCAGATCTCTCCAAAGATGTTCAATCAGGTTCAAGTGTGGGATCTGGCT
GGGCCACTCAAGGATATTCACAGAGTTGTCCTGTAGCCACTCCTTTGTTATCTTGGCTGTGTGCTTAGGGTCGTTGCCC
TGTTGGAAGATAAACCTTCACCCCCTGTCTGAGGTCCAGAGCGCTCTGGAAGGGGGTTTTCATCAAGGATGTCTCTGTA
CATTGCTGCATTCATCTTTCCCTCAATCCTGACTAGTCTCCCAGTTCCTGCCGCTGAAAAACATCCCCACAGCATGATG
CTGCCACCACCATGCTTCATTGTAGGGATGGTATTTGCCAGTTGTTGAGTGGTGCCTGGTTTCCTCCAGACATGACACT
TGCCATTCGGACCAAAGAGTTCAATCTTTGTTTCATCATGGTCTAAGAGTCCTTCAGGTGCCTCCAGGCGGGCTGTCAT
GTGCCTTTTACTGAGGAGTGGCATTCCGTCCGGCCACTCAACCATACAGGCCTGATTGGTGGAGTGCTGCAGAGATGCT
TGTTCTTCTGGAAGGTTCTCCTCTCTCCACAGAGACACGCTGGAGCTCTGTCACAGTGACCATCGGGTTTTTGGTCACC
TCCCTGACTAAGGCCCTTCTCCCCCCATCGCTAAATTTGGCCAGGCGCCCAGCTCTAGGAAGAGTCCTGCTGGTTCCAA
ACTTCTTCCATTTATGGATGATGGAGGCCACTGTGCTCATTGGGACCTTCAATGCTGCAGAAATGTTTCTGTACCCTTC
CCCAGATCTGTGCCTCGATGCAATCCTGTCTTGGAGGTCTACAGACAGTTCCTTGGACTTCATGGCTTCGTTTGTGCTC
TGACATGCATTGTTAACTGTGCCTTCCCAAATCATGTCCAATCAACTGAATTTACCACAGGTGGACTCCAGTCGAGTTG
TAGAAACATCTCAAGGATGATCAGTGGAAACAGGACGCACCTGAGCTCAATTTTGAGTGTCATGGCAAAGACTGTGAAT
ACTTATGTACATGTGCTTTTTTGGTTTTTTATTTTTAATAAATTTGTAATGATTTCAAACAAACTTCTTTCACGTTGTC
ACTATGGGGTATTGTTTGTAGAATTTTGAGAAAAATAGTGAACTTAATCCATACTGGAATAAGGCTGTAACATAACAAA
ATGTGGAAAAAGGGAAAAGCTGTGAATACTTTCTGGATGCACTGTATATATATACTTTTTTTTACATTAATGACTTTTA
TTGGGAGAGCACGGTGGCTTACTGGTACCACGTCTGCCTCGCACCTCTGGGCTTGGGGGTATGAATCCTGCCTCTGGAC
TGTATGTGCAGAGCTTACATGTTCTTCCGTGCTTCGGGAGTTTCCTCCCGGTACTCTGGTTTCCTCCCCAGTCCAGAGA
CATGCGTTATAAGCTGATTTGCGTTTTTAAATTGTCTCTAGTGTGTGAATGTGTTTGCAATTGTGCCCTGTATGGGTTG
GCACCCCATCCTGTGTGTCCCCCTGCCTTGTGCCCTGAGTTCCCTGGGATAAGCTCCAGGCTCCCCGTAGTAAGCGGTA
TGGAAAATGGGTCGATGGATGGACCTATATTGGACGCTAAACTGAAATGATTGAATATTAAACTGAAATGACTGGATGC
TAAACTTAGCTCATTCAATTGATATATATATTGTACAGGCATGGGCTGGATGAGAAGTACTGATTTGAAAGTCTAAATA
AAAATGTATGTAGTAAAAAAAAGTAATTAAGTAAGTACAAATATTCCATTTTAATAATACTTAAGAAAATTATAAATAT
GTCAATTTCAATTTCAATTTGACAGCTGGCTTAGTGATTAGTAATTAATCAACTACCTGTAAAAATGCTGCAGCTGTGC
TATCTTTATTTTGATATATTGCATTTGTTGTGGCTTATATACAAAGTAACTTGTTCAGTTTACTGTAGATATTACAAAC
TAGGCCTGACATCCAGGATGTGTTTTGCAATCCTGTCTATCACTGTACTTCACACTGATTAAATTACTGTATGGATGGA
ATTACATTTATTGGCCAGCCACAGCCTGCTATAGAGCTCAAACACATAATGAAGGTGTTACGTGACATAAATGAAATGT
TCAAACACATGCACATGAGGGTAACAAAGACATGTTATAACACAGAGTGAGAGAGAGAGGGAGAGACTCAGAGATATTT
CTCTGTCTGTAGCAATATTCACTGAGTTACCAATGTATTACAGTTTACATATACTATATAGGATTCTTTTATTTTCAAT
TACAAAACAAGCTCCATTTGTGGTTTATTTTCTGTGCTAGAATCTATTCCGTAATCTAAGTGTTCCTATAATTTATTTT
AGTCATTTTCCTTATTGTATTTGAAATTAGACATTTGCGATTAGAGAGAGATATATATATAAAAGAATTAACTAGGCAT
ATGTACTGTATAGGCCAAATGCAGATTATCTATCTGTTTAATCTATTGCTATAACTGGCATTTTAAATGTTCCAGGATA
CTATTTATCGTACTGCCCAGCATTTTAAGTGTATAATGCTTCAATGGAATTTTGGCTCAGAGTCATATCAAGCCCCACA
TCACTGAGCTGACAGAGCTTTAGTGTGGCATGAGGCAGACGCAGACATCAGATCAACAGCCAGCTGCTCCCAATTACAT
TCCAGCAAATCTTGTGCAGGATCCCTCATTAAGAATGAAAACCCAAAGCCACATGGCAGCAACCTGTGGGAATCATGGA
GCAATATGAAAGCCTCTTCACCACAATTATTGTCACACTGACACATGCAAGACTTATAGATGTGTAGCGTAAAACCGCC
TTTTTTCTGTGTCTCCAAACATATGTGCATGCCTATTCTGTGGTCATTTTTTTTTTTTTTAATGTTGTACCTTGGAATA
TTATTCAGAATTGTGAATATATGTTATAGAGTATCTACTTTACCTGTTACTTAAATCAAGAATGGATTCTGCTTTCTGT
ACTAACTATTTTGTTCAGACAAAGAGCACAAAATTCATTCCACATTTACAGTCCAGTCAGCAGAAACTTCCAGACAGGA
ACCCATACCATAAACGATGATGCAGTGTGTAATCATGCTGACCACATAGGGAAAAGACACTGATTTCGTCCGGCTACAT
GGGAAATGATATGACTTCAGCTGTGCAATCATCATTTCCTACAAGTTCCACGAAAAATACGAAGCCTTGTAAAAGTCTT
CGTTCAGCAACATTCTTCATTGGATTGTCAGGTGGTAATTATGCTTAACCCGGAGCCTTGCTGAGTTTATCTTGAAATG
CCTTCAATCGTAACTCAATTCATTGGGCAGAAATGGTCTGTTACTGTACTGCAGCACTGTTCCAAATACTAAGGAGAAA
ATAAACAGACTAGTGAGTGAAATAATACAGTATATGGATGCAGTAATGATAGTGGCACTAAGTAGGAAATAACTCAGTC
ATGGGTTTAAGTGGTTGGATAACTCTTCTTTGAGTTGGCCATTGTGGGTGCAATTTTGGACTAAAATGATTAAGAAAAA
AAACATATTTTACTATCAGATGCTTTAAAATCTGAGATTCTCTTGACCAACAGAGAGAGTAGTAAAGATGTTGGACTTT
CAAGTAGTTTTAAGTGGTGATTTTTACAGGAATATTGGTGTTCAAGAGATTCTGATGTGGCAGAAGTAAAAACCAACAT
GACTGGAGGTTTAATTCACTGTTAGTGTAAGAAGTTCAGGGGATCCGAACAGATGAACTCCTCATACAGATGAACAGAA
AAATCCTTATAAAAAACAACGAATAAACATATAAATACAAATTTTCTCCAAGCAGTGTAATGCCAGTGTATGTTTTTGT
CTTTTATCTAGTTTCCTTTGATAAATATGCTTTGCACTGAGAGTATGCTAAGCAAGTTAGATACTGATAATAGATCAAC
CACTCACATTGTCTATAAGGACAGCCCACCATTTTTGACCTTAATGCACTTCCTATGCAACCACTCAGGTCCTGGCTTT
TACCCTTCCCCTTGATGAGTCTATCTGGTTACAATTAACTTCCTCACTGGGTCTCTTCACACCTCCTGCAAGGATTTCC
AAATCACACTTCCAGGATACCAGGGGTTTTCCATCTTTTTGCAGATAGAAACTTTGATAATGTCTGGGATTTCCACCAC
TGTAACAAAAAATGGAACACTGACTCTGCCTCATGGAGCCCTGGGGGTTCCAAGACCACTGTTCTAGACACAATACAGC
TACATTTTGACCAAAATATAAGACCTCTGAAAAAGACCTGCACAGTACAGCATTGCAATATAGTTGTTTACTTTGGAGT
TCTTTGGGGATCTGGCTAGCGTAAAGCAGAACCTGCCAAGAACTCTAGCCGAAGTTCTCAAAGTCATTTCCCCTTCCTC
CTCTCCCTCCTGCCACTCTTCTAAATGAATGAGTTAGGAAACAACTGAAGTTTGTGAAAATACCATATCAGAAACTTCA
CCTTCCTCCCAGTTCACTTCCTATTAATTCCAATCTCTCTCTCTTTCTTTTTCTTCTTGTGTTGAATTGGCTGCACCCA
CCACCTTTATGTCTCCTCCCTACTATTCAACAATTCCTACCCAAGACTCTTCAGGGGGCCTGCCTGTCTAGCTCTCAGC
AGAAGCACAGAAGCCAGTCAGAACTCCAGCCCAAGTTCTCAAAGTTCTCCCTCAGATTACAGTTCTGCAATCACTCTTC
AAGCCATTTAGTTGAAAACGTGGTATGTACCAGCAAACTATGCTTTAATAAGGTGCCTCATAATGTTTTTCAGCCAAAA
AGCTTAACCACAGTCACCAGATAAGATGATTACTCATAGAGGGGAGGAATGTGTCAGATGCCACAACCTCACATGAACA
CAGCTGGCTGACAGACTCCTAAAATATACCACAATCTTATTTCATGCAGCACACAAACACACAAAACATTCATACTTGT
CTTCAGGGACGTCACTGGAATAGCATACACAATTCAACCCTATGTCCATATTCCATCCTGTCCACTACTGTCTGCAAAT
GATGTCTGTGGTTGCCATTACTTGAGGACTCCATCCAAATACTTTTCTTAATGGTGGAACAAGCTACCAACTGTGATTC
TAATACACTCACATGCTCTGTATGTTCCCTGATGCTTTATGCCTTAGTATGTGACTGTTACATTTGGTTGCATGTTGTG
TGATATTTAGCTTCTCTCCTTTTCATTTTATTTTTATCCTTGAATTGTATGTACTGTGCTCTTACAGTGTCATTTAGCT
CTGGCAGTGCAGTGAAGATTCTTTTACACCTTAAATTATGGCACTACTCAAAGTTGTGTGTTGCACAGTATTGGGATTC
TCTTTATTATTTTATATTGCTGAATTGTACTTTGCACCATGTTTATCTGCACTAGATAACTGTGCCTTGTAGCTCTTGG
CAGCACATTTGCTTTCTCTTTTGTCACCTCCAAAGGGAAGGGGAAGTGTCCACTGCTCCTGAAACCACGGCTACAAACC
CCAGTTCAGATATTGCTCAAGTGCAATTTTGCTTGACACTTGACATTCCTGTTGGCATGAGATACGTGTATGTTAATCA
CTGTATATGGACCTCTGCTGTGAAAGAATCAATAACACCATGATCTATATTTTATGAACAGTAATAAAAGACACAGTGT
TTGTGAGTCATTCCATTACAGTAGTAAATTAGCCTTCATCTCAAAGACATCATTTACGTCATCATCATTTACTCTAAAT
GATGTTCATGATTAGAAAAGTAATTAAATAATTTTATTTATATAACACATTTAAACACAGAAAAGCTGACCAAAGTGCT
GAACAGAGTAAGAAAACTCAGCTAGAGACCAAAAGAAGGCCAGATGCAGAGTTTTTGCTAGTTTTGTCAGCCATTACTG
GCACTTCTGTGCCAAGATCTGTGCGTGCAGGAGAGGAGCCAGCAGTGATATGCCAATGAGCATTTGAGTGTTATGAAAA
TAAAATAGCACACATGAATTATGATCAGGGCTGAGTTTCCCATAAGCATAACAAAGTTAAGGTCATCCTAATTGGGAGG
GAGAGTGTTCATTGAAATGCGACCATTAAGAATGACATTTGTTCTGCGATGCTTTTGGGAAACTCACCCCTGTTTTTAT
TATCCATTGTAGCAGTAGTGAAATACGGGCCATGCATTGGATAAGTACCTGTATATGTATGAGTTTGTTCACCCAACAG
TACAAATTAGATTTATTCCTTAATGTCACATATCTAGAAATCCATAATTAGATTTGAAACCACCTACCAGTACAAGTAT
ATCATGTTTCTAGCCATTAACACTGCAAAATATCTTTCCTGTAAAAAAAAAAAAAAATCAAATCAATCTGTCTGCTGAA
TAAAGTACCTCAAATCTGAAATTTTCATTTTTGAATTCATACTAAAAAAATCATATCAAATTTATCAAATCAAACAATC
TACCAATCTAACAGTCAGAATACCTAACCCAGAGTCCTGGCACTCTCATATATACAGTTATGATTGTTGGTTGGATAGC
AAGAGTCACGTCCTCAGTCAGTCAGATTACAATCTTCCTTGGAATCTTTGGAACTAATAAATATTTTTTTCATCTCTAA
CAGCACTAACATAATAGAAGATTAAAAAGCATTACATTATTATTGATGTTTCAGTGTTATATATTCTAATATATAGTTT
TGAATGAGTAAAACATCACTTTAGTTATCATGGCACTGAACTGCAACAGTAAAGGGATTTTAAAACCTTTATAGAGGAG
TCTTTTCTAATGTTTAAAGCTTATATTAGATATTGCTGCTTATACAGGTTAGTATCGTCAAACAACATTTATGTTCCAT
AATTAAGGTAATTTAATGGGATTACCCATCCATTTTATTTGTCACCACTAACCTGCTAACCATTAAGTGATGTCAAGAA
GCTATGCAGATAAAAACTTAAAAAAAGATTTTAAACTGTTTGGAGTTATCTAGATTTCTGCATAAGTGCCTCCTAAAAT
GTTCTACAATCTTCGTCTAAAGCCAACTTTACACTGTATGACTTTTGGCCTTATTTTGCTGTCGCATCACATGTCATAA
AAGAATTCTCTAGTCATTGATCTTAGAACCCAGAATGTGATGTGTTCAGTTGTGGCTGATTTAGTACCACTGCAATCAA
AGACAGGAGATGACAACGTTCTTGCAGTGTCAGAAATTTATCATTATAATCTCAGATTCTTACCTCTGCTATGATGCTC
ATCTTAAAGCCACCAATAGTTTCAGGTCTATTTGTCATGTGCACAAAATGTCAGGGGCAGTTGTATATTCAAATGCTTG
TTGTGAGCCTCAGGTACTCTACAACTGTGCAATAGAAAATAAACAGATGCATCTCAAAAATTTTGAATATCATGGAAAA
GTTCATTTTTTTCCCATAATTTAATTCAAAAAGTGGAACTTTAAATATTCTAGATTCATAACATAAATAAATGAAATAT
TTCAAGCCTTTGTTTTTATTCATGATGATTACGGCATACAACCCATGGAATCGAAAATCCAGTACCTCAAAATATTAGA
ATAAAGAATTTATAATACAGAAATGTCTCAGTGTCGCATTCCTAGTGTCAAGTCTCGTCCTCATCCTGAACCAGAGACG
TCAGAAGCGCCTTACACGGGCTAAGGAGAAGAAGAACTGGACCACTGCTCAGTGGTCCAAAGTCCTCTTTTCAGATGAA
AGTAAATTTTGCGTTTCATTTGGAAATCAAGGTCCCAGAGTCTGGAGGAAGAGTGGAGAGGCACAGAATCCAAGTTGGT
TGAAGTCCAGTGTGAAATTTCCACAGTCAGTGATGATTTGGGGTGCCATGTCATCTGCTGGTGTTGGTCCACTGTGTTT
TCTCAACTCGGGAGTCAATGCAGCGTCTACCAGGAGATTTTTGAGAACTTCCTGCTTCCGTCTGCTTACAAGCTTTATG
GAAATGCTGATTTCCTTTTCCAGCAGGACCTGTTACCTGCCCACAGTGCCAAAACTACTAGTAACTGGTTTGCTGACCA
TGGTATTACTGTGCTTGATTGACCAGCCAACTCACCTGACCTGAACCCCATAGAGAATCTATGAGAGACATCAAACCCA
ACAATACAGATGAGCTGAAGGCTGCTATCAAAGCAACCTGGGCTTCCAGAACAACTCAGCAGTGCCACAGGCTGATTGC
CTCCATGCCACGCTGCACTGATGCAGTAATTATAGGCGTATTAGGACTTCATATGGATGGTGCCCCTGGGCAATAACCA
CCCCCTCCCCTCCCCGCACGCAATAAAAGAACATTCTTTGTTCCAAAGTGAATCAGCATTTTGAACCAATGAGTTCAAT
GAATAATTCATGATTCAGTGATTCACTCATCTCATGACTCATGACTTGACCCCACCTACTGGCGATTTTGGTTTCATAT
TTAAAAGTATCATTTCATTTTGTCAATAATTTGCATCAGATTTTTATTTTTAAAACATTACGTTTCTTATTATTCTAAC
TGAATTGTTTTGTTATATTCAAGAATTTCATATAAAAGCTGACACAAACACATTTAATAAGGTTATTTAATGCACTTAA
AGCAACTTTAATAAAACCAACATGACACCTTGTTGTCTTTATAGAGCAGAACGCCAAAAAATAATAGAACTCTCTGTTA
TCAAGTATTTTTAAGCAACTGTATTCTTTCTTTATCTTTTTTTATTTTTCATTCGGCACTGCCACTTAGATGCTGCCGC
TTATCCATTACCTCTCGGCTTTTTTGGTGCTCTGCCCAAGAATCACGTTTTCGCGCAATCACGTGTCTCGTGTCATGCG
CAGCGCGCTCACTCGGCGCAGATGCGGGACTCAAGTCTTAAAGAAATAGGCTAGTGCTTACGTACATTTTTAGACTTTG
AATTTTGTATTGGTGATTAAGTTGGTGCCCCCCGAAGTCTTGGTGCCCCTGGGCACGTTCCCAATTGACTATATGATTA
ATCCGCCTATGGCAGTAATTCGTGCAAAAGAAGCCCTGACCAAGTATTGAGTGCACTTTTCAGAAGGTCGATTATAAAT
TCTTTATTAGGTGCACGGTGGCTTAGTGGTTAGCACGTTCGCCTCACTCCTCCAGGGTCGGGAGCTCGATTCCCACCGG
GGCTGTGTGTGTGCAGAGTTTGCGTGTTCTCCCCGTGCTGGGGGGGGGTTTCCTCCGGGTACTCCGGTTTCCTCCCCAG
TCCAAAGACATGTATGGTAGGCTGATTTGCATGTCCATAGTGTGTGAATGTGCCCTGTGATGGATTGGCACCCTGTCTA
GGTGTACCCCACCTTGTGCCTGATGCTCCCTGGGATAGGCTCCAGGTTTCGCTGTGACCCTGAAGGAAGGATAATCAGT
AGAGAAGATGGATGGATAAAGTTCTTTATTCTAATATTTTGAGATACTGGATTATTGATTTCCATGAGCTGTAAATCGT
AATAATCAAGATTAAAACAAAAAAGGCTTTAAATATTTCACTTTATTTGTAATGAATCTAGAATATATGAAAGTTCCAC
TTTTTTAATTAAATTATGGGAAAAGATTTTCCCACGATATTCAGATTTTTTGAGATGCACCTGTATACATAAGAAGATA
AGTCACAGTGTGTGAACAAGAGTGCAAAAAGCAGTCAAATAAATAGTAGGTGTGTGCAGTGTTTAGTGTCTGAGCAGTC
ATCTGTAGACATAGGAGAGTAGTCTATAATAAGCAGATGAAGCAGCAGTACAAATTTGAAAAATTTACCATAGATTAAA
TGTAGCATATGTATGTCTGTACATATGTCTGTACACGTAAAAAAAAATGCTGGGCTATTTTTTCTAGCCATGCAATGAG
CCTGCAATGAGTGTGCTGCGGGGGTTTCCTCTGGATATTCCAGTTTCCTCTCCCAGTCCAAAGACATGCATGATTGTGA
AAAAAGTGTCTGGGTGTGAATGGGTGTGTGAATGTGTATGTGATTGTTCCCTGCGATGGATTGGCAATCTGTCCAGGGT
GTACCCAGCCTTGTGCCCAATGCTCCACTCAGCATTCAACAACTCAGCACGGACTATTTGAATTCGCCTAAGGTGGAGG
TAGTGGTTTATACACGGACAGACTGTTAGATTTATTTGGAGAAATATTTATCCATAAAACCATTACTGTACACTTAAAA
AAAAAAAAAAAAGTGCGATAACAATCCAGTTTACATGACACTAAATGCACCGCTATCTTCGTTAGCTTTGGCTTACTTG
TCTGTAATGCCCACTGGATTGTAAGTTGGTTACTTGTTTTTTTTTGGATATTTTAAATGCCTCCTTTGATCAAAATCTG
ATGTTTTTGTCTTAAATATATGACTTATTTGAATCATTTACTTCAAAGTCTATATATAAACACCACTGTAGCAGCTCTA
GCAATACATTTCTGAATACCTTCTTGTGTATAAATAAAGGAGATACCATGTTGACACATTTGTTCATAATGTGATATAT
TTGACATTTTCAAAGGGTAAAAATAACCCTGAAAATATTAACCCATTTATGAAATAAAAGTAACCCATTGTCTTTGGGT
TGAAAAACCTGATGGGTTAGTTTAGCCCAAAATGTGTTCTGTCCTATATTTATCCAGAGTTTTTTTATTATTATTATTA
TTGTTGCAGCCAAAAACGCTTGATTTTGCTGTGGCATTTTTCAAAATTTGTTATGCAACTTGCTGCTTTTTTCTTTATA
CAGAAAACTACTTGAATTGACAAAATTGCAATTGCCCGAAATTGTTTTGCACGGCCTTACCCAGTGATGTTTGTTGGTA
AATGAGGCCTTTTAGCTCTACTCATGTTCGACGCACATGAATCAGAGAGGGCTTTGCCTGAACGCGTGTTGTGATGAAG
TTACATGAAGCGTCTTCGCCCAAATCTGCGGAAAGTCTGCAGTAATTTTGTAATCTTCTAGGGATTGGATTAGGTGCAA
TTTATGATATATCTACAAACACACTAGTGGCAATGGCAAAACATAAACAAAACATGCTAATACACATGCTAATACACAT
GATCTCATGATCTTCCTAGATCACTTTGAAGAACTGTTCAGAAATGTTCAGCCCAGTCGTTCTGACTGATGAGACTGAT
GACATCAGGTCTTTAACAGCAGGTCTATCATTACAGGATCATCTTATAATCACACACACATCCTGCATTGTGGCAAGTA
AAAATCTTAAAAGACTCATGTAATCTCACAGTGTAAAACTTAGCTCTGACCTAATGAACAAGCATGAGGATATGTTTTG
ATAGAGACGACAAAGCACTTCTATAAGTCGCACATGATAAGCAAAATGCCATAAATATAAATGCAAATACAATACAGTA
TACAGTGTTTGAGGATGTGACCATATTTGTCAGTGGGCGGAGCCATATCCGCACTCACCTTGGGTGAGTGGGAAGGTGG
GCGGAGTCTTGCGTCTCCCTCATCGAGCCTGCGCTTTATTAGTGCCCTTGTCGGTGTTTGATACTTTCTGAGTGTAACT
CTGTTCGTACTAGAAGTTCAGTCTCTCCGCGAATCGACGTGAAAACACGCTGTCGCTGTGTGAAAATGAGGCTTCGCCG
TGTAACCGCGCTTGTTGTGTGCCTCTGCTTGTGGATACCTGTTGCTCAGTCGGTAAGTTGTAAGTGAATTAAAGCGACG
CGTTCGGCATTTACACGGAGTCTGAACCATCTCTTGTTACAGATTTCCTCTTTTGCGTGGCATTGTTGTCTGTGATGCG
TTGTTTTCACACGTGGCACATACAGCATGGTTCAGCGCTCGAGCTCAGTGTTGTGACGCTGGGAATTGTTCTGCCCTTT
TTTCTTTCTGTCTTTTTTTTTTTTCATTAAACAGTGAAAAGTAATAAGAACAACTCGAAAACTTGAACCGGGCGGGCCA
CTCGTAATTTCTGTGTTAGAAACAATTTTAGTTTTATTTTGTATTCGCGAAACTACCCGTGTTTACTCTGAACAGGTAA
GTAAGTGTATTAGGAAGAGCAGTAGGCACGCGCAGGTCAGTTAGGCCACGCGCTCAGAAAACAAACCTGCACTTCTTCA
TTGTTTCACATCTTTACATGTGATCTTTTCAGCCTCTGAATGCCATGAGCCTAAACCTCCCAATCCTCTTTCCTGATCA
CTTTAAGAACCTGGATATCAGATCTTTTATATGCATGTTAGATTCCTGTGTTATCTCATATCTTCATGGGGAAAAGCTG
AGATTCAGTACCAGAGGAAAGCAGTTTGATTGCAATCTCGGATGTCTTTTCCTTGTGTGGTAAACTGCACTGCTCTCAC
CTTGCAAGCATTTGCGCATGACTTCTCAATCAGGAATGCTGCAAGTGGAAGGTTTGAATGGCTTGGGGGCTTTTATGGA
TGGTTATTGCTTTCAGCCAAGCCTTAATTAGACTGCTCCTTCTCTTACTTGTAGATGTAAATGGATTTTCACTCCGCGT
CTGCTCTGTTGAGATTTTAAACAAATTGCTTTGCCATATTGTCCCACCATGGTTGCCGGAGAATGTAATTATGCTAAGC
ACGAGCTTACAGCTATTTTTAGAATTACAGCCCATTTTTGGTTGCTCCCCTTCTTCGGTTACTGTATTGAATTCAAGAA
GTGCAGAGATTTCTGCCTTTTGTAACGTTGTCCCATATTTACACTTGGGGTTGTCTTAAATATCATGTGTCCAGAGAAT
ACAAGACTGGGACATGCAATTCATGAATTACAGGGTTGGTATGATGGCAAAAGCATAAGGAATATACAGGACTCTATAG
AAAACTACTGTAAGTCTCCAAGCTTCATCAGAGTGACTATGTAAATTGTATGTCTTTGTAAACCCTCTACAATAGTGTA
TGAGGGGTTGGTACTTTTTAGGTTGTGCTTATCAGGGAAAAAACACAGGAACTACCTTTTGTCTCTTGTTTTACATGAC
CATTTCCTGAGATCCGGGATTAGCAGCTGTTTTATGACGTACAGTAGTTGGGTGAAGTGTATTTTAACAACGAGCAGGC
CACCAGGTTTTATCTGCAGCAAACATTAAGGAACATAAAGACAAACTGAACACACCCAGGCACTCCATTATCCAGGCCA
TTAGTTCCTCTTGTCTGTCATGCCCGCTCAGCATGTTTGGTTTTCTTGGCCTCTAGGATTGTTTTTTTCTTAGTTGCTA
TGAAAACAGAGCCTGTTTTTTAAAAAAAAGAGAAACTTTTCATGAGGCTCTCTGGTACGAAATGAGAAGGTTTGCAAGT
GAAGATCATACACCCATTTGCTCTCAAGGACAGGTACTTCTACCACTGTGGTCTTTTTTTTTTTTTCTTCTCTCTCTCT
TCTTTCTTTCTTTTTATCTATAGCTGTTTTTTTTTCTCTCTCATTATGATTTTGCTCTTTCGTCTGTCTCATAATAACT
TGTCTAGATACTGATTGTACTGATCGTACTATAGTTAAAGTAATCCTTTGGTTGGGAGTGTTTAATTTTATACACATCC
TCTAAACTCCTGTTTCTTGCACAACCGAAATAACAGATTTTTTTTACCTGGTTATGTGCTGTGAGTGCTGTCATAACAA
AGTAATTGCTGTGACTACAGACTGGTTCACATGGCCGTGTCATGTCGCCTGACTCATCGAGCCTACGTCTGAGAGCGCT
GCCGTACGCACACAGGAGATTGCTAATGCGTGTCTTTATTTGAAGGAATGTCTTTTGTTGGTGTTTGTACTGCACTAAA
TCGCACCCGTTTTTTAATTACAGCGATGAGATGCCCTGTATTTGTATAAGGCCTTTTCAGACATAGACACCGCTCCCCA
CCACCATCCCAAAAAAAGGTGAATCGGTGTAATCTCTTGGTGATTAATTAACATAACTAAAACAGACTCCCAAGTACTA
TGATGAAATGTAAGTGAATCACCATCACTGACTTTTTTTTTTTATTTTTTTATTTTTTTTTGTTCTTCACACCTTCTCT
GAGGTGCTGTATCTGCCTTTTATTCACAATAGTCATTGATTGGCAGCCTTTTTGAGTCGTTATTGTTTATACTATTCAG
ATAATCCTGGTGAATGATTTGGCTAATCTTCCTTCAGAAGTGAGCATGTGCTAGTTTAGACATACATTCGAATGACTCA
TCACTACAGTGAAAGTGAAAATCCAAATTATTAAGCATCTGGAAAAAGAGTACATCACAGATCTTAAAAAAAAAAAAAA
AAAAAAAAACACAATGGCTTGTGATCTGTTGTCTGGAAAAATTGCACATTATACTTTTGCTCAGAAGCTTTAGCAAAGT
TTGTCCATATGCCTGTTGATTGTTTGCAATGACATTCTTCTTAAGCTCATGACTAATCACGGGTCTGGACAAATCATAC
ATTTTATTATTGGATGAATAGAAGCTCCATTGTGCTGCTCAGTCCCATGTCTTGGTTACCAAGGAACCTAAGAGAGTAG
GGTAGAAAATGGTACTTAATGTAATGTAGTAATTTGTTGTGAGCTAGTTAGATAGTTAAGTGCATTAATAAGGTAACTC
CTATGGTCATGTAGCATATTTGCACAGTCAAATGATAAGTCAGTGAGTCCTTGGTTGACATTTCAGCTGTAAGATTTGG
TGTTCTCTCTTTGCATTACGTGTAAGTTATATTACTTTTATCTGGCCTAAAATATATATAAAAATATGCATTTTTAACT
GCAAGTTTGCTGTGTTAGTAGTAGGTTTATATGTCAGCCAAGGTTTTATCAGTGTTTCGACATATCTGTATGTTCCTGA
TTCTGATATGATTATTTGTCCTCCATGCTAGGTAATTAATCTGCTAGTAAAAATGGTCCCGTCATCAAAAAGATGATGC
CTTGGCCGATGTGTGTGTAGTGCAGTAAGCAGTACGAAAATATAGCTGACGTTATAATTACATCATGGACGCCAATGTC
AGGCATATTAAACATGCATACCAAATAAAACATTTGTTTTGCGTAAGTCAGTAAGGAGTGGGGTTTATTTATGGGTTTT
TTTTTTTTTCACTGCTATTGCCTTATCCACACACTTTCTACCTCATGCCTGTGCAGTAAGGATAATATACCTTTTGTGG
TTTACGCCTGTTTGAGGAAAATCCCAGCTCTGAATTCAAGTCACTGATATGCCTCAGCCTGTTTGTCACATGCCTGAAA
GCACCAGCTATGGTTATTGGAGCATGGCCACTGAATATTCCTCGGTGTACTTGTCACGCCCAGCTTTGTCTAAGATGTA
TTCATACTTTGCAGTTCTCTAACCAGCCAAAACTTGCGTGACATTTACAGGTGTGCATCATGTGGTCAATGTTTTTTCT
CTTCTTTTTCCATTGTCCTGGACCATCAGTGACACGGGACCTGAAAACAGATCTTGAGAGATGGAAATTCTGCCCCCCC
CCCCCCAACTTCCCATCAATGGTGGACATGAATGCTTTGTCACTTGAATGTGTGATCACTCCAATTGTGATGGTCGTCT
GTGAAGTATTTAGGGTTTAACGAGGCATTTCTCATGAATCCTTGACCTCATCAGCAGGTTGTAAACACCTGATAGTTCC
TCAGGGGAGTTTACATTCTAGTAAATGTTTGTTTTTGCTGAAGTTTCTTTTTTTTAATGTATTTGGCTTAAAGCACCAC
CTATTTGGACAGGTGCTGAAAACTTCCTGTCAGCGTTTTCAATATAACCTCAATCCTCACATTCCACGTGTAGGGGAGT
GAAGCCCTTGGACCCTGTATTTGTATTTGTAGTTTTTGCTTAGAGATAAGAGTGCATTTTCCATATACTTTTTTTTTTC
TTCAATGACCGCCACTGTAAAACACACATGTAGTGATGTACTGTAAAATCTCAGAATAGCGTAACATCGTTTTGAATAA
CTGCAAGGCCGAACTGTTTTCAAATTACCTTGTTACTATGTATGTACTGTATGTTTGCTGTCACTGCATTAGATATCTG
TGGCAGTTTTATGCAGGAATATGAAACAAAGGTTAATCTTGGTACCATATCCATATGAAATAAGGCTGGTTGTTTACAC
AACTAGACATGTATGACCGTAACAGGATTGTGTTACGTCATGCAACTTGTTTTCCCCCTTGCCCTTTGTCCTGGTTTTA
AACTGTTTTGGGGATGTACATGCAGTCAGTTAGGGGTCAGCTTGTGAGGACTTCGTTTTGATGCCTGGCCTGAGAATGG
CCTGTGTTTATATAGGTCTTGTCATGACCATAGATGCTGAGAGTACCAAGCGGTGAAAGATTGCGTGTCCCTGTCTGAT
CTGTTGGCTGAAATCTTCCAGATGCTGCTTGAGTCACATCGGGGTTCTGTCTGTTGGAGTATGACTGTCCTCAACTCCA
TTATAGGTGGCAAACAAGACTTAATATTTTAATTAAAATATTTATTTTTCTCAGGATTTCAGTATTGATATGCCTATAT
TCGTATTGGGCATTAATGTGATGTGAATCCCCCCCTCCTTCCCCCTTCAGTGTGTAAGGGAGGAAATTGGTGAAATTGC
TCATTATTTTCTGGAATGCCAGATGTGTGCAGTTAATCTTCAGTCTGCAACCCATCCACAAATCCTCTCCATACTTGTT
CTTATATTCTGGTGTATATTATCACAGCATCATGGATTGAATTCAGGAAAACCGATTGCTGTTCTCTTGGCAGAGCCAA
AAGTCAGGAAATCAGCACATTGTGTCAAACGTGTCTGCCCCCTCACTCTTCGTCAAATAGTACTTAACTTAACCCAGGG
CCGAGAAAACTTAGAGGTGGGATGTCACACATGTATGTGAGTGTTTAGTGCAGGGGCCTGCACTGGCTCTGGGCTATTT
ATACACGGGTTTAGCCTCTCAACAACTCATTGCTACCCCAGTAAACAAGTGACTTTGCATAGTCGTTTACTGTAATTCA
GTTCAGCAGTGTCCGATATACACGATAGGCTTGTGTGCACCATTGTATTGTAAATTAGGGCCTGAATGGAGTGTAAATA
TTATGTATATCAATACCTTGCACTAAATACATACAACAAACTGTTACTTAAAGTCTGACAATGAATCAAGCCATTTGAT
TTGCATATAAACAGCAATGCCATGCTTTTCCTTCATTGTCATGGAAAAAGCTGGATGTGTTCATGAAGGCACATAAATG
CTTTTTCTGTTTTCTAAGTTTTGCACCTTGCTTTAAAAATGCCTGCATCAAATGGCCTCAACTGGCCAAAAAAACTGTT
AACGATGAAGTCTGTGAGAGATCTCTGATAAGCATGGGTACACTGTGGACTTGTAACGAGGAGCCTGGGGACTACTAGA
ATACCCCCAACGTTCTAACTGTCTGTTAATTGTACAGTCATACAGCTGTTGGGGCTTGTTAGCTGACCAAAGTAGATTT
TGATGAAACCTGAACTTGAATGCCAAATGGTAGCAGGAGGGCAGAATATAGACTAGCTTTATTACCTCATGAAAGATTT
TTTTTTTTTTTTTTTTTTAAATCCCATTGGATCAGCCAAAGCACCTGAAGTTGTATGCATTTTTGTAATGTGAAGCTGC
CCCACTGGCCTTCATTGTGATTGGCCACTGGGCTGAAACTTTTTGTAAAGTGATAGCCTGTGGCCTGTGGCTCAGTGAC
TTGCTGGAGACTTACTTTTCAAGTGTGAATCACTTGAGTAATGTGAAATGATTGAATTCAAGCAACTTTGTAGTGAGCC
ATAGTTCATGGAGTAAGTGATTTTAAAAGTGGGGTCTGTATAAAAAAAAAAGTTTTTAAAAAAATTTATTGTGGTGAAA
ATCACACATCACTGTTATCAAAGCTGTATTTCTTATCAAGTTCTTAGTTATTAATCCATTTAACTGGTCACTTTTCATG
TAAATGGACCAAGTGTGTTCTGTCGGTATAAATTTTAGGAACCTGTGTGGCTCCAGTGAATAGCCAGAACCTCTGGCTT
CAGTCAATAGCCAGAATAGTATTGTACACATTATAAAATAAAGAGCCTAATATTTTAATAGTTGTAATAGTAAATGGCT
ACTCCATATTTGTGCTGAGGGGGTCCTTTTGATTTTTATTTCTTTAGTTATTTTTCTGCAGGTGCTTGGTTGCAAAAAA
GTTTAAGCTACCCTGTCTTAGCGTTGAATTTTCAATACATAACCTAATGTGCTGTTAATGTATCAATTGACATTTATTG
CATGGTTGCTAAAATGACTATTAAATTTTCTCTAGAGAACAGGTTAAATCTAGAACCTTATGGGCTACACTTTGTACCT
CACAGAGCCCTACTTTTAGAAAGCTTAAATTCCTTATCTGTCCAAAGAACACTTTTTATATTAAGGCTATTCATGTATT
TGGTTTCAGTGTCACAGACACCAGGTTGTGCTTACTAAGCTGCCTGTTTAACAGTGGAGGGCTTTCTTTTTCTCATTTG
AATCACCATCTGTACCCACCTTTTATTCTTTTTCATACTTTTTTTAATTACTCTGCATAATATTTATTTAACTGGAGCT
TCAGCTGTCTTTTGCAATACTTCTCATTTATGATGGTGTCTTCTGAATGTTGGCTAAGATTTCCCTTACTTTTTTAAAA
AATCAGTTGTAACTGTTGAACAGGAAAACAGTCAGTGGGATTCTTTCCGGTTATCTGACTGCAGATCTGAGTTAGTGAA
CCATAATCTGTTTTTGTAGTCTCACGCCAATTTCCTTCAATGCAAGACAATCATGAGCAATTGACGAGAGGCTTAACAG
CTTTATTTAAAGGAGGCATAACTTCAACACAATATATTTCACAGGCAAGAAAAATTTTATGTGGTTAACACTGAGTGGA
ACAACTGCTGGCAGACCACTTTAGCTAAACTGGCTCCATGGAGTCTATGGCTCATATTCAGCAACAGGGTTTGAGGGGT
CAGAGGGCAATGAGCATCAAATAAAGCTACAGGACCAGAGGATGGTGTGGACAGCAAGAACAGAGGCTTTAGGGCTTCA
TTTTGGGAGTTCTTTTGATCTGAATACCTTGAAAATCTACTGCATGTGCTGGTTAAATTCAATCTCGTATCACTTATGT
ATGAATCTGTTTTGTATGAAATCAACTGAAGTGAAACAAAGTAAAATCTGATGTAATATTAAGGGACTACTATAGGCTA
CACTTTTAAATTGAACAAACGTGTACAATAACCGTATGCTATCGTACACTATATGGCCAGTTGTATGTGGACACTTGAC
CATCACACCCATATGGTTCTTCCCCAAAGTTGGAAGCACACAAACCAGTTCCAGCATGAAAATTTCCATGTGAACAAAA
CAAGGTCCATAACATAGCTTGCCCAGATTGATGTGGAATAATTAGTGTCCTGCACAGAGCCCTGATCTCTACCCCACTG
AACACCTTTGGGATGAACTGGACCACCGACTGCATGCCAGGCCTCCTCGCCCATTATCAGTGTCTGATCTCACTTAATG
CTTTTGTGGGTGAATGGGCAAATCCCAACAGAAATGTTCCATTATCTAGGTGAAAACCTTCCCAGAAGAGTGGAGGTTA
TTATAATGTCACCGGGGCATTAAATCTGGAATGGGATGTTCAACAAGCACATATGGGTGTGATTGATTAGGTGTCCACC
TACTTTTGGCCATATAGTGTATATAGAAGAGATCACAGTTGTTTGATGGTAAAGAGGAGATAAACTTGTGGTTGTAATG
ATAAAACTGTGAGGAAACTAAGCTAAACATTCTGTCTTTGTTCCTTTTCATCAGTATGCAGCTCCAGAAGATCAAGATG
GATCAGGAGATGATGATGAGTTCTCAGGGTCAGGGTCAGGAGAAGATGGTAGGAGATCTGTTTCTCATTAATGAATTTA
TGATTAAATACAGATGTCGACTGTTACTTTCTATACCTAAACATGTTTCTTAACCTATGTCAGCATGGTGAAGTTAAGG
TGTAGTTTAGTTTCTTCTCAGATAACAGTTAATCTCTTAACTTTTGGAAATCAAATATTTTTTATATATATAATATTTT
TTAAAAAGTCTCTGTCTGTATACAGTGGATGCAAGTTAGTTGTGGGTCTAACTAACATTAATTCTGCATTTTAATTTGA
AGGCACCTGGATCATTGAGCCTGAAGTGACAACCCTGGCAAATCCTAACACTACAAAGACGGCCTGGTTCACAGATGCC
CCTGTTGGTCTTCCAGAACATTCTGTTACCCAGTTTGTTACTTTTGATAATGAGTCCGAAGCATCTGGCCACATCACTG
AAGCTCCTTTGCCACACACCACCCAAATCACTGAGACTCAACCCTATCCGGTCATCATCAAATCTTCTGGCTCACAGGA
AGATCAGAAAGTTGAGACTACAACAATCGGTGAAGTGGCACAGCCAGTGACCACTGTACCTCCAGCTGTGAAACCACCA
GTGGTGCCAACGTATGAGGAAGAATACACAACCACGGTATATTACGAGGATGACAACGGAGAATCATCTGTCATAGACC
AAGATGAAGATGAAACTACAGTTCTTGTTGAAACCGTGACAACTGGAGCACCTGATATGGAGACCACACCACTGCTTCT
GACGACAACAACACTGGCTAGTAATTTAGCTGATACTGAAGCTTCAGGTGATGCTGTTGAATCCACTACTGTTTTTGGT
AGTGATGTTGAAGAAATCATCATTCCAGAGAAGCTTGACCCAAACCTGGAGAAACCAACAATGGTAAGAGGACTTGTAT
TGTATTAACATATTGTAGAGGGTAAAAGTAATTTGTTAACCATATATAAAGGTTAATGTACATACTATATAAAGCATGC
CCATTAAGAAAAAAAAAATCCAAAATATCTCACACCATTACTTTCCTATGGCAGAATGATGACTTTAACTTTGAGAGTG
AAATCCCTATCAAGCCGAGACGAAAAACGGAGCTGTCTGGGTCTGATTTTGCTCGAGGCGGCGCTTCTGACAACGATAG
CTTACTTGAAAGGAAAGAGGTCCTGGCAGGTATGTGTTATATTAAACCCACATTGTTCCAATACTGTGATATTGGTATT
TGGATCCAGTGGAACATGCTGGCTTTTTCAGCTTTTAAAAACCTTCATTTATAATGCATGAGTCAGTTCGTTTTCTCAT
TCAACATTTATTCCATACTTCCATCGGTGTCATAGTACAAAATAACTTTAAGAGGATGAGGTCATTTCAAAAGATGAGG
ACTCATCTTTTCCATGTTGTCTTCACAGGTGTCATTGCAGGTGGTGTGGTGGGCTTGGCTTTTGCCATCATGCTTGTTG
CTCTAATGGTCTACCGCATGAAGAAGAAGGATGAGGGTAGTTATGCACTAGACGAGCACAAACACCCCAATGGAGGCTA
CCAGAAACCACAGAAACAGGAAGAGTTCCTGGCATAAAGACTCTTAAACATATCGTCTCTATCTCTTGATTCTATGCTT
GACTGCCACTTAAAACTTCCCAACTCACCAGATTCCACATGCTTGGTGACCCTTTTTTGTTTTGTTTTTGTTTTATGTC
GACGTTGGATTTGCAACACATCGGATTTGTGCTTGAATTGGTTGGTTGATCTCCAGGAAAGGTTTGCTTGTGTTTCTTT
AGGGTTTTTTTTTTTCTTTCTTTCTAATGGATTCTCACACTGTGGATTGAGACTGTCTTCATGAGCCCTAGTTCTGAGT
GAGGGACTGTGGAGCTGGCTTTTTTATTTTTTTATTTTTGTGTTAGGGCTCTGCTTTCTACCAGTGCTGGGGAACCACA
GCAAACGTGAACCGGCTTCTCATTTCCACCGTGCCTTATTTCCTGTCCCAGCGAATTGAAGCGCACACTGTGCAGTAGC
GAGAGCGCCTCACCAATTGTTTGTTGCCTTGGTAACGGATAGTTGCCATAGGGACGGAAAACATGGATTGCACTTTTGA
CATGCAAACATTACAATCCTCAATTACAATCACTGTTTGCTTGGAACTGATTGTGTTTCTGCTTCGCCTGGGCTCTCTT
ACTTTCACTTGTTGAAATCATGTTCCACGGTATTTTATCACTCGTGCGTGGAAGGAGAGCTGCCTCGCTTAACAAGTGG
AATTCCTTTCCATTTCCTCATCGTTTTGTACTGGCTCTGAAGATGGCATGTCCGAACAAGCAAGGCAGAATTGGTATTG
GGGAAATTGTACGAATTGGTGATTAGACATGACTGTCCTCTTATCGCTGTATTTCCTAGGGGGTTAAATAAGTTTTGAT
GTTCTGTATACCTTAAATTCTTAAATACACTGTATGGAATTTCTGAAAAAGTACACAAATCCAGCTTTTGGTTTTTTTT
GTTTGTTTGTTTTTTGTTTTTTTTTGGCTACTCCAGCTCTTTGTACATATGCTAGTGGACCAAATTGCCGGCTTGAAAA
CCTTTACTGAGATAGAAGATGGCTAATGTATATTACCAGGTCATTTGAGACCTATTTGTATAAGTGTGTACATGTTTCT
CTGTTTTTAGTTATCATGTGTATTAAAGGACTGCTCGGTTGCGATGAGCTTACTGGAAAGCGTCATCAATCTTGTTTAA
TCATGTGCACCCCAATTCTGCCTAACAAAAATTGTCTATTGTGACAGAGATGTGTGTAATAATGGCTCCCTGGAAAATA
TCCAGCTGAGTGTGTTAAAGTAATTTTCTAACCAATGTCGTTTAAAAAAAAAAAAAAAAAAAAAAAAAAAAAAATTTAT
TGAAGCTGTTCTTTTGTCTAAATGCTAATCTCATATGTCAAGGAATTAGCTGCTTATTATGGCCGAGCAGAGTAAAGAC
GTATTACTACTGAAGTGTCACACTCGGTGTATTACTGAACCTGTGCGTGCCATGTGATGATGTGTACAGCTTTCTTTTG
TTTTCAGCGGTTTCTTTATGTTGATGTTGGTATTTTTACAAATGGACAAATATTTTGACGCTTTGGGTACCTAATTCCA
GGCTTCAGGTTAGCTCAACTATTTGTCCATAATGGAATTTTCGAACGAGGAAGTGGCAAAAGTGTGTGAAAGTACACTC
GCAGCAGAGTAAAATGTTTGTGCCTTTGCAGAATGGCTGGCCACACCTCAGAGAGAGCTGCCTTTGTGTTTTGTTGCTG
TGCAAAAGAAAATTAGACCTACTTTGTCATAGTTTGTACAAATATCTCTCTATTTATTATGCACAGTTGTTTTTCTATG
TTTAATAAAAGGGAGTCCATTTTCAGCATTGTGTAACTTAGAGTTTGTTCTGCGCGGTTGAATGATTGAATGAGTCCTG
TAAGCCATGTGTAGTGAAAAGAGGCTTGGAACTCTTTGTATGAAACTTTTTCCTTCTTTTCCTCACTGTTGTTTATAAA
AAAAAAAAAAAAACTTTGTTTTTTATGTTTTTATGATTAAATCATTTGGTGGATTTTTAAGAGACCGAGGACAGTGGCT
ATAATCTGTTAGTATTAAATGTCAGGTACGGCTGTTCTTGTGTCATAAGAGGCAGTCAAGTTCTAATATGCAAATATCT
GACTATACTTTTAACACACTTTAACAGAAAAAAGGGGTGGGGCATGTACGCCTGAGGGTGTTCCAAGTTTGCATGTTTT
TTGATGAGGATAAAGTGTAGGTATGTCTGATTTTCTCCTCCCCCAAAGTTTTGAGTGATCTTAAGGATTTTATGGTGAA
ATTTCCCATACACTTGGCTAAAAGCTGCCCAGATATCACCCACCTGAGTGTTCAAAATGGAAACTGCAGTATCTTTTGT
TAGCTTATAGCTTGTTCATGGCAAACATTTAGGTTACTTTGTCTTGATCACAGCAACATACCTGGATCAATGTACTATG
TAAAAACTTGCTATTCACTGAGTCAGATGTGATATTTGCTTATAAGGAAGTTAAAAAAAAAAAAAAAACAGCAAGGCAA
AAGCCATGAGTAATATGAAAACTTTTAAACTTTAATTGCAACATGTACAAAAATCAACATTTGAAGAAGCTTACTCATA
ATGCTGTTGCACGTCAGGCTATTCACTCTATGTACGCAGCTTAAATGACGGGTCAGGTCATGCTAGAATGAGTCATTAA
GCAATGGAAGTGATTTAAGCGCTTCTTGCTATAACATGTTATAATATAGACTGATGGGACTGACCTTTTCTTTAAGAAA
TCAAGTTAATGCTGCAAATCTATGATCTCTTTAAAAGATAATAGCTCTGAGAGCATGGTGCATTCCATGATTATAGGGT
CTTCCTTTTATTTTAGTTTGAGGAGTGAATCTCATAGTTTGTTTTAGGAATGGGTTACAGATTATACACACGTAAGGAG
TCAAGCTTATTACAGTCTGATATGATCTATAATGTACTAGTATTTCAAGCCTGAGAGTCTGGTACATTTTATCAATAAA
CACGGCCCTTATGAGTCACGAAGTTCAAAAGTTTATTTTGTTGCTGGGTACTGGCTCATGGAAGACAGCCAATCGGGTT
GCAGTTTTCACACCTTTTAAGATTATGGCGAGGAAAAGTGTACAAAAGACAAACACTCCAGAGCTTAATAATGTACTGA
CTAGTATCACAAGCCTTAGTATCTAAGACTTATGTTTTAACATGGATTTGTTTAAACATTTGCTTGTTGATGAAAACTT
TAGCTCAAATTAATCCCTTAATGTCCTACCAGAATTGAAATTCACCACTCCTGGAATCAAGCGGTTAACCACGACACTG
CTGTACAGCAAAAGTTTCCCATCATTACTAGTTACATGAATACCTAGAAGGGTGTTCCAGGTTGCAAACTGAAAAGGTG
TGTGATTTCAGGTAAATCTCTGGCATGTCGAGACTAGTCACAAAATGCCAAGGAAGCTGTTCCCTCCTTCACATTGTTC
TGCTCTATCTCATCAGTGTGACTAATTTCCCCTTGGGTGCTGCAGGCCTGTGGGCTACAGCTTAAACTGAGGAGAAAAG
CCAAATACAGAGCGAGAGAACAAGAGCGAGCTTTCACAAAGACCTCACACATTGCTAAAAGCCCATCAAGCTGTGGGAT
GCTGGGGAGAGGAACGCGTCAGAAGAGGAAGTGCATATTTTTTCAAAGCCCTCTCAGACTTTCATGTCTACGACAAAAT
ATTTCTACTGCCAATCTCTCAACCATCTATCAGTTGACAGCTGGGCTGCAGTAGGCACAAACACAGCATAAACATCCTA
TTATCTAACCAACTCCACACTCCTCTGGCTCCTGATAGACTCCATATGGTGCAGGACTAGCCAGAGAGAAATGGACAAC
TTCCTGTCATCACTGGTGTTCTGCAATTCTATGTTATTCCTTTTTGGAATTAATAAAACTTTTTATGCCGAAGTCATAA
ATTGGCAGGTTACTAAACATCTAAAAAAAAAAAAAAAAACTGGCCAGATGAAAGATGTATGAAGTTACATAATATTGTA
CAATTGCTCTTTAAAATCATTTACCAAGTGCCAGAACCATGCTTCACTATAGCTCTTCTAATTGTTTCAACGTTTATTT
CTTATGAACTGGTATGAACCTGCGTGAGTAGGATATCATAAAAGCATGGACGTTTGCACTCAGATCATGCGTGTAGGAA
CTAAAACAATAGAAACAATATAAACACCTACACTACATTCATTTGTGCTGTGTTGTGTTGATTTAAGAGAAATATTTAA
CGACTTGATTTTTCAAACCATTTCACTTTCATTTGTGGTTAAGAGCCTAACAACCTCCATGTTTGAACATAGACAGGCT
TTAGTTATCTCATGTAGGAATATTCAGCTCAGACACCCCCTGAGCATAGGCAGTAAAAGCACCAGGTTGCTTTGAAAGA
GTGTAAGACTTTGCAAGTCTTATATGTATAATGTAGTTCTGACATATTAACAAAGTATGTTGGGAAGGGAAGATTGGGG
GGGGGGGGTAATATACTGACACTGGTATACATACGGAAACCTGCAAATGTATTCAGCTTATTTTATTAATGAACTGATT
TCTCAATTGTTGTTTGATGACCAATTATGAATTTATTAGTCATACAGTTTACTTGTGTGTTAAACCTTCAGTTTGCATA
TAAACCCTTTCAGCTTACTGTGCTTCTGGGGAACCGTAGTCTGCTGCAGGCTATGGGAAAGCCCAATACACACACACAC
ACACTCACACACACGTCTGTCATATTGGCCCAAATAGACCCAGCACAGCAGGGGCCTCTTCCTAATGAGGAGCTCGTGC
ACTCTGGTTGTCGCATTAAATCGTAAAGCAGACTTTTAGCCCCTCTTTATTACTTCCTTTTATCCTATATAGCATTCAT
AGAGGTACACCTCAAGCTCCACTGTCCAACATCTAACAGCAGCAAGGCCAGTGTGTTTATATGCAGTTTGCGTGTTTAT
GTGGGATTATGTACGAGTCCCACACATTTTCCTGTCAGAGAGTAGGAGATCTGTGTATCACTGGTGCATATCCGTAGTC
TGGGTTGTCTGTGAATCATTGTGGCCTTTTTATGATTCACTTGTGAAAGTAGTGGGCCGTGAGAGCCTTCGTGCACTGT
CATGCTCATGTTCATGATACATCATCACTATATGTTTATTAGAATCTAGTTTATTATAAGCACAATTTAACTTTGTCAG
ATCTGGGTGGTCAAATAGGCAGCTTTGATTTTCAGCTGATGGCTAATATGACCTTTGTTAGCTACAGCAATTACAGTGC
TGTGAAAAAGTATTTCATTTCTTCTATTTTTGTGATACTCAATACTATCTCATACTAAATAGTTTTAGATTTTCAAACG
AAATGCAACATAAAACAAAGGCAACCTGCGTAAACATGAAATGCAGCTTTTAATCTTTTATTTTTTTTTACTGAAGCAA
AAATAGTTATCCAACACCTATCACCAATGTGAAAAACTAATTGCCCCCTTAAACTTAAAATCTGGTTCTGTCAACTTTA
GCAGCAATAACTGCAACCAAACGCTCCCGATAACTGGAGATCAGTCTTTCATTTACTTCTAGGTCTAGGATTTACTCCT
ATGATTTGGCTCATTGTCATAATCCAGTTGTGCTTGAGTTTCAACTTACGGACTGAAGACCGGACATTCTGCTTTAGAA
TTTTCATGAGAGCAGAACTCATGTTTCCCTCTATTATTGCAAGTTGCCCAGGCCCTGAAGCAGCACAGCATCCCCACAC
CATCACACTTCCACCACCATGCTTGACCGTACATATGATGTTCTTTTTGTGGAATTCTTTGGCAAAATTCAGATGAGCT
TTAATGATCTTCTGGGTTAGCAGTGGTTTTTGCCTCGCCATGGATGCCATTGTATTTCTGATAGCAGAGTCATAAACAG
TGACCTTCATTGATGGCTCTTTTATGACTTCCTGGATGAGTAGTTGCTGTGCACTGGGAGGAATTTTGGAAAAGTCGGC
CACTTCTGGGAAGGTTCACTACTGTGCCGAGTTTTTCCATTTGGAGACAGTGGCTCTCACTGTGGTCCTTTGGAGTCCC
AGAGACGTTGAAATAGCTTTGTAACCCTTCCCAGACTGATGTATTTCAGTCGCCTTCTTCCTCATTTTTGGAACTTCCT
CATCAATTCATTTTTAGAATTTCTTTCAACTTTGGCATAGTGTATTACTGGGTTACCTTCATGCTGTTGAAAGAAAGTT
CTATTTAAGTGTTGATTTGATTAAACAGGGTTTGCAGTAATCAGACCTGGTTGTGTCTAATCCAGCTGAACCACATTAT
AACTGCAGTTTCATAGATTTGGGGAATTAATAACCATGGGGGCAAATACATTTTCACACAGGCCCAGTTGGTATTGGAT
AACTTATTTAATAAATAACATTATGATTTAAAAACTGTGTGCTTACTCAGGTTGCCTTTGTTTTATCTTAGATTGTGTT
TTAATTTCTGAAACAATTTAGTATGAGATGTACACAAAAACAGAAGAAATCAGGATGGGGCAAATATATTTTCACAGCA
CTGTACCTCACTTCTATTTTCTGAGGTAGGAGAGTATGATTAGGTCAAGTAGTCCATTATATTGGATGTGGTTTATTTG
GTATCATTATACGTCTAATTAGAGTTGTATTACTACTGTAATAAAAGTACTGCCAATGAGCTAACCATACAGAGCTAAA
CACGAAGACTAAAAAGGCTACAGAGCTAAACCTACAGTACCGCTTTACACAGATTAATGAAAGTTTTCCTTTCCATTTA
ACCCCCTCTAGAGAACTGTTCCTAAGCATCATTTCACTTAGCAATTTGAGGTTCCTCTTGCTGTCCTTGCCGCAACTAG
CTAGCTCTATGTTTAGCTAACACTCCTATCACCATCTACTATTAGCATGTAGCTAAGATGAAGCGGTTTACTGAATGAA
AAGTCCTATTTAGAACCCGAAGTACTCATTCAGTGAAAAAGATCAGGATAGCCTATATGAATATGAACATAATTTCATT
AATGTTCATATTACATTCAAATGATCCATAAAAATAAATGTAATCTGATTACTCACATTTCCAAATAGCCTAACCTGTA
TGTCATGCATAGCATAGCTATATTGGCTTGAAAAAACACCTGTTAAAACAAACTTATGGTCTGGTTTTCAGAGCTTTCT
TGTAGGTTTAACTAACATTGACAAAGAATGACATCAGTGGTTAAGTGTAAATAAGTAATATCTTTGTGTCATAGTGTAA
TATACTTACATGTTTTCATCTTCATTATGCTTATAAAACATATATAATTGTATGCTGATTGACTCACTGGTTTAACTTT
CTATTCAGAGCACTCATGCCAGCCATCAAAGTTTGTGTTTATGAAACACTAATCTTCTGAAATAACTCTCCCACATCGA
AACGACAGCTAAGAACTGGCTTGCCTAGCAACGCCTTCCAACCAGAGACTTTCAAAGTTCATCTCACTGTTGCCTGAGG
CCTCTCTGATCTGGAACAAAGGCCAGCTGAATATATTCTCATGAAATACTGGCAGAAGAATTTGCTCTGCCTTAACATA
TGTGCACTTATAGACTTACTATATGTGCTCAATGTGCTAATTAGCTCTGGATGTGCCTTATGTAATTTTTGAGTTTAAT
TATAGTCTACATTTCTCAACAGCAATCTACTAAATGAGGGAGCACCCACATTTATTCTTGCAAATCCAAAGTCCTGTAA
AAGACACCAATCATGCTAATCTGTTTTGTTCAGTAGAAAATCAGATTACTCAGTTTTTTTGTTCAATTTACCCTAAATG
TATTTCACGAGCCACAGTAATGTCTGCTAGTGTAGATGTCACAATAGGTGGCATTTATTTACTTATTAAAAGTTCAAAG
TGGAATCCTATTACCATCAAGAATAGCTTACATTTATGGCTTAATGCCTTATAGAGACAATGGATTCTTGTTTGTCCAA
ATTCTTGTTCAGCTGAACTCATAAAATATACTGTAATATTTTGGTAATTTGTATAGCCATATTGTTTCTAAAAGCACAC
CAACAGGTCTGTGTGATATTACTGAAGAAATTAGTGCAGTTAGTTAATGTTTTGGCATATATTCTTAAAGGGGGGGTTA
CAGAGGTTTACTGGTTAGCACGTTTGCCTCAATTCCCACCTCCACCCTGTGTGCGTGGAGTTTTCATGTTCTCCTTGTG
CTTTGGGGGTTTCCTCTGGGTACTCCGGTTTCCTCCCCCAGTCCAAAGACATGTGCTGTAGGCTGAATGGTATTTCCAA
AGTGTCCGTAGTGTTTGAATTGGTGTGTGTGTGTGTGTGTGTGTGTGTGTGTGTGTGTGTGTGTGTGTGTGTGTGTGAT
TGTGCTCTGCAATGGGTTGGCACCCCGTCCAGGGTGTCCCCTGCCACATGTATCAAGTTCCCTGGGATAGGCTCCAGGT
TCCCTGCGACTCTGTGTAGAATAAGCGGTACAGAAAATGGATGGATATATTCATGGAAACGATTTTAGGTGAGACAGTC
TTCCATTATTTGATAGCTCCAGGGTTAAACTAAAGAAGCAAATATCAGACACCAAACATGCCTTGTATGATTAGATGCA
ATAGGCAAGCAAAGGATGGATGAGGATATAGAGAGAGGCAGGATTAGACAACAAGCATTTGTAAAAGCCTGCTGGACAA
CACACTGGAGTGAAATGCATGGTTAAGGTCAGAAACAAGTGAGGGGTAATGTGCTGAATTTGTTTTTGTTTTTTTTTTG
CCTGCAAATCGGCATGATACAAAATACAGTATGTGCACAAAGTTATGCAGTTTAATATATAGATAAATAACGTCAAATA
CATATTAGGCAACTTAGAATATGTTCCATCTTAGATGTTAAGCCTAATTGGATAAAGATGGTGTTCAGCACAGTGTAGT
GTGAAGTAAATCCTGATAACATGTCAGCAAGGAGTGGGGTTAACTAAACAATAGCGGGAGATCTGTCTCACTCCTGGTG
TTTATCTGCATTCAATCCCACAGGAGCCACATGCCAGGCATTCCTATGTCAACTCTCTCCTTCCCTCCCATCAAACCCA
CATTAATATCCTGTAGATGACTGGGGGAGCTCCAAGCATCAATTTACAAACTATCCATAGAATAACACAACACAGACGA
CGGTCATTGTTTATTTCTGCTTTTTACTTTTCTGTAAACATTTTTCTGTGAAAAACTATGAATTGGTTATTATTTAAAG
TGCATAAAAATAGCATAAAAGACATATACTATATGGCCAAAAGTCTGTGGACACTTGGCCATTACACCTATACTGTATG
TGGTTCTTTCCCAAAAGTTGCCATAAAGTTGAAAGTACACAATTGTACAGTTTGTCTTTCTATTCAGTAGCATTACAAT
TTTCCTTCACTGGAATTAAGGCGCACCGAATCTGTTCCAGCATGACAATACCTCTGTGCATAAAATGAGCTCCATGAAG
ACATGGTTTGCCAAAGTTGTGTGGAGGAACTCGAGTGTCCTGCACAGAGCCCTGACCTCAACCCACTGAACACCTTTGG
TATGAACAGGTATGGAGACTGTACCCCAGGCCTCCTCACCCAACATCAGTGCCTGACCTCACCAATGTTCTTGTGGCTG
AACGAGCACAAATCCCCACAGCCATGCTCCAAAATCTAGTGGAAAGTGGAAACAAATTATAATGGCAAAGGAGGATGAA
ATCTTCAATGAGATGTTCGAAAAGTACATAAGAGGGTGATGGTCAGGTGTCCACATACCTTTGGCTATATAGTGCAACA
CTTTTGGCTGGTGTAATTGAGCTAGTAGGGAAAGGCAGATACGTACATGTTCCAATCAAAGTACAGCTTACTCAAAGGA
CTGATGTGGCATGAAGCCAGTAGAGCATTATTGAACCGCTTAAACCGTGTGTGTGTGTGTGTGTGTGTGTGTGTGTGTG
TGTGTGTGTGTGTGTGTGTGTGTGCGTGCATGTGTGCATATGTGTGTGTGTGTGTGTGTGTGTGTGTGTGTGTGTGTGT
GTGCGTGCATGTGTGCATATGTGTGTGTGTGTGTGTGTGTGTGTGTGTGTGTGTGTGTGTGTGTGTGTGTGTATGTGTG
TGTACAATGATGTTTTCCCCACATCATTCTTATAAGACCTTGTGATATAATACATTGCTCAACCCTAATAGTTTCACTG
CTGAGCTACAGTATTTACTATTTATTAGATATTTATCCCTCCTATCTAATCTATGACCAGCCATCACTACTAAGCCTAG
TGTGCCACTGCTGAATAATTCAAGCAAGCACTGTTACTGTCTCACAGTAATTAGGAATAAATTAAGGGTACAACAGCTC
TGTTTTGAGTCATTATCTTGCTATATTTGAATGCTGGCTGGTTTAACTGACCAGTGAACATCAGCTTTACAATGTGATA
ATTGTTGTGATAATTATCAAATCATAAAATTAACTCATTTAAATCTAATTAACACAATTTTCCACTTATCTTAATTGTA
ATTGGTAAGTCACAACATGTCCCGTAGCCAAAGTTTTCTCCTTTAGTTAAGTAATGAAGCCACAGTATATTTTTGCTTC
TGGCCTACCTGTAGTATACACACATCTATGCACTGTATGCATGTGGATTTATAGTAAGTGAGTATATGGAGTAGTTCAT
TCACAATGGATTTATTGATCCTCTGTTCTTTACAGCCACAGAACAATATGCTTTATTCTGAATATGTAACATGAAGAGG
CAGAGAAGACGTATTCTGACAAACCCATGAGAGAATGTAGATTTAATTCAGAAAGCAGCAGGAAGAAACGTGATTGAAA
ATGAGAAGATAGTCTGCTGTTCGAGACAGACAGGAAACTGCAGGTGAGGGATAAAGTTCCACAAGGAAAGGAGGAGGAG
GAGGAGGAGGAGTAGAGGAAGAAGGAGTGATGGAGAAAGGTTTCGTAGCTCAGTAATGATCAGATGTCTCTCAACCTCA
TTTTCCTCTCTGACTCCAAGCCCCGGGTGGATCAAATAGATCAAGAGGAGCTTTCACACACAGCTGGACAAACAGGCAA
AAAAAGGCACACAATACAATTATTCAGACAATAAATTTATGCCAAATGTAATATGTATAAAATAAATAAAAGTCTTATT
TGTTGGATTGGAATATCATTGTCAGTCACAAAGTGGTATTTATTGTGTCCTTTGACCAGTTTCAAACAATGTGGCATGC
TGGTAATGTATTGTACACTTGTATGCCCCAGGGTTCTGCTGTTTCCTATTGATTGTTAGAAAGTTTTCCAACCACATTT
AAACCTGACCGGTAAAACAAGTCGTTTCATTTCTAGTATCTGTTCTCAGTAATTACATAATATCTTTCAAGAAAAGGTT
CTGTTTGTCTACTGCATTGAGATTTTTGTTCCCTCACTTATTACTTCTTATTATTCACATATGAATTTTGTTAATAATG
CACAGTTCATTCTTGCAAGAATGTTATACAATTCATATAATGATCACTAGAATTAATCTAAATGTATATATTTTACTAG
TAATTCCTTTTACTTTAAGCAGGCCAGCTGTGTCCAGGGCACATGTTACACAATGTTCAAGCATGGACCTGAGTGATTT
CATTTTGCCGAACATTTGGAGTTAGACACTTTGTCCAGATCTTACTTTTATCCTCGAACGGTGTTCACATGTCATCATT
AGACCATGTCGCTCTTGGACCTTCCTCCTCAACTGGTGCTTTTATGAAGAAAATGCACACACAAGTCTGACTCGATCAA
AAGGGAAAAGATTTCCACATCCTCGCTGGCCTCCATTAACGAGGCCTGGAAATGGGCACAGGATTTATTGGTCACTTTA
TAGAAAGGAGTTGGGCTGCCGTTGAGTCTACAGGCCCTTCAGAGACATGCATAAAATGCCCTCATGGCCTGAGTTATAG
CACAGACCTTTTAACAGGCTATCGTGTTGCAGAAAAAGGCATGTGAAGCAATAATCACTTTTGGACTTTTTCAGGGGTG
ACACATCTTACTGTTGCTCTATTTCTCAGCTAGCACATTATGAGATATGGAGGGGGGGACTTAAAGGTCAACTGTATTT
TGAAATAGATATGTGTGGCCTTTCCCACTTTTAAGCAATTCAGATTATTTTTGGCATTTTACAGTGCTTGACAAATACA
ATGCAGCCAAAAAAAAAAAATCACAGCCAAATACTATTAATCACTGCTTTTTTACAGCACTGACATTGTCTCATTCTTA
TTCTCTCTTATTCCTGACTCTTCCTCTTATCTTCCTCTAATCATGCACACAGCATGCTTTCCTATGTCATAAATAACCA
GCCTTTTTAATTTTAATAAACAAGCGTAATTAATGCTGCTGTGTATTGCTTTAACGGCTGGGGAATGGGGCTTTGAAGC
AGTTTGTTCTGGGTACCAGATGGCCACACTGAAAGGGTCAGAAAGAGAAAATATCAAAGGCCCTGGACTGCAAATTATT
GTGTGGGCTGTGATCTCACATTGCCTCCTGAGTGGAATTTCACTGGTGTTTTTTTTTTTTTTTTTTACTGGTGTTTGCC
AGTTCTTCACATGCACACCTCTACTCACTGTCTAACACGAGAACACTGTGACTAGATGATATTTACCTCATTCCTAACT
CTATATCAATCTGCTGAACTTACATATGTCTAAATGTGGTCTGCATATGTCTTTCTGTATTCATGCACATGGGTTTGTA
TATGTGTCTGTCTGTCTGTCCGAGAAAGGAAATGTCATTGAGACTTCATGTGGTTGCAAATGTTTGCCAGTTAAATTGA
GTGAGCTGGAAAATAAGAGAGTCGCTTTACCTTCAGGGTTGACGGAGAGTACACGAAACGGCTCATTTTCAGTGAAGTG
AAAAGCAGCCTGAACTATATAAATCAAGACTTTGGTAAGAGTTACTGAAGGCCAAATAGAAATGGAGAATGGGGAAAAA
AAATAATAAATCGTCTTCCAAAAATATACTGTAGACAAAGGCAAGTCTAGCTGAATCTTTTCATCTTTCAGCTTACAGT
AAGAGAGTTTTGAGCTACAGTGAGATTTGCAATGCAACATGTCTCACTGGAATACCACACCTGTCAGCAATCATGCTAT
CAGAATCCATCACAAACACAGTGTCTTTGTTCTGAAAACAGGAAAAAATCTTTGCCAAGCATAATACTGTATGGTCTTG
CTTTACACAAATTTCTGCAGTCCTATAAATCGCTTATTAGAGAGGACTGTGTGAAAATCGGCTTATGGCGAACAACATT
CTTTCCACTCTGACTAGAACCTTTCAGTCTGGCTCATTAAGTATGTCCACATAACCATCGTGACATGACGTTTATTTAG
TAACGAGACATGGTATTGCAGTGAGATGGCCAGACAGTGATGCAATGCTACTGCAACAATCTCTAGCTCCAAAACAGAG
AACTCTGCGAGGTATTATATTCGAATACCCTGGCACTTAAATCAGTAACTGTCAGTAAAACTGGACCTTCTACTAAGGA
GGCATAGCATCGTCTGTGAATCTGCTTATTCTTCACATAACAGGCTCAGACAGTCGCTAAGCCGAGGCGGAAGAGTCAT
AGGCTGTGAGTTGGGGTTTTTATAGACTGACCGCTAGATACACTGTAAAGTATGGAAGTATAGAATGATGAATTGTTTT
GTGTCTGTTAAATTCTTGGCTATTGAAGGAGGTAGGAAACAGGCTTCTATAGCACATACACTTACTGTCCATTTTAATA
GGAACACCTGTACACCTGCAGAAAACATCAAACCTTGAGGCAGATGGGCTACAACAGCAGAAGACCACATCAGGTTCCA
CTCCTGTCAGCCCTGTCACAACAGCCCTGTTGTGCATTCTGAGATGCTTTTCAGCTCAAAACATTTGGAAAGAGTGATT
ATTTGAGTTACTATAATCTTCCTGTCAGACCATTCTCGTCATTCTTCTCTGATGTTTCTTATCAACAAGGTGTTTCAGC
CTGCAGACCCTCGGCTCACAGGATGCTTTTTATTTTCCACACCATTCTGTGTAAACTCTAGAGACTGTTGTGTGTGAAA
ATTCCAGATCAGCAGTTTCTGAAACACTCAAACCAGCCCATGTGGCACCAACAAACATGCCATGGTTCAAGTCTCAGAG
ATCACCCTTTTTCTTCATTCTGATGTTTGATCTGGACATTAACCGAAGCTCTTGACCTATATCAGCATGATTTTATGCA
TTGTACTGCTACCACATGATTGGCTGATTGGATAACTGCATAAATGATCAATAGTACATGTGTTCTTTTTAAAGTGGAC
AGTGAATGTATACTGTATTTACATTATATATACTGGTTGTATAAATATATACAGTCCAAAGTTTGGTATCTAAAAGTAT
AGCACAATATACAAGACTGCACAGTGCCAGTAAAGAGTAGGTTGTGTATGCTAAAGGAAGCAACAGATTTTAATAGAGG
TTTTAGCAGTCGCAGCTCCATAGACGCTAAAGAGCATCCTGTTTGCTCCACTAATCCATAAAACTCCTGCAGGAAAGTT
AATATAGTGTGGAAAAATGTGCAGGAAAGCAGTGGGTGGGCTGAGATTCATGAGAGGAGAGGATGGGGTTCCACATACA
ATACATACTTTAAGCATAATCCGCTTTTTTACTTTACTTTGTAGCACCTAATTCAATAGCTCCGAGGTTATGTTTTTAT
ATCATTTACAGTGCCATTACATGACAGATATGCAAATGCCAGATTGGGATATCAGCTAGGCAAATGGGGAACACTAAAA
TCCTCCTTTAATTGTTATGTTTTTAAAACCTGGATACTAAATCTCTAGAGCTCTTTTTCACCATGAAGTTCCAAAGTTC
CAAATCACCAAAATTTCCTTATGTGAATGTGTTTTTGACACATTTATAGTCATGTATAAAGAAATTATATTGAAAGAAT
GAAAATATAAACCTAAAGGGCAGTGATAGCGTAGTGTTAAGACGTTGGACTACTGAATGGAAGGTTGTGAGTTCACATC
CCAGCACTGCCAAGCTGCCACTACTGGGCCCTGAACTGCTGAGTTGTAAGTTGTAAGTCACTCTGGATAAGGGCATGTA
AATAAACCTGCATCCAAATCAATCAAAGCTGGTGTTATACACAGATCTTTGACATCCATGTATGGGATACCGCAGCATT
TTAGAATGAAGTCAGAGAATGACTGGAATGTGTGCGTGTTTGAGATTAGAGGAGCTGTATCCCCTTCCACGAACTTTCA
AGCACCGCCAGCATTGGAGCAGAGATGAGAATGGAATGTGGGAGCTCAGAATAACGTTTTCCTAGGATTAAACACACAT
ACACACACACACACACACACACACGCATGCTACTTCTAAGTAAAACCCTTTTAGGAAACCTAAAATTCTTAACTATCCC
ATGAGGAATCCTTTTTTTTTATTTTTTAAAAAAAGTATAAACTGAGATAATCTTATACAAACTGCAGTCAGACCGCATC
CATGTGCTCCTTCTTTCCCCAGTTAATCTAGCTGTGAAATGGGTGTGCTTCCATATAATGTAGGAAAGGCCTAAAACCC
CAGAAATGCTATGACTACTATGAGGAAGCTTCTTTCTCAACATTCTTCATCAATCAAATGTGACAACATGAAATATGAA
TTATGGAAAGCTTTTAGGACACTGAAAAGTAAAATAACGGTGTAAATGAAGGATTACTTCAACATAACAACCGCATCTT
CTCCAGCACTTTGTGGTGTGAATTTGCCATGTTAATCTCAGGTGTCAGAGCACTAAAATTTATTGGTGCTCGAAAAGTA
AAGGTGGGTGGCTGAGTCCAGCTCTGACTGTTCCCTGTTAAATTTCACAAGTTCATGGTGTCTGGACAAAATGGATATT
ATCATGGCACCAGCAGAGAGGTTGAAAGAGAAAGTTTACGGAGCTATCAAACAGCACACACAAGGGTTAAGAGAAGGAC
ATGAAGTCTGTGCACTCATCTTATACTAGATCCATATGTGTCATATAATTGTGTTGTCATGCTCATGGAATGTAAAGAT
ATTATTGAGATGTATGGTGTTATTACTGGCACATGCATATCAATGCTGAAAGTTCCAGCACTTTCAGAAATAAAGAAAA
CCTTGTCGCTGGCATGGTACCATCAAGGATGCATGATTTCTACCTTTACTGTGTATCCTTTACCTGGAAAAGTGCCCCC
CCCCCCCCTTAATTAGCTTTTAGAGCCAAGATTTAATGGTATATCAGTGGTCCTTATGTATTAAATTATGTTTAAATGT
ATAATATATTCCTATTTCCAAGAAAAAACACAAATACTAAAGATACAAAAAGTGTACTCTTAATTGTACCACCTTAGTG
ACAACAAAAAGTCAAGCTTGGTACCTTTATTTCTGAGCGTTAAACTTTTATCACACAGAAGGCCATCTGGATCAAAATG
AGAAATAACATGACATCACAGACAACTTTTCAAAGAAATTCAAAATAAATTTTCATCTCATAATGTATTACAAACGGTT
CTGAAATACCCTGACTTTGTACCTCACAGTCCAGTAACACTCAAACGACAACATGCAAAGTGCTGCAAATAAGTCACTT
ATTACTACTACCACTTCCACTATAACTACAAGCCTTCAACACTGATGACCTACAAAATAACACTTCTTAATATTCCCTT
CTTCTTATGAGAGAGATGGCTGCTCATCAAAGTCATCTGAGATCTAACCCTTTCTTGCCCCAATGAAGTGTGGGAAAAG
GAGCATGAACAGATGCTTTGTGGAGCAGATCGCTTTCCTTTCCCTCATCAATGGCAGACTTATGCTCGCCTGGTCCAGG
GTTTCAGAGCTTCTGCCAACTCTCAAAGGAGCTTTCATGTCTCCGACCGATGAAAAGAACGGAAGCCAATAGATCTTCA
TCCTTGATTTGATGTAGTCTTAAGCAAATATACTACATGTCCTTGGAGGAAAGTGAAGCCTGTTTCACACTCACATCTT
CTACAGATATCCCAGAGATAAAAGGTGTCTTTTGTTTCCGAGAGATCTCTGATACACATATCACCCTTCTTTGGCAGAT
TCAACGGTCCCTAACAGTATACTAAGCCTTGGTATTTTTAAAATGTCACCAAATCAAATCCTTACACACTCTTAACTAA
CTACAACTAGCCCACATTTAGACCAAAATAGCTAAAAGCATAGATTGTAGTTGTTGCACATCATAATGTCCTGGCTTTG
TTTTCACGGTATTGGTTAATATTCGGCCACTGTGCAAACCACGTACAAAGTCCATTGAATATTTATTGCCATCAATGCT
GATTTTGACGTTTATTTTTCATCACATCCATTTATACTTTTATATTCTATATGCTTTATCATCTACTCAAGTGTGTGCT
GTGGTGTGTGCATAACCCTATCACAGCACTCTATTGCCATCTGGTGGTCCTGCCTTGAAAATGTCATCATTTATAATGC
AAGGTGATTGGCTGTTTGGATGTATTGAGCAAATTAAACTGTGTACTTATAATTAGGAGAGTGACAAAGCTTCCTTCAT
TGAGATGCATGAAGCATGAATCTTTATTTAACTTCTGCTCATGCATTATTTAACATCTGCTCATGGGCAGCTGAACGCA
CTTGTATGGGAGCATTCCTTTATATATGTGATGTCTTTTACTAGTGTCAAGCTGATTGACAGGGAAGAAAGTAATACCA
TCTGTCCCATCTACAGATTAAATAATTATACTACCTTCTGGTCAGGGTTGGTTTTGATATCTCTTGACTATGGTTGTTC
TTGGTAATAGTGAGAACATAAAAAGTGGCTAATATTTTATCCTAAACATTGTACATTAGTGTATGCAGCGATAAAGGAA
ACATTACTGACGCAAAACCTTAAGTCATTTGATTACCCAGGTGGGCTTTAGAGTTCAAAGCAGCAAATTTGACTTGCAC
ACCACCATGCTTCAGAAATAAAATGGTATGACTCATTAGCAGTTCCTTTCTCAATACTTTAATCATTCCATCACTATGG
TATGTGTTAATCTGTCCATAACTCTACAGGCTTTATTATGGTCTTTTAGCAACCTGACTTCTCTGTTCTAGAGACTTAC
CAGTGGACAGCATCTTGTGTTAAATCCTTTGGGATCATGCTGGTGAATTCTGGTTTTGTGGTGTCCATTCCAGTCCTTG
TGGACTCCACAGTTCTTGATTTACATGGTTTAGATCATACTGTTTGTTTAGAGATTAACACGGTCGCACATTGGGTAGC
GTTGATGCCTCTAGGGTCCCTGGTACGATCCTGTGCTCTGATTACTATCTGTGTATCTCAGGAGATGTCCTGTGGGTTC
TGGGTTTACGCCCACCTCCCAGAACATCCTAGTTACTCTAAATTGCCCCTAGGTATGAATGAGTTCTAGGGGTGAACGT
GTGTGTATGGTATCCTGCAATGGATTAGCGTCTCATTTAAGGATGGATCGCACCCAGTGTTACTGGTATAAACTCCAAC
ATAGCCCTGACCAGGATAAAGCATTGACTGAAGATGAATTAATGAACGTGTAGGAGCATTGGGGTCTGTGAGAGAGCAA
AAGAAATGTGGACGATCTTGGTGTCCTTGAGGACTGGACTGAAAAACCCTGCTATATGGTGACCTTTGAGATATCTTCA
CCTACTTTTTAATGCTTTTGATCTGTCCAAACATTTTTCTTAATAACATAAACTCCAAACCTTCATACTACCTCCCTTT
GTAATCCACTGCCAAGTTCACTAGTGTGTTCATGCTTTTTAATAATGCACACTGATGATTTTCACAGGCCAAATGCTGA
GAATACTCAGGGTATTTATTACATTCATGACACTTCTTATGTCCTCTGCATGTTAGGAGATAATAACAACAGACACTAG
ATGCAAATGTCACATGAGCAATCAACTCTAGATCTGTTGTTAGTTTTGTTGTTAATGTTCAATTATATGAGTAAGGTAA
AAGGCAAAGTGCACATAAAAATGTCAAATAAAGCTGACGTTCTGCATTATAACAGAACGACAAGCTCAATTATTTAAAG
ACTACTTATTTAGGTGAGATCTTGCTGAATATTATCACCACCACGTTTTTTTTTTTTTTTTTAAATTTAGTTTTAACAG
AAAACTTTATTTCAGCCATCAAAAGTTCACAATCCTTTATTCTCCCACACTAATGATCTCATATTGGGCGAGTGCTGTA
ATGAATTCTCCAGTGCCCAGAGAACAGAACAGCGTGGTTAGTGTGGTGACAGCCTTTCAGGCAGTAATTTGCTATTAAC
ACACATTCTCTCCTGAGGAACATTATATAAGATTCTTCATACTGCTTTTTCCACCATCTGACTTTAATAAAAGAAGTTT
TAAGTAACTGTTTAAGATGTTCTTATATATTTTTGGAGTCAGTGAGATCCTCTTTTTAGATCTCCTGGAAAGAAATGCA
TTTTATACATACATATATATATATATATATATATATATATATATATATATATATATATATATATATATATATATATATA
TATATATATATATATATATCCTCTCCGAGGTGTGTTTTCTAATCTCAAATGATCTTCTTCTATCTTCTTATCTCATTTT
TGAATATGCCCTATTTACTGAACAGTATTACAGTATAATTACTTTACAGTATAATTCATATAATTAAAGTACACCATAC
AGTTATATACTGTATCTCTAGTTAAAATGATGTATGAAATCACTAGTGCTGTCTGTGATGAATTGGCATCCCATCCAGG
GTGAATTCTCCCGCATTGTGCCCAGTGATCCCAGGATAGTGTCCAGATTCACCACAACCCTGACCAGGGTAAAGTGGTT
AAGTATTGAAGATGAATGAAAGCACACTGCAGTCCACTGCAATAAGACATTTCTCCTGGTCAGGGTCATGGTTGATCTG
GAGCATATTCCGGAAACTAACACACTCAGCTAGGGACAGTTTAGATAGATAGATAGATAGATAGATAGATAGATAGATA
GATAGATAGATAGATAGATAGAATACAATAAATAAATAAATAAATAACAAGGCTATGGGCAGTGAATATGTGTATTAGC
TATTGAGTAGAACAGTATGAATGGCAAATACACTATGTTTTCATGGAAAAACTTGAATCAGTGTGTGTGTGTGTGTGTG
TGTGTGTGTGTGTGTGTGTGTGTGTGTGTGTGTGTGTGTAGTCATTGTATACACAGCAGTACCTAGATTACACTGTCCA
CCCCGAGTAGCCAGTGCTCATGCATGTATGTTTTTGGGAGGTGGGAGGACACCAGAGAACCTGGAGGAAACCAGGAAAC
CAGTTTCCCACTGTGCCATCCAGTTTCTTTCCATAGCCACAATATTTCATTGGTGTACTGCTGATGCAGTGTTTTATAT
GAACATTTTTGAAAATATATAGCAAACTGTGATATTTGGTTGTTGGTGGTTATGATGAGATGAGTTTCCATAGCAATCA
GGCTGGAAACCAGTGAAGAAATACAGTCAGGAAGCCCATCTGTTGTCTGTGATGGGATCCCCTTTGAAGAGGCTTGTTA
GTGCTCCCGGGTCTCCCTTCATCAAATATTTTAATTCGGATCTTATGATGATGATGATGATGATGATGATGATGATGAT
GAATGCATGACTCATATTCCCCGCCCCTAACTCATGTGGCGTCCGTTTAAACTTGTCGAGTCCATTGCAGGAGGCAGTG
CCGTGTAATCAGCAGCAGTGAAGCTCGGTCTGTGACATGGTTAGACCTTTTCTTTTTTCGATATCTCACAACCCTGTGC
GTTTGTGAGCAGTTCAAACCGACACGATTATTGTTCACGCTTTTACAGCTTTGCACTTTGTTGGACTTTTCATATAGGA
CTTGCACATCTGCCCACGGCTGGCGTAGTTCAAGAGAGGCGGTGCGTCTTGTGTGTTTGTAAAGGGGGTTTTCACTTTT
GATTCGCATCTCTTAAATAATAATAAAAAAACAAAAACAAAGGATCATCCAAAGTGGAGCTGGTGAGTAGCTATTCGAC
GTAATTTTACTCGACTTATTCGACATAGTAATATCCTGCAAACTGTCTCCTTGCTGATGTTTAGTGGAGGGTAGACTTT
CATAGCACATTAGTGAGAAACTACAACTGGATTACTGCTGAGTTGGAGACAGCTATTCATGTTTACCGACTTTTATTCG
AATTAATCGCATGCATGTTTCAAATGCATCCAGCAAATGACTTTCTCTTGACCTGTTGGTAATGTAGTTCTATTAGATG
CTTCACACAGCCTACTGAAATGAATTTACAGAGCATGTGGAATTGGGGAACATGTACTTTAGAGAGCTTATATATGCAG
TACACATATATACATATATAATATAAGCACATTATGTTGGTCATACATTTTCCCATAAGGATATTTATTTAATCTTTCC
AATTTGTTAGGCTTCACGTTCCCAGGCTTATTCGAGTCTCTTTTTTGGAAGTTGGTTGTTACTCATAAATCCTGGTCTC
TTGGTCAATTTTTAATCAAACAGGTTTGGAAAAATCATTTGTGTGTGTGTGTGTGTGTGTGTGTGTGTGTGGGTGTGTT
GTTTAGTTGTTGTGTACTTATTAAAACCTTTAGGGTGGTCAGTGAAAATAAAAACACATCTGTAAAAGGCAAGACACCT
GATTAGAAGAAACCAGTAGGTTGTAGATGTGTCACTTTCTTTAGAAATACACTGGAAAGTAATTACAGAAATTTGGCAG
GGATGTGTGACATTCCCTGCTGAAAAAACAAACAAACAAACAGACAACAGAAACCCTCATAGAATTTGTAATGGTTTCA
ATGGTTATAATGGGAATTGTAATGGTCCCTGTGGGTCTCTACTGGTAATTTGTTGCCTTCTGTTGGTGCTATGCTTTGT
CTAGTGGATACCGTTAAGGACCTACGTCCTTAATATAATACGTCCTACTATGAAATGGAAACGAATTTCTGTGATGATA
TTGTTTTTTGTTTTTTTTGTTTTTTTCAGCGGGGATGTGTCAAAGGTATCTCTCCTTTGACATGGTCAAATGAAATGAT
CTTGTTAAGGGAAATGTAAATACATTATTAGATAAAAATAAATAAGTAAATAAATGATTGGGCATGTGTAACCAGAGCG
TTTTCGTGAGCTAATATGCTAATCCACCATGAACATCAGTCTATTTATGGTCTGTATTTTCTCTTCCCCTTGGTCACAT
GCTTCCTACAGTTTAGCTTTGGTGGTGTGTTGGTTCCCTTATACTCAACTGTATTACAGTATACTGTGTTGTATAAATC
TGGTTTGACCAGTTATCTAAACATTTTATTGAAATGAAATGCAACATTTTTTGTCAAAGATGAGCTGTTTTCAGTTTTG
CTTTGTTGATGAGGTACATCTTATTGCACAGGCTCCATCTCACTGTATGATGATGGTGGTATGTACATTAGTTAATATT
TTTGAATTTTCTTATATCACCGGTGGTTCCAAACTCCCGTTCCTCCAACCATGCTTCACTCTTACATGTTCGTAAGACT
TTCGATGATTCCTTTAATTCCGGAATTGTTGGTTAAATTAAAAATTAACTATTAATTGTTGCAGAGTACTTGCACTTAC
ACTATAAATTATACTTGCATACTGTCAGGCCCATAAATATTTGGATATTGTTATTTTAGCTGTCTACCTTAGTATATTA
AAATTGAATAATGCTTTACGACTTTTAGCTTTAATTTAAGGGTATTTACATTCAAAAATCGAGTGACCAGTGTGGGAAT
TCAAGCACTTATATGTGGGTTTCTCTTTTTTATGGGATCAAAAGTAATTGAAAAAGCTTTAAGTTTCGTTTGTCACATA
CAGGGAGATGTACACAGTATGATAATTGCAGTGAAATGCTTGGTAGCAAGTCCTAGAGCTGTGTTTTCATACGTTACAA
CAGCATCATCAAACAAACAAAGGCTAAACAGGATCTACATACAGTGTGGTATAAATAGACTCTACAGACCTATGCAAGC
AGGAATGTGCAAATAGATTGGAGTACAAGAGTCTATAGTGACTAGTGGTAATGGTGTACAAGTACATGGTATAGAAGTA
CAAGACTGTGCAACGAAAAAGATCACAAGAGACATTGACAGGAATAGTGCTTCAAGACAGTACACAGTGTGACAGGACG
GTGTTATTTTGATGCAGCTGTGTGTAGGTATGTTTTTTTTTTTTAATGAATTTTCCAGGGTAAGAGGTACAGTAGATGG
TCATAAAGTGCAATATGTGCATGTGAATTGTGTGCAATTTAATCTGTACCTAAGTTGCATCCTCATTAGTGAGACAGAT
GCTTTGTGGAAAGTAGCTTCTGCTGAAGCGCTCTGTATTTGCTCTCATGCTGCGATAACATTTGCCAGACTGCAGCAAG
GAGAACAGACTGTGATGTGGGTGACTGGAGTCCTTGATTGTTTTCCTCACTTTGTCCATGCAACACTTGTTGTAAAAGC
CCTGCAATGTCTGAAGGGCCACTGCATTATGATTATGACAAACTGCCAGTCAAGTACTGCCTGAAGTCTAGAAACCAGT
AAACATCACCAGACGCTGGATTTACTCCCTGGTGATGCAATTCCAGGCCGTTACTGCAGCTGTTATCAGCTCCAGCTTC
ATCTTAGGCCCCTTTACCTTCAGTTTTGAATTCAGTAAGTGAAATGCATGCTCATTTGGATTGGGGTCAAGTGATTGAC
TTGGCCATTGCAGTACATTCCACATCTTTGCCTTAAAATAGTCTTTGGTTGCTTTCAAGCTTTGAGTCATTGTCCATCT
GCACAGGATTTGAAGCATTTGGCGAAATCTGAGCAGATGATATAAATCTATACACTTCAGAATTCACCCTGCTGCTTTT
GTTAGCAGTCACATCATCAATAAATACATTCCAGTGGCAGCCATGCATGCCCACACAATAAGATGAGGTGGTATGATTC
AGATCATGAGCAGTTCCTTCCCTTCTCTACACTCTTCTCTTCCCATCATTCTGGTACAAGTAGATCTTTGTCTCATCTG
TCCATAATATGTTGTTCCAGAACTGTTTGGGCTTTATTGGCAAACTGTAATCCGGTCTTTGTGTTTTTGAGGGTTACAA
ATGTTTTAGATCTTGTGGTAAAGCATCTGTATTTACTGTGGTGAAGTCTGCTCTTGATTGTTGACTTTGACACAAATAC
GCTTACTTCCTGTAGGGTGTTCTTGATCTGGCCAACTCTTCTGCTGAAGTGTTTTTCTTTACCAGGGAAAGAGTTCTTC
TGTCACTCTCCACAAGTTGTTTTCCATGGTTTTGGTTTAACTGATTTGACCTCATCTAATGCTTTTGCTATCACTCTGA
TGGAGTTGTTTTGATTTTTCAGCCTAATGATTGCTTGCTTCACTGGCAGTGGCAGCTCTATGGACTTTCATATTGAGAG
CTAACAGCAACAGATTCAAAACGCAAATTTAAAACCTCTAAACTTACTTATAATTGAAATAATGAGGGAATAATGAGGT
GGTTTGCCTCACATCTCTGGGGTTGGGGATTCAAATCCCACCTCTACCCTGTGTGGGGGTACTCCAGTTTCCTCCCCCA
GTACAAAAACATGCGCTGTAGACCCTGGCTGTGTCCTTTTTTTTTCTTTTCATGACAATGTTGGAAATGAAAGTGGCAT
CCAATAAAAAAGGAATCATTATGACTTCAGTCCCATTTTAGATATAGAACATTATGACTAAATTTCCTGTAGGAATGCA
TATGAATGAATATGTGCTTTTCCATGCCAGTCTGTAATCATAGCTGTCGGTTAGATTTCAGAAAGTCGTTAGGTTCCTG
GTAACCTGGAATTAAATGTGTCAGTATGTGTGTGAATTACAGTAGCTGTAAAGGAGTAGCATAAGAAAGCAAGCAGAGG
GATTAGGGATTGAAAGAGAAAGAAATGTGACAATGAAATTGGTGAAATCACTTTGGCAATCATGAAAATTCACTTAAAT
ATGAAATAGAAAAAAGTGCCCTGGTTTGTCTCCTAACACATTTTCATTATTTCTCCTACATTTTTTCCACAGTGGCAAG
CTGAATGTTAGTTGAGTTCCATCTCACTTGTAAAAATGCATGTGTAGGGATGGAATGGGGATGATGGGTAGGCAAGGTG
CTCAGATCTCTAGAAAGGAGAGAGAGAGAGAGAGAGAGAGAGAGAGAGAGAGAAAGAGAGAGAGAGCAAGAGAGAGATG
GAGAGAGAGAGAGAGAGAGAGAGAGAACAATATCTGTGAATGAACAGATGTGAAAAAGCCTTTTAAGGTCTGAGATTTT
TCATGAGGCCCTGATGGCCATGCAGTCACAGTTTTTTGTATGGGGTTGAATCTCTAAAGCATGAAATCCAAAAACAATA
GTCCTAATTTCTTATACCAGTAGCTTTAGTCCTACATCAAACCAATAGAAGTCATTAGCGTACTGGTAAATGAGGCATA
TGAGGTTGGTTATTTATTTTTGGCATAAAGATTGCTTATCTCAAAACATTCAGACCGCACCAACTGAGAATACCAGCCC
TCATCGCTGTTGAAGACACCACTGCATATTACTTTTGCAGTCAATAGTTTGCTTTGTTTATTTAATGTGAAATGGAGTA
ATGCTAAAGTGACTTTAATCCTACTGTTATAGTAAATTTCACTGTTAATTAAAATATTTTATAGTTTTTTAGTAATAAT
GTTTTATAGTTTTAATGATGTATAGTTGATAGCTGTTGATAGCTGTTATAACATAAGTGATAACACAAACTATCTTGTT
TCACAGGCTTTCCACAACATGTAAAAAAATGTAGTTATAAACATGAAAAGCATAATGTGTCATTCTTTAATAAATACAA
AATTGTAATAATTGGCCAATTTCTGTGGTATAAGAGGAATAAAACACTATGGGATGTGCTGTTAGTGGAAAATCATACA
CCTCATGATGGTAACAGATTTCTGTTTCATGTCTGGCTGCTTCTCACCACCCTGTTATTTTCTTCAAAAGAGAAGGAAA
TTCTCTTAAAGGCATAGCTAGCAAAAACATTTCATTACCATTAGAGCTGTAACTAAGGATTATTTTGATAATCAGTTAA
TCTGTCGATTGATTGATTAGTTGGATTAAAAGGCCATTTTTATTTTTTAAAAAAATGTTATTTCACATTCTGCCCAATG
CTGTCCTTCAAACATTGTGCAAATTGAAGGCTACAGTGACATCACAGACCCGACTAATCCATAATGACATTCGTTGTCG
ATCATTTTAATTATCGAATTTATCGGTTAGTTGTTGCAGCCCTAATTGTCATTGTTATCTTATAATAACTATGTAGACC
ATTTTCATTCCTTCACATGCTGAAAGACTTTTCAAATTTTGTAACATTCATGACAATAGCATATAAAACAATGGTACAT
GTGTCATGTCCTTGGTTGTAGCACACTATTCAAGACCAGTCCACATAGAGAGAGTTTATATAAATTTCAGAGAGACAGA
AAGCAAAAGAATATCTTATGAGCACAGATTAAAATAACTGAATAATATCCTGGGAAGCTAACAAGATCAGTCAGCTCTT
CCATCAGGCAGGCAGCGCAGAATAGGGCACAGTAGTGACAGACGCTCTGAGGATCACCGATAGTTCAATAAGAGGTGTC
AAATGTAGCAGAAATTAATTCACTTTTTGGTTATTCAGATCAAAAAGTGTCTATGAAATGACAAAACGCCAATGAAAAC
TACATATGGTATAAGATCTAAAGAAACCAAAGCAGTCAGATTTCCTAATAGACCTAATGAAAGTATTATATCATCATTT
ATTATATGCAAAAACAAATTCCAGGTCAAGTTTTTATACTAAGACATGACCTTAGTATTATAAGGTTCTATCTGGGTGA
ATAATGAATGGAAGATAGAACCTTATAATCTTAAGGTCATGTCTCATTATCAAAACCTGAACTAGAATTTGCTTAAATT
AATTAATACTATTCAGTTAAGTGTATTTCACCATAAGCAAGTAAAATAGTTACTCAGGAATCTATCAAACCCATGTTGA
CAATATTTTGTCCAACTTGGGACAGTGCCAACACCATGTCACCGTGATGTATGGCATCAAAGTATCGCGATAGCGATAC
TAGAGCAGCAGGCTCTCTCATCCAGTGCAGCTTCTACAGAGCGGCTCTGCACAGCTATTTCACGATTGACCAGATGGGT
GGCTGTGGCTCAGGTGGTAGAGCGGGTTGTCCGCTAATCGTAGGGTTGGCGGTTCAATTCCTGGCCCACATGTCTCCAC
ATACCAAAGTGTCCTTGGGCAAGTTGCTCCCGAAGGCAAGTTATCGCCTTGCATGCAGCTCTGCTAACATTGGTGTGTA
TGGGTGAATAAGACACAGTGTAAAGCGCTTTGGATAAAAGTGCTATATAAGTGCAGACCATTTACCATTAACTCAACGA
TGACGTGCTTTTCATGTTTATTCGGACACCTTCCGTCCCTCTAAGGCTCACAAATCCATATATTTTATAACAGTAAAAA
CCCTTTTCATGTAATCTTAATGTTATATTGTGTCATGTTTAACAAAATAAAACTGATGCAAAAAATATGGACCCCACTT
TATTGGTTTTTAAATAATAGTCTTGTCTTTTTTTTTTTTTTTTAATAAAACTTTCTTCTTGTACATACAGGCACAGTAT
TAACTTCACCTATTCAGTGAAAAGTGTTTCTGGTTGCTACATGTAAAATTCAGATGTCTGTTTATCTGAGAAATATTAC
ATCTAGTCCACTTCGTCTGCAGTAAAGAAAGCAAACACCGCACGAGTGTCACTATGGGAAGCAGAAAGTGTCCGACTTG
ATGGCTCCGTTTTCAATTCCTCCCCCGACTGTAAGCAACTAACTCTCGCCAATCTGTTACATCCAGCTGCAGCCAAAGT
CGAACACACTGAATGTCAGAATGCTGAGTACTGGCTGGTACCTATCAACTGATGCTGATCAGATAGTGAACCAATATTG
ACATTCTCTTAGAAGCCCAGCGCCTTGATGCAATCTTTTGTTTAAGGTGTGTGAAACATGAGTGTCTCAATGGTAGGTT
GTTTTTGACAAGTTCATGTGCGATGTATGTTTTTTGTGTTGTGTCAGTCTCACATGCTCATGTCCCACATGCTCATGTT
CAAAGCATAAATATGGCAATGGATCGGATAAAAAAAAAAAAAATCTAATCTGACACAATGCCATGTGGCATGGTGGTGC
AGTGAGTAGTGTTGTTGCCTCACAGCTCCAGGTCTCCAGTTTGATCCTGAAATCGGGGTACTGCATGAGTACTGCTTGG
TTCTAGTACTGCAGAGTTCACATGTTCTCCCTGTGACCATGTAGATTTCCTCCAGGTTCTGTGGTTTCCTCCCACCTCC
AAAAACATAATCTAAATTGCCCAGAAGTATGAGTGTTCAGAGTCATGATTCAGAGTTGAATCACCATAGTACCCAAAAA
CCACACAGTAAAACCAAAGTAAACAAAAGTACATTTTAATAGCCATTAAATACCACAGTATTCTGAGAATAATAGTGCA
ACAAAGTACTGCCATGTTGCATTGAACATGGGTGGTGGTTTCAGTTATATCATTTACCTAATAGACCTATCTGTTCAAT
CATCTGTGTTCATGTGGCTCATTAAACCAATCACACTCACTTTCCTCTATTACTCATTGACATTGGTGCTCTAGACTGT
TCCACTCAATAAGATTCTTAGAAATCAGGCAAGGTCAGATGTGGCTACTGTTTAGTTACAGTTGATTGATCTGGAAGAA
TTACATTTGGTTTGTGGTTGTTTTGTTGTTAATTGTAATGGTTTGCTAGCTTAGTACTAAGGTGCAATATACAGTTTGG
GTTGACATCATTTAATAACATTTAAACCAACGTCCTTCGTGTCAGTGTCACGAAAAATGCCTACATCATGCTTGGGGAA
ACGTTGCAGGCAGGAAACTCTATGTGTGTGTGTGTGTGTGTGTGTGTGTGTGTCTGTGTGTCTGTGTGTGTGTTTTAAT
GATTAAGCAGCCTGCACGTCTGCAGTGGTGGACTACAGTGAACTTCTGGACAAGGAGAGTCTGTGTCACTCCAGCTCTG
TGTGTGGGAAATGGCCTTTATTCCCACTGAGCCAGAAACACAGTATTCTCTATCAGCCTGACATGCACGTGCCAAGTTT
TGTTTCCTTTGAGTGTTAAAGATATACTGGCCAAATAAAATACTAAAGAATTATTATATAAATCCAGATGTACATTAGC
AAAAGACATATAGAGTAGGGATGTAACCAATAGAATAGATAATGTATTAACGGGTACATATAGAGATCGAATTGGACGC
ACATTATTAGGTCAGTTTGGTTCTTTGTTTGTAGTAAATTACCAGGAAGGTTCACATGGCATCTGGTTGAGACTAGAAG
TATGCATTGGGATTGATAGAACCAACTACATTTGTTTGAAAATATTGCATGTATTACTGAGGTTGAGGAACTGTCAGAG
CCAGGATCACACACACCATGCTGACAGTGCTGGCATTTCTACATCTTGTTTTTTTACAGTGTTTTATATTGTTCCCGTG
GGCATAGTCGTAGGTTTCAAAACTAATAATAATAATAATAATAAATCTTATGGTTAAGGCCATGCCTACTTCAGGTTTA
AAAATCCGAATACAGATAACTGATACAAGTAAATATACAGATAGTGGCATTGCATAACATGCCTAATCTGGATATATAT
ATTATGGTTTATGTGAACAACACAGAAACTGGAAAGATAATGAAGGAAATGAAAGTGGAGGTGTAGTTATAAAAAAAAC
AAAAAAAACAGAAAGAAATGCTTAAACTGGACTTCATTCAGCACGTTGATAGATTTGTTATTATCCAACAGTTATAGCA
AACTATATATCTTGCATGCATACACACACATACACCAGACTGTTTCACACCTCACAGAGGAAATCTTCCATGCTTAGAC
AAGGCGTCACTCTTCCTCTGTCAGGGTTTCCGTGCAGTCATTTATAGAAAGGGAGCTTCTCCATGCTGCTCTGGCAGGA
AACAGGGATCAGACATGGCTGATTTTTCAGGCAGTGCTGGAAATGGTGGGTGGATTTTTCTGAGGTGTTGATCAGCTTA
CGAGTAGCTCCATGTGTCAGGCTGTTTGCATGACTGTTGTTTTGTGAATGAACCACTGAATGAACGTAACCTAATTATA
GCAATGGCACTGTTACTTTACATATTATGCAGGGATGGGGCATATTTTTAGGAATTGATTTGTACTTAAATGAGGATCA
CCATATTCATTGAAAATCTGGTTTTAATTGTACCAGAAGGAAGGCTAGTCAGCAGTAATTACATGAGATGAGCAGTGCT
CTAATCAGCCATGCAAGTCAAGATCAGCTAATGGTTTGGTCAATACTCTTTGCATAAAATATTGCTGAAAGGTCTTGAA
CTTCTTAATTGCAATACTTTAAATTGTAGTTTGAAGATGTAGATGGGGAAAATATTTTAAAGCAGACACATTTATAGTC
TGGAACTCAATGTGGCCATTGCTGGTTGTTGTTAATGATTTCTATTGTCCAGTTGTGCACACTGTGGTTTGCCTCAATA
TTCTGAAATTTTGATGAGCTATTGCTCAAAGCCTTGGTGGTTTGCATAATCTATTCAGGATAACAGTGAAGAGCTTTGC
CACCTGCCACATCAATGTGAATAGGAAAAAATGTAGAATAGCCAGAGGTGTACAAGATCTCTTGAGGTTCTTGCTATTG
CCCTCCTTCAAGGTGATTTCTGCAAGTTGTCCGTGGTTGTCCTTATATAAAGAACACCACCATTAAGTCAATGCTATCT
CTGATATCTCATTGAACAAGAGTAAAATACACGGTAATGGCCATCTCTCATAGAGTTTGTTAGAAAAGAGCATCTTGTG
TGGCATTGGCAATATGTATATGTTATGTTTTTATTCTTAAGGTCCATATGGCAGTACTTGCTATAACACATCTATGGTA
CCATTAGGAATATAGCCTTTTCCCAACATGCACCTATACTTAACTTTATGTAAAAATATAACTGTGTGTTTAGGCAACA
TTCAGGCTAGAAAAAATGAGGGAAAAGATGCATTGTGTGAATTTATTGTTTGCATAAGTGTTTGTGAGCTTTAAATGAG
TCATATCATGATATTTAAACATTAACATGCTTTAAAGTTCAAAAAACGCATTATTTGTTACATACTGTACATTATTGCA
TTACCTCTATTCCCAGGCTGCCTGACACGGCCCTCCTTCCGAGAAGCCCAGAGTGCTCGGATTGGCTGACCTGTTGCGT
TGTGATTGGCCAAAAGCTTCAAGCGTGTGTCGGAAATGTAACGTCCCTTTGGTCAGCCTCCAATTCTAAGCTTCGGAAA
ATGCGTTGTACACAAGCAAACGCTTGTTTTGTGTTGCTCAGGAACAGCGTTATGAATAAACAATAACCATTGATTCCGA
ATTTCGTCTGTTTTCAGAAGGATAAACAAAGGGTTTTTGCTTTTGCACTGAAAACACACAGCATTTCCGCGACATGGTG
CCTGAATTCACTGAAGCCTCACCTTCTTTCTTCATGGCTACCTTTGGGCGGGATTATGCTGATAGTGCACTCTGTGATG
TAGAGGAATTACGGAAGTAAATCTGGACTTTGAACGAGGCGTTTTTGGGCAGGTTTGGAGCAGTGTAAATAAATCCCTT
TTGGGGAAGACTATTGGCTTTGTGACTTTGCAGATCTTATACATGCACAAACAGATGCATTACACAGCCAAACAAAATG
AAAACATATGACTCCTTTAAGTCATCACCTTCATCACTAACCTTCTTTTTAACTGAAGTATAAATGTGAAATAGAAGGT
TTGCAGATGTTTGTTTCATCTGCTGCATGTTATTATTATTATTATTCATTATTACTCAAAATTAACATCAGGTCTACTT
CAGTGAGTGAACTGCTTGGGGTGGGCTACACTGCGTTAGCATTAGCCAATCAGTAATATTTGGAGCTTTAGTCATCATA
AGCAGTTTTTCTGGTAAAATTTGGCCTCAGTAACTAGTTAAAACTTACTTAATCAGTCAGCAGGGCAGCAAGCAAGCAC
CATGTTACAATAGATGTTTTTCATCTTCTTGTAAGGTTGAGATCAACCAGCATCTAACTATCTGTCAAGCACTACAGTA
CTACAACCGAAATCTATCCTTAGTGTGAGCCAGGCAATAGATTATTAAACACTTTAGCCTGCATTGCTTCTGTACTATG
ATGCTTCTTTGAAACCAGACTGACATACACAATGATTGTTATTGTTACTTATAAAAGAACAGAGGTGTTGGAAGCCAAT
GTTTTCCAAAGTCTGCATGCCTTCTAGCCTAATTTTATTATTCATATATCTGTAAGAGTTAGTGAATAGATCTATGTTT
ACAACTAGTAGAGGAAAATAAACCATAGTTAATATGGATTAAATCTAAATGAAATCTAAACACACGCACACACACACAC
AGCAAAATGTTACTAAAAATCAGCTCAATATTTCAGCCATTGGGGTTTAGCATAGAACATTTTGGTGTCTGTTAAAATG
TGTATGTATCATACTAAATTGTTTCAGAAATTAAAACAAAATCTAAGATAAAACAAAGGCCACCTGAGTAAACACAAAA
TACAGTTTTTAAATGTTAGTTGTTTATTGAAGCCAAAAAAGTTATCCAGTACCAACTGTGCCTATGTGAAAATTTATTT
GCCCCTGGAGTTACTAATTCCCCAAATCTATGAAACTGCATTCATAATAGGGTTCAGCTTGATTAGACGCAACCAGGTC
TGATTACTGCAAACCCTGTTCTATCAAATCAACACTCAAGGAGAACTTTTTTCAACAGCATGAAGTTGGTTAAAAGGTC
TTACCCAGTAACACACTATGCCAAAACTGAAAGAAATTCGAGAAATGATGAGGAAGAAGGTCATTGAAATACATCAGTC
TGTGAAGGGTTACAAAGCTATTTCAAAGGCTCTGGGACTCATAGTGAGAGCCATTATCTCCAAATGGAAAACTCAGCAC
AGTATTAAACCTTTTCAGATCTTCCAAAAGTCATCCAAGAGCACAGCAACGACTCATCCAGGAAGTCATAAACATTCCA
GAGACAACATCAAAGGAACTACAGGCCTCTCTTGCATCACTAAAAGTCACTTTTCATGACTCCACTGTCAGAAAGGTAA
AAAATTGCTTCCATGGAAGAGAGGCGAGGCGAAAACCACTGCTAACCCAGAAGAACATTAAGGCTCATCTGAATTTTAC
CAAAACACACCTTGATGATCCTCAAACCTTTTGGGAGAATGTTCTGTGGACTGATGAGTCAAAAGTGGAACTGTTTGGA
AGACAGGGATCCGTTACATTTGGCATAAACCAAACACAGTATTCCACAAAAAGAACATAATTCCAAGGTCAACCATGGT
GGTGGCAGTGTGATAGTGTAGGGATGCTGTGCTGCTTCAGGGCCTGGCAACTTGCAATAACTGAGGGAAACATAAAGGA
GAATGTCTGGTCTTGGTCCGTAATTTGAAACTCTAGCGCAGTTGGATTATGCAGCATGACAGTGATCCAAAGTGTAGGA
GTAAGTCCTAGTCCTAGAAGTAAGTGAAAGTCTGATCTCCAGTTATGAGAAGCATTTGGCTGCAGTTATTGCTGCTAAA
GGTGACACAACCCGATTTTAATTTTAAGGGGGCAATTAGTGTTTCGCATCTGTGATAGGTGTTGGATAACTTTTTTTGC
TTCAATAAAAACTAAAACTATTTAGTATGAGATATACACAAAAGAAATACTTTTTCACAGCACTGTATATACTAAGCCA
GTGAATAAAGAGACACAAATGTTAGTGTAAAATGAAAAAAAAAAAGGCACACTTTGGTTGAGATATTGCTTCTGGTATA
AATTGGAATTCATCTGCAAACATGAAGTACATGATTTGTGTCCATTGTAGGTTAAGTTAACATTATATGGCTATAAGTA
TGTGGACACCTGACCATCACGCTTATCTGAGCTTGTTGGACATCCCATTCCAAAACCATGAGCTAATGCTAATATGATG
CTGATGGCACTGATGTTGAATCAGAGACTGTCTGGCAATCGCCATTCCAATTCATCCTAAATGTGTTCATTGGGGTTGA
ACTCAGGGCTCTTTGCAGGCTACTGGGGTTCCTCCACACAAAACCTGTCAAAACATCTCTTAATGGACTTCGCATTGTG
CGCAGGAGCATAGTCATTGTGGAACAGGAAAGGGCCTTCCCCAAACTTTTGCCACAAAGCTGGATGCATACAATTTGTC
TTAAATGTCTTTGTATGCTGTGCTGTAAATATTCCCATACACTGGAACTAAGGGGTCCAAACCATGAAAAACATCTCCA
GACCATTATCCCTCCACCTACTTTACTGTTGGCATTACAGTAGGTATCGTTCTCCTGGCATCCACCAAACCCAGATTCA
TTCATCAGACTATCAGATAGTGGCGCATAATTCATCAATCCAAAGAATGTTTCCACTGTGCAGGAGTCCAGTGGCTGTA
TGCTTTACACCACTCCAGCTGTCGTTTGGCATCTTAGGCTTGTGTGCAGATGCAAAGTTCTGGTGCTGATGTTACTTCA
GTTCAGAGGCAGTTTGGAGCTCTGTAGTGAGTGATTAAACACACTCTCAGCAGCCCCACTCTGGGAGTTTGCGTGGTCT
ACCACTTTGTGGGAGAGCTGTTGTTGAAACTTCCATTTCAGAAATATCCAATTTAAAATTGACTGGCACAGATCTAGCA
AGACAGGAATTTCACGAACTGACTTGTGGCAAAGGTGGCATCTTATGACATCTTATGCCACAAGTCCCTGAGCTCTTCA
TTATGACCCATGCTACTGCCGATATTTTTGCATGGCTATGTGCTTGAGTTTATGTACCTGTTAGCAATGAGTGTGGCCA
ATATTTAGGAGGTGTTTCCACATACTTTTGGCCATAGAGTGAGCTATCTTTTGTCCCTTGAGCTTCATATCTAGCCCAC
TCCCATCCTCATTTTATTTTATTCTAGTCCCTATATCTTGCACACCACAACGGTGTTGTTCCCACCAGATGCAGCATTT
CTTTTTCATAATTTCTTTCTGCCTTCATGGCGATGCATGCCATAATAAGCACCTGAATAATGCTTTCAGTATTCCAATA
CCTGTGCACATGCCTAGTTTGACAAAACCTAGCACTGTGCAGTGATCTATACTGCATGGGTGAGTTCTACATTGCTATG
TGTGCCCACATTCTTCGGCAGTTGAAAGGAGGCGTTCACTTTGGAACTGGAAAGTGCAAGACACTAAACTTAGACATGC
CAATAACTGGCATCTGTTGCTTTTTGTATTTATAGTATTGGTATTGCATGGAAATTATTTGTTATTCTTAATGCTGAGC
ATAGCAGCAATTCATAAACAGCTAAATACATTTTCTCCTCACTTCTGTTCACATTAATTCGTATTAAGAACTCTGGCTT
GGAGAACGTATCCTGCTTGTATTATCCTGTATGTGTGTGTGTTGTTCGTATCCACCGTGCGGCCTGGTCAGGTTACTCC
ATTGTGGGTTGACCTGGTTGAGTGAGTACCTGAGGACATGCATTAGTGATGAGAGCTTTGACTGAGTTGTAGCTTTATT
CTCTCTCTAGCTCTTTCTCACTCTCTCTCTCTCTCAGTCGCTGGGACCAGATGGTGTGAAAGAAATTGCTACAGGGGAC
TGGGAGTAAGGGGGGGAGGGATGAAACCATTGTTGTTTGATGTGAACATATGGCTGGTAGCATCCAGTTCTTGTAACAG
TGTTGATGAATGGTTGCTGTTCCGTTGAATACAGCACCATTAGTTCATGAAATGCTGCATGTAATTTCAATCTCTTTTA
TAATATGATAATATAACAATACATTTCAGGTCAAATTAATGCAAATCAATTACTTGATACCCTATGGTGGTGCAATTGT
CTTTTGGCTGCAGCTCAGTTTCTGCAGCTTAATCGAGTCTATTTCTGAGCAGGAATTGTGAGGGGGGAAAGTGGCTAGT
GTTCGTACATACGTGGGCACCTTTCACAGCCTTTTATAATGCTTTAAGGTGTCAAACTTGCCAGAGAAAAAAAAGTTTA
TTTTCACACAGAGCAGTCACCTTTCCTTTTTTTTAAAAAAAAAGAAACACACCTCTACACAGTCAGAATCTCTCCACTG
AAGGTCACACGTGGTGGGTTAAGAGTGAGATACTGAGCAGTAGAAAGAGAGAGGAGCTGACAGCTTGGGTTCCTCTCGC
GTGGTGTAACAGCCTGTGTGTGGGAAGGAGTTCACTGCCACAGTGAAGGCGCCACTGAGTTATTACAGACCGAAAACCA
GAGGAATCCAGAAATTATAAAATGAGATGAGGCTGAGATAGACATGAGTGAACATCTTGGCAAAGATGTTCTTTTGGAG
GTTTTATCCAAATTTCCAGCAGTAGTGCTGAGCAATACAGTAAACGGAATCCAGAGTGGTGCAAACATCTATGATTCAG
CTGATACATTTTCGTTTATGACTCCTTGCAACCGAAAGGACCTGGAACATGAAAGATTACTTGAAAGAAGTTACTTTTG
TTTTGCACTGACCTTATCTAGGTGAACTTTAACCTGTGATTTTACAAGCTACTGTATTGTGAGTCACTAGAAACCAAGA
AGACTGGACTGTGGTCTCTTTGGTTGGTAAAGAAATGGAGGGCATCATATTATCCTCACCGTTTTTCTCACTGTTATTT
GGCTCATATCTGAAAACATCTGTCTCGTCCAATTATATACACTAGGGAATTTATTTTCTTTCTTTGCCTGCTAGGAGTT
TCTTGTTACCACAGTTGGCACCTCAGTATTTATTTGCAGAACCAAGGGGGCCTCATCACTTTTGTGGTTACTAATGCAT
TTTCCCTTGGAAAAGCAGTCCCGTCTCAAAAAGGGTGAATTATATAGATTTACAGATTATTTTACAAATGTCTTAAAGA
ATTAATGAAAAAATCTTTCAAACACTTTATGCCTGTTATAAGCAAGTTTCTGTAAGTCTTCAGTTATTTTCTCAGTACA
GGGAAAGATTTTGAAATTATTTTCTGTGGTAATTGCATATATGCTACAGGTGCAGTAGATTGAGATTAGACCGAAACAT
GTTTGATTATTTCTTTAAGCGTTTTTAAAAATTGGCTCGGAAGGAAGGTTTATGCTTCATGTGAGGCTTAAAGTCCCCA
CTAAGTGCAATTTTCGTTGTGTTGATATAATTTGATTATTGTAATCAGTTGATTTCAACACTAATCAGCTACAAATAGT
AATAATTTTTTTTAAAAATGCAATTGATTGTTATTTTCAGTCTATCTTCCTTGTATAAAAGCAGTATAAATACTGCATA
GACTCCAAATTGTCCTATTTTCATCATTTCTCCACTTTGAGGAAGTCTTTGAAAATACTCCTGTGCAACATGCTTGAGG
TTGATATATCGGTCTGTTTTCTAGCTCTACAACTCATTCTGATCTTCCTGTGTGTATATAATACAATATATCCAGTATA
AAATGCATCCATGCTGTGTTTCTGGGCGTTATGTGCAATAGTGTAGCATTTTCTTTCATTGGTTTGAAGCGTTCCAAAA
CAGGCAAGCACGTCCTACACCTCCACTGAAACACATAATCTTTTCTCACTGTTAGAATTTGTGGGAGTGAAAGGTCTAT
CTGCAGTCTCTAGAGCCTTGTGTCTTCTACTGTAGTAGCATTTAATAACTGTATATTTAGAGCTGAAGAAAGCCCACTC
TGGAGAAGAAAAGCAGGAAAAACTTCTCGGAACCTGATTATGAAACTTCTGCAAAGGCGTAGTACTGTACATGATTACT
ACTGCATTGTAAACTTGCTTGTTAATTAATAATGATTTACTTTCACTTTGATTCTGATATTGTGTGTATGTGAGTACTT
CTGTCAACATCCTCTTTGAGGTATTGTGATCTTTCTTCAATAATTCCTTCCTTCCCTGGAGGAGTCAGTTATTTAAACT
AAGGCAACAGCCGGAAGAGGTATAGTCTTTTGTTACCCATAAACCCACAGGATATTTTTGTGGGCATTTATTCCCCCAT
ATCCTGTTTTTCTCCATTGTGCCTTTATGAATAAGTATGAGGACAATGAGACTGATTCAATAAGTTCATAAAGAATAAA
CTAGATCCATGAAACAAATTTTTATTTCTTGCTTTTGTCAGTGGGATTGTGATGGGGAAAGCATCAATATTTTCTTAGT
TGACATTCATTAAAACGGGTTGTCATGCAGGAGCAGCATTGATCTCTAGGGACCTCATGATTTAATCAGATTTTGATTT
AGGGTGTTTTGACGCTGTCATCTTGATGCATTGCAATTTTTCTTCCTATAGCCTACGTTATGATTTATTTCCCTATTAA
CAACTTGCCGTGCATATATTTTCAGCCATCATGAAAAATAATGCATTTCAGATACAGCTGTCAAAATTAATGTCATTTA
AAAAATAAATAAATATTAAATCAGCACTACTGAATTTTTGCCTGTCTATTTCCATTTCTGTTTGAAATATGTTACTTGC
GGAGGTTTTTTTTTTTTTTTTTTAAGTATTTTTTAAACGTGGGTTGTGCTTCAGCACTGCTCCTCTGCGTGCATGAATC
TGATGGTTAAAGTTATCCTTATCAGAGTTGCCAAGTCCGCTTGTTATACGCAACTTTAGGCTTCTTTTTTTCTTGCTTT
AAGTTGTTTGAAAAAATCATGGGTTGAGGGTTTGTGGTTTTTTGGGCTTGTTTTAAAAAAAATATGGTTGTTTGTTAGG
AAAATCTGACAAGCGACTTCCTTATTTACGATTATGGTCGCTATTTTCTACAATGCATTGACGCTGTCTGCTCACAGCC
TCACAATAATATCGGTGCTGTGGTGTATTTCACATTCCCACAATTATTACAGGTTATAACAAAAATAAAAAGCACAACA
TATCCATATATACTAATAGTAGTTATAATAATGTAATCCCCTTTTCCATCTCTCCAGTAATGTTCTGCTTGCAGGTGAT
CAGAGAAGAGTGGATAGTGCCTGTCCTCCCTATAATTTTGTTGCCATTTGATGATTTTTTAATTAAATAAAATCTGTTT
TTGCTTTTCAAATTGCGAGTGGTTTCAGTTTAATATGTTGCAGGGTCATTTATTCAGTCTGTTTACATCGAGGCTGTAA
CAGGCTCTAATAATATCGGCTTGTTTTTGAAGCTGCAGTTGCTTATTCGTCTCGTGGCAACACGTTTGGGTCGTATATT
ATCTCCAAGTTTTCTTGGAGTAAATGTGAGTTGCTGTCTCTCATAGCTAGCAGAAAATAAGTGCAGTTTACCACACTGA
CCAAAGCAAAACAAAAAAACACAACATAGGAAACTCGATAACTAGCTGAATCAAGTGAATAAGTGTGCTAGCTAGCTAC
TTATTGAGCCACTGAAATGTCTTACCTGTACAGCAGAATAAAAAGCCTTCTCTGCGTCAGTATCAGTACCTCTGAGTTT
TTGCCACCTCTCAAAAACCTTGCCGATATTTATTCTCATTTTAGCACAGGCTTTCCATTTTTGACTACAGGCCTTCCAC
AATTCAAGGTTCTTTGTTTCTTTCTTCTTTCTGTTTACGGATGTGACGTAACCACGGAAAGACGAATGACGTCACGAAT
GACGTCAGCTGCCATTTCCCACCAAATCTGACCCAACAGCTCAAATTGTTGTTATACAAATCATTGTTATAAGCTTACC
GTTGTGGATCATGCTACGGTAAGGAGACAGTTCTGAACACTGATTTTTTTTTATGTAGTTGCTGAATAATTGCTTTTTG
TTCATTTTTAATCAAAAATACATTTCATTTTGCAGCTTTAATATTGTAATTGAAAGCAAAAAATTCAACATTGCCATGT
TTAAAATCCCATGTTCTACATATAGTTACCTAATGAAAGTCTTTCAAAGTACATTTCCTAAACAATTTAACTAAATGAA
ATAAATACATCATAATGTTTATCTATTTACCAGTTTTCTAATTATATATGCAAAATAAGCAAATCAAAACCTCAAATGG
TGTTCTATTTGACATAGCTTCTACAACAACATTGTTATAGCCTAAGTCAGTCTGTACAGGATTTCACAGGGTTTTTTTA
AAAAAAATTTATGATTGTTGCAGCAAAAATGCTTAATTTTGCTGTGGCTTTTTAAAAAAATTGTGGAAAACTACTTAAA
TTGGCAAAATTGCAATTGCACGAAGTCTTTCATGGTGATGTTTGTTGGTAAATGAGACCTTTTAGCTGCACTCATGTTC
GATGCACGTGAATCGAAGAGGGCTTTGACTGAATGCGCGTTGTGATGATTTCACATGACACGCCTTTGCCCAAATCTGT
GGAAAATGTGTGGTAATTTTGAGGAATTGCAAGCTTCTCCGACGTTTGCAATTTGAATCCTGGAAGGACTGCTAAGTAT
TGAGCATATGGTGACAATGAAGCCTAGTGAAATTCACCATGTAAATTGTTACTGGGTGTGTGTCTAGTCGAGTTTAACT
ACATATTGCTACATATCAGTGATAAAATATTACGGTAGCATGATATATAAAAAACAAATCAGAAGCATTAAAGCTTATG
CTAAGTATAAATATGATATTGCTGTCATAATTTTCTCTGCTTTTGTGCAGAACAAAAGCATAGCAAAGCCATTATTTAC
TACTCACTTTTTTTTGTCAATGGTAGTATAAAATTACAAGATAATTCATGTTCATATTGAAACCATTATTTAAATTATG
TAAGACAGCTTTATTTTATAGTGTTTATTTTTAATATTTGGTACTGTTGATATTTTTCATACATTTCTATGTATAAGTG
TATATTTTATTTATTGATGTAGAATTGTGAGCATGATGATGAATCAAATAATCGCTTTTTTCTCCCATTTCTAATCCCC
AATAAATAAATGGGACTGAATGGTTTATGTGTGACTCGGATGTCATTTCACGCTCAGTGATATGGATGAATTGTGGTTT
GGTTCGCTACTCCCTGAGCTACCCCACAGCCCTATTACTGTCATCAGAGCTCATGACAGCAAGGAGCTGCGCTTTGTGC
AATTAACTCCATTCCCCTGGACACATCTCTTCCTCTGATCAATATTCACTATTTCTCCCTCTGCATTTTGCCAGATGGG
GAATCAGTATGCTTCAAAGGGGCTTTGGCTTAGTCTCTGGCAGACTTTAACACTGCAGTCTTTGGCCTGTTAGTTTCCA
AAATTTTATAATCCGTCATTCACCATCAGTTTGAATAGTAATATTGTATTGCATTATTGTTGATGCAGCATGAAAACAG
GTGATGCAAACAGGTAAACATGGCACAGTCTGTCATGGATCCAGATGCTCTATGAACAGTAAAAGTGTAGGTGTAAAAC
TGAAGTTGTAATGAGAGGGATTACTTTCACTGATGTAAGCTTTGCATGTGTATGAAGGTGTATTTGGTCTGGGCATGGC
AGCTGGTGGGTATTTCTTTCATTATTAGGTAGTGTGTGTCAGATCTTGGTACATTACTTTGATGCAACATCTGGTTTTG
AACCCACCTGGGTGGGGGGGGGCGGGGGGGGTGGATGTGGCGGGGTATGAATGCGGTCCCTGTATTTATGCACACTGAA
GAAGTTGATGTTTCTCATTGTTCTGGTAGTCTTACTATATCTATTTCAGGGTCATTAAAGGTTGAAAACCGCTTTTCTA
TATGTCCTAATAGTTATACCACAGTGCTCCTGAATTCTCTATTCTGATTGGTCAGAAGTGATAGAAGTTGATTTAATCA
TCTATAACAGCAGTTCTGATAGGCAAATCAAATATCGGGACAGTTATTTGGAAAAAAAGTGAACTTTGGGTCTTATCAC
ACCACCCCGTCGTTGATTATTTTCATACAGTACAACACCATGCACCATCATTGTTTTCCCTTACATGTGAAGTCTCTAA
TTTTTCATTGGATAGCCAAGATAACCTGAATCACTCAGGAGTTTCAGTGGATATCGGTAGATATATCAGTGTAATCATA
ACCATTTTGAAAACTTTCGCTACCAACATTAATTTGTGTTTTCAGTGGCTGTGAAAATTGTCAAACTGACCTAATGTAA
TGTGCCAACCGTCCGTACAGCAAAAAAAATGAATAGCTCCCATAGGAAGATTAGATGCTGTTAATTAAAAGCAGCTATC
TATATGAATGAGGGCATTCAAATTTAACCATTTCTATTGATAGCTAACTTATTCAGAAATAAACATTTGCTACTATCTG
GTTAGCTAATGCTCCTATGATATATTAATGACCTCTAACTTATTAAACTACAGTCTGAGTTTCGGATTTCCCTGTGAGT
GAAGAGATATTGATTTTTATTTTCATTCCTCGGGCAACAGCACTATTTATGGACAGAAAGTCATGGGTGAAAGTTTTCA
GTTTTTGACTGACAGTGTTTCCCTTAGGCTACTTTCTCAAACTTCAGCTATACTAGACTTTCCTAGTTTTTTTTTCTAC
TAATGTTTTGTAAAGCATGCTGAATCATCTTAATGCCAACTTGCAATTAGAAGGAAAGACAAAAACAAGCTGGAGCCTA
GCCCGGGGACACTGGACTCAAGTCCGGAGAATTCACTTTGGATGGGAATTTTCACTGCTCTGAGAAATCTGCACTTGAT
GATGTGATGAAAAAAAACTATGATGAAAACCGAAGGCGAGAAAAGCGAAAGAGGTGGAGTGCTGAGCTGCAGTGGCTTT
TATCACCTCCGTTCAGCTCACGTCACCACGTGACTTCGTTGGTTTTTATTTTCTCGACTACCTATACCTACACTACCTA
TAGCAGTGTCATAAGAGTAAGATAAATTCACACGGTTACATAAGAAAAAATGTATTATGGTTATAAGAAAAAATGTATT
ATGGTTAAATGTATTAAATATGTAATATGTAAAACACAATTACTATAAAGCACCATTATAATCCCATGTTAATGTCATG
GCTGAATAAATAATATCCATAGGTACCATATTGTCTCATAGTTAAACCATTTTCGACAGTAATGGATAGATTGTGGGCA
GTGATGCCAAAATAAATGTGATTATTATGTATTAGTCTCTCAATGTTGTATGCACGTAAGTATATGTTGATATAAGGTT
GATCTAAGGTGTGCTGATTGATTTACTGAATGATCCTGCAGTGTGGCAGTAGAGAGGTTCTGTTCACAGCTCAACCGTG
TGCTGCTGCAATGCCCTATACCTTGAACCAAATATTTGGAAAACTACTTTTTCTATTTGATATGTTCTAAGGCTTTCTG
CAAATTTTCTTGGTATCACAAACATTTCTCTTGCCCCCGCCCAGTGTTCCCTAGATAGTCTCCATTGCAGCCCTGACCA
GGATAAAGCGGGTACTGAAGATGATTGAACATCCATACAGTGGTGCTAAATAAATTTGTCACATGCAAACAGTGCAACA
CCAGCACAAGCCAGAGTCTCTATCATCATTGCCATGATTATCAGTTTATTTCACCTGTTTTAAATGTTAATGTTTTCAG
CGTGCTTTACGAAGTATTGATTTGCCTGTTTTGGTCTTTTTCTCTGTTTTGACCTTTGGCCTTTGCATTAATCATGTGA
CTTGTTTACCTGCTTTGCACTGTTTTAAACTTGGATTGTTTCTTGCACTTTGATTCCTGCTCTGTGTTTTTACTATTGT
CTTCTGGTTACCCAGCTACCCCTGTGTATCCAATAAACCTCTGCACACGCATCCATTAAATCCAGCCAAGTCCTCTTTG
TTACATGGAGCAGGAAATGGATGTTTTTGATAGCAATGAGAGCGAGGCCTGTGGGATGCATATAATTTTATCACAGTGG
GGATAGCCATTTGGAACAAGGCTGCAGTCTTCATTAAGCCTATCAAAGCTAGTCACCTCTCAGGGCATATTTTCGTACT
GACCAGAGAACATTATTTTTTCACTACAGCTAACACTTAAAGGTCAGGTGCAGCATTTCAGCGCATGGCCTGGACCATG
AAATTGAAAGAAGGAATATGTAAGGAATTGACTCTAACCTAGTACTCAGACGACAAATTAACTTGGACGTGTTTAAATA
CCCCCCCCCCCCCCCCCCCGCACACACACACACACACACACACACAGCATTATTATAAAAACTTTAGCTGATGAATAAA
GATATTTGAATTTACATTGAAACAATTTTAATTATTTTGCGCACTGATTTTATGAGTGAAACCTCTCCAAATTTCCATC
CCGCCTGCTTAGATAATGAGTTGAGAGCATCATAATTACATGACAAGAGAAAAATAAATATTTGCTCTGTGCTCTGTTT
CTAAATACATGCATTATGTCTTTTGTTTCTCTATCTTTGTTTTCAGTATGTTAATTATTATTATTTTTTGAATCAGATA
TGGAGATTGGAGATTTATATATATATATATATATATATATATATATATATATATATATATATATATATTTAATTAGCAT
GGCATTATGCTTTCATGTATTCTGAAAAACTATTTGCTCTAACCCTAGCTGTTATTTCCAAACATTAAGCTCTGTGCAA
TGTTGAAACCATTTAGCATTGTAATTCAGATGCAGTGTTAAATGTAGCGCATTTTAAATCTTAACGAAAAAGAAAAGCA
AATTCTGGCATCCGCAGTAAGAAAGAAGTATCTTTTTGTACCAGCCAAGAAGACTTTATCTTCTTAGTCCACATGATAA
GCTCACTCTCACTGTCTCTCTGCTCAGTGGTCACTGGACAGAGTGTAAGGTGTGAGGAGATAAGAGGAAGAAGACAAAG
AAGCGAAACCTAAACACAGGAGAGCACTGTGAAGAGAGAGAGAGAGAGAGAAGAGGAACAGCATCATGGGGAAACAGAA
CAGCAAGCTGCGGCCGGAGGTGCTCAACGATCTGCGCGAGAACACCGAGTTCAGTGAGCACGAGCTGCAGGAGTGGTAT
AAGGGCTTCCTGAAGGACTGCCCCACAGGTCACCTCACTGTGGACGAGTTCAAAAAAATCTATGCCAATTTCTTTCCAT
ACGGAGACGCCTCCAAATTTGCCGAGCATGTCTTCAGAACATTCGACACTAATGGTGATGGGACTATTGACTTCAGAGA
GTTCATTATCGCACTGAGTGTGACGTCACGAGGGAAGCTGGAGCAGAAGCTGAAGTGGGCCTTCAGTATGTATGACCTG
GATGGCAATGGTTATATCAGCCGAGCAGAGATGTTGGAAATCGTACAGGTAAGAGCAGACATTTCACATTTAAAGTTTG
ACACGTTTTAGAAATAACATTCTCAGACCTTAGAATTATAAGGTTCCATCTGGGTGAAGATATTTTGAATCAAAATTTT
GACTTTCCAGCTAGCAAAACTCGCAATTTTACATTTACAGCTCCACAAAGTTTACACTTTAATTTACTTTTTCTAAATT
TTCAGACAGTGATAAAGTCCATTTTGAACATGGCCCAGGCACAGAACTTTAATATACTGTAAGATTAAATACTGTTTAT
TTTTTATAAGGTTCTACTTGGCAGTTCCTTATTAAGTAATATCTTAATCTAATTAAATAACTAATAAAGTATCGTCCAC
TGATGAGGTTTATGTGATTAACTAATTTTTTACCAAAATGCCTGAAAAAACCTTAAAAATACAAATTTAAGATCATTTT
TTTGTCTTGGGTACCAAGTACTAAATGTCCTGGGTACTAAAAGTCTTGGGTACCAAGTACTAAATGCTAAATTTGTCTT
AGATGTTTATTTTATGACTTCACTGTTGGGTCAGTAAGTAAGCAAGTGCAACAGCTAAAGTCTCCAGAAGAACTGTGGC
AGATTCTCAGATGCTTAGAGAAGAATTTACCAGCCAATTTACTTATAAAACTACAGAACGTGTACCTGAAACTACTGAA
GCATTTTTTTCAAAAAGGGTTGTCACACCAAATAGTTTAGTTTAGTGATGTTTCCTGCTCTTCATAAACGATTTAAAAT
GTAGAAAACATTTCATTTTATTATTTTTGAAGGAATTTTTGCTTTACAGCATTTGTTTACATGTGCCTAAAACTTTTGC
ACTGTATTGTATATTCAGTTAAATGTGAATAACATGTTCATAATATTATCCAATGGAACAGTACAATACCAAGGTCTCA
AATTAATCAGCGATTTAAATAAAAATAAAAACATTTAACATTCATGACCTTATGTGTTAATATATTCAGAAAAATTGAT
TGCATTTGATTTATTTAACGTCCCTCAGACTAGATGTCCCTGTGCTCCTGCCATCAAAAATATCTGGGGATTCATATAT
TACGCTGTCTAATGTGCATTTTACTCACTGTCTTAATGTCAGTTTTCCTCTGGGACACCTGTAAGAAGCTTTAGTGAGC
CAGAAAATTAAATAATATAGAAATAATATACAGTGTAAAAAAATTTGAAAGTGTAAAGAGAATTTGAAAGTATGCTTAC
AGGAGTCATGAATACTAAGGAGCCAGTTTGAAAAATCTCCGAATATTCATTAGGTATAATTATGTAAATAAGGTAAAAT
GGAATGAAAGACATGAATGATTGTAACACATTTAAAAATCCCATGACTGGTTACTTTAAATTATGAGTGAGAATACATT
GAAAACACCTGGACTAATTAGTTAGTAAATCTTCTGCAAAGATTTTCTAGTCCATATTTTTGCCAAACAATCATAGTGT
TACAGAATTATGAGCGATTTGAGTAGGTCTAATTTTAAAGACAGTTACTAAATTGTAGTAAATAACTACACATAAACCT
TTATTTATTTTGCTAGGTTGCACATTGGTAAAAGGTTGACTTTTTCCTTCAGGCAATCTATAAGATGGTTTCATCTGTG
ATGAAGATGCCAGAGGATGAGTCCACTCCAGAGAAGAGAACTGATAAGATTTTCAGACAGATGGACACCAATAAAGATG
GTAAAAATAGGAAAAACACTAGCACTGATAAATTTCATTATTCCTACTGTACTGCCCTCCACCTGACCTCCAGTCCTCA
GAGAGAATCTGTTCAGTAGAAGTTTTATGAAAATTTAAGCGTACTTCTGTGGCATAATGCTTAATGCACTCTAGTGCCA
TAACTGCATAATTATGTCCAAAATGTTTTCATGAAAATTTCAACTGTTGAGTCTGAGGGTTTGAAGTAGTCTACAGGAA
TAAAATATCAGATATACAGTCCCCTCTGAAACTTCTGGAACAACAAGTCTAATTCATTTGTTTGTGCTATACACAAAAG
ACATCTGGGTTTGAGATCAAAAGATGGATATGAGACAAGAGATTAAGATTTCAGCTTTTATTTCCTGGTATTTACATCT
AGAAGTGTTAAACCAGGGGTTCCCAAACTTTTCCAGGGCAAGGCCCCCCATATGGCATTAACATTTGACCGAGGCCCCC
CTTTTGCAAGATGTCTTTAAAACATGTTAAAAATACAGCCTTCTGAATATATCCCCCTTTTTTTTTTTATTATTAATAA
CTACATCTTAGGAATGTTTTGTCTGTTTAGCAATTAGAAAGTTAGGTATAGCAAATGTGATTTTAATATGTATTGTTAC
AAATAACATGTTATAGTAATGCATATATATATATATATATATATATATATATATATATATATATATATATATACATATA
TATATATATATATACACACACATCATGTATTTATTTTACACACCAAATTGTTGAGGCCCCCCAGGCGCCCCCTGGTGGC
CCCCACTTTGAAAACCAAATAAAACATAACATATAGTTGGTGAACAAAATAAAACATAGAACCTTTTGTATCAGAGCAC
CCAATCAAATTGTTAGTCAAGCAAAAGTATAGGAACATATAAGTCTTGAAGCAAATTAAAGTCAATAACACTTAATATT
TGGTTTCATAGTGTGTGAGTGTGCCCTGTGATGGGTTGGCACCCCATCCAGGGTGTCTCCTGCCTTGTGACCTGAGTCC
CCTGGGATAGGCTCCAGGCTCTCCGGGACCCTGTGTAACATAAGCGGTACAGAAAATGGATGGATGGATGGATTTAGTT
GCATATCCCTTGCTTGCAATAACTGCATCAAGCGTGTGACTCTTCGACATCACCAAATTGTTAGTTTCTTCTTTTGTGA
TGCTTTTCCAGGCTTATAACACAGCCTCTTTCAGTTGTTGTTTGTTTTTGGGGGGGTTCTCCCTTCAGTCTCCTCTTCA
GGAGGTGAATTGCTGCTCAATTGGGTCAAGGTCTGGTGATTATCTTGGCCAGTATAAAAACTTCCACTGATTAACTATT
TTGTTGTGTTGGCAGTGTGTTTTGGATCATTGCCTTGCTGCATGATAAAGTTCCTCCTGACTATGTTGGATACATTTCT
CTGTAAATTGGCAGGCAGAATTCTCTAAGTTAGCAGACAAAATGTTCCTGCAAACTTCTGAATTCATTCAGCTGCTACC
ATCATGAGTTACATCATCAATAAAGATTAGTGAGCCTGTTCCAGAAGCACCCAAAAAAGCCATGACACTACGTCCACCA
TGCCTGACTGATGAACTCCTGTTTTGGATCATGAGCAGATCCTTTCTTTCTCCAAACCTTGGCCTTTCCATCATTTTGA
TATACCTTGTGATACCTTCACCCCTGCCCTGTAGAGGTTGTTGGTGATGTCACTAACTGTTGTTTTGGGGTTTTTCTTC
ATAGCTCTCACAGTGTTTGTCATCAACTGCTGTTGTTTTCCTTGGCCGACCTGTTCCATATCTGGTTGTTATTACACCA
GTGGTTTCTTTCTTTTTCAGGACATTCCAAATTGTTGTATTGGCTATGCCCAATGCTTGTGCAATGGCTCTGATAGATT
TTCCCTCTTTTCTCAGCTTCAAAATGGATTGCTTTTCTCCCATAGACAGCTCTCTTGTCTACATGTTGGTTTATCCTTT
TTAACAACAAATGCAGTCTTCACAGATGAAACCTAGGGCTCAAACCAAGATTAAACATTCAGAGATTTTAATATGTATG
AACAATTCAATTTAACAGGGCACACCTGGGCAGCAAGAAACACAGATCTGTCACATGTTCCAGTATGATCATTTGAAAA
AAAGGGTGGGTTCAAACAAAAGTTGCCATGTTGTTTAACACATCTAGATGTAAATATGAAGAAACCTGAAATTCTGTCA
TCTGTTGTCTCATATTCATATTTTGCTCTCAAACCCTAATGTTTTCAATGTATAGCAAAAGCAATCAAATTGGCCTTGC
TGTTCTAATCGTTTCTGAGGGGACTGTTGTCTTTTACAATGCACCATTTCGCCACGAATTTGATTCATTTCTATAACAG
CACACCTCATTGTGATTTATTCCTTACTTAAGCAAGTCATAATGTTCATGTTTAAGGATTGGGCTGTATTATTATGGCC
AGATTTGATGGTATTATTTGAATGCATCAGAGAAGCTCCATACAGAATCACTAAACTGAAGCATCTGAGAGCAATCAGG
ATATAAACTCAGATAATATTACTGTGATTAATTATGTCTCATTTGCAAATTGTATCCTTGTACAGTGCCATTATTGCAG
AGTGACTATTTAATAGCACTTAACTGTCGTTAACGCTCATGTCCTGCTGTGCTCCTGTAGGAAAGATTTCTCTGGAGGA
GTTTATTAAAGGTGCCAGGAGCGACCCCTCGATCGTCCGCCTCCTCCAGTGTGACCCGAGCAGCGCCAGTCAGTTCTGA
GTGGAACAACCACAGTACACTAACAGTGTTCACTCGAGTCCAAAGTGAACATGGTAAGTGTTTGTGTGAGCATAAGAAT
GTGGTTGTTGTAGTTATCATCACATTTACTAATTTCTCAGTGGTATTAGGGACCAATTTTGAAATGTGAATGCTAAATG
GAGGTCAGTGAGCACTTTTATCAGTCCTATTACCTGTCACGTAGACTAAAAACTACAACTTGTTATAGACTGAGAATAT
TTTGTTGTGTATGTTGTGTATGTATGTAGTATAACAGCAGGTCATAATGGGAAATGTTTAGAGAAGAGAAGCACTGCTT
GGCATTATGTTCATGATTAGCCATGAAACTAGGGGCCTGATTTACTAACATTTTAAGTAAAGAGGCTAAATTGTGTGTG
TGTGTGTGTGTGTGTGTGTGTGTGTGTGTGTGTGTGTAATCTACTAAACTGTACACTGAGCTGGTGGGTGTGTTATGAG
TGATTTACAAAGAGTTATTGTATCAAATGATTTTCTACTGATGGCCATGGAGAGTTCAGCTCTAACTCCCTGAAATATA
GGTCTCATTAGCCACGGTTGCAGTCTCCTTTCATACGTCAATGTCCCCACAACATTAGCAACGGTTAGAATCGCTCACA
AACCGATGTAAGACTATGAAAGTGGTGCAGCTCTACCTTGACAAAAATCCAACTAAATTTGCTTTATTACAGACAGGTG
ATTTAAATGCAAATATACAGTACATGTATGCTGATAACCTTAACTGCTAGAAGCTTGGACAAAGAAGTGGGATGTAGAC
TAAATGAAAATGTACAGTGAGACAGAAGTTATCATAAACCAATACCTAACATAATAGCCTATAATAGTCTAATAATAAA
TCAGATTAGAGATTTCAAGACTTACTTTTTAAATCCACATAACCAGGAACCAGAACTAACAAGATTATATAAAAAAAAA
ATATCACAAAGTATATGCTTAGTGTAACAATACCAATTTAACAACACATGATTATAAATTCACCAAGTAATATAATGTA
AGCTAAAGCAGCAGCCACTCCAAGCTAGCTTAGGTACATCAGGATATAGCCAAATAATTTAGTTCTCTTAATTTGAGGT
GTCAATGATTATTATATCGAAATGCTGCATATAGTGTGCTGGGGGTTACCGAAAAATATTCATGGCTGCTCTAAACTCA
GCTCCATGAGTAAAATCTGGAAATCTGGACTCTGGAAAGTCAACCTCGCCAGGAGAGATGAAATGTAACCCAAAATGGC
ATTTGGATTTCCTATATCTATGCCCAGAAGAGTAAATCTCATGTAAGTAGGTATACCGCTGATTAAAGGCAGTGAGACA
CACAACTGATGCAAAACAAGGCTTCAAGCTCTCTTTAAATGTAGTTGGTATCTGAGGTGCAAATGTGACTTTGGCATTA
GTTTCAGTCAGTGAGACACACGCTGTGTCTGAAATCTCAGATTGAGTCATTATATACAATGCCTTGCATAAGTATATGC
ATCCATTTTTGCCTTGCATAAGAGTTTCAGAATAAATCCCTCACAACCATTAGAATTTGTAATTATCTCAAGAAGTCTT
ATTTTAATTTTCATGTATAAAGTGTTTGTATTATTATTATTATTATTATTATTATTATTATTATTATTATTAATTGTTT
CATGTGTTATGTTGGAGAGTGCTTTGTGCACGTTCATAATTTCTGGCTGAAAATGCAAACTTTTTTATAGAATCAGTTT
TTTCCACATTATTCAGCTTGCAATGTGGACTGATCTTATTCTGTTTTTTTTATTTTAGGGTATAAAATTTGCTGTGTTT
TTATTTGTAACTGTTTTATATTTTTTTTATATTGGCAACATTCTGCTTGGCAGGTTTCTAGTATTTTGTTCATGGATAT
TCATCAGCATGTATTAGTGATTGTTCTTTTATAAAAGCAATGATTTTATCATGTTTGTGTCAGACACTTACTGTTGCAT
GTATTATGGCACTTTTTACATCAGTATTGTAAATGAGATGGCCGTATTAATATTGATATTTTGTATTCTATGCCCTTAT
CGTTTTTAATGGTGCATTTAAGGACACCACTATGGAATATAGTGAAGCCCAATGTGAATGCATTTCTGCTTTTTGCTTC
TCTATTTCTCTGAATGTAATAATACTCTACCATTCACAAATTGATGCATTATATCAGCCTGCCACATATTATATCTCCC
TTCATTCCTGTTGGATAACGAGTTTCTATGATGTAGATTATGTGAATGCAACTTCATCATTTTCAATTTCCATCACCAT
AGAAACTGTGGTTTGATTTGTAAGACGCTGCTTGACTGAGACAGTTATGGAGATGCGTCTGACCTCGTAACTGGCCTTT
TTCCAAGCCTTGTAAAAACACGCCATCAGGAACATGTCAAATGAAGTGTTACTGGAAGTGTTAAGTAAACACTGCTAGT
GAAAACAGAACCGGAATGAAGGCAAATCAAGTCAGAATTTTGATAATGAACGTAGCATGTTAAATCCCTCCATGACAAC
TATGGCATGAATCTAGTGAATCTTGACATTTTGTTTTCAGATATGTTGTTCATGGTTATAACAGATGTCTTGCAGTATT
TATAAAGGGAACTGTAACTGTGCTGTTAATAGAAAATCTCTGGAGTGTTACTGTGATCGTTCTTCTTTTGTTTCCATTA
AAAGCTTGTGCTTCCTTCTTGGATTGAATGAGTGACTCTGTTTCATAGTAGTTCTTTGGGTACTCTACTTCATGAGATC
AGGGTTTACTTTGGACTTTTTATTATTATTATTAACAGACAAATTCGATGTTTTTAATCATGTTGAAGCTACAGTGTAT
TTTATTGCATAATCTGAAAAAAAAAAAGTTCATTTATGTAAGTCTGATGGTATGATCTACAGAATCAGGAAAGCTCTGT
ATAGCAAAGAGTTTAGTTTTTCTTCTTCTGTTGTAGTCCAGTGCAATTTCACTATAGAACTGAAAGGCTAGATAAATCT
TTCTCTCTCACACATAGACTCCCAGCTTTCGCTTTCTTTTGTTCTCTCTTGGAGGATTATACAGATGCATATGTGTTCC
CTGAATAGCAAGGTACATGCCATATAAACTTCAGCTATTAGTGCTGGCTAATTAGCCAAGGTCCACTGTTGAATGCATC
CTGCCTGGAGCTCCTCAGGTGTTTAATTCCCATGGCAAAGTGGAGGAGGGAATATCGACCAAGTCTTGAGAGCAAGAGT
TCACACACCTGAGATGCTAGTCTGAAGGATCTGATGGTGGAATTGCTATTAAATAAATTGATTTAAAAGAATTAAATGC
GAAAAGTACAGTCAGTGGAACTGGAGTAAATTGAAGCAACTTCCCAAGCTGACATGGAGCACTGAGCCATGGAGAAGTG
TGACAGGAAAATGGTAGAAAGCAGACTGCTACTAAAGTAATGAGCAAGCTAGTAGAACATTCAAAGCACAGACAGCTGG
AATTCATAATTGCTAGAAGTGTCTTATTAAATGGGAAACGTCACGCAAACACTTAATATTCTAAGCCAATGGGAGGGGA
AAAACTTTTTTTTTTCATGTTACACCAAATTGGAACTGCCATTTACTGTATTGTTCCACAGTTTGAGTGAGGCTTGCAT
GGAGAAACATTGCCACCAAGTGGCAGAGTGGAGAGTTACAGTATATGAATCCTGTTTTCCACACAGGAGAATCATTTAT
ATTCTATCATTTCTTCATTAATTTTTCTATCCAATACAATAAATAGAGTTGGATAAAATATATTCAAAATAAGATTATC
CGGCACAATGGATAACATGGAAACGCCATGAGTGTATCATGCAAGGAATACCATTTAAAGGAAAGTTATAGGAAATAAT
CAAGGACATGGTGTCGTGCTGCACGAGCAAAGTGGAGTTACTATTACCGCAAGAATGTTGATTTTCCAAGAACATTATG
TCCTGAAGTGTTTTATTTCTCTTATACCAGAGCAATTTGCCAGCAATTACAGTTTGTCATTTATTAATGAATGACACGT
CATGCTTTTTAGCCATTTATAGTTACGTGCTGTGGAATGTCTGTGAGAAGTTAGTTCCTGTTATCACTTACAGCATAGG
AGCTATAACCAGTCGTTCCCTCACCAGTCCCCCCCCCCCTCCCCCTCTTTCATGGAGTTAATAAGGTGGTAGAAAACTT
ACTGACCATTACAAAGACATGAAACTGGAGACTCTTTCCATAAAGGTTAAACATACATCTCCTTCACCATATCAACTAC
TATACATCTTTATTAAATACAAACATTGTTTATCTGTTCTATTTTAGTCCTAGTTTATGTGGAGCATAAACCATACAAG
TCACTGAGTTTTGACTATAGAAATGATAACACATTAGAATGCATTAATATAAATCTGTGTTTTGCTTTCCAGCCAGAAC
TACTTCTATAGCATATTAGATAACACTTTCTGACCAATCAGATTCAAGAACTCAGCCCTGCTGTGGTATGAAATAGGAT
AACCCAAATAGTTATAATTGTGGAAAAACCACAAATAACTAGGTACATAATATGGTCATATGGGGAAATTAATGGTCAA
TTATGAAAATGTTTACTTTTCTAATTTGCATATTATAAAATATAACCCTAAAGTCATAATTTATCATTCCTAGTTATGT
TCCTAAGCTTAATACTTCTCTCAAAAAGCTGCAGGTCTGATCACTGTCACATAAACCCTCCTAAGGTTAGTAGATATAC
ATAACACCAACTGTAACACCACAATTTTCCTTGGTCTTCTCCCTTACTTGAAATAAAACTTCTCTACCCTTCAAAATTC
TTGATTACCCTCATGCGTATAATACTGTAATTCGTTCATATGTATATGTAAAAAACAAAAGCAAGAACGTGATTTATTG
GAGGTTTTATTTATAAAAACAAATAAAATACAAAAACACTTTAAAAAGTTTCCATAGGAAAGCAGCACGAATGCAATCC
CATCTCTTTCATATCCATTTTCAAATGCATCATGGTAATAAATAATGCTACTTAAGTATCACCATCATTATCGTCTTAC
TACCATAGAAAACAAAAATCTACAAGGTAAAGAAACAAAGGAATGTGTATGGTTTCAGTGAATGGTCAGAAAAGACTTC
CCAGATCTTAAAAAAAACAAAACAATTAAAATTAAATAAAATTAAATAAAATTAAATAAAAAAAAATAAAATAAAATGC
CAAGCTCCTGAATACAGTGGTCCATCACAGTGGTTAAATACATTCAGACTGCTTTTCATTAATGGTGTAATTCACTGGA
TGTTTAAGGGACTGGGCTGTAAAACAGCAATAGACCATCATTAAACAGAAACAAATCATACATGTACCTATCCCAAGGT
TAGGTAACAATGCAAAAAAAGGAAGCAAGGATCCAAAAAAAAAAAAAAAAGAAAAAGAAAAGAAAAGAAAAAGTCAAAT
GGTGCATGTGCAATATTCTGGGCCCATGCACCATGGACCAATTACAATTTTTATGGGAAAATGTAACTAATTTAGTAAC
ACTGGGCTCCAAGACTTTCATTATTAGAGGACAATCAAAAGAGTCCATCATTTGACAAATTAATGCAGTGCAGCACCTC
TCTGTACTGCATCTATGTTGACACACTGGTGGCACAGGGCTTAGCAGGCAGCTCCAAGGTGCTTCCACATCCACAGTGG
CCTGGCATATTTCCAGGGCTCTGCTCCTCCACCAGAGCTGGCATTCCCTGGGCATGGATCTGCTGCATGCGTTGCCTAA
AATATAATAAAGAAGAAAAGTAGTCACTTCATCACTTCATTGCACAGATGGATTTAGCAGGAATGTAAAGTCAGTGCAA
CCAGAAGCGTCAGAGGAAATCAGAAAACGTGAACTCACCAAGCTGATCTGGACATGACATAATAGATGTCTGGTTTTTG
GAAGCCGTTAAAGGTGGACGAGGCAGCCACAGTGTAAGCACCCATGTTTTCAAATAGCAGCCAGTCACCCACCTGCCGG
TCAGGCAGGGTGCACAGCTCCACAATGCGGTCCAGGCCATCGCAGGTAGGACCCCAAATACTGCAGGGGTACATGTGCT
CATCAGGCTTGGGTTTCTAGAGAACAAAACCAAATAGTAATGTTTATCAATCTGTGCAATGAGTAAAAAAGAATTGGAA
TTTACATGTCACATGGCATAATATTAAGGCTTAATATAGCTAACAGAACATACCTTGTGCACAATGGGTGTCACATGTG
CATGATCAAAAAGGATGCAGTTGAAAGACCCATAAACACCATCATTGACATAGTACATTAGAGTTCGGTCACTGGCCCC
ATCATCTTCATCTTTTTACCAGAAGGGGGAAAATAAATAAATAAACAAAAATAAAAAATAATAAGGCTCTGTTGTTTCA
TAGATATATTATTACAGAAGGCAACAGAAAGCAGGATCTTACCATCAGAGCCAGACTGCTCCTTCATGTTGACTTTTTT
AGCAATAATATTGACAGCTAGCGTATATGCAGAAGCTGCATAGAATCGGCCAGGCTCAGCAATTATCCTCACACCACAG
TCTACAGGAAAGTACTTATCCAGTGCAGGGTTGATCACAGAAGTAATCTAAGTGAATAAAAAAAAATTTAATTAACTTT
AAAAAAAAATAATAATAATAATAAAAAAAAAAAAAAACACACGACTCATCAATATAAATAAATATACTACTATATTACT
GAACTAAATAAATGGAAAACCAACCTCCTCAAACTTCAGCTTGGAATCATCAGAGCCAGGGAAGCCACCGCCTATATCC
AGCAGGGTCATATTGTAGCCCAACTCCGCCTACAGGAGGATGCAAATTTCAGTTTAGTAACACAACAGTGATGAAGGAG
CACTTTACATCAAACAAACAAATTCACTGCATGTGACCACTCACCCCCATGTCAAACACGTATCGTGCATCTGCAATGG
CTTGGGTGTATGTTGCTGGGTCAGTGCAGCCGCTGCCTACATGAAAACTGACTCCAATGATGTCCAGGCCCAGCTCCTT
TGCCCGCTCCAGAAGCAGCCTGCTGCTTTTCAGCGTGGCTCCAAACTTCACACTCAGTCTGCACACTGCCTTAGAGTCA
TCTGTAGCTATACGCAGCACTAGTCTGCATAGATATACAAATCATAGTTAGATGGACTAATATTCTTGAGTTTTTGTCA
TTATGTAAACACAATACCATAATTGTAACTCCAAATACAGAAAGCTACTCACTTGGCATTGTCATGACTACGAGCAACC
TTCATTAGTTCCACTTCACTATCAAAGGTCATCATTTGCACTCCATGTGCAGAAGCATACTTGATCTGCGACACCTGCT
TGCAGGGGTTGGCATAAATGATCCTACTGGGCTCCACTCCCAGAGACTGCACAAGCTGGATCTCAGTCTAAAGGAAGAT
ATAAACAAGTCAGTGTAGTTTCTGCTACACCAAGTGGTACGTTATATATTTCGTTCAAAGTAACATGAACTTTCAGACA
AACATTTACAAACCTTGCTTGCGCAGTCAAAGCCTGTTCCCAACATTGCCAGGGTCTCTACAACAGCCAGGCCATCATT
GCATTTCACAGCATAGAAAGGCTTGACACGAGGCAAGGCACGTGCCCATCTAAGGTGCTTCTTAAGGATATCCCCCAGG
TCAGCCACATAGAAAGCATCCTTATCATCCTATAGGGAAAACAAAACAAAATTGTTATCAAAAAGAAAATACAGTAGCA
TGTTATACATATTACCACTACACTAAAGAAAAAGAAAAATGTGAAGGAGAAAACTCACCGATGAGGTGGACTCTCTGAT
CTTCTGCTCAACGATGTCCCGTGCACAGAACCCCTCCTCCAGTAAGGTGAATTCAAAGTCGCTGAACGAAGTCATGGTT
ACAAATCAAGTTCTGATTGCAAAAGAAACTGTAGAAACAGAAGCACTGGTGTTAAACACTGTCAGTCAGTTCACGACAA
ACATGCCATCTCTGCCAGAACAGCATATTGAACAAGGACTGCCCTCGGACAACCTGGCATGGTCTGTTCTCTTGATAGC
CATGACATAATGCACGATTTATCACAGAGACTAATATATTAATCCATTACTGAATTTATATATTTATTTATAATTTGAC
ACCATATCAGCAGCAGTGGCTATAATTCATGGCAAAAATCAGTGTTTCAATATAAACATTGTTCACAATAATTGAACAA
TTGATATACTCAAATATACATAACAATAATAGTAATAACAATTGTATATAATCTTTCAATTTACTTCCATTACTGAACA
GTTAGTAGAAATGTACCACCAATACTCGAACACTTTACAAGCAAAACATCAGAAACACTTTACAAATTGTGTTTAGAAA
GTGCTCCCAGACAATCAGTTAAATAAATAACATATTTAGAACAATACAACCTGGTATGTGCTTTCCAGCATGAAATAGT
TACAAAAAGTAACCATTACTTACTTGGACAGAAAGAGATGGAATTATCACAAGTCAGAGGTTCAGCGCAGCCAAGGTGG
CTCCCCAGTGAAGTTAAATCCTTTCAGATAAGCTTCAAGGCCAGGGCCAGTGTGTGCTTTGCTCAAGCGAATGATCTGA
AATGAAGAAGCACTATAAGTGAGTTCCAAGCTTTCAGCAGTCAGAGTTGTTGTATTTTTATAAGTGTGTCAAGAGGACA
GATCAGTTATTGATATGATTATTACTTTTCAATATTATTATTACTACAGAACCCATGACATGTACACTTGCAAGGCATT
AAGCTAGCTAAAAATGAAAAAATAAGAGAGCAGAAGACAATATCGTTTCTTTTAATCACAAGCCATGGGTCGGCTCAGG
ATCAATCCCAATTCCACAAGTGCATTATACAGGGTATAGAAGTCACCACTCCACGTTTTGGGATCGACCCTCATTCATC
AGGACCCTCAGTGGTCCCCCAATAGGCAAAGAGGAACAATGTGTAGACCAATGAGAGAAGTGCTACGCAGGCATTATCC
TGGAGAGGCCATTGCCGCAAATACAGCTTTCAGAGTACTCAGACTCGTACATTTTAAAAGGCAAAAAAAAGGGTTTGCT
TAAAGTTCATTGGTCATAGCGCATGTATGAGTGAACAGACTCTTGCTGTAATCCAAACCTCACCACTTTTACAACGTTT
TACTGAACCCCATGTTATAGCGTCTTGTAACATCCGGCCACGTGGATTTATAAATAGCTATTTTTAAATATTTAAAATC
GAGCAAGCGGTAGAAAACGGTTACGTTGATCAAAACTATTAGTCTATGGATAAAAAATCATTGTTAATCAACTATTAAA
GTTATCGCCATATTAACTTTAACTTGCTTTTTGTGCTGTAAGCGGACGTCCCGCATGCTTAGCCGTTTTTTTTCCTCTC
TTTTTGTCAGTCCGAATTAACTCGCTAGCTAGCGGGTCCAATGCCCATTCATTATAGACACGTACACAAAAAAAAAACA
AGTCAAACATAAAAATAAGTAATTTCTTAGTAGCACCGAATAGTTAACGAGCATGACTAGTTACAGACTCGCGCTTGTG
GTTCGTGTTAGCACGCTTTCATAGCCGTTTCCTACTACGCTAGCGTGCTAACTTTATAGCTTTGTTAGCTCTCCGTTCA
CTAGTACAGCCTGTAAAATAGAAAAACGTAGCATTATCCTTCCTTCAGTTACGTACCTTAAAAAGCATTTACAAAGATT
TTTTCCCATTAGACCAGAATCAGGGAAATAAAATGAAAAAAGTCCGCGATTTTCCCTCTTGCCTACCCGGCGTGCTCTG
TTCTGAATGAGACCGGCAATGCGCCCTCATATATAGTTCAGTGGTTTCCAGGGCAACACGCCAGCTGAAACCGGCCTCA
CCTCTGCGCGCGCTACGCCTGCGAACCGGTTCCAGCCTGTTATCGGCCTTCGCGCGCGACAGTCTCATGTGAGCTCAAA
GCCTGTTTAACACCACTTTCACAAAGGTGACACAACTAGCGTTTCTTCCTCTCTAAATTTGTTTGGATTTTCCAAATAA
GCGAAAGTGCAGACAGATAACATTGACAGAAACACTTAGTGCAGGGTTTAAGTATGTGTAAACTATATGTTGGAGAGGT
CTTTAAAGAATAAATCACAGGAAGTTGTTTTGTTTTCTTTCTTTATTCCTTTTTTTTATATTGATTATAATTTTATTTA
TTTATTTATTTATTCATGTATTTATTTATTTTTTTACATATGTGGCCCAGTAATGATTTCTTAACTTATTGTTAATTGC
TTTAATTGTTAAGAATTTAATATATTGTGTTTAATGGAATTTTGGATTAAACCAAATGAGTACATAGCACTAAATGAAG
CCAGTCCTCCTGGATACAGTTATATACATCAGCCCCATCTGACTGGCAGAGGAGGAGGTGTTGTACTCTTCTACAGTCA
TAATATAGGTATCACACAAAAACCTAGTCATAAATACAACTATTTTGAAGTGCTTTATACCAGTATAACACATGTAGCC
ACAAAAAATAAGTCGATTCCGCTCATTATTATTTACAGACCCCCAGGGCCATATACTGAATTCCTTAGTGAATTTGCAT
ATTTGATCTCAAACCTGGTTGTTTCTCTAGCTAAAGCTTTAATTGTTGGCGATTTTAGTATTTATTATCATAATATTTG
CACCTCGCCTTGCTACCATGTAAAACGTACATTCACCTCAGCTACTGCACCGAGCTTCATCAGTAACCTCCCAGAGACA
TCAATTAGATTTGGATCGTCTGATCCCAGGGAACTCTATCAGGTGACTGACTGCTTAGAGTCAACACTCTGGTACATAC
TAGATAAGATGGCTCCACTCAAAAGAAAAATAATTAGAGAGAAAAAGCTAGCACCCTGGTATAACAATCAAACGTGTAC
TTTAAAACAGACCACTCGACAATTAGAACGTAAACGGTGTCAAACCAAACTGGTAATATTTCAAACAGCATGGATGAGA
GCCTCCTGAAATATAGAAAATCTCTTAGTGATGCTAGAAAAGTCTATCTCTCCACCTTAATAGAAGAAAAATAAATAAA
TTGAGTTTTCTATTCAATACGGTAGGAAAATTAACTAGGAATAAAACCACCACAGGAACAGGCACACAATCATTATATA
GCAGCGAAGATTTCATGAATTTTTTCATTGGTAAAGTTGAAAATATTAGATGTGAAATTCAGGCAATTAAATTAAAACC
AGACAGTTTTATAATTAACCCTGTAGATGATAATAAAGCAATATCTGATCAATGTTTAGAATGTTTTACTCCCCGTAGA
GAGACTGAACTAGCTTCGTTAATCTCGGCAGCAAAATCATCAACTTGTATACTAGATCCATTACCTACATGTTTCTTTA
AACAGATTTTTCCTGGAGTAATTGAACACCTCCTAAATATAATCGATTCTTTCCTTAGCACTATGTACCAAAATCATTT
AAACTAGTGGTTATCAAACCCCTGATTAAAAAACCTGACCTTGACCCGTGTCAACTTTCCAGCTATAGGCCAATATCAA
ATCTCCCCTTTATCTCCAAGATCTTAGAAAAGGTTGTAGCACAGCAGCTATGCTTGTACCTACATAGGAACAGCATTCA
TGAAATGTATCAGTCAGGATTTAGGCCTCATGATAGCACAGACACAGCGCTAGTTAAAGTAGTAAACGACCTACTACTG
GCCTCTGATCAGGGTTGTGTCTCCTTGCTTGTGTTACTTGACCTTAGTGCAGCTTTTGATACTATAGATCATACTATTC
TCCTTGATAGACTAGAAAATGTTGTTGGCATTAAGGGAACAGCCATCTGCTGGCTCAGGTCTTATTTGACTGATCGCTA
TCAGATGTAGATGTAAATGGCGACTTCTCCATGCATACCGAGGTTAAATTTGGAGTTCCACAAGGTTTTGTTTTAGGCC
CACTGCTTTTTACTTTATATATTTTTCCTCTGGGTCAAATTATTCATAAATATGGTATTAACTTCTACTGTTATGTTGA
TGATACACAGCTGTATGCTTCAGCAAAACCAGATAGATGACAGACAGCAACTTAATAAAGTTAAGGAATGTATAAAGGG
CATAAGACGTTGGATGCTTATTAACTTCCTCTTACTTAATACTGACAAGACGGACGTACTTGTACTAGGACCACGTATT
GGATGCTTATTAACTTCCTCTTACTCAATACTGACAAGACGGACGTACTTGTACTAGGACCACGTATTAAAGGCATAAT
ATTACTAGGATAGCTTTCTTTCATCTCAGAAATATTGCTAAGATAAGAAATTTAATGTCACTACACGATGCAGAAATAT
TAGTTCATGCTTTCGTCACCTCTAGACTAGATTATTGTAATGCCTTACTGTCTGGATGTTCCAGTAGGTGCATAAACAA
GCTCCAGTTAGTCCAGAATGCAGCTGCTATAGTCCTTACTAGAACCAGAAAATATGACCACATCACCCCTATCTTATCC
GCACTGCATTGCCTCCCAGTGAAATCTCACACTGATTATAAAATACTACTATTGACTTATAAAGCACTAAATGGTCTTG
CGCCACAGTACCTAAGCGGACTTTTGGTCTTCTATGATCTGCCACGCCTACGTAGATGAAAAGGTGCAGGCTATTTGTC
GGTACCTCGAATAGCGAAGGCTACAGCAGGGGGAAGAGTTTTCTCTTACAAAGCCCCACAGTTATGGAACAGCCTTCCA
ATTAGTGTTCGGGACTCAGACACAGTCTCAGTGTTTAAGTCTAGGCTGAAAACGTCTTTGTTTACTCAAGTTTAACATG
AGTAGACTTTCTTTTATTCAAAGCACAGTCTTACCTAACAATCTTTCCATCTCTTCCATCTCTGAGTCTGGTTCCTCTC
AAGGTTTCTTCCTCATATCATCTTAGGGACTTTTTTTCCTCGCCACCGTCACCACTGGTTTGCTCAATCGGATAAATTC
ACACACTTAAAATCTGTATCCTGTGTTTAGATATTTCTGTGAAGATGCTTTGAGACAATGTCCGTTGTAAAAAGCGCTA
TACAAATAAAATTGAATTGAATTGAATAGAGAATATCTTTTAAGCTGCACCTAAAGGTTATGGGAACTGATAAAGACTT
TCTCAGATGAGTGGTGAAATATTTTTAAGACTGTAACAGAAGTCCAGTTGATTTGAATAGAGTTTTCAGCTTTGTTGAG
TCTTGAGGGCAATAGAATCCATGACATGTGCAATATGCAACAAGGTAGTGGATTCAAACTTTCTAATACTTTTCACCAA
ACATATTTTACTCTGTCCAGGGTGTACCCCACCTTGTGCCCAATGCTCCTTGGGATAGGCTCCAGGTTTCCCCGTGACC
CTGAAAAGGATAAAGCGGTATAGAAGATGGATGGATGGATGGAAACATATTTTAAATAGGTGTAAACACTATTAGAAAG
AAAAATGTGTAATGTATAAAATCGTGCAGATATAGGTTAAGAGCTTCAGTTAATGTTCACATCAAACATCAGAACTGGG
ATAAAGTGTGATCTCTGTGACTTTAGCCATGGCATGTTTGTTGGTACCAGTCTCTAGAGTTTACACAGAATGGTGTGAA
ACACTAAAAACATCCAGTGGGCAGCAGTTCTGTGTGTGGAAACGTATTGAAAAGAGAGGTCAGAGGAGACTGCACAGAT
TGGTTCAAGGTGACAGGAAGGCTGCAGTAATTCAAATATCCACTCGCTACAACCATGGTGAGCATCTCATAACACACAA
AAATAAATTGCATAGATTGTTGTGTGTGAAAATCAATAGAGATTAGCAGTTTCTAAAATCATCAAACCAGCCTGTCTGG
CTGTCATGGCACCAACAACCGTGCTATGGTCAAAGTCACTGATATCACATTTGTTTTCCTGATTCCGATGTTTTATGTG
AACATTGATTTGTATCTGCAGTATGATTAGCTGATGGATAATGACATGAATTAGCAGGGGTATAGGTGTTCCTATTAAA
GTGACTGATGTGTGTGTATGTTCCTAAAGAGAAGATACACAGCCATCTCCTAAATCAAAATAAAATTACAGTCATAACA
GAAGGGCCAAAATCACATAAAATCTGACCGTCACACCATTTGGTCACTTTTTTTCTGCTGAATTAATTACATTTGGATT
TTATAATTTTGTTCTACATACATAACATGCAGGATGCTTCTTGTTCTCCTGGATCAAAAAAATCTGGGTGATGAAAAGC
AACAAAGGAAAATATTCTGAAGCATTTTATACTCATAAACATCCCTAAGATTAGATTACAATATTTTGAGATTTTTTGG
GTCGTTCCTTTAAAACACTGCCTTTTCTGAATACTATTACTACTAATATACTACTACTACTAACAATAATAATCACTCC
AATAAATACACAGCCATTTCAAAATACCAGGATGTTGTATCAAAACAACAGGAAGTTGCATCATCTTTCTAGTGATTTG
AGGACAAGTGAATTTCTCTCAGTTGTATCTTACTATTTTTGGTAGTTTATATATGACCAAGAAGGAGAAGCATAATATG
TAAACTATGCAACCTCAAATTAATGTATAAATTATAATATAGTGATTATAAATAATTTTTTAATAAACATTTATTTAAC
CGCACAGCTGCTCTCTAAACAGTGATTTAATTTCTTTAACATGAATATGTTTAAATATGAATATGTTTTATGTCTTTAA
ACTGCATGCAAAGCATTTGCATGTAAAACATTTAATGAGGTCTGTATTAATTAAACAATAGTACAAATCTTAGCAGTTA
TTTACCATTACCAGGATATATAGCACAGTCCTCTGAGTCTTAGTGCCGAGTAAAAAAAAAAGATCAAATCATATATCAG
AATGTAATCCGAATGTTATGGATTGACAAAATGTACAAATTATAAATACTGTAATAGATACTGTATGAGACACACACTT
GAATGGAATTAACCAACACTTAAATTTGATTCCTCAGAGTCTGAAATTTGCATTTGGTCTGTCAACATTTCCACATAGG
AAACTTCATGATGCGTAAAGTCTACATTGCTCTAGCGGTGGTTGTGAATATGGCTTCCAGGCATAAATGTGCTCCTGCC
AGGCCTTTTCTAATCTGTTCCCTTTTCACCACTGTGTTTCCAGACAGATCCTGTGATCTTTTTCCAAACCAGAGCATGA
GCTCATTTTCTATTTCTAGCTTCAAACACTAGGAAGCACATTACGTTTAATGAATAAAAGTTGGAGGATGAGTAAGAAG
GAGATGTTCTGATTTTGTTCAGGGACTATGAAGATGACAAATGCTGTTGGTTAAGTTGGTTAAGGCTAAAGGACTGAGT
CAGAATTTCTGCTATACTTTGTAGGTGGGCTTTTTTTCTTTGGAAGAGTTGTGAAGGCACAGCTGGAGCTGTGTGTGTA
AATCCTAAATCCTTATGTACAGGGTGTCCTAAAAGTCTCCATACATAGGGGAAATGAACACTTTTTAGCTAAATGTCTT
CCAAAATTTTCCATACTTAGGTTATATATATATATAAGTTCTCAGATAGCCTTTAAGAATGCCTTTGACAAAAGAAGGT
ATTGAAATCAGATTGGGAAGCTGTCACAAGGTTGCAGTGGACTTTAACAGGAAACATTGCAAGCACGTCACACACTCGC
ACAACACTGTTGCCAAACTTATTAACAAATTCAAAAAGACTGAAAGTGTTGCAGATGATAAGTGGATAGTTCATGAACA
TCCACTGACGAAGGCACGACCGATGTGGTGTTGGCAAACATAGTCAAAAAAGTCTCTATGTATGGAGACTTTTGGGACA
CCCTGTAGAATAATGCATATGTACAGTGTAAAGACACCTGTAGGTCAGTTTGTACAGTTTTTACTATGAAAAACTTTAT
TTTTGGCAACAGCCTTAGCTTACAGTTATAGCAGTTCCTTGGAAAACATTGATGGTGCCATTAAACTTTAAGTGACAAC
AAATGCACAGATACTGCCTTGTTTTGTGCAGTTTCCATACAACATAAGGGTCACATTGGAGATGTTTACAATACATTAG
TAAGTGGGACGAATGACAACATGTTTTACAGCCAACCTAATACAATCACGTTATAATATGGGGGATTTTTTTTCAGAAC
TATAATTAGTAGCTCCACAGTTACCTGTACTGTCTGGCCACAAGTTTGTGGACACTTGACTATTACATCCATGTGTGGA
CCTCCCCCAAACTGTTGCACTGTTTAGGATGTCTTTGTATCCTGTAACATTACAATTTCCCTTTACTGGAACTAAACGG
CCCAAACCTGTTCCAGCATGACAGTGTCCCTGTACACAAAGTGAGGTCCATGAAAACATGGTTTGTCAAGGTTGGAGTG
GTAGACAAATGCCCTGTACAGAGCCCTGGCCTCAACCCCAATGAACACCTTTGGGTTGAACTGGAACACTCCCCACAGC
CATGCTCCAAAATCTAGCGGAAAGCTTTCCCAGAAGAGTTGAGGTTATAATAAAAGCAAAGGAGGACTAAATCTGGAAT
GGGATGTTCAAAAAAGCACATATTGGTGATGGTCAGGTGTCCACAAACCTTTGGCCATATAGTGTACATTAATATTAAT
AAGCTTGATGTGTAACCTGTAATTTGGATCACAAGATGGATTTGAGTCATTTCAGCCCCAATTAATACATACATGTTAT
TTCATTTTGCTCCAAGCTTGTGTATAATCACTTTCTGATAAGAGAGGGACAGATAGAGATGATGTGTTTATCTGTTGCT
TTATGTCACTGTTCAACAGATTCATGGGCTTCATCGGCTGACGTGACCACAGATATGACCCCCCCACCACCCCCCTCCC
CGTGTGTGTGTGTAACTGTGTATGTGTGTATGTTTGTGTGTGTGTGTGTGTGTGTGTGTGTCAGACAAACTATTTTAAA
TAATTGTGGTAACAAGTCTGCTGTCAGCATTACTGCTAATGCTTATTGAGACTCAAATGTAGTTTACAGGGATTTTTTG
TTATGTCATTGCACATTGACTGAACCATATCCAGTTTGTGTAATTCTGTCACAAGAGACACACACAGAGGAACACAGAT
ATTACTTCACATTCCTTGCAAACATGTGTTGCAGATGAGATTTTTGTCCTTATTTCAAAACAGTATACCTGGTACAAAA
TGTACTTTCCCATCTGATGGTTGTCGGTCAAACTGTTAGCTAATTTTAACTTTAAATAAAAAAAAAAAAAGTTTTTGTA
AAAAGGGTGTAAATGAGTGATTTTTTTCTCCCTAGACCATGTTGGATAATTGGTATGGGTGTAGCATCAATATTCCCCA
AATTCCGGATGTACAGCTGTTATCACTGCCACACACACACACATTGTAACATGCCATTCCACAAAGCAAACTTCCTGGA
ATCCATGTCAGAGGAGTTTCTTGGTGTAAGGACAAGGGGAGGAGACAGACGACACAGAGCCCTCCCCGTCTGCACACGC
TCTCTCTCATACACTCACACCCATTCAAGAATATTCAATACCACATGATCTGGTGTACCTTTATGGGTGGATGTGCGTC
ATTCTTGCTCATCTGATTGACGTGGCTTTTTTCTTGTACACCTCCCCACACACACGCACACCAGTACACACGAATACAG
AAGCTACAACACTACACTGGATTTAACTGGTTAAAGCCAACGTGTATTTTGTGTTAAAAAAGTATTTTATCATCAGAAA
TAGAACAAGACATTGTTTTAAACACTACAAAAACATTTGGCTGAATAATAAATTACGCTGTAATCTACAGTCAAATCTA
CATATTTTCACCCATATAATAATCTTAAAAAATACCACTTCTAGATTATATATCTCATTAATTAACATTACTGGAAAAT
GTTGACCTCGTGCGCTTTTGTTTTTAGGTGCTAACTGCAAAATCTGTCCGTCAACCCTTACATTTAAGATCATGGAAAT
ACTTAAAGTGGCAGACAGGCACTAAGTTCTCACAGGAATGATGAGATTACACCACCAACCAACCAAGTAGCACTAGAAT
TTGTAAACACATCAAAAATATTTCACTGTAAACACATTCAATGGGTATCAGGGTGGAGTTTTCCTTTAACCATTATTTT
TGTAGACACATCCTGGCCTTGGACTAATTCTCAATGTTCTGTTTAGTCTAGGATGAAAAAGGCACCATGAGAATTTAGG
CTGAGAAATTTAGAGACACCATGGAATAGTTTGTTGATATCCATGTCTGTGTAGTGTGAATATTTCAATGCTTAGTTTA
GATAAGCTCAGCTTTTTGTTTGTATATGTTTTTAAATTGAAACTCTTCAAGTCCATTTTCTCAAAATAACAGCCTATCA
TAAATATGTAGGCTGTGTCAGTGTGCTTTTGTGCTATACCTTCATTGATACCTACAATCCCAGCATTCAGTAAATTCTT
TCATTCTGCCACACCTCAAAGGAGTGTACAGGTGAAGCGTAAAGACTATACAGACCTGCATAGCTGTAATTATTAGGTG
TCATCCGGTATTACACAGTCATGTTAGGACATGAGAAAATCCCTGTTCCCAGTGCTATCCTTTTCATACAGGCAGTAAA
AGTGCAATAGGCAATTCCTTTTATTGTGTACTTGGACAAATAAGCTGAAAAACATGTAAAACATAATAAAAATAATGGT
TTAAGCAATGGTCTCAGCACAAGTGTATTAAGCGGCTGAGAAAACCTGTTTGGAAAACTGATGTCCTTAACACTTGTTT
GTGTTTAGATGGGCCTCCTGTCAGTCATTTTATAGACACTATACTCTATGGGCTCCAGTAGATCCTGGGGGCCTGGGGG
TGGAGCTTCATGAAGATGGGTGGGAACGGGGTAGGTGGGCATCTTACTTAACTGTTAATCTTACCTAATGCACTTTTAT
TTTGTGTTGCAAAAATCTTGTGTAAAATAGATAGTAATACACACACACACACACACACATTAAATTTATAAACAAATAT
TTGCAATTTATTATTATTATTATTATTATTATTATTATTATTATTATTATTATTATCATTATTTTAAAAAACTGTCACA
CGCACACACACACACACAAATGGAAGTATTTTGCAGACAATTAAAAAACAAAAATGTTTTCAAAAACGTTTCCTAATTG
TGGACGCATAAACTGACATACTGAAAATGCAAACTGTGCATTACCGTTTTCGTTTACACGAACGTAGTGCCTGCCAAAT
TTCAAATGGAAATGCAAAGTCCATTTGTAATTGTATTTCCCATGTCTTATGAATCTATTTTTGCTGTAATGCTTTCTTG
TGGAAACTGTCTAGTTTCATGGGCAATTTGTTACAGTTAAAATTACATCCCAACAAAAACCTTAAACCGCAGATGCTTT
ATTACGACAGTGGACGACCCCAAGGCGCTCTAACATGCGATGGACTGTGACTGACGTCACTTCCAAATATAAAAATGCC
CCAGAACTTACTCCCACCCCCAACACTGACTGACAGGTTTCTGTGCAAGGCATCGGAAATGAAAATTCAAAGGGATTTG
ATATTCTGTTTGAATATTGTCAGGCTCCCCACCTGACCCAGAGGAAGTGAAATAGCAAACAGGGTAATTGCTATTACTA
TTTTGATATGACAGGATCACAACTCATAAGACATGGGAAATGCAATTGCAAATAGACTTTCCATTTGAAATTTTGCAGA
CACTGTACGTCTGTGTGAACGAAAATGCAAATGGTAATACACTATTTACATTTTTATTTACATAATGTCACAATTTACA
TGTCCACAATTAGGAAACGCAATTGCAAATACAGTTTGCAATTGTTTTTGAAAATTGTCCCCAAAATACTTCCATACAC
ACAGGGACAGCCAAATAAAATTACAATGTTACAATTGATCCTGCCTAGAGTAGCCAATCCCTTCAGAATATGCAAATCA
GAAAAAAACTTTTGTGTAGAGCGAGAGAGAGAGAGAGAGAGAGAGAAAGAGAGAAATAAAATGCTGTTATAATCAGCCA
ATTGCTTTGATTGGTTCTGACTGGAAAAGATGATCCCTTTAGAATATGCAAATGAGACCACTAACTTTTGTGTTTTACT
CTGTGTGTGTGTGTGTGTGTGTGTGTGTGTGTGTGTGCGTGTGTGTGTTACTAACCTAAAATAGTAACAAACACAGAGA
GAGAGAGAGAGAGAGAGAGAGAGAGAGAGAGAGAGAGAGAATTCTGTTATAATCAGCCAGTTGCTTTAATTGGTTCTGT
CTCGAGTAGCCAATCCCTGTAGAATATGCAAATAAGCCCACTAGCTGGGCTTTTATGGAAAAGTACATGAAGAGAAGGT
TACAATACCGATAGAGTTTAACGTGACATTTTTATTTTAATTTGATGTTAGAAAACTGTAATGAGTACTGATAGCTTTA
ATTCAACCTTTTCAGAGCTTTAACTCCAGCGACTTGCATTCCTGTGAGTTGGTGAGTAATTTCTAAAAAGCTTTCGGTT
TTCTGAGCCACTTCATGCCTAATGAATGGACTGTTAAGTTTTGTAATGTATTCATGTATAGTTCCTGTAATTTGTTATG
TTAATGAAGAAAAAGATGAGAGAGCACGATATCTACATATGAAGTTGTTGTGCAGTTGGCTGTGTGAATGATTTGCAGT
CGTAGGTCACGTGTAAACACCATCATTTCATGATAGCAAGCACTTAATGTCTACCTGCAAAGAAACGCACAAAAGAGAG
AGAAAAGTACAAAGGTGCATGTGCCAGGGGAAAACAGAAGGAAGTGTAAACATTCTGCAAATATTTATTCTTATCATAT
GTTCATATACTCATATACTGTTTTGTAAACCTGTCAACCCCCCCCCCCCCCTTCTTTCTTGGTACTCCTCCTGCACTTC
CAGTTCTGCCACTACACATGTGCAGCAGTTGAAGTTGACACTCTGTGTCTTCTGCAGCTCTGGAAGATAAATGTAAGTG
ACCATCATCAGATATGCAAGAATACGTGCAAAGCCCCGTATAGCAGGCTGGAGAAAGGCTTCAAATTATATTCCTAGTC
ATGCATACATAACTATAAAAGTACTGATGAATGTATAACGACTTCACAATACAAGAATTCAATGAGTATCTTACATTTA
CATTAGTTACATTTACTTTTATGGCATTTGGCAGACGCCCTTATCCAAAGTGACTTACATTTCTCATTGCATTTATTTC
AGGTTTAAGGGCCTTGCTCAAGATCCCAGTAGTGGAAGCTTGGCAGTGCTGACTGAGCTACCACAGCCCAAGGTTTGAA
AAGTGCTTAGAATTTGGATAAAGTGCTTGAAACCGCTTGAAATTGTAATCGCATTGCTTTCATAAAAATTCGTTATCTT
ACTGAATAGTTCACTTTTGAAATAAAAAAAAAAGCATGATTCCTTTTGCATAAAACAAAAACAACTCTGCTCGAGTCTG
CACATGTGACCGTAGTGTGATCTGCCAGTCTTTTTTGATCTGCGCCTTCTGATTGAACAGAGTGGGAGATGACAACATG
CCGGGAACTTGCTGCTTCAATGAGCGTTGGCTTGAAAACGAAAAATACAATTAAGTGACCACCGAATCCCCGAGAAGTC
TCCTGGAAAGTCTGTTAAAAACTTTACTTGGCTTTTCACCATGGGAGAATCTGGGCTTTCAAGCCATGTATAAGGTAAG
TTGTGGGAAAATTTCAGTTAGGCCAACTAAGTTTGTTTAAGCAAGCTGGCACATTTGGATGCTAATGAGGGTCGATTTT
TCAGGAATGATATAAAATGGAACTGTAACCCAATTTTTTGCCAGACAGTCGATTCCCCCCAAATTCAAGATAAGGGTGC
AGAAATGCCCCTGCACAATTAAACTAAACCTATTAAGACTGTCCTGATTAAAGTGAAAATGAATGAAAAATGTTGATGA
AAGAATTACATTAGATCTGCTCACACTGCATCAAAGATTTCATTTTACATGTATCCCAAGACACTATATTTTGAATCAC
AACCCACAGCCCTGAGCCTGGGATATCTCTGTAGACCTACAGAAAGTTTAGTGTACAACAAAGCACTTTTCCATATAAT
GTGTGAAAATATTAATGAGGCAGTTGGCAGCTTTTCAGATCTCATTGCATATGCTTTTTTTTTTAATGATGTTTACATG
TTGGAATGATAAATAGTTTGGGTTGTGTGTAGCGCCTTTACTGCAGACAGACGGTACACTGAGATCACTTTTTCCAGCC
ACACCACCTGAGTTAGCACATTTCTTTCCACTGTATCCTTGCCAGTAAAAGACAGAGAGGAAAAGGAGCGAATAACTCT
GGAGAGACAAATGAGGGAGAGAAAAGGTAGGGTTCCCCTACACTGAAGTACCTTTCATACATTATATTTCTTGTGAATT
CATGCCAAACAATCTTGGCATTTTCTTTAATATTTGAGAAATTGTTTAAGTGTCGTTTGTGCGCCTCAGCAGAAATCAA
GATTAACCAAACCAGTCGATAATTTTGCAGTCTTCAACTTCACCCGTTTCAGTTAGCCTGTGCTCATTGTAGCCTCAGA
TTCTTGTTGTTGGTTGATATGAGTAAAACCCAATGTTGTCTTCTGCTCTTGTAGCCCATCCGACTCAAGGTTCAACAAG
TTGTGCATACTGAGACGCTCGCAGAACTGCTCACTGGATGTTTTTTGGTTTTGCACCATTCTGTGTAAACTCTAGCGAC
TGTTATGCATGGCTTTGGTTGCTTTTGAAGTGTTTCAGGTTATTGTCCATCTGCAGTGTGAATTGCTGTCCAGTGGGTT
TAGAAGCATTTGGCTGAATCTGAGCAGATAATTGAACCTACAACAACCTGAAACAATAAAGATAAAATGGCTAAAATGG
CTAAGTCCAATTACTTTTTGGTCCCTTAAAAAGGGCTCCCCTTAACAATGCCTAGATTGTTCACTTGATTTGGAGGTAA
ATGCCCTTAAATTAAAGCTGAAAGTCTGCACTTTGAGCTCATGTATTAATAGGGCAAAATTCTGGTGTTATCTTTCTCA
GCTGTTCATGTTAAATGAAACGCACAGAACAAGCACACTCCATGGAGGGTTTTATTTATTAAAAAAAAAAATTAATAAA
CGACAAAACACTCAAATACATTTGCCCTCAACTATCAACAAGGTATTTGTGTAGCAATGCTGGGGTGGGAAAGGAAGGG
CTGCATGGCCAGACATACATAATGCATGTCCCTACACTTTAGGGCTTTTCTCACTTAAAATAGTTAACCCTTCTCATTG
TAAACCCCGGGTGAACGGAATCCAGGGTTATCATGTTTCACACTGCCCACATTTTACATGGGATTAATAATTATTCCCC
GGGGTTCATAATGTACACTCCTAAACCATGGTTTAATGTTCTTATTTGTGGTGTCAACAAGCATGAGTGGATAAATACA
GCGACCGGTTTAAATAAAGGCTTGTCTCGCGCTTTCGCGTCGGTGAGAAAACGGTGCCACGTAAATCTGCCTTGGCTGT
TTTAAGCCTCCGGAGATGCACGTGTATGTAAAGAATAACAGGTAGATTAGCCAGCATGGGGTCACTTTAAGTGTTTTTT
TTTTTTTTTGAAGAAAACAGAAACAGAAATCAGAAAACAGCACAATAAAACAATACACCCCCTTCCAACAAACAAATAT
TCATTATTCACAAATACATTGTGGATATTTTGAACACATGTTAAATCCTAAAAAGTCTAAATGTCCAATGGTTATCAAA
ATAAGAACTTTCAGAGTTCATGTTTGGAGAGCAATAAGTGACACAATTGTTAGAAATGACTTTTGACTGGTTCATCTCT
GATGATTGTCATTGTAATTAATATACAGTGACAAATGACAACTAAATGAAATTTTATTTATTTATTTATTTATTTATTT
ATTTTTACAAATGTTTGATATTGACAGCTGTTTGGGTTTTTTTTTTTTTTATGGGGACACCGTAATTTTTTTTTTTTGT
ACTTTATTGTCCTGAAAGGCTTAATTGGTAGCCTAATGTAAATTTTATCTACATTATCACTGTAACAGTTAAACAAATC
AAGTGAAAAATGCAATAAATGTATATACTATGATACAAATGTTTATTATTTGGCCAGTTTACCTGAAATCCTCCCTGAA
TCCACCCTTCTGCTGGGATCATGATAACCCCCTTTTTTTTTTTTTTTTTTTTTTTGGATAACTGGTATCATAATCCTAC
TAAAAAGTTTTGAACAACACCTACTTAAGGTTTGATCCAGATCAAAAGCAAGATCTAATCTGATTTCCGAATCCCTTTA
TTTCCTTCTTTTGAACAAAAACTTTTCAAGATTAGATCCAATCCGAAATCTGATCACATTACTTCTGAACAACTGGGCC
CAGAGGTTAAGGGCAGTGTGATAAAACTCTTTTATGTCATTACAGTGGGGAAATAAATACCAGAACAAGCTAGTACAAG
TCAGCTGTAGCTGCTAGTTGCTAGTATAGATGCATCAGAGAAAGATATTTAGTTCCTCTGCTCTAAAGTCAAAATAGAC
AAAATAGAACAACAAAATGGATTAAAAAGAAAAACATATGAGATGCAGCACATTTATTTTTGTCGACCTTATAGCTGTA
GACACCATGTTATACAAATGACATTTAAATCCCATAGATTGTCACCATCAGCAATTCCCCATATTATTGTCAGTCATCC
CAAGCCTAGTAGTGGTTAAATATGTATTTAAACTGCATTTCATCAAAGGTATAATTCACTGGATGTTTAGGAGAGTGGC
TTTAAAACAGCAATAGACCACCATTAAACACATAATCTAAACACAACCATGCTCTCCCGTATTCCCTGGTTAAGTAAAT
GCATGTAAACAAAACAAGGATATGCCAAAAAAAAGTGTCAATTTGTGCAATAATCTGAGCACATGCACTAAGAACTGTA
AATACAGAACAGTAGACAGTACTCTGTAACATTTGGCGCAGACAATTTTTTCTTATTAGAGGCCTCAATTAGAGTCCAT
TTAATTTACAAATGAATGCAATGCACCCTTTTTTTGCACCACATCTATTTTGACTTATATCTGTAGGAAAGCACCACGT
GCTGTCATGAATAATTAAGAGACCGCAACTTCTCATAGGATACAAACACGCAGGCTCATGAATAATTATGAGACACTGA
TGCATCATTGAAGTATTATAGTACCTTGCCACATCACTGCCTGTAACGTGAGATAGGACGAGATTTTAAACCCGGAAGA
CAAAAACAGTGGAAAAAATGTTAAAAATGAAATGTTTTCTCCTACAATTAAAATTTACGGATGCTAAGAGTGTCTTTTA
TGATTTTCGATAAGAACACCTCTGTTAAAATCTCAGAAAATGTAGTTTAGTGTTTCATGACGCTTTAAAGCACCTGGAC
TAAGCAAGACTAAGCAGGAAGTTCCAGGGTGCTTCCACATTTTCAGTGGCTTGGCATGTTTCCAGGGCTCTGCTTCTCC
ACCAGAGCTGGCATTTCCTGGGTGTGGATCTGTTGCATATATTGCCTAATACATGATAAACAAGAATTCATCACTTTAT
CAGACTTCACAGATGGATTCAGTAGGAATAAGTTCAGTGTAACTAGAAGCACCAGAGGAAAATTTGAACTTACCAAGCT
GATCTGGACATGACGTAATGGATATCTGGTTTTTTGGAAGCCGTTAAAGGTGGACGAGACAGCCACAGTGTAAGCACCC
ATGTTTTCGAACAGCAGCCAGTCTCCCACCTGCCGGTCAGGCAGGGTACACAGCTCCACAATGCGGTCCACGCCATTAC
AGGTATGACCCCAAACACTACTGGGGTACATGCGCTCATCAGGCTTGGGTTTCTACACATCAAAACCAAATAGTAAAAT
GTAATAATCTGTGCAATGATATGTAAATATATTGGCACAGGACATATTAATAAGGCTTAATAGAGCTAACCAAACATAC
AAGTTTATCTCCATACCTTGTGCACAATGGGTATTGGATATTCATAACCAAAAATTGTGTCTTGAAAAGATCCAAAGAT
GCTATCGTTGACATAGTACATTAGAATTCTGTCACTGGTCCCATCATCTTCATTTGTATCAGAGCCAGACTGCTCCTTC
ATGTTGACTTTTTTAGCAATAATATTGACAGCTAGCGTATATGCAGAAGCTGCATAGAATCGGCCAGGCTCAGCAATTA
TCCTCACACCACAGTCTGCAGGAAAGTACTTATCCAGTGCAGGGTTGATCACAGCAGTAATCTAAGTGAATCAGAATGA
CATTTTTGCCATCAAGTTAAAATTTCTCATTGAAATCTTAACCCATCTTAAGAAATAAATGTAAGTAGTAAGCTAACCT
CTTCAAACTTCAGCTTGAAATCATCAGAGCCAGGGAAGCCACCGCCTATATCCAACAGGGTCATATTGTAGCCCAACTC
AGCCTGAGGGAAGATGTAATTTTCAATTTATTAAATGGGTCTAGGGATGTCACGAGAACCGATACTTCGGTACCAAGTC
GGTACCAACATTCTTAAAACGTGACGGTACTTGTTTTTTTCAGCAGTAGCATAAGTACCGCTTGTTATGAATGTACCGA
GATTGCAATTCTTCCAGAACTGAAGGGGGCAGCAAATACGCACAAGTGTTTTAGTAGGTCCACAAGTGGTGAAGAAGAA
GAAGAACAACTACAAGCACGCGGGAAAAACTACAGAAGATTAGCTTAGCTTCACAAGTTTAGCTCCGCCCCAACTCAGT
GAGAGGCAGAGAGAGGAAAGCTAATTCGTTAGAAATCGTTCATTTCAAACAAAGTGAGGAAACACCTGGAATTTGATGA
AGCACCTCAAAGACAGTTCCTATATTATGTTTGTTTGAAGCAGCTGGCATTGTTGCCGTGAAATCAGCTAACGTTATGC
TCCATGTAACGTTTGTGATAGCTGGTTATTTGTTAACAACGCCAACGCATTGCAATGTTATAAACTAGCTCTGAATAGG
CCATCATGCATCACCATTCAGCCCGTGTCCTGTCAGCTAAATGTAGCCTAATGTCACTAATAATTATTCAAATGTTTTT
ATTCATGCTTTTAATAAATCTTTTTGGCCTGCCACCTTATCAGTGAATTTAATTCAGAGTATAAGGGGTGTGTGTGTTT
GTGTGACACTTGTTATTAGTCATTGTCAGACAGTGTTTGATAACTAAAATCTCTCTCTCTCTCAGTATCAGCCAGAGGA
GGATGCCCTCCAGAAGTTTTTAATTTTATTAAAAAATTGTTTTTTATTTGTCTTTTCTTTTCTTTTTTTTTTAAACCAC
ACCATGGTATCGACTTTGGTATCGAGTATCGTGTACTTTTGGTGGTAACAGTACCAACTACTAGATTTTTGGTATCGTG
AAATCCCTAAATGGGTCATAACATGATTTCTCGTGTTTTTCTTCTGTTTGGGAGTGTAATGTATCTGATTGTGCATGTA
GAAGATCTGCAAAGTTCCAAAAATCATTTTTAACTCTTTGGTTATTTTTATGAAGTATCTGCTATTGACTGTCCAAATG
CAGAGTTTTGTGTTGTGGCACTGTTGTAGACCTCTGTTCATGTGCTAGCAAAAGTTTCCTAAGTTGCCTCCGTATTATA
AGTGTCTGTATGTTGGTGGTCTGACAGAGACGCTGATTATAGCCGCTGTTGATATGATTGTATCTTGAGACGGTTTATA
TTGATCGAGTCAAAAGAATCCTAGCTTTACAAAGATATATTGCATGAATAACCATGCACACACAATAGTTTGCCCACGG
GGCATCATAATTTACATCATATCTGAAAGGTAAGGGAGTTACAAAATAAAATCTTGCCACTGTGAATGTTCTGCTAAAT
TCGTGTTTGCAAACTTGCTTCCGCTTGATCATCCGAATTTCTGAATCGGGCTCGAACTGATACGGTAAAACTGTTAACA
TTTTGAATTCACCTCGAGCTGCGCAGCAAAAAAAAAATAGCCGACGCTGAAACTCCCGCTTCAGTGCTGCTCATGTCCG
GTGTTCTGCTACAGCGTGCGGTGTGAAACAGGCTATTGCTTTAGAAACCTTGGAGGTTAAGGCTAACGCTAAGGGGCAT
TTCTTTTCCAACACATGCAAGGCATTTGGCCAATCTCAACGCAGCAGGTCAGCTGGCCAATCAGAGCACTGTGGGCTTT
TTGGAAGGAGGGGCTTCGGTGAAATCAGAGCATTTCAGGCAGCCTGGGAATAGAGGTACTTCAATAATTTACAGTATTT
GACACAAAATGCATTTTTTGAACATTAAAGTATGTTAACATATTCCAATAAAATAAACCAATAAACGTAATTAACATTT
ATAAATGTTTAAAAATCATGATCTGAGTCCTTTAACGCAACACTGATGAAGGGGCACTTTACATCATCAGACAAACAAA
TTCACAGCATGTGACCACTCACCCCCATGTCAAACACGTATCGTGCATCTGCAATGGCTTGGGTGTATGTTGCTGGGTC
AGTGCAGCTGCTGCCTACATGAAAGCTGACTCCAATGATGTCCAGGCCCAGCTCCTTTGCCTGCTCCAGAAGCAGCCTG
CTGCTTTTCAGCGTGGCTCCAAACTTCACACTCATTCTGCACACTGACTTAGAGTCATCTGTAGCTATACGCAGCACTA
GTCTGCATAGATATACAGTGAATGTAAAAAGTTTATAAAGCCCTTTAAAATGGCAGATTTTGTGATGTAAAAAAATAAA
AATAAAACCAAGATAAATCATGTCAAAGTTTTGTACCTTTTTATTGGGAAATTTTAGCCTATTAATTAAAGTGGAAAAA
CAATCATCAATTTAGGAATTATTATTATTATTATTATTATTATTATTATTATTATTATTATTATTACAATAACCAGTTT
GCATACATGTGCACAACCCTAAACTAATACTATCTAGTTGAAGCACATTTAAATTTTATCACAGCATTTAATCTTGTTT
GGCACATCTTGAATTAGCAATATTTTGCCATTCTCCCTTGCAAAAGCATTCCAACTCTGTCAAATTGTTGCAAGTATTT
CAATGCTGCTTCTGGCCTCTTGGTAGATTTCCTGATCAGTTTCTTGTGATCTTCTCATCAATTTTAGAGGGACGTCCTA
TTCTTAGAGGTGTCACTGTTGTGCCATATTTTCTCCACATGTTGATTTTATTGTCTTCCAACAGTGTTCCATGATATAT
CCAATGATTAGAAAATTTTTCTAACCCTCTCCTCATTGATATTTTTCAACAATGAGATCACGTACCTGCTTTGCAAGTT
CTTTGTGTTCCATGACTTTTCCAATTAGATGTTAACAAAAAGATGTCAGGAAAATCCTATAGGAACAGCTGTACTTTAT
TTGTGGGGGTAATCAGTCACTTTAATTGATGGCAGGTGTGTCCTAATATTAGTATTTAAAATGACTTTGAAAGTGATCG
GTTGATTCTGAACACTGCCACATTCTCAGTTAAAAAAAGGGATGGCACACAAACTGGGCATTGGAAGTTTTTTAATATT
CTTCCGTTTTTGTCATGTCAACACATAACTGTAACTTCAAATACAGAAAGCTACTCACTTGGCATTGTCATGGTTACAA
GCGACCTTCGTTAGTTCCACTTCACTATCAAAGGTCATCATTTGCACTCCATGTGCAGAAGCATACTTGATCTGCGACG
CTTGCTTGCAGGGGTTGGCGTAAATGATCCTACTGGGCTCCACTCCCAGAGACTGCACAAGCTGGATCTCGGTCTAAAA
GGAGATACAGATAAATACAACTTCTACTACTGCTACACCTATTGGAACACTGTGTAATTCTGTTCAAAGCAATGTATTT
TCAGACAAGTATTTCACAAGCCTGGCTTGCGCAGTCAAAGCCTGCTCCCAGTGTTGCCAGTGTCTGTACAATAGCCCCG
CTATCGTTGCATTTCACAGCATAGAAAGGCTTGACACGAGGCAAGGCATGCACCCATCTAAGGTGCTTCTTAAAGATAT
CCCCCAGGTCTGCCACATAGAAAGCATCCTTGTTAATCTAAAGGGAAAACAAAGGCATCATCAAAAACAAAAGATTGAC
AGTGGCATGCTATACACATTACCACTAAACTAAAATAAATAAATATCACTAAATAAAAATAAAAAGTGATGGGGGGGGG
GACGACTCACTGATGAGGTGATCTTCTGCTCAACAATGTCCTTTGCACAGAACCCTTCCTCTAGGAGGGTAATTTCAAA
GTTGCCGAATGAAGTCATGGTCATAAATTAGGTTCCAGTGGTAGACAAAGCTGTAGAAAGTGAAGTGTTATCATTATTC
TTCTGTTCATGACAAGCAGGCTATCTCTGCCATATTGAACGATGGCTGCACTCTGATCATTTTGCACAGTCTGTTCTGA
TGATAACCATGGCATTGCTCTTTATAAAATGGGTCATTTTCCCAGTTTATTATTTGAAGTCAACAATTGATCTCTTACT
GAATAGTTACTAAAAATCAAATTCAATTCAAAAAGTGAGTGATTTGATAGACCTCAGAGAAAATATCAGTTAAAATATA
ACTGCAAGCGGAAGATTTCCAGGGTTTATGCACCCTTCACAAATATCAACCCCGTTGGCCAGTTTTTGGCAAGTTACAC
AACAATAAAGAGACTATAGATCAGGGGTGTCCAATATTATCTGGAAGGGGCTAGTGTGGGTGCAGGTTCATTCCAAACA
AGCAGGAGCCACACCCGAGTCTAGTGAAAGCCAAAATCAAATTAAAGAGGTGGAATAAGGTGTGGCTCCTGCTTGGTTG
GAATGAAAACCTGCACCCACACTGGCCCTTTCCAGATAAGATTGGACCCCCCTGCTATAGATGAATATACTTATCAGGG
TTTATGATGATGGCTAAATAATAATCGTGAAATGCCTGCTGAAAACCGATTGGCTGACAACAGCAATGATTTTGAAGTA
ACAGAGTCCTCATTCAAAATCCACTTGCAGATTAGCAGAATAATGCAGTATGCTAAATTTCAGCTTGATTGGACGTACA
CAATTAATTTAGTTAATTTGCTGTTTGTGTTTCATGATTAGCCGCTCAAAGCACTTCATGATGATTGGTGTGGGCCAGG
CCAGTAGTCATTCAGGCAGGACACAGATGATTTCTTCGACACAGGGATGATTGTGGTCGTCTTGAAGCACACGGGGACA
ACTGCTTGGCTCAGGGAAATGTTGAAAATGTCTTTTTAAGGACATCTGCAAGCAGGTCAGCACATTCCCCAAGCACCCG
GCCAGGTATGTTGTCAGGAACTGCAGCTTTCCGTGGGTTGACTCTGTTGTTCTGTGCTTCGAACCGTGGGTAATAATCC
TTCAGGGCATCTGGGAGCGAGGTATCATCATCATCACAGACAAGTGGTGTAGCTTTGTAGTCTGTGATGGCCTGAATGC
CTTGCCACATACATCTTGTGTCTTTGGTGTTTATGAAATGACTGGATTCTTTCTGCATAGTTGCACTTTGCTTTTCTGA
TAACCCAGGACAGATTGGCCCTTGCTATGTGGAGGGCTGCTTTGTCATCAGACCTGAAGGCAGAGTCTCAGGTTTTCAA
CAGTGAGCACACATCAGCAGTCATCCATGGTTTCTGCTTTGCACGTGTGGTAGCAGTGATTTCAGATTTGTGTCATTAA
AATCTCCAGTGACAATGAAAAATCTGTTGGAGTGTGCTGTCTGTAAGTTACTGATAACCCCGAGAGTTCACTTAGTGCT
TCCTTAGCATTAGCGCAGGGTGGAATGTACACCACTACAATGAGCATGGTGGTAAACTGTCTGGGCAGATAATATGGTC
AGCATTTCACACTCATAAACTCCACCAGCGACGAACAGTAGCTTGAAACCACAACAGCTCGCTTTCCGCACTTCCACTG
CCTCACTGCCTTGCATACATACCATTTCCGGCGCCCTCTCTTCCGGCCAACGGATCAGGCAATACCGTAGTCACAGGAC
CTGGTTCACGTAGTAGCCCAAGGTCGCATAGCTCATCTCACAGTCCATCATTTATTCCTCCTGAGTTTTCTCCAATGTT
CAGCAGAATTTGGCAATGGTAGAAATGTACACCAGTGCTTCCAATGTACATTGGTGTAGGCTACACATAACATGCACCA
TATTAGTAAACCTGAAGCGGCCGCTGCATGCTACCGCACCACCATCTTTAACACGAGCCTGGACTAGTAGCTGTGTGGC
TTGATCAGTGAGATAGGGTCTAATTCTCTTGATGTTATACAGAATGAACCTACAGGACCGTGCAGTTTCTGACATGTGG
TCTGTAAAGGTGAAGTGGCCATTGAAAGGTTTCTGGCTATCCTGGTTGGTTATCCTGTCGTTGAGCCTAGCTGTATGGT
GAGGTTGTGGTTGATTGAGGGGCACCCAAGGATGACCAGAAGCAAAGTTAAGCTTAAGGTGGCATTCATCCAGTTTGAG
ATGTCAGACAAGAAGGTTGAGATGCATGGATCTTCAGGTTGGAAGGACAAATAAAGCCACATAACTCAATCACAGGCCT
CATAGATATAGTATGAATAGAAAAGTTCAGTGGACCCAGAACTGACCCCTGGGGAACCCCAGTTGTGAGTTGCTGAGAT
TCAGATCCAGTTGAGAGTTGTATGCAAAAGGAGCCTCTATATGGGTGTCTATGGTGGAGAATTGGTTCCTGCTTGATGT
AATCTTGTTGGAAAAGAAAGTGGCGAAGTCATCTGCAGTCATGGATGTAGTGGATTGGGAAGGAGGGGGACAGAGAAGA
GAGGAAATGATTGTGAAGAGAGTACGGGTGTTAGGAGGGCTGCCAATCTTCTCTTGGTAGTAAGCGGCTTTCATAGAGG
CAAAGTCCTCACCTTTCGGTGAAAATTCACCTTTTTGAGATCAAAAAAGGTCACCTACGACATTCATGTAGATCTGATG
AGAAAGTGTTTGGGGGAGTTGGTCAGCCTGTTTGTGTTATTTTTTCCCCCACACAGCAGTGCTGAATGTAAACTGTGAT
CTAACAAGGGTAAATAAAGAACTGGTTGTTTCAATAAGTTCAGTGTTTTCTTTACTCTTTACTTTAAAATCTATGTCTA
TAAAGGGTAGTATTTTATGTATTTGAGGTCTGAAATGCGGGAACGGTGAAGAGATCGCGAGGGCAAACAGTTTGCAGTT
TAGCTTAGCATTGCCGTCTGATCAACCAATGTTGTCTTAAATAGCCTGTGCATAGCACTTCATCTTTTATAACATGAGA
TTTTGGCCAAATGTATTCAACCTTGATTTTGGTAAAATGTTGCAACAATATGTTAAAACAATGTGTAGATAAAAGATAG
AAAACAATAAAAGACAATAAAAGTAAAGAAAACACGTCTCGTGCGTGACCATGACAACAGCACAAGTTCTCCATGGACT
ACTCACTGCAGCTCAAAGGAAATATCTTTTTTTTTTTTAATTTTTTTTTAAATTCCATGTGGAGCATGCCCCAGACCCC
TCTAGTTGTCACAGGTTTTCTCTATCCACGTGATGTTCTCACCTTTTTTTTTTTCTTTACCTGTTTGTATCCCTGGGCT
TTAGCTATAGTGATACTGTGGTTAAAAGAAAAGAGAAGAGTTTGGTAATTGGTTAGGTCAGTTGGATAGTTTGAGTTAT
ACCATTTGCTTTGAGGGGAGAGAAATAGAAAACTGGATAAAGAAATAGTCCGAGGTGTGGAGAGGGGTAATAATATTTT
GTGGCATAGTTTACAGTTGCGTTTTACGGCATTCGGCGGACACCCTTTTCCAGAATGACTTACATTTCTCATTTATACA
GCAGTTGAGGGTTAAGGGCCTTGCTCAAGTAGTTAAAATGTTGAACTACTGATCGGAAGTTTGTGAGTTCAAATCCCAG
CACTGCCAACCTGTCACTGCTGGGATTTGAACTCACAAGCTTCCGATCAGTAGTTCAACATTTTAACTACTTGAGCAAG
GCCCTTAACCCTCAACTGCTCAGTTGTATAAATGAGAAATGTAAGTCATTCTGGAAAAGGGTGTCCGGCGAATGCCGTA
AAGCGCATTTTGATGTTATTGTGAGTGTGCACAAATAAAAGTAGTTTCTAATGATGTCTTACACTTATCTGTATGACAA
TATTTTAAGTTGTTTCCACTGTCATGAGGAAAAAATCCAGAGGGTTAAACGGGGACACCTGTGTTCATTTTAAATCTGC
CTGTGTCCGGCGCTGAAGGGGTTCCAGAGCTCACTGACTGAAATCGGATAACCTGTACAGACCTCAACAATGTCATCAG
CATATTCACAGATCCGGCATACCTTCTGGAGGCACTGTAGTTTGATATGTACATTACACATTATGTTGATCATTACCTA
TAGGCTGTAGCAGAATTTACATAATTTAGTTTGTTTATAGACAAACTATGTGGGGTCCTGTCTATATACTGCTCAGGAC
TGGCAGAACCCGTATGGCCAATCTGCTAAAGGGCTGGGAGTCTGTGACTTCAAGGAGCGCTGCCGCTGCTCCAAAAGTT
TTTGTTTGTCTCTAGACTCTGACATTATATTCTCCTCTCTAGGGTTTCTTTGGCCACAGGCCCAAAGAAGGACCCTGGC
ACATATGCTAAAATTCATAGGGTTGCCTAGCATCCCTTAGGAAGTTTCAATTAAACCATATTCCAAAGTTACCAGAACA
AACTTTTTTTTGTCACTGCACGTCGTCCCTCTGTGTTCAGGCCCACATGGGCCACAATGCCATTCTGATATCAGCTATG
CTTCTAATCTTTTTTTTTCTTGGCTTGCAACCTGGTAGACACTAATTACAATTCATACTCAGACGTTGCCAGAGATGCC
TGCAGTGTTTGGTTATTTGTCCAGCGATTCCTGCGTGTTCGAGGAGTCGATCATAGATTTCTTTAGGACTCTGCTGATC
GCTGTGAATTTACAACACACGTACTTTTAGATGAGCCAGATCTGATACTAAGCCCTCCATCTGTTTTGAGAGAGACGCT
GATTTGTTGAAGCCTTTTGCTCTGGGCTTCATCCCTTATCAGTAGCCTTGCTGAGCGGTGCTACCCTGATAATGTCTGT
CTGGACACTGGAGTCTAGATATTCTAAGTGAGCTTGCTGAGTCAGCATTGTCATTCTGTGCATGGAATGTTTGAACCAA
CAGAGATGGGGATGAGATCTCTGAGATAATCTGTGACAAGACATTGAACACACAGCTGATGCTTGTCCCTAGACTATAG
AGGGCTCAGACATTGCTCACACATGTTGAATATTTTACTTTTTAAATTGTAACAGTAAATCAAGTAAATTGATTTAATT
GTACTATGATTTAATCGTAGAAAAAAAAAAATCAGTTAAGGATAACACAGTTGGTAACATTTCTGTCTCACAGCTTCAG
GATCCCCAAGGTTTGATCCTGAGTTCAGGATATGTCTGTGTGGAATTTTGTGTATTCTCCCGGTGTTCACATGGGTTTC
CTCTGGATTCCCTGGTTTCCTTCTGCCCCCCTAAAACATGCAGGTAGGTGCACTGGCTATGCTAGATTGTCCCTAGGAG
TGATTTTAAGTGTGTAAGTGTGTGTACATGGTGCCCTGCAATGGACAGGCATCCCATTTGGGGTGAGGGTGTCGCACAT
ATCCATCATGCCAGTCTTCCACTGTGTTTGTTTTCAGATAGAAATTTCTCACAAATCTTATCTCATGTACCTGTATGAT
CTGCTAAAGAAATTATAACTGAATGGGGATGAGATTAGTCATTGCTGTCTGGGACAAATTGGGACGCTTTTGTGTTCAC
ACTACAAATGTCATGTGCTCATACGCATCCCAGACAAACTCCGAAGGTGGTTTGAACCATCGGATCACAATGCGTTTCC
AAGACGCATTGAACCCGTTCACACCTCCACGTAGGTCTGTTCACGACTGGATCACAGAGGACACATGTTAATACCAGGT
GTGAATAGGGCCTGAGTTATGGCAGAGACTCAACTCGGTTAGTTTGCATTCTATTGGTTATCAATGACTAACTCAATGG
CAGTGACCGTGGTATTAGAATGAAAGTTGAAACTTTGGAAGCTGATCTTTTTGCGTAAATGACTAGGTGAGAGAGATGG
GTAGACTAAAGCACTGCAGCATCACACTCGTTAGGTAGATGAATTCCCACTGGTGCAGTATTGTGGGTAATGTAGGCAA
CCTTTAAACAAAGTGAAAATAGACCAAAATATTGATGACATTTTTTTTGTTTAAAAAAGAATTTACGTAGAATAACGAA
ATAATTGAGTACAAAGTAGTAATTTCAATATAAAGTAAATCTTGGACCTCACTGAAGATTACGTTAATTATAATTATTA
TTATTATAAAAACACGGGTTTTGCAGACACACATTAATCCTGGCCTTGGACGATCTAACATTCCATTTAAATTAAGATG
CAGTGAAGAGTGGAATTGAAACTTAAAATGAGAAGCTTAAAGAGACACCATGAATCATTTTGATGGCATTCATATTTGT
GTTGTGTGAATATTTCCATGATTGGTTTTGACAAGCTCCACTTTTCGTTTGTATACTTCAAGGTCCAAAATTGAATTTC
TTTGTTCACGTCCTCCACCCTATCGCATACATAGGCTGTGCTTCAATGTGGCAAGTCTTCTATGCTAGATTCCGTCCCT
CCCTGCCTCCACTACATTATTTAAATTCCAACACACCTCAAAGGAGTATACAGGTGTGCCATTAGCTGGTGTCATCTAC
CATTACACAGTCATGTTAGGACACGAGAAAGCAACTGCGATTAAACTAGGAACCAAGCAGAAAAACAGCATCAAGGACT
ATACTGAGCTCTTATGATGTACCAGGTTTACATGATCGAATACTATTTTACATAGTTTTGTGAAATACTAGTTTTGGAA
TAGCATTCATCCTATGCACAAGTTTGCAAATTAAATGCAAAAAAAAAAAAAAAAAAAATGCAGCAGATGGAATGTGATG
TACCAAAGTGGTCATATGAAATCAAGCATATAGATGTTACTGTATTCATGACTTCACATCTAACAATGTTGATAATATT
ATGCAGTTTAAATGATATATACAAATAAAATTATTTTTATTAACGTAAAGTTATCTGAGAAATGAGGCCAGCTACAGAG
ATCACAATGGATTCAACTACAAAGATGGAAGAAGTCAATAAATAAAATATGCTACCCATATTAATAACCTAGTTGCAAG
TTGTTTTTTCCACATAATTAGACAATATCAGTTCATAAAGATTCTCCAGTATTGCGTCTGGATTCTTATTTGCTTTTTA
TTTTTGCTGCAAGAGATCTTTTTATGACTAAGTTTCTATGACTTAATGCGATCAACAGAAATTTGCCCAAAGTAGATAT
TTTTAGTTGACATGTAATCTTAAGAGTTCATGTGCAACTCATTAGGAAACAAGGGTTGTGTGACTGCATTAGGAAAACA
CTGACCACATTTGGGGTCACAAACCGCAGCCCTGAGCCTGGGATAGCTTTATAGACTTATAAAATCTTTAGTGTACAAC
AAAAAGTTTCTGTGAAATTATTAAGCAGCTGGTAGTTTTTCAGATCTCATTCAGGAGTTTTAAATATTTTTTTTTTGTA
GGATTGCTACCTGTTGGAAGGATTGACAATTTAAGCTGTGTAGTAGATAGATAGGACACTCAAATGACTTTCTCCAGCC
AACACTGCCCGAGTCAGCACATTTCTCTGCTCTCTCTCTTTGACAGAAAAAGACAGACATGAAAAGCAGATCAGTATAA
GATCAAAGGGGACAACTTAGGAGAGACAGATGAGAGAATTAAATGCAGAGAAAAAAGAAAAATGGAATAGAGTTTTCCT
AGACCGAGGCACCTTTTACTCACAGCAATATAAACAGCATACAGTATACAACCCCAATTCCAAAAAAGTTGGGACGCTG
TGTAAAAGTTAAATAAAAACGGAATGCAATGATTTGCAAATCACAATAATATTCAAAAGTAAAGCCCAATCATGTTACT
GACCTGTTGCCAATTAACCTCTAGCTGTTTCTTTTTAGTAACACTTGCTCTTCCAGCCTTTTGTCACCCTGACCCACCT
TTTTTGAGATGTGTTACAGTCATCAAAGTCAAAATGACCTTTTTTTTTTTTCTTAAAATGGCACATTTACTCAGTTTAA
ACATTTTGATATGTTTTCTATGTTCTATTGTAAATAAAATATGGGTTTGAGATTTGTAAATCATTGCGTTCTGTTTTTT
ATTTACATTTTACAAAGCGTCCCACTTTTTTGGAATTGGGTTGTATTTCAACAATTCATGTTTTTATTCTACAGCACTG
CTGACTTTTCTGTTCTATAAAAGCAGCTCTGACATTAGTTCCAGTTTATATTAATACTATTATACATTTCTATTGTAAC
AGCTTAGACAGAAACTTATATGGTGGACTTTCCATATAATCTAATGCTAATAGTAAGCAAGGAGTCTTCAGTGTCAGCA
CTGAAGTCAGTAACTTTTCTGCAACAGAAAAGTCTTCAGGTTGGAGTTTTTTTTGTGGTTTCTTTGTGAGGGAACGACT
GTTTATAGTTGCTGTAATGCAAGTGGAAATGAGCTAACGATTAAGAAGCATCATTCGTAAATAGAATATAAATTGCAAT
CATTGGCACTGGATGTGCTGCTGATGGAAAATAATCAAGACTGGGGTGGTAACAGTAACTACACTTTGCATCAGGCTGC
ATCCCGATAGAAAAAACAAAAAACAAAAATAGGTGGCAAAATTACTGACAGCCATAAAGTATATGTAGAATAAATGAAA
ATGTTTATCCCAACACCAAAAAGTCAGTCTTAGGATTTGAAAACGTATTCTCTGAATTGAATCGGGTAGAGAACATGCA
CAGATGTGTTTATTAAAAAAAAACAACAAAAAAAAAAAACACAAAACAAAAGGACTTTGTATTGGTAATATTTTGCATG
GAGGAGTGGTCCAGAATGTTTGTGTTCTTTGTTTAGACGTTATTTAAAGAGACTCAGAACTGTTAGCTTCTACAGCAGC
CGCTTCAGCAAATTTATACAGTAATTTTGAAACCAGTTTTGCAGAACAAAACTGCACTACCTAAGAAAACATTTATGTT
TCAGGGAAACCCAGTGTTAAAATAAGATGGTACAGCATCTCTACTTCTACGCTCAAAATAAATAAGCCAGTAATTGCGG
AGTTGACTCTAGCACTGATTTGTGTGTTGGACAGAAATGAAACATCTTAAATCAGAGGTGACCAGTGCTGGGAGACCCA
CACTTTCCCATGTAGTGTGACACCGTTGACCTTGCGCTCTCATTCCTGTCACGTGGTGATAAAAGAGGCCTGCTGCTCT
TTTCCCAGCATTCACCCTCTCCCCATTCCATTTGCCTTTGGAGTATTCAAAGAAACTGAGCCCAGCTCTGAAATCCCTG
AATGGACCTCACACACTCCCAGACAAGGCAGTGAGTGGGAAGGGTGCGTTTTATGGCTGTGTTGAAGTGAGTGTCAGGA
TGGATTACTCTGTGAAAGCAGAGCCCTTTTGTCTTGTGCTCAGGACCTACAGAAATGCAGGCAAGGCTAATTTTTTTTT
TTTTTTTTTTTTTTAAATGCCTAGATGCCTCACTTCATCTCTATAGCCAAGCCCCTGAACCAAATACCAACCAGAGCAA
ATAATGAAGCTGCACACACAGGAAATTAAAGAATTTGGCATCTTATAATAAATCAGGTAATCAGACCCTTCATGAGCTG
AGTTAAGTGTTTTAGAGTGGAAAACCACAAAAATGTGCACTGGAGTGCTTAGTCAGTTGCACAAGCTGAACTAGTCATT
AGCAACCAAAGCCAATTCAACTACATATTGCATTCTAACTAAAAGATTACCTTTTAAACTCTGTAGTCACAGTGAATTC
ACTACTAGTTATAATCGTTAGAATGTAACCTCAGCCTTGGTAGATTTTTTTTTTTTTGGAAAGCTGTCTTTCAAAATGT
GCCCAGAATGTTTGCCTATGAAACAGTGACCTATTTTCTTCTGTCTCCTTACCATCATACCCGGCTTGTGACTTATCCC
AAAGCATGCCTGAGAGGACCATGGTGACCTTTACAGAACAACTGTGCTTTTGTGAGTTGACATGCATATGCAGAGAGAA
GTAGGCTAGGGTTTAAATGTTTTTTTTTTTTTTTTTTTTTTTTTTTTGGAGAAACGTTGAAGAAATCCATTCTTAATGG
AAAAATCACCCATGAATCAATATATGATCTTGAATTGTGGAAAAGATTTTATGAGTTGACTTAAATCATGAACAAGTCT
GTTTCTTTTCTCTCGTCTTACCCATATTGCCATTCGACCACTTGCCGATAATGGTGCCAGTCTCTACCTAAAGAGAGTG
ATGCAGCAGTGGTTTAATCCTCAAGTCTGTCCAACTCTCTCACTTCCTCATCTGTACAATCTTCCCAAACAGATCAGCT
TTCAAAGCTTCCACATTCATGCAAATACCACAGTCAACACCATTATGCTTTTCACATCATAGATCTCTAACTAGCCAAG
CCGAGTCTCTGCCATAACTCGGCGCAAATGTGTTGTATATTTGCGTTGCATTCTGGAACTTTGACTACAATGTTTGTTT
CCATGCATACCACATTGGATTTATCACTAATATGACATAGAATATCACTAGAAAATGGTATGAAAATAAGCACTTGCAA
AACTAACCATTATTTCCAGAGTTTGATATTGCGGAATTATTTCTCTCCTATTAAATGCCATTGCAACTGCACTAGCAAT
GGTTCCTTGTTACATCAGTGTTTCATACAACTGCTAACTTTTCACAGAAGTAATGTAAATACAACAGAAACCAACCAAA
TTTTGCAGTTTCTTTCCATGAACACACACACACACACACACACACACACACACACACAGAGGAAGTAATTGCTGAATCA
CTGATTGCGTTTTGACATCAGAAGGCCTATATTTCAATTCATAATCTTTATATTTCACTATAGACTGGTGTATACACTA
CACACAAACTTCATCTCTTCACTTCTGGTACAGATGAGGAAGATCAGACATTAACTGGTTTCAGAGCTTCCAGGTTTTT
ATGGATTTTGTAATTGTATTTACTTTTTTGTGTGTATCTTAACTTGCAGTTGTAGAAATATGCTTATTATACGCATGTT
ATGCTGATCAAGTGTTTTAATACTGATTCATCTTGAAAACCAACTTGGAACACAGTTCAAACTGCAATAGTTAACCATC
CTGTAAATGTACTTGTTTACTTCACATTACGGGCTTGCCTGGTAGCTTCATGCCTCACATTCATTGTAGTATTTGTAAA
GCTTGACACTTTTAATCATAGGCTATTGTTGAACAGAATACAGCAGTGAGTAGCTAAACAAGTGTCCTGTTACAGTTGT
TTATCTTGAAAGCTTGCTTAATATAGTAATAGCTGACAACAAAGTAGCAGCTTTCATAAAGCAGCTAATCCTGAGCTGG
CTTGAGACAATGTCAAACTAATTCTCAAAAGGGAAATTTTAAAGAAATAATTAGAGAGAGAGAAAAAAAAGTGGAAGAT
GTTTCTAAAATTAATTTCAGTACAAAGTTTTAGGACCTGGTGCATTGAGATCAGAATACAGATTAAATAAAAAATAAAC
AAAACAGCAAATACACACACTCAGCTGTAGATGAAAGGTTTCTTTAACAATGTCCTGCTGGTTTAGACTACACCGTGCG
ACACAATAGAGGAGTGTAACACAGACAGACACACACAGACAGACACACACAGACAGACACACACAGACAGACACACACA
GACAGACACACACAGACAGACAGACACACACAGACAGACAGACACAGACAGACACACACACAGACACACACACAGACAC
ACACACAGACACACACACAGACACAGACACACACACAGACACACACACACACACAGACACACACAGACACACACACAGA
CACACACACAGACATGTACACACACCCAAACATTAAAAAGAATTATCCCCAACTTCTCTCACTGACCATATGGTCTTTC
TTTTGCATTCCATGAAACCCACATTAAAAGCAGAGTTTACAGTACACTTGCCTGTCCTTGTAGCAGTAGGACAAAGTTA
TTTTGAGGCCGCGTTTAAAGCCTAAATGCATACAAGTGACTATAGCGGGAGTTTGGAGGCAGCGTTCAGAATCGTCCCC
TGCCTCTTCCTCTGCCTCTTCCTCTGCCTCGTCCTCGAGTGTGAAGGTGACCAGCAGCCCTCCTGATCTTCCTCCTCTC
CTCATGGTGCTCCCATTCGGCCCGCTGTTGACTCTGTTGTTTCTCAGTCTGTGCCAAAGAACAACCGTAATAACAGGAA
GCACAAACATGAACGTTAATTTGTCAGTATTGACCTCACAAACTGACTGAACCAGGTGGTGACTCCAGATACTTTAATT
CATGCAATTATGTAGTAACAGTGCAGTAGAAAAAAAATCATGCAGAACCTATTTATTTTTATTTATAAAGTGCACTATG
TGGTTTCACCCAGGTTCCCTTTTGATTCTGGTTTCTCTCAATGTTTCTTCCTCATATTGTCTCAGAGTTTTTCCTTGCC
ACCGTCACCTCTGGCTTGCTCATTAGGGATATATTCACACATTTAAAATCTATATTCTGAATTTACATATTTCTGAAAA
GCTGTTTTGGGACAATGTCCATCAATCACAATGAATTGAATAAGTTCAATGAAACTGGACAGCTGAAGACTGAAAAAAA
ACAAAAAAAAAAAACACTGCCTGGTCTTTTTCCAGTCAACCGTCTAGTTTGTGCAGCCTCAGGTTCCTGTTCCTGGCTG
ACCGGAATGGAAGCTGATCTGGTCCTTCTAATTATATAGCCCATTTGTTGTTTTTAATAAAGTGGGTGGTGAGTGTATA
ATACCTGTAATACATAACACCTTTTTAATAACACTTATAAATGTACAGCACTATTAAGGATGTGGCATTTGTATCTGTA
CTAACTGAATATGTTCAAAAACACTAAGAAGAATTTTACTGTTACTTTTATAACGGCCAATATGTAGTTCATGTAAGGG
TGTGAATTTTATTTATAAAACCTGGTTTTATTGTTTCATTTTATTGATGAATTTTCACATTTTTATACCCATGAGTGAA
AAATGTTCTCTTTATTAATATGTAATATATTATTTTTTATTATTATTTTAATATTAAATACTTCTCTTATACTGTATGG
CAGTGTATGTGTGACACTTTTTTTTTGTCTTTGACCCATAGGACATGGGGGGAAAAATAGCTCTATGGAGTTTGTAGAG
AATTTTAAAAAGCACTGTGTTCTGTCTGTGTGGTCTCAACACTTCACACCACGATATAATCTGCTACACAGAGTTAAAG
TGATCATTTTAAAAGGGTAAATAGTACTTTCTAGTCATCAACAGACACATGAAATTCTGCTTAAGAACAGCTTTGCTGC
TATATCTGGACTGTCGTACCCACTAAGCCGCTGTTAGATGTTTCTTTTGCCCTGTGTTTATTCAGTCTGAACACATGAG
TGACTGAGCCACCATGATCACTATGGCTTACAGTTCTCTAATGTTAATCACCGCTAAATTCCACTTTCACCTTAAATTT
ACTCCAGTAGGATGATTACAGGATTGTCTGAAACTTTGAAATCTGTAGTCAGACACAGTCTTGAAATCATCTTTAATCT
GTGATGGCACCAGTCCTCAAGCCTTTAAAACGTAAGGCTCAGTGGCCGTAACCAAGGTTCCATGCCAAAACTGGAATTT
AAACTTGCAGCATAACAGTTAACTACATTTAAAATATTTTTTTTACCCAAACAAGTTTTTATATTTTATATATATATAT
ATATATATATATATATATATATATATATATATATATATATATATATATATATATATATATATATATATATATATATGTA
TGTGTGTATATATATATATATATATATATATATATATATATATATATATATATATATATAAATAAAACACACACACACA
CACACACACACACAGTGTCTCACAAAAGTGAGTACACCCCTCACATTTTTGTAAATATTTGATTATATCTTTTCATGTG
ACAACACTGAAGAAATGACACTTTGCTACAGTGTAAAGTAGTGAGTGTACAGCTTGTGTAACAGTGTAAATTTGCTGTC
CCCTCAAAATAACTCCACACACAGCCATTAACCCTCTTGGGCATGGAGTTCACCAGAGCTTCACAGGTTGCCACTGGAG
TCCTCTTCCACTCCTCCATAACGACATCACGGAGCTGGTGGATGTTAGACACCTTGTGCTCCTCCACCTTCCATTTGAG
GATGCCACACATAAGCTCAATATGGTTTAGATCTGGAGACATGCTTGGCCAGTCCATCACCTTCACCCTCAGCTTCTTT
AGCAAGGCAGTGGTCATTTTGGAGGCGTGTTTAGGGTCGCTATCATGCTGGAATACTGCATACTGATCATGCTCTGCTT
CAGTATGTCACAGTACATGTTGGCATTCATGGTTCCCTCAGTGAACTGTAACTCTCCAGTGCCGGCAGCACTTATGCAG
CCCCAGACCATGACACTCCCACCACATGCTTGACTGTAGGCAAGACACACTTGTCTTTGTACTCCTCACCTGGTTGCCG
CCACACACGCTTGACACCATCTGAACCAAATAAGTTTATCTTGGTCTCATCAGAGCACAGGGCATGGTTCCAGTAATCC
ATGTCCTTAGTCTGCTTGTCTTCAGCAAACTGATTGCGGGCTTTCTTGTGCATCATCTTTAGAAGAGGCTTCCTTCTGG
GACGACAGCCATGCAGACTAATTTGATGCGGTGTGTGGCGTATGGTCTGAGCACTGACAGGCTGACCCCCCACCTCTTC
AAACTCTGCAGCAATGCTGGCAGCACTCATACATCTATTTCCCCAAAGACAACCTCTGGATATGATGCTGAGCATGTGC
ACTCAACTTCTTTGATTGACCATGATGAGGCCTGTTCTGTGTGGAACCTGTCCTGTTAAACCGCTGTATGGTCTTGGCC
ACCATGCTGCAGCTCAGTGTCAGGGTCTTGGCAATCTTCTTACAGCCTAGGCCATCTTTATGTAGAGCAACAATTCTTT
TTTTTTTTTCAGATCCTCAAGAGAGTTCTTTGCCATGAGGTGCCATGTTGAACTTCCAGTGACCAGTATGAGGGAGTGT
GAGAACGATGACAACAAATTTAACACACCTGAGACCTTGTAACACTAACAAGTCACATGACACCGGTGAGGGAAAATGG
CTAATTGGGCCCAATTTGTACATTTTCACTTAGGGGTGTACTCACTTTTGTTGCCAGCGGTTTAGACATTAATGGCTGT
GTGTGGAGTTATTTTGAGGGGACAGCAAATTTACACTGTTACACAAGCTGTACACTCACTACTTTACATTGTAGCAAAG
TGTCATTTCTTCAGTGTTGTCACATGAAAAGATATAATCAAATATCTACAAAAATATGAGGGGTGTACTCACTTTTGTG
AGATACTGTGTATGTATGTATATACACACACACACACACACAATATATATATATATATATATATATATATATATATATA
TATATATATATATATATATATATATATATATATATATAAAAACAAAAGAATAAGAATTCCCTAAACACTGATCCTAACA
AACAGCACTGCTGCATTGATTTGAAGACAAAAGTGGCTCCAGCTGACTAACGTAATAAAATAATTTAAGTTTAAAAACA
TACTGAATACAATAAGAAAATGAAACAATGTATTGTTCATCAGTAAAATAGTTTCAATATTTTCAAGCCACTTCGTTTA
AGAAGGAACGCAGCTAAGCTTCTAAATCGATATGGGAAATACGATTAAACTGATAGGTTTGCTCTGATCCAACACTGTG
AACATAAAAATGTGTTTTTCACAGCAGAGAATTTCAGTCATGCAGCTTCAGAGCTCCCACTGCTTTCCACCCTACTTTT
ATTCACACGACAAAATTTGTTTAGCTTATTCATTTCATTTGGCTTGACAGTCACCTCTCCTAGACCTCTAAACAAGAAA
CTGCAACTCACTGCTGCACTATAATCATAAACAGATAATCCAGATTACATTTACTCAGTGTCAAGTACGTTTCTTGAAG
CATGCACTTTTACATTACTTGGCTCTGCATAAATGGAGCTGGAGTGTGTGGGCAAAGAAAAAAAGCAAAAGAAAGGGCA
GACAAAGGCGCTACAAAGAAAGTCTTCATGAGTGAACATGATTGGCATTCCTTGAGACTAATCAGACTTTCGGTAAAAA
TCTATGCCAAGCAAGCGAGACTGTATATAAAAAACCACTGACAGGTGGAAGTGAATAACATTGATTATATCGTTACAGT
GGCACCTGTCTAGGGGTGAGATATATTAGGCAACAAGTGAACAGTCAGTTCTCCAAGTTGATGTGTTGGAAGCAGGAAA
AATGGGCAAGCGTAAGGATCTAAGTGACAGGGGCCAAATTATGATGTCTAGGCGACTGGGTCAGAACATCTCCAAAATG
GCAGGTCTTGTGGTGTGTTCCCGCTATGCAGTGGTTAGTACCTACCAAACGTGGTCCAACGAAGGACAACCAGTGAACC
GGAGACAGGGCCACGGGAGCCCAAGGTTCATTGATGTGCGTGGTGAATGGAGTCTAACCCGTCTGGTCCGAGCCGACAG
AAGTAGTATTGTAGAATTAATTGCTGAAAAGGTTAATGCTAAAGGTCAGTGCATCACAGCTTGCAGTGTATGGGGCTGT
GTGACCGCAGATCAGTCAGAGTGCCCATGTTGACTCCTGTCCACCGCTGAAACCTCCTACAATGGGCACATGAGAATCA
GAACTGGACCATGGAACAATGGAAGAAGGTGGCCTGGTCTGATGAATCACGTTTGCTTTTACATCATGTGGATGGCCAG
GTGCGTATGCTCCGCTTACCTGGGGAAGAGATGGCACCATGATGCACTGTGGAAAGAAGGTAAGCCGGAGGAGGGAGTG
TGATACCCTGGGCAATGTTCTGCTGGGAAACCTTGGGTCCTGGCTTTCATGTGGATGTATGTCACGTACCACCTACCTA
AACATTGTTGCAGACCAAGTACACCCCTTCACGGCAACCGTATTCCCTAATGGCAGTGGGCTCTTTCAGCAGGATAATG
CACCCTGCCACACTGCAGAAATTGTTCAGGAATGGTTTGAGGAACATGACAAACACTTCAAGGTGTTGACTTGGACTCC
AAATTCCCCAGATCTCAATCCGATGGAGAATCTGTGGGATGTGCTGGACAAACAAGTCCGATCCACCTCGCAACTTACA
GGACTTAAAGGATCTGCTCCCAAAAACTTGGTGCCAGATACAACAGCACACCTTCAGAGGTCTTGTTGAGTTCATGCCT
TGATGGGTCAGAGCTGTTTTGGCCCAATATTAGGCAGGTGGTTTTAATGTTATGGCTGTATATACACATTTGTTTCTAA
AAACCTGTTTATGTCAAGCATTTCCCAAACAATTCCCAGTGTAGGTCATTACAATAGTACACATGATAACAGTAACATA
TTAGAACAATCACATTAATTTAAACCTTGTAGCCATTCTGTTATAGAAAATTAATGAACACCACAATCAGAACAGAGCC
TCTAAGCACTAAGTCATTGCTTTTTTTGAAATACTAAGTTAAATGACTGCCCAGAAAGCTGAATATAATATTCTGCCAG
ACATGTTCAACCTAAATAAGAAGCAAACTGATAAGGAACAATAAAGACTACCGCTTGCATGTTACAAATAAACTGCTAA
CCTTGCAGAGTGACATTTTCAAAAGGTAAAGCTTACAGATAAATAAAAGCCTCTGAGACTAGTTGGCACAGTAAATGGT
AAAGGCGTTCCTGAAGACATGCTTACCAATCCCACCCTCTACAGCAGTTACTTGTGATGGCACTGCTTGGTGCAGTTTC
CCAAATTATGTAGGTGTAATTATAAATAAAGTTATGAAACATTGTATTGGATTTTAAAGCAGGATATCTACTGAATCCT
AGGAGGGACAACTTTTACAACTTTTGAATTAAAAGTTCATTGCTTGCAATCAGTTATATTAACCTTTATAACGAACAGT
CAGATAATTCAATTACACTAAAATTGTTGTCAGATATTTACTTAATAACTTTAGCATGCAGTACTCACCTTTTTAAGAG
TGAAGGTCAGCTGCTTGCTTCCGACTGCAGTGTCAGCAACGTTCAGCATCCCTGAGCTCTCCTCCAGCTTCAGACGCTC
CGCAAGCGAGGTTCTGGCACAGAAATATTCTTTTAGACTCATACAATAATACATATTGTGTCAAATAACTATAGATTCA
CAAAGCCCATTTAACAGACAGTCATTCGTTTGAAGTTTCATTTTATCCTGCCATGACCTCGCATTAAACATGTATAGAG
GCATGATGAAGAAAAAGACGGGCAGGACATAGCAGAGAACGTTAGTGGAACTGGTGAGTTAAGTGTATATAATAGGGTT
AGCTTTATTTGCTCATCAGCCAAAAGTAGTACAAAACCTAGTACGTAAAATTTAAAGCAAAGAACTAATTTTCACATTG
ATTAGTGCAGTATTTCATTTGAGTATACTGTTTCTCACAGGAAATAAAATGCTGGACAGTGCTACGGTGAATGTAGGGT
AACTGAATTGACTTTAGTAGTAGATACTGTAAATAAAATCCTTCGTCAGTGTTTAATGGGCTGAATGTATAAAGAAACT
TGGTAGAAGTAACTACCCAATTCATATAACAATTAGCATTAATTTCTCAATTCTGCTGAACCTCTGTAAGGTATTGGCT
TGTCATGTAACATCAGTAGTATTTTTAAGGAAAGCACAATGAAAATTCCTGTAATCAAACAGTGGCCAAAGACATATGA
GTAAAATGTAAGAGTGAGGTGGCATACATGACTAAGATTAGCTCTGCTCGTAAAACTGACCATGTACAAACTGTGGGAC
TAAATAACCATAAACGACAACCAACAACATTTAGTTAAATCTAAATCTGAGCAATCATGATTATTTATGGAACGAATTT
CACATTGCACATTGCCATTGACCTTAACATAATAGTAGTTTAGGATAATTTTAGCATGTACTTTTGCATCTTCTGTTTG
CGTGCCACGTCCCCGAAGCTGCGGAACTCCTCTCCGGCTTTGATCTGGTAGAAGCGTGGCTGGCTCTGGCCTTGAGCCT
GGCACTGTTGAGACTTTCTGACTGGATCTGAACTCTGCAGGCTGGTGTTGCGGTCCTGCTCCTTTCTCTCTTTAAACTG
GCGCTCTCTCTGCTCTACTCGTAAGAGACGCCGCTGCTCCCTCACCTCCTCCACCCAGCTCTTATCGTCGTCTGAGCTC
TCCTCTTCCTCGGAGCTGGGCCGTCCCTCCAGCTCCTCTTCCTCATCATCCGACTATCAGGAGGGAACAAATTTCAATA
CCAAAGTTTCATTTTCTGTCCGATGCATTATAATAAAAGCTTCAAATGAAGTAAATGAACAAATAAATGAAAAATAGCA
GACACACAAAAACAAAAGTTACAGTTTGTGCTACAATGTATGCATTGACCTGCTTGTATTATCTTGTGTGGAAGAAGCA
ATGCCAGATGTTTCAAAAATAGATTCAGTCATATGTTAAAAATAAAACACCAGATTCATTAATGTCACTATGTAAACAA
TCATTTAGAACAAATTAACAGGCCTATGAAATTTTAATTAATAATGTTTTATTAAAATAAAATAAAAAAAATAAATAAA
TAAATAAAAACTCACTATATGGCCAAAAGTTTGTGGACACCTGACCATCACACCGATATGTGGTTCTTTCTTTAAAAAG
AAAAAAAAATTGCCACATATTTAGACGCACATAATTGTGTAGGATGTCTTTGTATGCAAGAGGATTACAATTTCCATTC
ACTGAAACTAAACCTGTTCAAGCATGACCATGCCCCTGTGCACAAAGAGAGATCCATAAAGACTTGATTTGCCAAGGCT
GAAGTGGAAGAACTCAAGTGTCTTGCACAGATCCCTGACCTCCACCCCACTGAACACTTTTGAGATGAACTGGAATGTT
GACTGCACGACAAGCCTCCCCACCAAACATCAATGCCTGATCTTACTAATGCTCTTGTGGCTGAACGAGCATAAATCCC
CACAGCCACGCTCCAAAATCTAGTGGAAAGTCTTTCCAGAGGAGTAGTGTTTAATGGCACTTTTCCACTGCATGGTACG
GTTTGACCCGTCTTGACTCTGCTCGCTTATTGGGGGCTTTCCACTGTGGATAGTACCTGGTACTTTTTTTAGTACCACC
TTGGTCGAGGTTGCAAGCAAGCCGAGAGTAAATGTGAGCCATGTACTGAGGGAGTGGGGAATTCTCCTTAACGAGTGGA
TATTCAACAAGCACATATGGGTATGATGGTCAGGTGTCCACATACTTTTGGCCATATAGTTTCTAACGTTTTTAAATTT
TTTTTTAGAAATGGCCCTGGTAAATTCTCACATTTGCTGATAATCTGTACCTTTTCATTTGCCTCTTGCTCAACTAATT
GCTGTAGCTTCTCCCTCCTCCTCTGGCCCACTTTGGACACGATGGGATTAAGCAAGCGGAACTCCTCGCTCTGCTCGTC
TACTTGGTAGTCTGGATTCTCGAACATCATTTTGAAACGGTCATCAGTCAGGATGCTTGTGGTGCCCTAAGAGAGTGGG
AGAAATGCAGAGGGTCAAAGCATCAACTGTGTTCAAAGAATAGTTATGTGCTAGTAGGAACCACTGATATCAGCTATGC
TCCTAACACGATCAGATCTCTCACCTTGGCTTTCTTCTTGGCTTTTCGTGACTCTTTACCCTCCTCCATCAGCTTCATT
GCAAGCTCTTTGTTCACCTTTGGCAGATTCTATTGATGTCCAAAAAAGGAAAGGACAGGTAAGGGAGGTTACACATGTA
ACAGGCACATCACTGACTTTCAAATACTTAAGAATGAAGTCTGCACATGACCAATGTAGAGAGTGTATGAGAGAGAGAG
AGAGAGAGAGAGAGAGAGAGAGACACAGAGAGCTACTGTGAAGTAAAAGTTACTACTTTTAAGCCACTTTTAAAGCCAA
TTCAAGTGAAATTGAATATCAAATATGCAAATTCAGATTTCCAGGTAACACAATGCCCCGAGAATCAGATCCCAGATAT
CTTCTGGCCATTACTGCAGCAAGAAAAGGTGCGGTACCTTTTTTGATGGATGCACTGTTTCTATTCTATGCGTTACAAA
TGCACTTCAACCACTGAAAAGAAACTCCCCCTGGAGGTGCGACACAAACATGCTAACCACTAAGCCACTGTGCCCTTCA
TTTAGGAATATTATTTATATCATACAATTTAAGACCATTGATAATAGTATTTAAGACAATTTAATACTTATTTAGGCCT
GAAAATTCAGAAAAAATAGCATCAGAAAAGATTATTTTGCCTGAGACAAAGAGAGAGAGAGAGAGAGAGAGAGAGAGAG
AGAGAGACTTGTCACCTTTAGCTGTACTCTCTGGACTCTGGACTCTTCAATTTTCTGCCGTATCTTGTCCTTGCGATAT
TCCTCATAGGCAAATGGATTTGCCATAGTTTTAACCTAGGGGAATTACAGTAAATCAGTGGCATGGTTTCATTTTAAGG
AAGTCTTTTTAAAAAAAACAAACAAAAAAACACATTTTAATTGATTTAAAACCTCAAGTAAATATTACTTTAAAGATTT
GATCACAAAATATTTATAATGATACAAAGTTGTGATGACAAATGATCACAGCTTACAGTGTCGACAGTACCACCAGTTA
AGAGCATCATTCTAATTAACCAATAATTACTGAGATTATGTACTTTTACTCTCTCTCACACACACACACCTTGTGGTAG
AGTCTGATGTCCATGAAGAAGCCATGCATGTAGGCCCTCAGCAGAGGTGAGCCAATCAGGTGTGTCAGACCTGAGGAAA
CAAAACCAGCCAAACAGTTAGGTCAGACTGAATAACTCAAAGCCAAACAAGCTACAGTATAGTGCTAAATGAGTGGAAT
AGCACATTAAAGAAGTGGTTTGTCATTTATGCGCCCCTAGCTGCCTCCGAGGTGAACTGCAATTAGAATGAACACACTA
ACAAACCTTCCTGTTATCGGTAACTGTTCACAACCCGAATGTTGAAATGACATATACGTTGTCAGTTGCCATTTATTAA
GATTTTTTTTTTTTTTAAATACATTAAAATTAAAATACATTTTAATACATTAAAAAAATAGAAGCAGAGCTGTGCAGTT
TTGGCTGGGGGCAGAGCCAATTCATGTGCCAGAAAATTTAAATTAAGTCAGGAAAGAAACTAGCCAGATTAACTGCATC
ATAATATTTGAAATGATATGATAAACCATATACAGCCTAGAAACACTTCTTGCATCAGTTCAGTGTTAACTTGCCATAA
CAAACATGCTGGAATACAACGCCGCATGGTTTTCACACACAGCAGAAATATTCAGCATATTTAGGGATCAATGATGCCT
TGTGACGGTTTTCCAATGCTGCTTCATCATTTAGTATGGGAGGAGACAGGAAACAGGGCAAAAAGGCACGATGACCTAT
CACAGATTTGTTCCTAAGCATTATTGGTAGACAAAATCTGATAAGTTTCAGGCATGATCTCTGTGTCTCAATTCTGAAG
GTTTCTGAAGGCCTCTAGTTTGTGTCACGATGTACCGGAATCAAATTGTTTTGTGTTCATGGAATGTGGTGTTTTTAGT
ATTCCTAATCACCCCACCTTTTGTCCTCACTCACTCACTTTCTCTCGCTCGTTTCTCTTATTATCTGGCAGACTAGACG
TCTTATGTTAGTTCTTATGTCACTCGAACATACGTAATAGATGTTCCAATTGACATTCATCATTCTTTATAAATATATT
TGTGTGTGTATATATACACTATGCTTTCTGTATCATTAAACTAAGAAGCATCATTCACTGAACGATGGTGTCCTTCCCG
AGCTCAGACGAGAGGAAATCAGCCAGTGCAGGGTCCAAATTCTGGTTCTGTGACTGGTATCGGACAAAGAACATAACAG
TTTCCTGGAGCCAGAAGTGGGATATCTGGACAGAGGTTCATGAATGATTTTAATTCTTTCTACCGCCGTGTAGATATCT
GGATGAATCTTGAAGTATTGGTTGAAATATCACATTTTGGCTCACGGTGCTTCCATGAACCCAGTGTCTTAGAGACGCT
GTGCATACGTTATTCAACAAATTTTGTTTTAGTCCACGGTGTTTTCGTGGGCGCAGGTTACCACGTGATTCGACAAAGC
ATCTGATACCCGTTATCTGACTGAACATTATAGCCAACACTGTCTGATATCCTCTCGTGATTATTAAATTATAAGCTGT
AACTATGGGTGGAAATGGTCAATCTAAAAATCACACCAAATCAGTGGATGCGAAAAAAGAAAGAAAAGAAAAAGATAAC
AGAATCTAGCATGTTTATTGAGCAAACAGAGCCCACCGCAGATAAGCCGAGCTCTGGATCAGAGCCAGATGGAGCCGAA
GCGTGCTCTAGCACCGATCCCAATGCCGCTGTGCCATTAATACAAGTAGGAAAAAGTTTTACATTGAAATCTCCTAGTA
TTATGGAAATAGACGCAATATGATGCTTTGCCTTCGACAGATAAACCTGGTCATTTTGTTGATGCATTTAAACAGCAGA
CTAAATATGCTCAATTAAGGGGTCCAGATTTTCGCTGTATTTGTTAAAGGTCCTTGGTCATGACGTCACCGAGGAACTT
TTAGTCACAGGCTCATGAATTCTCCAGCTCGTTTCTAATTCGCTTCTAGAATGACTGGGAAAACAATTCATGCTTGCCT
TTAACTGGAAAACATTCCATTTTATTTACTGTAATGCGTCACGATGATGGTGCTTATAATTTTTTTTTTTGGGGGGGTG
GCTTGGCAGCTAAGGCTCTGGGTTACTGATCAGAAGGTTGGGGGTTCAAGCCCCAGCACTGCCAATCTGCCACTGTTGG
GCTTGAGCAAGGCCCTTAACCCTCTCTGCTCCAGGGGTGCTGTATCATGGCTGACCCTGTGCGCTGACCCCAACTTCCT
GATAGGCTGGGGTATGTGAAGAAAATAATTTCACTGTGCTCTACCGTATATATGACCAATAAAGACTCATTATTATTAG
AGATTCTATAGTTGTAGTGTGCTGATGCATGCTGGGAAATGTTCTCCTAGTTTAAAAAAAAAAAAAGGTGACACTGAAG
TTAAGATATGCATCTCATGTAGATTCTTTTTAGTGAATACATCACATTTATTAACAACCTACATCTCGATCCTGATATC
ATGTTTTATTGCAAATTTGTCGTCTTCTCCTTTCAACCTACTAGGTAGAGACTTAAGGTTTAAATTGAAGTGTACTCTT
ACAATGCATGATGGTAGATTCACTCTGTTAACTCTAATCTGTGTTTCTCTTCTGTCTGCTATGTGGGTGATGACGAGCA
CCAATCTGATTGCACGAAGCGTCCGCTGCCTGAAGCATTAGAGGTGGTGCCTAAAACTTTATGGTATACTAATGAAAGC
ATACTAAGGAAGTAGGCCTCATTAAGGTACCCCCCCTCATGCTGCAAAGAGCCAAACTACTCGGCCCGTTCATTGTAAA
CAATATCCGCAACCAGCAGAAAAGGAGTTAGGCATACTGCCGGTGACGGAATCTTTACTTGCGCAGGGTGGGGGGTCAG
CCTGTCAGTGCTCAGACCATACGCCGCACACCGCATCAAATTGGTCTGCATGGCTGTTGTCCCAGAAGGAAGCCTCTTC
TAAAGATGATGCACAAGAAAGCCCGCAACCAGTTTGCTGAAGACAAGCAGACTAAGGACATGGATTACTGGAACCATGT
CCTGTGGTCTGATGAGACCAAGATAAACTTATTTGGTTCAGATGGTGTCAAGCGTGTGTCGGGAACCAGGTGAGGAGTA
CAAAGACAAGTGTGTCTTGCCTACAGTCAAGCATGGTGGTGGGAGTGTCATGGTCTGGGGCTGCATAAGTGCTGCCGGC
ACTGGGGAGCTACAGTTCATTGAGGGAACCATGAATGCCAACATGTACTGTGACATACTGAAGCAGAGCATGACCACTG
CCTTGACATACTGAAGCAGAGCATGACCACTGCCTTGACATACTGAAGCAGAGCATGACCACTGCCTTGCTAAAGAAGC
TGAGGGTGAAGGTGATTGACTGGCCAAGCATGTCTCCAGACCTAAACCCTACTGACCATCTGTGGGGTATCCTCAAACA
GAAGGTAGAGGAGCACAAGGTCTCTAACATCCACCAGCTCTGTGATGTCATGGAGGAGCAGAAGAGGACTCCAGTGGCA
ACCTGTGAAGCTCTGGTGAACTCCATGCCCAAGAGGGTTAAGGCAGTGCTGGAAAATAATGGTGGCCACAAAAATATTG
ACACTTTGGGCCCAATTTGGACATTTTCACTTAGGGGTGTACTCACTTTTGTTGCCAGCGGTTTAGACATTAATGGCTG
TGTGTTGAGTTATTTTGAGGGGACAGCACATTTACACTGTTACACAAGCTGTACACTCACTACTTTACATTGTGTCATT
TCTTCAGTGTTGTCATATTAAAAGATATAACCAGATATTTACAAAAATGTGAGGGGTGTACTCACTTTTGTGAGGTACT
GTGTGTGAATATTATATATATATATATATATATATATATATATATATATATATATATATATATATATATATATATATAT
ATATATATATATATATATACACACACACACACACACACACACACACACACTATTTATATGCCGTGGATAAAATAAATGT
CATCTTTCCAGTGCTACAAGGACTGCCACAAGACTCCATCCTGCATATTTTAACTTTACAGGACTAAAAAAAGACAACT
TTGTTTTCTCGCAATTCTGAGAAATGCATTCCAGGTGAATGATGGTGTTTTTTCTGCTTGATTACTGCATTTAGATCAA
AAACTGCGTTGAAGCATAGCCGGGGGAAAACCCCAAAACAAAACAGAGTTTTGGCCTTAGCTAGACATCTTGTCACCAT
TTTTGCACTTATCGGCATCTTATTATATTATATTATATATATTCAATTACTTTCAAGTATTAAATAGAATTTTCAGCAA
TTACGGGAACAAAAAAGAAAGCCACATACAAGACCATAGAACTTACCAAGGTTGTCCAGGTCTTTGCGTGTAACAAACT
TGTAGTCGTCGTAGACAGTACTCTCTGGGTTCTCCTCCAGTTCCTCAGTCAGGTTATCAAGGAAAGAGCACCAACGAGG
TGCAGGACCCAGGGCCTACAGGACAATGATGATGGGAAGGCAAAATTACACCATCACAAAGCAAAGACACAACACTGGG
GAGACCTACAACCAACAGTGGTTGGTTCAGAACCTAATCTGTACGTCTATGAGACATCCAATAGAGGTCCAATATCTGG
ATGTCTTTACATGGTGTGTTTTAGTCATCTGTGGACCTTGGATCATTCAAGACTGTTCTAAAACCTCACTCTTTGGATG
AACCACCAGTCATAAGTTTTGTTTCATACTAAGCAAACTTAAACAAGTTGAACTTGAAGGGTTTATATTTTGTGTTCTT
TTAACCAAGCCCACATGAAAAATCTGTCTTTCAAAGCACACAAGAGCACAACCTGATATAAAAGGCAGACAGTGGAAAA
CTGCACTTTAAAAAAATGAAGAACAAAGCAAACGTTAAGGCTGAATCTGTTTTATGTCCAGCTTTCTCCAATTTGGACC
AAGGTTCTGTCGCCCCCCCCAGTACATGATTCTGTACAACTCTGATGTTGAGATATAATCTAGCCCATGAATTCTAGCT
AGCTATACAAAATATGTCACAACATTGACATGTTTGCCCTAATATATATATATATATATATATATATATATATATATAT
ATATATATATATATATACATATATATACATACATATACATACACACACACACACACACATACATATACACACACTGTTA
CACAAGCTGCACACTCACTACTTTACATTGTAGCAAAGTGTCATTTCTTCAGTGTTGTCACATGAAAACATATAATCAA
ATATTTACAAAAATGTGAGGGGTATACTCACTTTTGTGAGACACTGTGTGTGTGTGTGTGTATGTATGTGTATATGTAT
ATATATATATATATATATATATATATATATATATATACACACACACACACATACACACATACATTTATCATGATCACTT
TGCCAATTTCAAAATTCTCCATTGTCAGTTGTAGCTCTTCAGTAAAGACAAAGATTATTGATCCACAAGTTATAGCTAG
CTACTTTAAATGTGACAATGTGGAAAAATTATGAAATTTTTTATGAAATGGCTTATGAAATCATGCCAGGAATCTTTTT
TTTTTTTTTCAGATTAGGAAAGCAGTGTCTTGAATAAGTTACCTAATGAAATAATATTGACCCTACAGCCATCTGGCAC
AGGTGTACAGGAGTATTCGTGCCACCACCAGACTCTGGAACAGTTTGTCCCCTGAGGCAGTCATGTTATTCAACTGCTA
GTCAAACATCTAACCCAGCATCAGTCAGTACAACTGCATACCACACTTCTGCATACCGCTGTTATGGAACTCGTTTTTG
CTAGCAATATTGTTGCTCTACTTGTGCTGTTACATTACACACTAGTTTACAGCCCATGTTCTGTGCATTTAATGTCTTG
CACTTGTCTCACACTGCTGTGTATTTGCACTGTATGCAGTCCTGCTTACTGTTGTGTTGTCCTGAAGAAATGACATTTC
GTTCCAATGTATGCAAACTATATGGGAGGTATGACAATTAAAACTCACTTGACTTGACATGTATATGTTGTTGGCATTG
TCTCTCAGCTACTCTCTCTCTCCTACATAATGACAGCATTTCATCAGGACAAGACCCACACAACCACAATTACTAAGAG
GAAATTAGGTCATCCTTGCCTTTACTACACTACTAGTTTAAACAAAAACAAAAAGGTGCGAGTGAAAATATGTACATAT
CTACAGAATGACTCATTTCAGAAGGAGCCAACCAGGGGATTCCTTCTTAAGCAACACAACATCTGAACAACAGTACAAC
TTTGTAGATACTTACTGGAATGTAGAAAGTATTCATTTTGGGGTCTTCATTAGCAGTGAAGAGCATACCTGTAAAATGG
ACCCCAAACAAGTAGACTAATGAGAAAGGACAAATCCCATCCTTATAGTTCTTCTTAAAGATGGGCAACTCTTTGCAAA
TCAGGACATAAAGCTGTCTCATGCATCTTTAGCTAATTTCAACGATTTCTTTCGTAAGCACGTATATTAACAATTCTAG
AACTTTCTGGATGATGTTTAGTTTTCCATGAACAATGTTTGCAGACAGACTAGTGTGACTCAAAGACATCAAGGTCATT
GTGTAATGAAGGAGGGTAACGTTTACCAGTGATCACGCATTTCAAATGACCTCAGGGTAGTCAGATGATAAGATGAAGG
TACTCACCTGATTCGGGGTAAATACACACATCGTTGATGTTGGCCGGTGGCTCGATGGAAGAAAACACCTTACCCTGAA
ATGAAAAACTTCTGTTTTGGACATAATCTAACTGCAGGCGAGTCTCATGGTGATATGGGTATTGATATTGACATAGTAT
GTGTTGTGCTTACATTGTCTCTGTGCCACATCTTGATGATCTTCGAGTCTGCGGAAATCACCAGATCCATCTGTTTATG
GAAATGGAGGGAGCGGATGGGCAGGCCGTAATAATGGTCTTTCACGAGCAGGGGACGAGAGGAACGTAGGTCGTACAAC
AAAACCTGAAGAGGCAATGGGATGTTTATTTTTGCACATCTGCGGCGAAAAAGCTGCCGAATGAGGTTGAATTATTACT
AATGTTAAAGAGTTCCTTCACTCTTTGCTTTAGTATTGTATTTCACATGAGGGAACAAGATGTTCCACTAAATTTAGGT
ATTGCCCCAGGTATCATTAACTGGAATGCATTCGAATTGGTTTGAAAGTACAGCTGAACATTTTCAGATTCTTACTGTG
AAACACATTACAGCTTGAGGTCTAAAGATCATACACAATTACACCATGTCAGCTTTGACAATGCACAGCTTCCCATGAA
CACACTCAACAGACTTGGAACACAGAAAGCATTTCTTAAAATAAAGTGAATTAAGTGCTAGTAGGAACTGACCTGTCCT
GTAGTCATGCCCACAGCCACACCCAGGGAGCCATTAAACTTGAGTGCACTGACAGATGGCAGGCTCTCTACTCTGGAAA
GCAAAAACACAACACACACACACACATACATATATATACATATTATATATACACACATATACATATACACACATTATAT
ATATATATATATATATATATATATATATATATATATATATATATATATATATATATATATATAAAATAGATTTTGCTGG
GATATTTATATATATATATATATATATATATATATATATATATATAAAAAAAATATCCCAGCAAAATCTCTTACCATAT
GTCTCTCTATCTCTCTCCCCATCTAATATATATATATATATATATATATATATATATATATATATATATATATATATAT
ATGTGTGTGTGTGTGTGTGTGTGTGTGTGTATAAACCATACACACACACATTGACATATGCTAAGACATTTTGCTGGGA
TATTATATCTTTATCTTAAGGCCCTTTTACACTGAGTGCAACGTGATAAAGTGAATCGAATCGCAGACGAACAGTGCTT
TCACACCGAACGATAAACGATTCAGAATGCCTGCACGATAGGTGGTGCTGACCGAGAATGCATTTTACACCTGCACACT
AGGTGGTGCAATCCACAAGACTATTTTAATTTAAAACAAGGATTAGAACCGGTATACTGCCTGCAGGCCATGTGTTTGA
CACCCCTGCTGCACGACATAGTTTTTATATAAACCAATTCATCATCTCTGTGATGAGGCTGAATTTGGAGAGTCTGACA
TTTTAGTGATTTCCTTAGACATTTTATTGTTTGAATTACTTGGATGATGTTTAGTGTGTAATGATGTATTGTCTACCCT
GATTCATATTTACAATCAGGAACGGACTTATCTGTCGTTACGTGTACATTCATATATATTTAGTTAGTTATTGAGTCAA
GTATCCTGTTTATACTGAAGGTTGGTGACATCACCAGATTACATCCCCAAAACCAAGTTTTAAGAAACGCGACAGGATG
ATTAAGCCTTTGCCTAAAGTCAGGAAAACACAGTGGGCATGAAAATACCACTGTGATGACAAATTTTGATTGTCACACA
ACCTGCTGTGCCACGTCACCACCATCAACCAAGCATATTTTGGTAACCAAAAGAGCAACTAGGGAAGAACCAACTGGGC
GAGAATTAAAGCATAAAATTTTACACACAGCCGAGTGCAGATGTGAGCTGTAGATCACGAGTATATGGTGTAAACATTA
GTACTTACTCATTTCCCTCTGTCACACTGCTGAGAGCGCAGTCCAGGATGCCCACACGACTGCGCACACGTGGGTCCCA
GCATTCCACTTTCCCCTATACACAGCAACACAACATGCACACTCAGTAAACTCAGAACCTGGAACAAAGAAACACAGTA
ATGCTGTATGAACAACTACAACACCAACCTCTAAAGTCCCAGCAGCAAATAAATGATGAACAGGGTTGATGTCACATAC
ATTGTTCTCCCTGTTAAGAGAGAAGTCAATTAAGGCACAAAATACAAAACAGTTAGGAAATATAAAAAACTTAGGAAGG
TAAATCGTGTACATTTACAGACTTTGACCTGCAAGTGAAGACAAGTGAGCTATTAGTGTCAAGCCTCTTATCACTGACA
GTTAGAAATGAAATATAGTTCCCCAGGATCACACTGCTAAATTCAGGAAGAAAAAGTGACTGACAAGACGACAAATAAC
ACAGTAACAAGCTCAATAAATATAGTAAATACACACAACAAATTACACAATAAAAGACAGTGAACACTGTGTTCTAAGC
AGAAACACACAGCGGTGATGTAGGCCCTCTGGTGGTTTAGCACTTACATCGCATCTGTCTGCAGAGAGTTGAGGAATCG
GCCCTGTTCGAGGTTCAGTCGGATGATCTCTGAACTAGAGACAGAAACAGAACAAAACTGAAGTCACATTACACAACAA
TGATTAAGAAAAAAACTTGTGTAGTAAACTGGACAGAACATTTCACTGAGAAAGTATGAAAGTGAGAAAAAAGATGGAT
TAAATAAAAAAAAATTAAGGTAAGGAACTTAAACTTAGCTTAGATGTAACTGGAAGCAAAAATAATTAACAAATTACAC
TTGTGACGGCTAGAATGTCTGTCTTACTGTTTGTTTGTTTTTTCTCTCTCTCTCTCTCTCTCTCCCCCACCTGACTAAC
TACCAGCCTGTTATGTCCCGCCATTGAAGACCGATTGGTTGACATTACAGGGAAGGCTGTACATGCTAGGCCTGCTTGG
TTTGCTTTTCCTTTGTACGTGTGTGTCTGTCTGTGTGTTTGTTTTTCAGAATTTCCCTCCATCCAACATTTGCATCACA
CTGACCACTGACTATCCAGTCGGATCTTGGGATCTTGATTGTAAATAAAATAATAACCTAGTATTGAACTGCCATATGC
TCCCTCTGCAGTCTGCATAAGCAGACACACTATAGGGCCAAAAGTTTGTGTACACCTAATCATCACACCCATATGTAGT
TCTTCCCCAAACCTTTCCCTTCACTGGAACCATGAAGCCCAGACCTGTTCCCATAGGACAATGTCTCTGTCCACAAAGC
GAGCTCCATGAAGACATGGTTTGCCAAAGTTGGAGTGGAAGAATTCAAGTGTCCTGCACAGAGTCGTGACCTCAACCCC
AGTGAACACCTTTGAGATGAACTAGAACTCCGACTGCACGCCTGTCCTCCGAGCCTGACAGCAGAGCCCAACCTCACTT
ATGCTCTTGTGACTGAATGAACACAAATTCCCACAGCCACGATTACAAAATCTAGCAGAAAGACTTCCCTAAAGAGTGG
AGCTTATTATAACAGCAAAGGGGGAATAGATCTGGAATGGGATGGTCATCATGCACATACGGTGGTGCTTGAATGTTTG
TGAACCCTTCTGTCAGCTGCTGTTATGGAAAATTATTCACCATCTTTTGACCAATTAGATTCAAGAACTTCATAACATA
TCCATACAAATGGCTATTCTATGCATCAAGCATAGTGAGTTTAAAAAAAATAATAATAAATATATAAATAAATAAAAGA
GCAAATAAGTATAGTATGCAATTCGAGAAAAAAGGTAGAACGTTCTGAAGAGAACTGAACAGTTTGTCCACATTTGCAT
CACGTCCCTGAATATCGTTTACAGGTAGGCACCGAACCCTGCTGGCTACAGATGTTTAAGCCCTGACCTGCCCTCTAGT
GGCTACAGCTGTTAATACAGATACATAAAACTATGTAGAGAGAATGGGAACAAATCTGCTGTGTACATACACACATTAA
GAAAGAATTTTAAAATTATATTTTCAAATATTCACGAGACTCTTAAATTCAAATAGTAATTTAGTCTACTCATGAAAAT
GAGTAAATTACCGTTTTGCTCTTGCTGGTTAGTGCACTTTGTGACTAAGACATGCTGAGTGCGTGTTAGCTAGTGAAAC
AAACCCAGACGATATATACATCACGTCTCATACAATGATTAGCCTGAATGGCTGAGCTTTCAAAGCTAAACAGCAAATG
GGGTGAAATGTGTTTAATTAAATTTTAATTACATTTGATTAAATTTAGTTACAGCCACAAGTCATAAAATCCAAAGCGA
GACCAGCGTCACTTCATAGGGAAACTCGGTAGGTTTCTCCAGTGCCAAGCAACTGTGGTTGTTCAATAACCACACAAAC
ATTTTCAATACTCAACTGGCACTTTAATAGGAACACCTATACACCTGCTCATTCATGTAAATATCCAATCAGCCAATCA
TGTTGCAGCAGCACAATGCATAAAATCATGCAGATACAGGTCACAGGTATTAGCAAGATTGAAAAAAAAGACCAGTAGA
CATCCACCTCACGGTTCAATGTACTGTGTGTTCTGAGATGCTTTTCTGCTCACCACAGTTGTAAAGAGTGGTTACTTGA
GTTCCTGCAGACCGCTCTCATCAACAAGTCATTTCTACCCACAGACCTGCCACTCAGTATGGTACTATTTCTGTCAGCG
ATATGAATAATGATTTCATAGGCCTGCCTTTACCTGGCTCCTACAAAGTACAAATCACAGGATGGGTAGTGGTAGGAGA
AATCTCGGCCGAACTTGGGGATGCGCGTCTTGTAGTAGTGACCGTGCTGGGAATGAAACTCCACGTAACGATCAATATG
CAGAAACACCAGCTAAACAAAACACAAAGGCAAAAACAAAAGGTGATGCTTTCGTTAAACCTTCAAATATGGTTTCGAT
TAATAATTTAAACAAACAAAAAAACCCACCAAAATTATTCACACTTTCAGTTGCATGTAAAAATCGAAGACATAGTAAT
TACCTTGGAGTAGTCATCAGACAAGATTTCAAAGGCCACCACTAAAAAACAAAAATTAAAACACACACCCAAAACATTT
TAATAGTTTAGAAGCTACACCTTTTCTACATCTACATCAAAGTTTAAGACGACACAATCACAACACTTCTTAAAGAATA
AGTTATACCATGGAGCCAGGTTTATAAGAATTTGTGAGAAGAGACATGCCTGAACATGTTCCACTCAATGGGCCTCATT
TATCAAGCACAAAGGGTTGAGCAATATGACAAAAAATATTATAACGCGTATCTTAATCGTAAAAAATAGACGTTTCTAG
GATACACAATATGTATCAGACAGAGGCTTACTAAGAAACTTCAAGCAAAATGGTGTGCTGTTTCCAATAAAACAAAAAA
AACCTTCACATTTGGATAAAACCCCCCTGTGTCAAATGAAGAAATAAGAATGAGAAGAAATGACCACTGAAAAGGAGGT
AAAAGAAATTCAACAAACGTTCGATACAAATCAGCTTCTTCAAATCAGTTTGTAATTATTCAATAAATAAATAAATAAA
TAATGAGGAAAAATCTGATCTACATTCTAAAAAAAAAAACTACATTCTAATATTGATATAGAAAAGTGCATTGAGATAT
ACAGTAATTTATCACAATATCAATGTTATATTGCAAAGCTCTACAAGCACATGAGTACAAAGACAATCAGCCATACTGA
AACTGTAATCTGTTCAGAATGTTTAGTTTGGTTTGGCCTACAAAGACTTTTACACCTAACTTTACTGAAAAACTGATCA
ATGAAGCCCATTTACTCTTGTGTGTAATGTGCTTTGGCTAGGACATGAAGTGGGTCAGCTTGTAGTTTGAAGCTTTTTA
AATATTCAGCAGAGCGCTGCTCATCCACTACATTAGCTTTACTTATTGAGGAGACCTCATAGCTTCTGTAGTGTAACAG
ATCACCATCACTGAGAGACGGATTATCTCCTAGTAGGTAGAGCTGACTGACCGACACACGCAATCTATACACGCACCAA
GTGTCTCTTGTGTATAAACTCAGTTCCTGATTCAAGTAATCTAGATATAAAACTATGGTTGTTTCTCAATCCTAAGAAC
ACAAAGAACAAACTTGCATTCTCATGAAGACCAGTCTTGCCAGGCAACCTTGAAAGAATGAACTCATAAGGACAGGAGG
ACATAGACATCTCACGCATCAATGTGAGAGTTGAGATTCTGTGTTGCGCAATTGCTCTGTCCAAGCAGAGGACGCTCGA
GTTAGCCCTCACACTCCTGGTTGCTAGCTATCATTAGAACCACTATATAGCCAAAAGTCTGGGGAAGGCACACATATGG
GTGTGATGGTCAGGTGTCCACAAACCTTTTAACATACAGTGTAATGGAGAACCAGCTAAAACCGGTAATGTCCAGTTTT
GGAGAAAATATATTCATGGGCTTTTATCAGCGTTACAGTAGAACATGTTCAGCATTTGTCTAATGCCACATGTCCAAAT
GATCAAGCACTACTGGCAAAGTTGTGATCTAAAGACTTACCATCAGAATCCAGACACCTTTCAAACTTCAGAGACAGCT
GATACGTGTCATAGCACCGGATCCTGGGTTTGTATGTGCCTGTAACACAAAGATGCGAAAGTGTGAATTACCAGACCTT
CTCCAATGACAAATGTATAGCATGAAACAACAAAGTAAGGCCTGCAATAGCCATAACCACGTAGTACACAGTTATAGAA
GGGGGTTATTTATAACCGGCCTATTCGTTGTCACCCAGACGAGGATGGGTTTTTCCTCGCAACTGTCGCCTCTGGCTTG
CTCATTAGGGCATTTAATATATTTATATATATATATATATATATATATATATATATATATATATATATATATATATATA
TATATATATTTCTGTAAAGCTGCTTTGTGACAATGTCCACGGTTAAAAGCGCTATACAAATCAAACTGAATTGAATATC
AACAGCACACACTAGTGTACTAATTAGTATAAAGTGTTACACCTTATTGGCTCCTGATGAACAAACCTGCAGCTAAAAT
ATACTGTCCGTCACGTGACACTTTGAGAGAGGTGCACACAGTGGGCATCTCAAAATCCTGAATGAGTTCAATCCTCCTC
TGAATATCTGTAGAGGAGACACAAGAGAGATTAAAAACAAATATCAAGCGAATACAAAACCCGGAATCATTAACCAACA
CTCACCAACATCTTTCTTTTGTAAAGCTCTCTTCTTTCTGTCTGACAACCACTGCAATAAAGTTAACCATTCAATAAAA
TTAGCACTGAGATCACTTGATCAGCAGCTGACGTGAAATAAAACATCAATTACACAAACAATTTCGGTCTAAAACTAAA
TAAAAAAACTCTGTTAGACTAGCCTAAAGACCTTATATGGTTATTAATGCTATATGGTTATTAAATCGCATTTACGCAG
AAAGAACGAAGTATCCGGATAATGTTAAGTAGACAGCAGTATAACTACCCGAAAGAAAGAGTTCTCTTACCTCTGGCAG
AGACTTTCCATGGCTCAAATTATATATCTTTATATTATTTACACTGGACACCTGCATTTTTTACAGTGGTCAGGCGATC
TTTTTACACATATAAAGAATGATTTCTACAGAAAATCTTCCCGGTTATAAACCCACGTTGGAACCACAACAAGCGCTGG
AGTGTTCACTAAATAAAGTCCGTGTGGAAACTTAGCACTCAGAGCATAGGTTCCTACATCGTTTACAGACGCCACAGAG
GGGTTTCATTATTTGTTCTGGTTTTCAAAACGATGTGCAAATGTTATTTTTGTATAACATTTTGTTTTATATATATATA
TATATATATATATATATATATATATATATATATATATATATATATATATATATATTAAATTCATGAATATATAGGTACA
TGAATAAGTGAATGAATGAATGACACATGTAAGCTTTGAAGAAACAGTCAGAATGGATGATTTTATGAACATACTAAAT
AGTTGTTAGATTGTTAGAAACATCGTAGTAATCTATGCAGCGTAAAATGTTAACAGCCAACCACAGTCGACAACTGGAA
ATAAAAAGTGAATACAAACAAACAAACAAACAATTGAAAAGTAGAAGGATTTCTTTCAGGGGGAAAACTTATACTTATA
TTTTATCTTATGTATGAACATAACGAATGAATTTTGCCAACAGGGAATGCATTACTAAAAAGAAGTAAGGTAGCCGGCG
GCGTCATAGATCCGCGTGACGTCAATACCACGGGGCATGGATACGTTTAACGCGACTGTTGCAACCGTCATTGCGCCAG
CATAGTTTAATGACTCTAAGTGTAGTGACTTATATATAATTTAATATGAAATGTTGTTTTCACTCTTTTGATATAACAT
CATGCAGGAGGAAAAAAAACATGAAAAAACTGAGGCAAACACATGCCAAGAGGAATCATGTTGGCTGGAGTGTTTCGTC
ATTAATAAGGAAATGACGTCAGCCGATCCTACCTGGTCCGCTCCACTGATGACAGAGAGTGTGTGACAGGTGAGAGGAT
TCTCCTGTGCAGTGATGTGTGTGAGGAGCTGCTCTACCTGAGCACAGTCTGTCATGGATGGGACACTAATGCACTAAAA
CTACATATGGATCAAACCTAACTATGGACACCTTGACTGTAAGGTAGGAAGATTTATTACTCATCTACACTTCTCTAAA
CCCTGTGTGATTTAACTCCTCTTTTAAAAAATGTCTGGTTTTCATCTTATACGTTTTTCATTTTGTAAAAAAGTACCAT
ACACATAAAGTTGTAAGCCGGACCCGCATGCAGTGAATCATGCCACATGGAAATTCTTATTATCTAGAGAATTATTATT
TTAAAATGTCATTGAAGATGTCATGGAAATTTTCAGCCTTAAATGAATCATGAATTTTTTATTTAAACTACCTGCTGAA
CTTGTTATCCGTACTGTGTATAATAAACTATAGGCGACTGTCCATTGCTGTTGCTTCAAAGATCAGACACTAATCCCTT
CCATGAGATTATACATATTTTTTCTTTTTTTCTTTAGGTTGTGATACAATCTATCTGCTAGTTATAGTGTTGAAGAAAA
CTATAGCGTATAATATTGATCGGCCATACATTAGGGCATTGTGAAAGCATTACCAATGATTGAACTTTTTACATATTGG
GATTATATAAGGCATAAACAAGCTGTAGCTTGATCATTCATTATATGTATATATGTATGTATATATATATATATATATA
TATATATATATATATATATATATATATATATACAAGCTTAAAAGTAAGTCTTAGGCTGACATTATGCTAGAATCCATGC
TAAAATATGCTCAAATATGGTTAGTAATGTGCTATAGCACTGCTAAGTAAGAAATAAGAGCATGTTATTGACTCATTGA
GGGTTAATTACATTTGTTAGGATATTATATTTTTCAATCTTGGAAACACAACCCTTCCAGACAGTGAAGTCAGTTGAAA
TCAGAGGTGACATATAATCTTACGATGCCTTTGTAAAGCCGATAAGTTTCTTAGCAAGGCGTACATTGTAAATGACTTT
CAGTGGTTGTAATGAACGTCTCTTATCACAGCTTTTGAAGTGTGAAGAAGGCCCACATTTGGAAAGTGGGCGAGGAAGG
CATGGCAGAGTTCTGGCTGATTTCAGTTCCTCTGGACAAAGTCAGTTCACAAGCTTTGGAAAAGCTTAAAAGGGCCACA
GTCAAAGCCAGCCTGGGAAGCTACTTCAGATTCCACATCCCAGAGCTGAAGGTAAGGAGGAGTGGAATTTGCATAATGA
CTAGACTGAGAGAGAGAGAGAGAGAGAGAGAGAGAGAGAGAAAGAGAGAGAAAGAGAGGGAGAGAGAGATCGGGGGAGT
GGGGGGGGGGGGGTGGGGAGGATTTGAGCATGTCAGATTTCATTCTTTGTCAAAGACAAAAGAAATTAATTGAAATATA
ATTCAGTTGAGCACTCGTGTAAGTACATGCAGATGACATGTAGGGTCACAAGTGCATAATGTATTTTGGAGGTCAAGAG
TATTGGGTTGTCTCGCTCATGTTTCTGTCTTTTAGAATAGGCTTGCAAATATAAGATTTTAACAGATATTCATTTAGGG
TAGACTTTTGTAGCACAGTGTTCAACAATTTATGCTGGATTGTTGTGTGTGATGTGAATTGTGTTTCATATGAGAAGAC
TCTCAGTTTCTTTCTCTGAATTTTTGAAACTGAATCTACCTTGTTACACTTAGATGTAACTGAATATTGACTATGGTCA
ACCTTAGCCACAATGTTCACAGATAGGTTACTGTTAAAGCTGCTTATACATTGAGCAGATATACTAAACATCTAAACAC
ACTGTGGATGCTGGTTTTACCAGGTAGGCACACTGGATGTGTTGCTTAGTGTGTCTGATGACCTCTCCAGACTGGACTC
CTACACAGAAGGGTAAGCAAATTCTGCAAATCCAGTTTCAATGTTTTTAAAAGTGACTGCTTTTGTTTTCCACAAGCTA
GTGTGTCATTTTTTGCTTTTCATTTAGGAAGTACAGTCTCAGGTTCATCCTGGTTCACTAATACATATATCTTAAAACA
GTTGTGGGTAATCCAGAGGTTATTCCGTAGGTTATTTCATTCCTCATACACATCCATCTGGCCTCCTTGTGTTGTCTGT
GGGAAAATTCACAAGCAACTGTATCGCAATTATCGTTAGCGGAGACACTCAATCCTGCAGGCTCTTGTTTCAGGTCCTA
CTTCACAATGTTCCGTGCGTCCCTGTGTTGTGGAAACTGAGCTCTGGGTTTTTCCTTCTTTTCTCCATTTCACAACCAG
AGTCCTCTTTATTTCAGTCAAAATCAAGTCCTGGACAGTACTAATCATTTTAGGCGCAGTTTCAGAACCTGAAGTTTCC
AAAAACAAAGCCATTGACCCTAAACGTACCAGGATTGATATTGGGGTTTTTGGGTTGTTTTTTTTTCCTAACCATGTAA
ACACTTGAGGTAAATAAAATGTTTGTCATGCCCTAATTATGTATGAATGATGACTATAAATGCTTGCTTTAAACATCGC
CATAAGACACTCGGACACTTTGTCTCTCATTTACAGTGTAATGCGGAAAACGATTCGGTGTATGGCAGAGCTCATGGAA
CAATCCAGTGACAAGCTCATGGAGAATGCTCTGGCTAATGGAGGAATATCGGTGTATGGTAAGGTCACTTTCAGCTCTT
AGTGCTAAGCTATTGAGAATATTCAGCAGGACGAGATCATTAGCTAAGAGCAGACACAGCAGGTGGCAGTTTCCACTCT
TCTCAGCTTGGCCAGCCCACAGATCCTATTACCTGTGTATATCATAGCATAGTTATTGTGTCACTTAAGTATAAGGATA
GATGTCGATAAGAATTCACATAGAAATCATATTACATTTACATTTATTCATTTAGCAGACGCTTTTATCCAAAGCGACT
TAGAAATGAGGAAATACAAGCAAAATGATATATCAACAATACAAGTAGTGTTACCATACAAGATTTATTATTGAGTTCT
AGAGAAGCAAAGTGCCCTGCATAGTGATGTAAGAGCCAGAGTAATGTATTTTATTTTATTTATTTATTAATGATGTGGG
GGTTGGCAGGTTGGGGTTAGTTAAGTGCTCACAGAAGAGGTGTGTATTACGTTATACATGCTTGATTTCTTTTGAAATT
ATTATTATTATTATTATTATTATTATTATTATTATATTCACATTTCTACATTTCTCACCAGAGCAAAAGGCACATCGTA
AAGTTCCACAGTCGCCACTGAAAATGTATTTCCAAGCCTTGCGGGGTATGTTAACATGTTTTTCAAGCTTGTACATTTA
TATTGTTGTATATACAGTATAATGTGGAGGTGTCAGGACTAACTGCTAACTAGCACGGTGTGTTTTTAATAGTTTTTAA
ACAATTGTGGAGTACATCAAAAAGCCTTTGTTTTTTCTCCATTTCTACGCAGTGCAGATATTATTTGTCTCACATATAA
CATTGTGTCTGATATTTCAGTGGATCTGACTACATATATGACCAAGTTCCAGTGGGACAGAGCCAAATATTCTACTGCC
CTGCCGCTTAAGACACTCACGGATCTTATCTTCAAGGTATACATCCCACACAGACCTCACACGGCAAACGTTAAGAGAA
CTGCACTTTAGCATATTAATATTCATGTGTGCGTATCTGTGTTGGTGGCTGCACGTGTGTGTGTCAGCAAGTGGCCCAG
GTCGAGACGGAGATGAAGTCTCGTAATGCTGCGTACAGTGATGTGAAACTCAGTCTGCGAGCCCTTGAGCAAAAAAACG
AGTAAGTTCTCTTAAGTAGGGAATAAAACATGACGAGGTGTACTGTTTTAGAAAAATAATTAAGGACAGGGTCATGTGA
TGCAGCCTGGCGTTCCTGTTACCACCATGAAGTTGATTATTTTCCAAGTGACATCATGTCCTGAAATGGTTTATTGCTC
TGATAACACGGCAATTTGCCAACAGTTATGTTTTTATTCATTGAAGAATGACATTACACTATGTCCTGATGATTTTATG
ATTTAAAGATTGACATGATTGTTGGTGCCAGACTGGTTGTTCGAGGTATTTCAGACACTGATCCCCTGGGGCTTTTCAT
AGACAAAAGTCCATCATTTATACAAAATGGTACAAAAAACCCCAAAACAAAACAAAACACATCCACTGAGCAACAGATC
TGCAGGCAGAATCATCTTATGGATAAGAGAGGTCAGAAGAGAATGGCCAGGCTGATTCAACCTGACAGAAAGACTGTGG
TAACTCAAATAACCAGTCTTTACAATCGTGGTGAACAGAAAAGCAATTCAGAACACACAACACAATATAGATTATATTG
ATGATATAAAGCAACTCCAACGATGCTTTATATTTTGACTTTATAATATTTTGATTAAATATATTTAATAATATTAAAA
TATATTTAATAATAATTTACTACCATTGAATTTGAAATTCAGTTTCACTTTAGTTCGTTTTTAGTGTGTTTTATTTAGT
TTTGTATTCATTTATATTATTTTATATATTTAAATGTTTGTTTGGAGAACATATTGTGAGTTATTAATGGTTATCAGCA
CTTTACCTAACTGAATGTGAGAAAAGTAAAAGTAAACTGCATAGGAAATTTAAATAAAGTCAATATTGAGTGTTCAGTA
TTAACTGAAAGCAGAAATGAACTCATTTCAGTCAGTTGTTAGGAGGCAGTTTTTATTTATAGGACTCACAGTTTTATTT
TCTGTTAAATGTGATATAATACAATCTAATCTAATAATATGATGACAACCACTGTATATCTGTCGATATTGTTGTCACT
CTTCAGGGGAAGTCTGCACACCAGAGCTTTGACTGGCATTGTGAAAAAAGAGGACTTGGTCCTCAACTCTGAGTATCTC
ACCACTTTAGTGGTTGTGGTGCCCAGGTTAGTGTGTGTTAGTGCTTAGTAGTGTTTAGTCCACAGTCAATAATTACTAT
TTAGCAAATAGAGCATCTGACTCATTTTAGTTTAATCTACTGGTGCTTGTTGATTAAACACAACCCCCTACATTCCGGT
TGTATTATCCCATATTTATAAATGTTTGTTATATATGTTAACTATTTCACTGCAATCAGCTTAATGTTGCACAGCATTG
TATTGCATATACCGTTGCGCATACAGTGCCCTCCACTAATATTGGCTGTGCAAAATTGTCTTTATTTTTTAACCTTTTG
ATCTTTTGTTAAAAAAAATCACAAAAATATTCTACTCTCATGTATATCAAACAATTGCAAACAAAACACAGGTTTATCA
AAAAAAAAAAAAAAAAAAAAAACTTTGTTAAATATGTGTGCAAAAATTATTGGCACCCTTTTAGTCAATACTTTGTGTT
ACCCCCTTTTGCCAAGATAACAGCTCTGAGTCTTCTCCTATAATGCCTGATGAGGTTGGAGAATACATGGCGCGGGATC
TGAGACCGTTCCTCCATACAGAATCTCTCCAGATCCTTCAAATTTCGAGGTTCACGCTGGTGGTCTCTCCTCTTCAGTT
CACCCCACAGGTTTTCTATGGGGTTCAGGTCAGGGGACTGGGATGGCCATGGCAGGACCTTGATTTTGTGGTCAGTAAT
CCATTTTTGTGTTGATTCTGATGTAAGTTTTGGATCATTGTCCTGCTGGAAGATCCAACCACGACACATTTTAAGCTTT
CTGACAGAGGCACTCAGGTTTAATTTAATATCTGTTGATATTTGATAGAGTCCATGATGCCATGTATGCTAACAAAATG
TCCAGGTCCTCTTGCAGAAAAACAGCCCCAAAACATTAAAGAGCCACCACCATATTTAACCATGGGCATGAGGTACTTT
TCCATATGGCTATCTCTGTGTGTGCGCCAAACCCACCTCTGGTGTTTATTGCCAAAAAGCTCTATTTTGGTTTCATCTG
ACCATAGAACCTGATCCCATTTGAAGTTCCAGTAGTGTCTGACAAACTGAAGGCACTTGAGTTTGTTTTGTATGAGAGT
AGAGGCTTTTTTATTGAAACCCTTCCAAACAACTTGTGGTGATGTAGGTGACTTCGGATTGTAGTTTTGGAGACTTTCT
GACCACAAGACACAACTAACTTCTGCAATTCTCCAGTTGTGATCCTTGGAGATTTTTTTGGCTACTCGAACCATCCTCT
TCACAGTGTGTTGAGACAATATAGACACACGTCCAATTCCAGGTTGATTCATAACATTTCCAGTTGACTGGAATTTCTT
AATTATTGCCCAGATGGTGTTAATGGACATTTAATGTTTGTACTATTTCCTTATAGCCACTTCCCATTTTGTGAACCTC
AACAACATTTTGTCGCACATCACAGCTATATTCCTTGGTATTACCCATTGTTATGAATGTCTAAGGGAAATTGGCCTAT
GTGTTACCTCATATTTATACCTCTGTGAAACAGCAAGTCATGGTTGAACATTTTCCTGTTCCTAGTCACCTAGGTGTAC
AATTTTTTTTTTTTTTAAATATCAATGGGAATACACTTCAAATATATTTTTCTCATATGATTTCATAGGGGTGCCAATA
CTTGTGGCACATATATATTTAACAAAGATTTTTTTTGCATAAACCTGTGTTGTGTTTGCAATTGTCTGATATCCATGAC
AGCAGAGTATTTTTTGTGAATTTTTGTTTAACAAAAGATCAAAAGGTTAAACAATAAAGACAATTTTTCACAGCCTGCT
TCGTTCATATTTACCAAGGGTGCCAATATTAGTGGAGGGCACTGTATCTGCACTTAATTCCACATATAATCCATACTTT
TTCTGCCATCTATCCTTTATATCCTTTTTATTATATAGTTTATATTTTTTTCTACTTGTATGCTAGTACAGTAAATTTA
ATTTTTTTTTGTCACCGGACAGTCGTCAAAAGCATTTCACTGCACATCGTACTGTGTGTGGTTGTGTGTGTGGCCAATA
AAATATGAATTAGAATTTGAACTTGAAACCCTTTTTTTTTTTTCTTCTTCTTTTTTACAGGACATGCATTAGGGAGTGG
GAAAACACCTATGAATCCATGTCCCAGTTTGTGGTTCCTCGCTCCAGCAGGTTAGTTCCTGTTATTTTTTCCTGTTTAT
TCTTAGCTCAGCTAACTAATCAGCCAGTCATGACTGCAGTACAGCTCTAGCCATGGGTCAGCAGGTCAAGTTCACCCTA
GTGTAAAGTTACTGATGGAAAGCAAGCATCTCACCTCAGTCTGCTGACTGATATCCATCTCAGTGGCTCTAATTAGCCT
GTTTTACTTCATCCTCATTAAGCAGTCGGCCTCAGAAAATCAGGCGTCTGTTGGTTTGTTGCAACAGCAATGAATAGCA
ATGGTATTGACTTTAAAGATGGTAAAAGAATAAAATAAAATGAAAATAAAAATGATACCATAGTCCATACCTCGTCCTA
CATACTGGTGATGCATCTTTAAAACGTCTTCATCATGTGTCATAGGAAGTTGCTGGAGGACGAGGATGCTGGGATTTTC
ACAGTGACACTCTTCAAGAATGCTGTAAATGAATTCAAAGCCAATGCCAAAAGTCACAAGTAAGTGACCGCACCTTATC
ACACACACTTTTGAAAGTATTCTTAAAACCTCAAACAGTTTGTGGTCCCCAGTAGATTTGCAGTACGAGACTTCAACTT
AGAGGAAGCAGAGTGGCAACAACAGGAGATGAGCCGCCTCAGCATTGATAAGAAAGAACAGTATGTGAGTAACACTTGT
AAATATCTATAGACAGCTACAGGATATACACTCACTGGTCACTTATGCGGCAGCAGCACAATGGACAAAATGCAGGTAC
AGGTCAAGAGCTTCAGTTCATGTTTACATCAAACATCAGAATGTGGAAAAATGTGATCTCAGTTAGTTTGACGTTGGTG
TAGTTGTTGGTGCCAGATGAGCTGGTCTGAGTCTTTCAGTAACTGCTGATCTCCTAGGATTTGCATGCACAAAAGTCTG
TCGATAAAGATGGGTGCAAAAACAAAATACATCCAGCAAGAGTCAGTTTTGTGGGTGGAAATGCCTTGTTGGTGTACGA
GGTCTCATTTGAGTTGACAGGAAGCCTAAGATAACTGAAATAACCACTTTTTACAACCGTGGTGAACAGAAAACCATGT
CAGAATGTGCAACATGCCAAACATTGAGTCAGATGGTCAAGTACAGCAGAAGACCACACTCCAGCAGAAGATTCCACTC
CTGGAGTCTGGCTCACAGAAGATTAGAGAAACATCACCTGGTCTTTTTTCCAGTCTTAAACTGCCTAGTTTCAATGAGT
CTGTGTCCAATGTAGCCTCAGTGTCCTGTTCTTCTCTGACAGGAGAGGAATCTAATGTGGTGTTCTGCTGTTGTAGCCC
TTCTGCCTCAAGGGTTGCCATGTTGTGCTTTCTGACCTGCTTGTCTGCTCACCATGGCTGTAAAGAGTGTTTCTTTTGC
TGTAGCCTTCCTGTCAGCTCAAACCAGTATGTCCATTCTCTTCTGACCTCTCTCAACAATAAGGCATTTCAGCTTGTAG
AACTGCCATTCACTGGCATTTTTTTTTGTTGTTCAAACCAATTCTGTGTAACTATAGATTGTTGTGCATGAAAATCCCA
GGAGATCAGCAGTTTCTGAAAATACTCAAGCTCTTTATGTATCTGCATGTTTTTATTCACTGCACATGATTGGCTGATT
GGATAATTGTATGAATGAGCAGGGATACATGTGTTCCTATTAAAGTGGCCAGTGAGTGTATGTCCGTAGTCTACAAAGA
TTTTTATTTATTTATTTTTTAAAAAGTGATATCAGAATTGTTTTCATCACCAGGGAATATTTGTGCGCTGGCTGAAGGT
GAATTTTAATGAAGCATTTGTGGCCTGGATCCACATTAAGGCCCTCAGAGTGTTTGTTGAGTCAGTCCTCAGGTAAAAT
TTATGATCAGCACTCATGTCATAGGCATACTCATATTTATATTTACCCATAAATATTTTTATATGTGATGTTTGTGTTG
TGGGCCAGGTATGGCTTGCCAGTCAGTTTCCAGGCTCTCCTGCTCCAGCCACAGAAGAAGCAGGTAAAACGGCTACGAG
AGGAGCTCAACTCTGTATTCACACACCTGGACCCCATGGCTGTGGCTGGAAAACAGGATGTGAGTATTTTAGCACCACT
AATCATGATTAACACTTAGCAACAGTTAGCATAATAGTTAGCATAGTTCTGTGAGCATTCTCCACATAGTACAATTGAT
TAAAAAGCAGGTGTAAACAGTCATCCCTGCTCCAGCCTTTCTTTTTTTTTTCTCCTTTTAATGAGTCAAAAAAAAATTT
TAGCTTCTCTTCTTACCAAGAACTGTCCTGAAGACTTTCCTGTGGTGGAAAAACAGGAATAGCACTTGAGAATCCTTCT
ATTAATGCTGAATAAATATCTTCTTGCAGAAAGCTTCACTATATAGACAATTATACCTATACCTTTATTAAATAATTTC
AAATAATTCATTCTTTGGTTAATAAACAGCTGTATGGTGGTATTAAAGTATTAAAATAGATGTTCTTTTTCTCTTTCTA
GGTGGGACTTGACATTGCAGAAGTTAACGTAGGACAGCAGGAATACTACTCCTACATTTATTACCCAATCAGCATTAAC
CTAGTGGACTCCAGCTAGCAGATATGGACTAAAAAAAAACAGACTCATACATCATGCCCATGTGACCCTGGCAAAGATT
TCAAAATGGCAAAACCTACTCCATAGGTGATTTCAGGTTCTTCGTCACCAGAGGACATTCAAGACGAATTTAAAGGAAG
ATTGTAACCAGCAACATAACACACAAGGACTGATGAATTCACTGGCTTGAATGCACACTTACTCACTGTGTAGTCAAGT
TAAAATAAGCTCAAGCTATGATCAGAATTTTTACCCACTCAGAAAAGTGGGAATGTTGTTTTTAACCTACAGGGTGTCC
CAAAATTCTCCATACACAGGGGACTAAGTTTGCCAGCACCATGTCGGTCGTGCCTTCTTCAGTGGAAGTTCGTTGACGT
TCACTTCTCGGTTGGTCTGCAACACTTCCATTCTTTTTGAATTCCTTAGTAAGGTTGGCAACAGTGTCGTGTGTGATAT
GCTTGCCATGTTTCCTTTTAACCCTCTACTGCATAAATTATTACATCTACATCAAAAAATGTTTTTTTAGGGATTTTTA
TTACTTGAATTAGTTAGGGCAGTTGCCGCATGGCAACAATGGTGGAAAGTATCATGTGGTCGAAAATAACACAAAATGT
CGGAGCATAGTGTCTTTTTTCTGTGTAGGCCTGTTTCAATTCATGAATGCACATACTACCGTTCCATTATATCATGTTG
TTGCCATATGGCAACAATTACATTTTACCATTTAACGGAATACTCCAAATACATAAACTTCTTTAAATGACAAAAAATA
AATGTTAACTTCTCACTTAGTACTGCAATTGTTTTCCTTTTAAGTAGTTTTGCATAATATTAGAAAAATGGATAAAATT
CTGATAGCCCTCTGATGCTGACCGTCACCATGCCATGTGATTGCAGAAAAGAACGTGCAAACAGTACTTCATGATCATG
TGACATAGCTTTTTTTTTTTTTTTTTTGCTGTGTCAAAGTTAAAGCCCTCTTTTCCCAGTTACATAGAAAAATAGTAGT
TTTGTATTATTGTCTAGCAAAAAAAAAAAAAAAAAAAAAAAAAAAAAAATGGAGAAAATTAATTGTTGCCATATGGCAA
CACCATGCAGTAAAGGGTTAAAGTCCATCACAACCTTCCATCACAACCGATCCAGCCATGAGAATGATTTGAATAAATA
TGTACTTCTTTTGGCAGAGGCATTCTTAAAGGTTATCTGATATATATATATATATATATATATATATATATATATATAT
ATATATATATATATATATATATATATATATATATATATATATAAACTAAGTATGACACATTTTGGAAGACATTTAGCTA
GAAAGTGTTCATTTCTCCGATGTATGGAAACTTTCGAGACACCCTGTATTCTGTGAATAGCTGGGGTACAATTTGTATT
GCTTATTGTTAAATTATGTAAATAAGTGTAAATAATACCAAATTATTGTACACTATTATACACCATTGTACACTATTAC
GTATGTTTAATTTTTTTGGTGAAGATCCAAATGGTTAATCATGTTATAACTATGATAATGCCTTCTGTTGACCTTTTGA
TCCCTTTCCCAAATTTTCCCACATTAACCATGACTACTCATGAGCCTGATTACATCACAGCATTTCTTCTGTTTCATAG
TATTTTGTTTTGCCCTTTCTTCTACAGGAGAGGAAAACTAGTGGTGATGTCAGAGGGTAGCTCCAACCTCAGGGCTGGC
CCTAAACATAACTGAGCCAGGGGTTCTATTGCAAAAAGAGGGTAAAAAAAAGCTAATAGTCAGTCCCTCCAGATTTTCA
TGATTTTGCGATAGCAGAAGTTGCACACAAAATCAAGCAAACGCTGATATATTCAGAGGAGATTGTAATTTTTCAAAAT
TACCGCAGATTTTCTGCAGATTTTAGCCAAGATGCATCACGACGCGCATTCAGTCAAAGCCCTCTTTGATTCACGTGCG
TCGAACATGAGTGCAGCTATAAAGTCTCATTTACCAACAATATATCACCATGAAAGACCGTGTCTATGCAAGACAATTT
CGCCCAACTGCAATTTCGCCAATTCAAGTAGTTTTCAAAACAAAACAAAAAAATACACACAAAAAAACTCATTTTGAAA
TAAGCCGCAGCAAAACCAAGCGTTATTGGCTGTAACGATCACAAAAAAACAAACAAACTGTGAAATCCTCTATGGACCG
AATAGTTATAATGTAATATAACACGCTTCCAAAATATTTGGTATTTGCCAGCATATCCGAAAACATAACTGTTGATTAA
GAAAAAAAAAAACTGTTCATAAAAGGTTGTAAATAAAACGGGTTGTGAATCATTTATTGTGTTGTACCTCTGCAATCTA
TTCTGTGGTATGCAAACACACATGCAATGCCAACATTGTCCCAGTAATAGGTTTCAACATGTCGAAAAGCAAGTATTCT
TTGAGAGAAGAAAGGAAAAACAGCGCTCTACCATGTGTAACATAGAGAAGATTGGGGCAGGATGTGAGTGCAGATGCTT
GGATTGTGCTTTATTAAGGTGACTCCAACCTTCATAATCATAGTCTATAGTGTGTGTCAATACACAGGAGGGCAGCATT
AAACTAGTACAATCCATATATAATACAGAGGGAAACATTAAACCAAAGAGCAAACAAGAAAATGAGACATATTTATCAA
AGATACAAATATGCACAGTACAACTTTATAACAAGCAAAGACAAACGAATTAAGGGCTAAACACAGAAAAGGTGCACAC
ATTAGAGGAACAAACCAAACAAACGACATGACAGGGGCAGAATCCAAAACACAGACACAAAACACAGGGAAAACACAAA
AAAGCACATGGAGAACAAATAACAAGCACAAGCAGCTCTCATATCCTTAGTGGAAGTCACACCACATGCGGAGAGAGAA
TTCTTGACATACTGCCTATGGTTTTAACAAACTTATGTTGGAACTATTCATGATTAAACTCTTACACAAGATATTTTAT
TCTTCTTATATCGCCACAGTTTGTCAATGCTAATCATTTTTTAATGATATCCTTTCCCCCCTCGCATTACAGCTTTCCC
TTTGACTGTTACAAAACACTGATACTGGAGACTCCTTCCAGAAATGCTAAACAGATGTCTCTTCACAGCCATATCAATT
AATTGCCTGTTTGTGTTTGTTTGTTTGTTTGTTTTTTTAAATCTGTTTATGTAGAGCATTCTCCAATCTCAGTTTAAGT
TGTTATTACTAAAGAAAGAATTGTGTATTAGAATTAGTGCGTTAAAAAAACCCCTGTGATTTGCAACTGCAATTGCAGG
TTATTTTACTGCTGAGCAACTAAACTTTAGAACATGTACCCCAATCTCGAAAAGTGAACTCTTTAAAGTGAACTCTTTA
ATGCGACTTTTGAATTAAGAAATCTAATTTATACACGTATGTGTCTCATCAGTTTCTTTTCTAATTCAACCATACAGGT
ATGTTGCAGTAGCACTGTGTGTCCACTAGAGGGTGGCACTTCATTAAATCTATTGTACTTCAAACTAACCGCAGTTTAA
TAGCTAAACGTTTCCAAATAAATTGAACGTAGTTACTGAATAATTCATGAGTTAATGAATGCCCTGTTTTATGAAGAAA
AACGTTTGTTTGGTTTGTCCTCTAATGTGTACACCTTTTCTGTGTTTAGCCCTTAATTAGTTTGACTATGTTTCTCTGT
TTGTTGCAAAGTCATATTGTGTCTTAATTATTCAGATATTCTTCATAAAAAAAAGTGTCAGTGAGTCTAGAAGTCATGT
TTGCACTGTTAATGTGTATATACTGTATAATAGCTTGTATAGGCATGACTCCTCAATTATATTCATATGGTTCAGACCA
GGGGTGTCCAATCTTATCCAGAAAGGGCCGGTGTGGGTGCAGGTTTTCATTCCAACCAAGCAGGAGCCACACCTGATTC
CACCTGTTTAATCAGTTGATCTTGGCTTTCAATAGACTCAGGTGTGGCTCCTGCTTGGTTGGAATGAAAACCTGCATCC
ACACCAGCCCCTTCTGGATAAGATTGGACACCCCTTGTTTAGAGATTATATTCACTTATATTCACAAGGTTTAGATGAA
AATCTAAGCCTCAAAGAAGTGATCTTGATATAGATATTTTCAGCAGGTATTTCATGATGGAAAAATAGTGAGTTTAAGG
GAAATATTTGACTAGAGGGTTTATATATATATATATATATATATATATATATATATATATATATATATATATATACACA
CACACACACACACATTATATATATATATATATATATATATATATATATATATATATATATATATATATATATATATACA
TATACACACACACACACACACATTATATATATATATATATATATATATATATATATATATATATGAAAAAGAACAGAAT
ACCACAATTTAGCCAATGCAATGGCCTTGTGGGTCAATCTGCTTATTTGTTATTTGTTTTAAAACAAATTCTCATTTTT
TGGGAACTGTGACCTACTCAACACAACAGACTGTGGATAGAATGAACCCTTTGAAATCCTGCCGTATTATTCAGATATT
CTTCATACAACAGGGCAGTCATTAACTCATGAATTATTCAGTAACTATGTTCAATTTATTTGGAAACATGTTTAGTTAT
TAAAATGAGAAACATTCATTTAGACCTGCAGAAATGTGCATGGAGTTTAAGAGGTTGAGTAAGTAAGTAGGTAGGAAAG
TAAACAGACAGACAAACGAACAAACAAACAAATTAATAAAGCGACACATGAGGTTGCATTTTATTATTTTCCATAAGGG
GAACTTAAGCGACTGACTGACAGGAACTCCAAACAGTATAAAGAATAGAGGCAGTGTTTTTTTTTTTTTTAAGCATTTA
CAGCTCAATTGCAGAACATTCTTCCATTCTAGGGGATTTTTCTACTTTTGCTTACTTGGCCATTGGCTTTCATGTTGCA
CTCTGTCTTGAAATACTGACGTGAGTTTCCTTTTATCTCATGTGTTCATCTCCTGCACAGAAACACAGAAAACAACACT
AGTCTACATTCTGTCCCACTTATAGAATAAGTCATGTTGGTAAGAACCCACTAGTCGTCTATCTAAAAGGAATCAGTCA
TCAGAGCTGCCTTAGAAAACCTGCCTTGCATGATGGGCGGCACACCGTGGGCGGCTGCAGGGACTCTGTTATCACAGGT
AGGAAGTTTTTAAAAAGGCACGCAGATGAACTGTGTTAGAAAAACACCAAAGAGGAGAAGGGTGTTGTATCATACAGCT
GCTTCTTACTATAACACTTCAGTGGTGTCAGGAACATTTGGATCCAAAACAGCACTCTTTTGGAAGAGGAAATGGGTGA
ACAGACTACATCACCAGACGGGTACAGTAGCTTATTTATTTATTTATTTAAATTCTCTGTAAAAGACCTAGGTCTCATG
TGCTGTTTTTGTCTTGGGCAGGTTCCGAAAGCTCTTAATTATAATTTTAACACTGCTCTCTTAGATCATCTGATGCAGC
TGGATTACTACATTATAGTTACAGAAAAGTAGCAGAGGTATCAAATTCCTTTAGGATACTTTACTTAAAATGCAGAGAT
CCTGGCAGATGATTGATCAGTTACTGAAATAGCTGTGGAAGTATTAAAAAGCAATATGAAAGCATATCTCACATTGAAC
TGATTCAAGTAGGCAATTAACTAATTCCCCCCAGCTATAAATGCATTTTAACTCTTAGACATCCCTGTTGCACAAACTG
TATGAATGTACAGTACTGTGGAAAAGTTTTAGGCACATGCAAGGAAATGCTGTAGAGCAAAGATGAAATGAAATGTTTC
TACAATTAAAAGAAAACACAGTAAAGAGCAGTAAACAGAAGTAACCGAAACAAAGTCAATATTTGGTGTGACAAAAAAA
TAAAAATACAAATGGTAGTCTCAGGCAGAATTAGTGCAGTTTTATAAAGAAATGAGCTGTAAGTTTTATTGAGCATCTT
GCAGAACCAGACAGGGTTCTTCTGGAGACTTTGACTGTTGCACTTATTTTTGCAGCAAAACCCAGCAGCTTTCATTATG
TTTTTTTTTTTTTTTGTCTGAAAAATGTCTCCCACGTAATATACGTAATATAACAAAATTTGTACAATAAATAAATAAA
TAAATAAATAAATAAATAGGGTGTCTAAAACTTTTGCACAGAATTGTATGTCTTGAAAACAATTATTATTTTTCATGTT
TATATTTTCTGTGAGGTTGATAAACAAGCAAAAGTAAAATATTGATAATGCTAATAATATAACGCGCTGAACGTACTGT
AATATCAGGTCCACATACTGTCTAGAGCCCATTTCCTGCTATACACAGTTTGTCATTACCTCTCTACTCTTTCCATCAA
CAAAAAGGGGCCACTTACTGTTTTTTCATAGCGCCTGTTTTTTTCAGGTGCATGCACGAAAACATATTCACCACTTAAA
TAAAAATATCAAATGTTCAAATAATATGAAGCCAAGTTTTTAATAATAATAAAAAAAAAAAACAGCAAAGATGTCTGTC
ACATGTCTTGTGCACTGCAAAACCGGATAAGTTCATTTAACTTAAAAAATTTGAGAACAGTAATTACCTAAAAAATTTT
AAGTTGATAAGTCAAATACACTTAAATATAACAAGTTTGAGTTAATTTTTTGTTATATTTAAGTGTATTTGCCTTAAAG
AAATTGATTTATCAACTTAAAAATTTTGAGATAATTAGTTTCCTCAAATTTTTTGAGTTAAATGAACTTATCCGGTATT
ACAGTGTGGCATATATAATTAAACATGAAAAAGACAAGCAAAAACATATTCTGTATACTGTATGTACATCCTAGTAATA
AAATATTTCATTTCTTGGCCACATACTGACTCAGAGTGGTTTAGAGCTTAGGATGTCAACTTATTTAAAGTTATTTAAA
CAATAACATTTTTCCATTATAATGAATATAGTATGTTAGCAAAGCATATATGTAGATGCAGTGTGTATTTCTCAGTAAA
CCCAACATGACAATAGGCTCTTCCAGCAATTCCTGATTGTTTACTCTGTTTCCCCATGCAGATTCGAGCAAAGATGATT
ACTGGAATAGGTGTAAATCTTTTATTTTCAATCAGTCAAACGTGAACCAAAGCGATCATATTGCATAGCTGATGCATTT
CTCCGTGTTAATTCATTTTATAGTTTGGATATCGTTGCCAAGTTTAATCAGATGTGATTGATTTACTTAGCGTTTCTGA
TTTCGAGAGTACTGCATCCTGCAGCAAACAAACACACAAACAAAAATAGAGCAACATATGGCCAAAAGTATGTGGACAC
CTGAGTATTGAACGTCCCATTTGAAAACCATGGGAATTAATATTGAGTTATTTCCCCTTTTGCTGTTTAATATCCGCAA
ATCTTTTGGGAAGGCTTTCCACTAGATTTTGGAGCGTGGCTGTGGGAATTTGTGCAAATTCAGTCACAAGAGCAATAGT
GAGGTCATACACTGATGTTGAGCGAGGTGGGTGCAGTCGGTGTTCCAGTTCATCCCAAAGTCTAGTGGGGTTGAGGTCA
GGCCTCTGTGAAGACCACTCGAGTTCTTCCACTCCAATCTTGGTAAACCATGTCTTCATGGAGCTCGCTTTGTACACAG
GAACACTGTTATGCTGGAACACGTCTGGGCCACTTAGTTCCAATGAAAGGAAATTGTAATGTTACAGCATCCATTGTAT
ACGTACATACATGTATGTTCATAGCGGTGTTAAGGTCAGGTATCTGTATACTTTTTGGCCATATAGTGTATGCTTGATT
CTTAAATATGAAGCTGCATTTATTCAGAACTATAGCACAGTGCCCCAACTTTCACTGCTTTACTGGCCAACAAAACACA
TAAATTATCTTCATGCTAGTTTAATTATTTTTATTTATTTATTTATTTTTAAAGCAATCACATGAAAATTACTTGATCA
ATATACCTAGTTTAGAATTTATATGCGAATATAAAACATACACTTGTAATTTGCCCAGCTTGTCTGTGCTTTATTAAAA
CCTCAGTGGCTTATCAAAGCACTCTTTTCATTACAAAGCACCATGCTGTTCGGGATATACAGAAATAAACCTGCATTAC
AGTGGGGTGAGGTAATTCGACAGGTGAGGTCACCGAGTATACATCTGATAAGGTAATTCGACACAGGTGTCTAACATGG
GTGTCTATTCACAGATGTCCTTTTATGTTTATAGGTGGGTTTATGTTTTATGATCATCAGCAGGACCTGAAACAAACTC
ACTGTTTGTATCACTGTTTGTGATACATTTCACTGTTTGTATCACTCCGCTTGTCTGTTTTCGCTACATAAAATGACAG
TTATAGCAATAGTTCCTTAAGTTAAAGTTGTTAGTACACTTGCTACATTCTGTCAGTCAGTGTGTGCATTGAAAACATG
CTGCATTTTATCCAGCTGTGGCTTCTTTGAGAAATATTTTCATTGACGGAGTAAAAATAAACAAAGTATTTGGCCAAAA
TTTTGTCTGTGATGTCAGTTACTCAATATTCATTTCTTGTTTATGGAACTGTTGTATAAAAGCAATATCACACTCACAA
TCATGCTGTTGTACTGAATACCCGCATGGTTGTGATTACCTGTGGTACAGTACAACAGCACTCCTGCCTGTGAGATATT
GCTTAAATGTAATGTAATTGCTCCATTGCGTATGACCAATCTACAGCCCTGAGGTCAAATATCAGATATAATACATGCA
ACTGTTTGGCCTAAATGGTGATATCTACTTCCACAATTATGCCAAATTACAATACAGTATTAGGTATTTACTAACATTC
TAAATTGTTATACATACAGGTTATTTACTTACAGCAATTTTCAAAAAAAAAAAAAAAAAAAAATTCCCTGCAGTTATTT
GAGAGCATTTTATGAATACATTATTCAGAATGAGCAGATAATGTGTTCTAAATACATACGTATACAGATGGGGGTTTGT
TTTTTTAAGAAAGCTTTCCCACACAAGGCATCTAGTCTTGACTAGCGGTGTGCATCTTGCGGAAAAAAAAGTCACACTG
GCGGGAGGTTTGTACTTTCATGCGGTCGAGTGGTCAGGTATGAAAACTTGTGGCTGTGACTAAACAGTCAGATATGTAG
CTCGTGGGACAGAAGGAAGAATGTGATAAGGAAGAAATATGATGAGGACGTAAAAACAAACGTAATAACTGTGTGAGTT
GGATTAAAAAACAGTGATGTAGCAGAGGAACTCTCAGAGCCAGAGTTTACTGTACACACCATACAGACAATGCTGACAT
TTTTGCTTTTGAATGTTTCTTGGGGCATAGTTGTAGGGTTTTAATTCAATAACTTCCCCCCAAAGTTTAGACCATGCCT
ATGCCCAAATACAGACACCGTTTTAGATTTTTGAAGCAATAAATCAGTTTAACACTACTTTATTCCACCCTAAACAAGC
ATCTAATCCTAAATTGCATTAAATCGCATAGTAACTGTTTTACTCCATCTGCTTTCTTTACAGGTCTCAACCTTCGGAT
TATTATAACTATGATGATGAAGACCAAGATTATGATGAATTGTGTGACATTAAAAGCAAAACTAACGTGACATACCAAA
TTTACTCTTTCATATGTGCACTCGGACTACTGGGCAATGTTCTAGTCCTTGTCACATATGCATTTTATAAAAAAGCCAA
GACCATGACAGATATCTATCTAGTAAACGTGGCCGTGGTGGATCTCTTGTTTGTTCTTGCCTTGCCTCTGATCATTTAT
AATGAGCAGTATAACTGGAGCATGGGTACCTGGGCTTGTAAGGTACTACGAGGAAGCTACAGCATCAACCTGTACTGCA
GTTTGCTCTTGCTGGCCTGCATCAGCGGAGACCGCTATATAGCCATCGTTAAAGCAAGGCGTTCGTTTGGATTTCGCTC
CAGAGCCCAGATATACAGTCGTCTCCTCTGCACAATAATATGGCTATTTGCTATTGTATTATCCCTGCCAACATTCATA
TACTCCGATCTAGGACAGGATTATATTAATGGAACTCTAGAAATTGAGTGTAGCTTGACATTTGCGACAAATGGCACAG
CACAGCTGATGAAAATCCTCCTGCCTAGCACGCAGGTGTCTGTGGGTTTTTTCATACCTCTGCTGGTGATGGGCTTCTG
CTACTGCAGCATCATTTACACTCTACTCAGAGCACAAAATTATCAAAGGCACAAGGCACTGCGCGTGGTTCTGGCTGTA
GTTCTTGTGTTCATCCTCTGTCATTTGCCCTATAACGTCACGCTCCTGATCCACACAATTCGGTTGTTCAAGCAGAGAG
ACTGCAATGCAGAACAGAACATCCACTTGGTTTTGTCTGTGACCAGAAGTGTGGCGTATCTCCACTGCTGCCTCAATCC
CATCCTTTACGCCTTCATCGGAGTCAATTTCAGGAACCATTTCTTGCAGATCATTGAGGATTTGTGGTGCTTAGGGAAG
AAATACTTCTCCTCCAGACCATCCTCTCATCAAACTTCAGAACTGTACATTTCTGCACACAAGTCCATCACTGCACCAC
ATAACGAAAATCCCTCCTCATTTACAATGTGAGGTGCAGCATGGAACAGAACATTGAGGCTTTTCTCATTTGTGCAAAT
AAACATGCATTAATGTTTTTATTTGTTGGGTTCAAGTCATACTGAAACTTTGAGGTCACCTGGAATTTGCCAATAGTAC
ATCGAAGTGATTTTAATACATGTATATAGTCACGTCAATTTCATTTCCGAGTTCTCTCTGACTAAGGACAGTCTGAACC
ATGATAACGAGTCTTTATTGGTTACATGTACATTACAGCACAGTGAAATTCTTTTCTTCGCATATCCCAGCATGTTATG
ATGGGGTCAGAGCGCAGGGTCAGCCATGATATGGAGCCCCTGGAGCAGAAAGGGTTCAAGGGCCCAACTCCAAGGGCAG
CTTGGCAGTGCTGGGGCTTGAACCAATGACCTTCCGATCAATAACCCAGAGCCTTAACCGCCACGCCACCAGTGATGGA
CATTGCACTCAGTGGGATACCTGGTCTGAATGTTTTATATGTTTTGAATGAGTTTTTCTTTCGAATTTAAGTGTGATTA
TTATTATTTTTTTTATTACAATAATATGACACTTGCTTTACAGTTTGTTTAAAATGTTATTATTTTCCCATTACTTCAT
TTTTACTCTTCATGTCCTAATATTGTGTAACTGATCTACCAAGGAGAAGACATCATACTGAATCTATACAGCTTTTCAC
CATACAGTCTGGTCACTTAGAAATTTCAAAACGGGAGAAAACTCTCTTTAAAGATTTCATTTTTGACTACAGCACAGGA
GCATCACAGACAATTTAAGTCAGTATCTGACTACAAAAAGATTCAGCGTGTATCCATTTTACTATGGTATGTAAGTACA
CAACAATTTAATCAAAGACAGTCAGACCTTTTTATCCTGGCTCCTTCCTCAACATGATCTCTGCATGAAGACACTCTGG
TTGAGATTAAAATATAGATGGAAACATAAAAACACCTCCTTGTTATAGAGCAGTGTGCACAAGAGCCTTTGTAAATATC
AAAAATGTAAATAAAAACTTGAAATACATTTAAGGTTTCTTAAAGTTGTGATGTCAAAGTGTATGATAAAGTATACGAA
AGAGCAAAAACCATAACAGAATAATCAGAGTATTGTACAGTTCTGTCTACAGAAGATTTACATATGGAGGGAAACATAA
AAACACTTCCGTATTAGAGAGAAGTGTGCACAATCAAGTCTTTGTAAACATCAAAAACAGTCAATAAAAACATGAAATA
CATTTATGGTTTATTAAAGTTCCGGCGTCCAAGTAAAAAAAAAAACCCAAACATTTTAGTCCAGACATGATATTCGTTG
GCTGTTTTAGCCACAGTGACATCCGATGGGTTTTCCTAGTCATCTACACATATTAATTCAAACAATCTCAGTTTTTGCT
CTAGCACTAGGACTATTATGGACTTCTTACTTTGCACATACTTTGTACAACTGTTTTTCCTCATAAAAGTGAACCACAA
TGTCAGTTGAAGGAGGTGAATTATTCAAATTGTATTTGCATTACATTAACATACTCTGTAAATGGTTCATTCTTTAAAC
ATGCCAGCAAACAGCAACAGCGCCAAACAAACATTTGCATTTACCTCGTGCTTTACATTTACGTTCATGGTCAGGATTT
CAGGACACATCATTGATTACACACATTGTTATGGCATTTTTACATGAAAAGTGGATGTGTATACACACACTTAGATTCC
ATAGTCTGTGGGCCTATTTTGTTTATCATAAAGCATCTTGTTTTTTTTGTTCTTGGTTTTTTGTTTTTTAAATATTTAT
TTATTTATTTATTTATTCTGAATTATATATTTGGATCAACGAAATACTCTGTGAATCAAGACTTAACTTGCTTATTTGA
AAGCGAAACGTTATTACACTACAGAGTATAGTACAATATAACTGACCTTGTCAAACACCTGACACTATTCTAATAAGAG
AATTATTATACTGTATTAGAGGGTGAACTTCAGACTATTCAACAATAACATCTGACGCCATCATGTGATATTCAGAAAA
TTAATGAATTCATTTATTGATTTCCTGGGGCAACAGTGCATGGTAAGTATACAAAAGAGCAGAAACCCACAACTAAATA
TTCAGCGTACTGTACACTTCTGTCTACAGAAGATTTGCATATGCAGAGCAACATAAAAACACTTCCTTGTCAGAGAGCA
GTGTGCACAAGCAGTCTTTGTAAATATCACAGAGACAGAGAAGCCACTAACACTCACATGAACTCAACACATGAACAAA
CGTACTATCAACACTAACTACAGCAGATCCTTAGAAGTAAATATAAAAATTAAGATACAATTGGGACCACATATTCACA
GCAAGCACACAAATCCAGTCTGTGAAGATAAACTGGATGTCGCAAGCACATCATGAGAAGCTTTATACTGTATATAAAG
TTATGCTAGAAGACATTTTAAACATAGCTTCCTTAACATCATATGATATTATGTGCATGTTCTTGAGAGATATCTTAAA
ACATTAACACAGCATGTAGAAAACACCATCTTTGCCCATCCTTAAAATGTTATTATTGAACTATTTTCACACATGAATG
TGACAAAGTCAGATGTTTTTCACATTAATGTGTGCATCCATTTAAAAATCCCTTTTTTTGCCATGAGTCATCCATCATA
GATGCATTTTACCTTCCTACATTTTACACTACCTGCACACATACACTGTATGAAATATATCAAGTCATGAGCTCAACAG
GAAGTTGCATAAGATAAACTTGCTGCAGATCACAGGAATCTGACAATTAAGTTCTCTCATACCTTTGTCTTTGTTTTCA
ATGATTTAAAAAAAATATTTATTTATGAGGGCACTTTTTTAAACCACGTTTTGTATATTTGTTCAATTAAAAACCCCTC
AACATTGTTTCTTTTACCTGTGTTAATCATTTAAGAGCAAAATGCAGCCATGGTCTGTAATGATGCAAAAAAAAAGTTG
TTTAAAAAAAGGTATTGTTGCCTGAGATGGGTTAACATATGTTTTAATGGCTTCAAAATTGAAAAAGGTTCATATTTAA
AAAAGAATTACGAGGGCTAAATAGCACTGCAATCTTGCAATCACTTTTAAATATGTCAAACATGGGCAGGGTTTGAATG
CAAATGCAGAGTTTATTGAACAAGGCAGAATAAAAAAAAATCAAATCAAAGTCAAAGTCGATAGACATGCAACGTATCA
GGTGCCGATCAGCAGAGCCATTAAACTAGGCTCAGAACTTACTGGAACAGGGTGTTTACAAACAAACGGTGGGAATGCA
TGCTGGATGAAACACCAATCCATAGTTCAGGGCACTATGCACAGACACTCTGCACACACATTCATTCAAATCTAGGGGG
AATTTAATGTAGCTACTGGCACATTTTTTGGGAGGTGGGATGAAACTGTGAACATGGAGCTCAGGATCAAACCTGGGAG
CTGTGAGGTAATGTCATATCACATCAAACCAGTGACTACAATTCCCATCCTGCACTGCGGCCTTCAAACATTCCCGTCC
TGGACCGCAATTCCCTGAACACTCACATTCATTCTAATCACGCACTCCTGCATCCAATTTACACTCACTATCACACCAC
ACATATAAGAGACTGTTCATTTACTATTGCGAAGTATTACACTCAGTTGCTCAGTCTCTGTCGTTATTCCAAGCCTTAT
CTCGTATTTGCTTTTCTGATTCTTGACTTTGTTTACCCTGTTGATCTCGATTCTCTGCCTTGCCTAGTTTAGCCTGTTT
TCCTGATCATTTGACCCTTGCCTGCCTATGTACATTGATTACTGCCTGATCCTTTGGACTTGTTGTTTTATTAAACTGC
CATACCTCTAGACTAGGCTCATGATCTAGATTTTGGTGGGGCAGGACAACATTAATCGACACTGTGGACCTGAAACAAG
ATTATGGTGAGAGACTAAAACACTTGAGTTATGCTATAGGGCACTAGGTCTAGTGAATTTTCGTTGACAAAGAGTTAAC
AATATTCTGCATTCAGTCTAGCAGCTCGTTTTGAGTGGTTTTAGATACACCTTTCCTGTTTCCAATGTCACACCATTCA
AGACACACGCAGAGAATATCTGTACTAAGATCTGCCATGTTTCAGCAAAGCGTCCAGCCCAACCACAAAATCCACAAAA
ACGCCTATATACATTTTTCTTCTTTTTCTCCGCCTTTATGTGCCATATTGCATGCACATTTCTGATGCACAGATATTAT
CTGCTCCATAAACCCCTTTTCCGATCTCTTTCAATCTCTGCAACATTTCTTGCAATAGAAATGGTTCTGTGTATCATAG
ACAAACTGTATAAACTTTTGTTTTCAGGAAACTGATTAGATTTACTTCTAATGATTTGCTCTAAAACATTATCTTGGTG
GCTGTGGAATATTTTGAATGTAGACCAATTTGCTGTTAAATCGTGATCCTGGTAACCCTATCATTAACTGGCCCTATCA
ATGCTGCTCCTCTGCCAAACACGGGCTTGTGTGAGACTTGCCTGAATGGGTCTCTGTTAGAGCTTGTTGCAGTTCCCGT
TTTTGACTACTAGGTACAATAATAACTCTATGGAGCTAAAAAGGGGCAGTGAGAACACTGCCATATGATTGCGCAACAC
CAAGAAAGGCAAGCATATCAGTGGAACATCTGTTTATATCTGATAAATCGTAACTTTTTTTCAGTAGGAAATTAAAACG
CATGAGGCCATTTTTTTTTACTGAAGATAAAAACGGCTGACATATATGGTTGAGCTCTGCTTCACCTGTGCCTGTGAAT
GAGAAACCACTGATAATAAAGGAATTAACACTGAAACAGAAATCATTAAAGGTTAAAAAAAAAAAAACAAAGTTCATGT
ACCCCAATTTTATATGTTTCTGGGTCCTAGTATATGATGGTAGCAAGATAAAAGACTGAAGGTGGAGTTTTGAGTCGCT
GAGTAGGTTGAGCTAACATTAACCAGGTCAAGTTCAAAGGCACATGAGAGATGGAACATCAGATATCTGATATCTGTGC
TGAATCACAGTATAACAACACAACAATTACAGTGAGTAAAACATAATCTAGGATAACCACACTAAATACCATGCACCGT
TTTCAAGCAGTACTTTCCAGCTACTGCACAATTACTAGGTGAACTGAGGTGAACTGAAGCCCTGGATTTTCTTCAGAAG
TTCCTGCACCCACCCCCTACAACAACAAAAAAGTTAACTAGTTATAAAAACAATAATGGTTATTTGCTGCACTTCTCAT
TCTTTTGATTGAGAGACAGAGCATTCCATATTGTTAATGTTGTTTGTTAGTTATGGTTGTCTTTTTATACCCCCATTGG
ACTAAATTTGTTTTTATTCATTAAGTAAAAAAGGTTTAAAGTAAATAGAGATGCCAGTAACCTCATCTGGGGTCTGAAT
AATGCATTGATTACAGGGATATAAAAATGCAACATTCTTTCACTAATGTTCTGTCTAATACATTGGACATGTCTGATGT
CTTATTTTTAATAACGGTATTTTCCCCAACTGGAGATTGTGAGACGTGATGATTTTCAAGCAGCAGGTACGTTTTGAAG
AAGAATCTTAGGATATTAGATATAGTTTCTATGCAGGAGATTATACAGTATGATAAACATTAGATAAGCAAACTGGTTC
ATTCTCAGGTATCTATTACCTTGGCTTTTTTTGCAATCAAACACCAGATAAATAGTACAAGCACATTTGCGGTGATAAT
AGCACTACAGTTTTCCAGTTCTTTTTGTTCAACCTGTAATTTATTATAAATTCAAATTTCCTGCTTGACTTGACAAATC
GTGATACTGTGTATCAGGACAAGGAAATATGGACTGTGTATCCAGGCAGCTAATGCATTACTCTGTAGTGGCAGGGTTG
CCAGTTCTATGAGCCGCATACGAAAAATGTTAGACATAAAGAATTGCTATGAAACAAGTAGAACAACTCATTGATACAC
TAAATACACTGATGCAGTAAAACATCATATGCATTTACTGTAGTGATGTTGCCTTAAAATGTACATAAGATAAGATGGC
AATCTTCCACTGTTGGGCTGTTCTCCAAGACTCAACTCTCCTCTGCTTAGCTCAATTGTTATTCACTTTGAATAAATGC
ATCAATGTAAATGTCCTTTCTCTTCACAAGATTCACAAGACCGTCCGTTTCTTTGTCAATTCATGTTTTTGTGTAATGG
AATGTAATCTAATGTATTTAGTGCATCAGTGAATTGATCCACTTGTTTCACAGCAATTCATTAGTCTAGCATTGTTCAC
AATAACACAGACAGTTATTGTGATGTCACTTTATTAATATGGAGATATGTTTGGCAATGGATAGAATTTGGGACAGTGG
ATTTTTGGTATCCGGCTCATTCTTAGACTTGTTTTTAGCCTCCTGATTGGCTTTTTTTTTGCACAGACCTGGCAACCCT
GAGACTACAGAGAAATGCATTAGCTGATGCATATACAGTCCATATTTCCTTGTCCTGTCACATAGTATCAAGCTTTGTC
AAAACAAACAAAAAAAAGAATTTATAGTAAATTATAGGTTGAGCCAAAAAGAACTGGAAAACCGTAGTGCTATTATCAC
TGCAAATGTGTTTGAACTATTTCTCTGGTGTTTGCTTGCAAAAAAGCCCAGGTAATGGAAACCTGAGAACAAACCTATT
TCCTTATCTAATGTTTATCATATAGTCTCATGCATAGAGACTATATCTAATATCCTAAGATTTCTCTTCAAAATGAACC
TGCTGCTTGAAAATCATCACTTCTCACAATCTCTAAATGAGGAAGACACTGTGTCTATGACAGTTCTCCACTAGAGGAC
ACTAGAAAGCAATACTTGGTGCACACCCTGCAATCCTGATCATCACAGCAAAGTACTCTCAACGCGAGTGTATTCTGGC
GACTGACATGATTGATACACAGACAGAAACACCATCAAAGTCAAAGTTCACCTCTCTATCCTTTGCCACCATTGGTCCA
CATTATCTGCTCTAAGCCCTTCCATTTTGTGATGGATAATGGGAGTGTTTGGTGTAAAAAGTATCAACTTCACTTTTCA
CTTGTTTAGCAAATATAGTACATCATCCAAGTCTTCTTTTGTATGTCACAGTTGGATGACACCGATGACAACAGTAATG
TTCACTCTCAAATCATTTAGAATAGCACATAAGTACGTAAACTTGAGACATAGCTTATGGTTCACATAATAAAGATGTA
ATAAATTTAATATACCACTTGACACATTCAAATACATTTCAAAACAAAATATGACCTGCAAGATGTACTGTATATCCTT
GTGTACTAATCTACTTGTGCTTTTTTTTTTTTTTGCTAATATTTTCCTCACTGAACACTGAACTACTTGGTTCCCCCTT
TTATTTTCTGCTCTACTGCTCCACTTTGTGATCTGCACGTTGTGTTTCTATGCATGACTGTGGGCTTTAGATTAGTGCT
GCTTTGGAGGTTTTGAGATTTTTTACACCCCGGTTCACCCTCACCCTGTTAAGACTGCCAAGGAACGTCTTCTTTAATT
GAGAAGAAGTTCCAAGTGGACTGTGGAAAACAGCACCATGTTAAAGTTAAAGAGCTGAGGGTCCTCATCTGGCTCCAAA
GCCAGCAGATGTGGAGAAACGCTATGGCCTAATTGTGCTGCTTGGCAGCATGCCTAGTCTGAGCCCTGAAGAAAAAGCT
TTTCATGTCAGGAGAATGTTTTTTTCTTTCTTTCTTTCTTCTGAGCAAATGTCAAATCTGCTCACTTGTTTTTAGGAAA
GAGATGGTGCCAAGGTCTTTTGCTCAACCAACAAATATACACTCGTCGGCTATTTTCCAGCCTCCTACTTCAGTTTACA
TGATCTCATGTAAGGGCTAAATAGTGTGATGAGTCACACATGATGTACAAGTAGTAATGTGAGGTAGGTAGGCTGGAGT
GTAATATTATATATTTATGCAAAGCAACTTACAACTGAGGAAGGATACAACTAAACATGTGAGTTAAGGATCTTTGTTA
TCATGGCAGCTTGGCAGTGCTGGGATTTGAACTCACAGCCTTCTGATCAGTAACCCAAGTGTTAACCACATCCCACCTT
TTTTGTTTTGTTTTGAGGTTGCTTGTTTCTGTGCAGAGGCTTTTTCAAATCTCTGTCAGCTTATGAAGCGGTCTGAGCT
TCATAAGAGCAAATTACCACTGGCACGGCCTGAGCTGGCTGGCATTCAGCTCTGAAACGCAAGCCAGTTAGTCATTCCT
AAATTGAGCATAGTGTCATTTTTTTCAAGAGCAATAATGACTTCTTGGCACTCCGACATGCCCTCACTTGACCACTCTT
ATTAGTGTAAGATCCCATCAGTCTGAGGGCTCTGTGGGACCGAAAGGCGATATGCATACATAAGCAGTCACAGCTTTTG
CAGGTGATGTCAGAGGATGTTTTCTTTGTAGGGATGTGGAAAGTATGGCCGGCATTTCCACAGCCAGTGAGGCAACAGC
CAGGCATGAAGGAATCTCACTATTTCCGCATGGTCTGCGTCCATAAATCCAATTACTGACACTTTAATATGGGGAAATT
GAATTAATGCGGTAACTGGAAAAGCCACTACAAATTCGGCTAACGCGTTCTCTGTTTATTCTGCCTTAAGCCTGTGCTT
GAATATTCTCTTGAGACCTAAACGATGATATATTTCTCCTTACTATTGGAATCACAAGCAATTAACACCTTAACTAATC
AATGTTTCCAAACAGGAAATAGTTTGTGGAAGAAAGTAATATGTATACTAAATACAATATCCTTTGAGTACACAAGTTT
ATAAAGATCTGTACTCAGAGTAATTTGGAAAAGACTGATACTACCGTATGAGTGTGGTTTCACTAGAATATAGTTCAGT
TCAAATTGTAACTGCACAGTCATTTTTGGAAATAGCCAAAAGCCAAAATGATGCAAATCGTTCAAAAATAAGCAGAAAC
CAGGATCAAATTTTGCCAGAATATAGAAAAGATATTGAAAACACAATAAAAAGGATACATTGCTGCCTGGGCTTGTATG
AAGGAAGAATAGTGTAGCAACACAGAAGAGTCTATATAAAGTTTACTCTAAAAGAGGGGTATAAAAAATATAAATCATA
TAAAAGTTACTAAATTAAACTATTGCCATGATAAATGGTGACACTCCAAGTTTCCCACATGTCTGATCTAGAGGTGGAA
TTTGCAGTATTTAAGAATTATGATGTAGAGAAGTTAAGCTATAAATCACTATCACCGAAGCAGTGTTGTTGATTAAATA
ATTGTCTGTAAATTGTCACGGTATCAACAGTGGTGCTTGAAAGTTTGTGAACGCGTTAGAATTTTCTATATATCTGCAT
AATATAACCTCTATGCGAACCTCTAAGATTAGCAGTTAATTTGAAGGTGAAATTAGAGTCAGGTGTTTTCAATCAATGG
GATGACAATCAGGTGTGAGTGAGCTCCCTGTTTTATTTAAAGAACAGAGATCTATCAGTGTGTGATCTTCTCAACACAT
GTTTATAACAAAAACAGCATGTTTGTAACCAATGGTTACAAAAGCATCTCTAAAGGGTTTGGACTCCACCAAACCACAG
TCAGACAGATTGTGTACAAATGGAGGAAATTCAAAACCATTGTGACCCTCCCCAGGAGTGTTCGAACAACAAAGATCAC
TCTAAGAGCAAGACATGAAACAGTTTGCAGGGTCACAAAGGAACCCAGGATAACTTCTAAGCATCTAAAGGCAGCTCTC
ACATTAGCTAATCGTAATGTTCATGAGTCCACCATCAGGAGAACACTGAACAACAATGGTGTGCATGGCAGAATTGCAA
GGAGAAAGCCACTGCTCTCCAAAAAGAACACTGCCTGTCTGTAGTTCAAAGGTCATGTGGATAAGCAAGATGGCTATTG
GAAAAATGTTTTGTGGACCGATGAGACCAAAATAGAACTTTTTGGTTTAAATGAGAAACATTATGTTTTGATAAAGGAA
AACACTGCATTCCAGCATAAGAACCTTATTCCATTTGTGAAACATGTTGGTGGTAGTATTATTATCATATTTTGGGCTT
GTTTTGCTGTATCTGGGTCAGGACGACTTGCCCTCATTGATGGAACAATGAGTTCTGAAGTATACCAGTGTATTCTACA
GGAAAATGTCAGGACATCTGTCCATGAACTGAATTTCAAGAGAACGTGGGTCAGGCAGCAAGTCAATGACCCTAAGCAC
ACAAGACGTTCTACCAAAGAACGTTTAAAGAAGAATAAATTTAATGTTTTGGAATGGTCAAGTCAAAGTCCTGACCTTA
ATCCAATAGAAATGAGGACCTGAAGTAAGAAGTTCATGTGAGGAAACCCACAAACATCCCAGAGCTGAAGCTGATCTAT
ACTGAGGAATGGGCTGAAATTCCTCCAAGCCGACGTGCAGGACTGATCAACTGTTAAAGGAAATGTTTATTTGCAGTTA
TTGCTGCACAAGGGGATCACACCAGATACTGAAAGCAAAGGTTCACATACTTTTGCCACTCACAGATATGTAATATCAG
AACATTTTCCTCAATAAATAAATGACCAAGTATTATATTTTCGTCTCATTTGTTTAATTGGGTTCTCTTCATATACTTT
TTAGGACTTGTGTGAAAATCTGATGTTGTTTTAGGTCATATTTATACAGAAATATATTAAATTCAAAAGTTTCACAAAC
TTTCAAGCACCACTGTATTTGCTGGAAGCCAAAAGCAGTCTTAATGTGTTCTTAGAGGCCAGACAGTGAGCTACAAGGA
GAGCTATTCATCCAAAATGAATCCAGTTGATGATTCACTGGAAAAAGAAAAGAAAAAGCAATGAAAAAAAAGATCATCA
TCATACAGAGCAGTTGTGGGAGAAATGGTGCTCAAACGTTGCCAGTTTTGTCTGGCATCAAACACCTCAGTCATTTTTA
CACTCAAATCAAGAAAAAACTTCTGCCAATGATAAAGTGACCAAAAGAAATTTGGCAGAGTTAAAGACAGTGGATCTTA
AATGGATAAAATGAATCACAGGCTTCTTACCTGACTCTGTACTTCACACTAAGTGCAGACTTCCTGTTGATTTGAGTAT
TTTCTGGTCCCTTGTTGCCGTCTGTAATGTTTTTTCCTGACCAGTCTACTATGGACCCCTTTTCAATCCAACTCAATAC
TGGAAAGGTAATTTTCATATCCGATTTCTATTGTCCTGTCTGCCTGACTGAGAGTGTATGTTCACTTTGCTGCCAATAG
AGGATAGAAATCCAACATCCACCCTGGAATCAGAAGCACAGAGTGTTAGAGAAAACTATGAACATTATAAAACGTTCAT
ATAATTATGAACCACGCTGCTATAATGAAGACTGACAGAACAGCAAAGTAACATAAGGTAGTAACACATTTAATAGCTC
CATCTTATTTGTTAGCACTTTATAGCATTGTATATAAACAATAATAAAAATCCTCACCTATCCTGTTTCCCAGTCTTTA
TCAGTAGTTTGGAGAAGGTTATTATGTGATATGATTCAGTACTTTCTCCATGGCTGCTAGTTTATCTTATAGTTTATAT
TACCACAGAACTATTGGGATTCTCAAATCTGATTGGTTAGAATGTGTTGATTAACTCATTTAGCTGAGGCAAATCGCAG
GTTTATATAAATGTGCTTGTTCTAATATGCTGTCGTTTCTATAGTAACAGCTTACACAGGGACAACAAATAAACAGATT
GTAAACGTGTGTAATCTCTGGTATGTGTGTAAACTTTTTTCTGTGAGGACATGTTTATTTATCATTTTTGGAAGGAGTC
CAGTGTGAGCGACCCTGTAACAGTCACAGGTAAAGCTGTAATTGACAGTTGAAGACGGGAAAAAGACCAAGCGATGTTG
TTTTCAATCTTCAACTATCCAGTTTCCTGAACCTGTACCCAGTATAGCATCAGAATCCTGTTCTAGGTAGACACAAGTG
GAACCCAGTGGGGTCTTCTGCTGTTGTAACCCATCTGCCTCAAGTTGTATAGAGTTTAGTAAAGAGTTTTGTAAAGACT
GGTTATTTGAGTTACCGTAGCCTTCCTGTCAGCTCAAACCAGTCTGGCCATTCTCCTCTGACCTGACTCATCAACAAAA
CTTATAAAAGCGCTGCTCACTGGATGTTTTTTCCACAATTCTTTATAAACCTTAGATACTGTTGTGCATAAAAATCTCA
GAAGATCAACAGTTTCTGAAATACTCAAACCTGGCACCAGCAACCATGCCACATTCAAATTCACTGAGATCACTTATTA
TTCCCCATTCTGATGTTTCTGAAGCTCTTGATCTGTATCTGCATGATTTTATGTGCTACACTGCTGGCGCATGATTGGG
TTACTGGAGTCTGCAGGAAATGAGCAGGGGTATGGGTGTTCTTATTAAGTGGCCAGTGAGTGCACATAAGCAGTTATAA
ATGAAAAGCTAAATGAAAGCGATACAGCATCACCAAACTCAGAATATCACTCCTGTTTATGCTACATATTCAGTGTACA
TTTATGGTATAAAGATGGACTTGATTCAATATGTTTGAGCACTACTGATGAGGAGGTCCATATGAAGAGAGAAAGAAAA
CAACCTGCAGCTGGAGCAGGGTCAACATTTCTTTTTGATCTGACTCGTGTATGTATTTCTGCCTTTGATCACTTGACGC
TTTTATGTAGTGTTCAAAAGAGCTGTTGGAGATTATCCTGTATTGAATAAAATACTATTTTCATTTTAGTCAAAACATT
TCAAGTGGACTATAATGAGCACATGGCTGGTCAGTTTCCTACATTCCTTACATACTTTCTGAGGAGGAAAATATTGTGA
GTATACCTTAATTACAAGGATGAAATATTGGAAAATAATATATTTATACAGTTCTAGATAGCAGAAACAGGAAACTGTT
TGCTTCACCTGGTTATGTAAGATATTGTTGTATGGAACAGCCTTGAATTCTAGATCAGGATCCTGATGGGACAAAGAAA
CATGCTTCTTTGTGTAAATATCAAAATACAATGAATTCAATAACAGGACAAAAACAGCAACAGTGAATATAACCAGCAG
TTGTCTCACCTCCTTCAGTCCCCCATATAAGCTCTACAGCATCAGTAGTGAATATATTGAAAGTATGGGAACAGCAAGG
CCAATTCTATATTTTTCGCTATACTGAACACATTTAGGTTTGAGATCAAAAGACGAATATGAAATGACAGATCAGAATT
TCAGCTTTAATTTCCTACTATTTACATCGAGATGTGTTAGACATCTTAGAACATGGCACCTTTTGACTGAACCCAGCCA
TTTTTTCAAATGAGCATAATATTGGAATTCTTTGACTGATTGGTGTTTCTTGCACTCAGGTGTGCCCTGTTAGATTGAT
TGTTTAAAGAATTAATAGCTCTGAATGCCCACTCTTGGTTTGAGCCCTAGGTTTCACCTGTGAAGACTGCATTTCTTGT
TAAAAAGGATAAACCGACAGGAAGACCAGAGAGCTGTCTGTGGGAGAAAAGCAATCCATTTTGAAGCTGAGAAAAACGG
GAAAATCAATCAGAGCGTGGGTATGGCAATACAACAATTTGGAATATCCTGAAAAAGAAAGAAAACAGAAAGAATATGT
CTGGTGTACTAACAACCAGACATGGAACAGGTTCGCCAAGGAAAACAACAGCAGTTGATGACAAACAAAAACCTAAAAA
CAACAGTTAGTGACATCACCAACAACCTTCTCAGGGCAGGGGTGAAGGTATCACAATCTACCGTTCGAAGCAAACCTCA
AGTACATAAATATAGAGGCCATACCACAAGACGCAAAGCACTCATCAGCAGTAAGAATCAGAAATCCAGAATGGAATTG
GCAAAGAAATATAGACATGAGCCACAGAATTTCTGGAACCAAGATTACCCTCTACCAAAATGATGGAAAGGCCAAATTG
TGGAAAAAGAAAGGATCTGCTCATGATCCAAAACACAGAAGTTCATCCGTCAAGCATGGTGGAGGTAGTGTCATGGCTT
GGGCTTGTATGGCTACTTCTGGAATGGACTCACTAATCTTTATTGATGATGTAACACATGATAGTTGCAGCTGAATGAA
TTTAGAAGTCTACAGAAACATTCTGTCTGCCACTTTACAGAGAAATGCATCCAATATAATTGGGAGGAACTTCATCATG
TAGCAAGAATATGACCCAAAACACACTGTCAACACAACAAAGAACTTCATCAGGGAAAAAATTGGAAAGTTTTAGACTG
GACAAATCAATCACCAGACCTTAATCCAGCTGAGCAGCATTTCACCTCCTGAAAAAGACACTGAAAGGGAGAACCCCCC
GAAACAAACAACAATGAAAAAAGCTGCAGTACAAGCCTGGAAAAGCAAGACAAAAGAAAAATGCAACAGTCGGATGATG
TCATTGGGTCACCGGATTGATGCAGTTATTGAAAGCAAGGGATATGCAACCAAATATTAAGTCTTATTTACTTTAATTT
ACTTTATGGCTGTCTGTTCCTATACTTTTGCTCACCTAAAAAAAGTTGTTTAATACATCTAGATGTAAATATGCGTAAA
TGTAAGCTGAAATGCTGATCTATCGTCCCATATTCAGAATACAATTGCTGTTCCAATACTGTACTGGGGACTGTAGTAG
AGCTGCTTTATGCCATAACATCAGACAATCCTGGCAAACTGACAACTGCAGCCTGCCAATGATGTCCCTATTTTTCTTG
TCACCATATTTGAGACATTTATCCTGTACTCGCTAACATCATCTTTAAATGAAGGGCTTTTTAAACGTGACCTGACCGG
GTATGGCACCAACAGGACCTCATCAACTCTTTCTAACAAGGAAATCTAAAAAGGAAAAAAAATAAAAAATTACATATAA
TTGTTCAAATGGTGACACGTTTTGTAGGGAGACATTTATTTAACAATGCCAACACTTTGTAACAGCCAGTTTTCCACCA
CAGGAAAGTATTCAGGACAGAGGACTTCCTCTGTTTCTTAGTAACATGACAAGCTGCCATTTTTGTCTTTTGGCAAGAC
AAAGAAAAAAAAAAGAAGCTGGTTAGTGTTAGTGGGAAAAGAAACTAACTTGTCTTGTGAAATTTCTGCAAATGTCGTG
CAGACATGATTAAAAACTGATTTTAAAAAAGTATGACATCATTCTTTAGTTAATAAAAAAAAGTGGGGCGTAAGATGAA
TAAAAGACTTGTATGTGATTATAGGAAAATTATCAAGTTTGGGTAGTAACAGTAACGTCGCTTTGTGTTCAACCCACCA
CCTTTGATTATCAAATTACAACAGAACAGCCTGTTGTGTTTAATTCCTTGCACAACACATTTCTTTAGCCCTTTCATGC
ATGAATTATGAAATCCTTATCAAAGATTTTTTTTTCTGTGTTTTTACTCTTCTTTAGGCATAACATTTTTTTTAACCTT
CATTTTACTTTTACATACATTTTTCAATAAGTTTGTGAAGTGTCCACTCCAGTGGACTGCATGCGTTCAAAGAATTACT
CCAGTGGCAGTTATGCAGTTATTCTATTGAAATCCTTGCAATAGCCAGAAAATGCCTTTTGCATAGCTGTTCACTGTAG
TGACCACTATGCATGAAAGGGCTAATTACACAACCTATAATTGTAGTTTGTCCAGAAAGTTCTCCCTCAGTATAACTGT
AACAGGCAGATTCACAACACACTTTTTTTTTTTTTTTGCAAAAGCATTGCAAAAGAAAGTGTGAAGAAAGTTGTCTACA
TGTCTACAATAGTGAAATAGTACATTTGAACTTGTTCTTTTACATACTGTGTAACACTGAAATCAAAGTGAGTAGGTAA
GTAAGTAAATTTTATTGATATAGCACATTTAAACATAGCAAAGCTGACCGAAGTGCTGAACAGAGTAATAAAAAGTTCA
ATAGAAAACAGAATAAAACCAAATAGAGACAGACAATAAACAATAGTAAAAACTAGATTTAAACGCCTGGGAGAAGAGA
TACACTTTCAGGCTCTTTTTAAAAATGATAATATAAAGTGCAAGACGGATATCTATTGGCAATTGATTCCATAAACTAG
GAGCAGCAACTGAAAAAGCTCTATCCCCATTAGTTTTTAAACAGCATCGAAGGACATGCAAAAGAAACCTATCAGAAGA
TCTTAAAAATCTGTTAGATGAATGTGGTGTAAGAAGATCTTTGAGATAAGATGGAACGTGATCATTAGGAGTTTTAAAG
ACAAACAACAGTATCTTAAACTGGATCCTAAAATGGACCGGGAGCCAATGGAGAGAGGATAAAACTGGGGTGACGTGAT
AAAATTTCTTTGCTTTGGTCAACAGCCTTACAACTACATTCTGAACTATCTGGACACGAACAAGAGATGAATGAGGAAG
ACCCAAGTACAATGAATTACAATAATCTAAGCGCGACGTGATGAAAGCTTCTCCTTCTCCAAATCTTGGAAAAAGAAAA
ATGTCTTAAGTTTAGAAATAATCTGTAATTGGTAAAAACTATTCTTAACGACTGAATTTGTTTGCATGGTTAAGCATAA
TTCTGAGTCCAGAATGATACCAAGGGTCCTAACCTGGGAAGAAATTGAGGGGAAGTGATTACGAAGCTCATTAATGAGA
CCATCTCTCAATCTCGGGGGACCAAAAACAATTACTTTGATTTTGTCTCCATTAAGATGGAGAAAGTTATTCGTTAACC
ATTTTTTTTTTATATCGTCGAGCTATTCAAAGGAATACCTCCATATTAGAGATCACCATGGTCATTTACTTGAAACTCC
CTTATAATGGATGTCCACTTCCGTCCAAGCATTTTTAAGATATGCAGGCTGTATATTGTTCAAATCTACAACTGTTGCA
CTCTAACAACAAGTGTTTTGCTGAGACAAAGAAAGTCTTATCAAACATGTTCTTATGAGGTTTTATCCAACGTTTCAAC
ACTGGAGCAATACAGTAAATTGTAATTCCAGTTATGTTCGCTTTTGTGAACTGAAGATTTTGTGGTGTCCACATTGACT
CAGGAGGAGACTGATAGTTGGTAACACAAACAACAAATTCACCCATTTAAAAAGTTGCTCCATATCTAAAGGGACCAAA
TTATATAGATTCAGATTTCAACTGACTAGAGAATTTAGGGATGATGGGGATTGCAAAAATACATTTTGCAAAACTTTTA
CCGACAGTCCTAACAACCGCCCATTGAAAAAAAAAAATTCCTTTGTAATAACATTTATGGTAGATTGAGATTAGGTTTA
AAATGCCTGGATTTGCCAAAATCTTTCATTTCAATGTCTTCCACTGTACTTGATTAGATATACGTAAATGGTATTGGAA
GTTGAGAGTTGTAAAAAAAACCTAAAACCATTTTTATGTCAAGTGTGTTCATTTTATTATTGTTGAGAGGCATACAATA
CAGTGCAAACAATCTTTGGCAGAAATACAATACAAAATATCAGGAAATCATTCTGACCCCTGGGTTCAGTTTGTTCAGT
CGTGCAGGGCAGTGCATTGCATTGCATATGGGCAGTTTGGGGCAGAGGTCAGAGTCTGGGGTAATAGTGTTGAATGAGA
ACTGAAATTAGTCTGGAGCATGGGAACACAGAGAGCACAGAGGAACAGCAAGCCCTCTTCGTTAAGTTGCGGGGAGGCA
GAATAAAGAAAGCAAGCAGATACACAATAACAAACAAAAAATAATACTACAATTTTGCTGTTCGCTAGAAACACAATTA
CCCAACACTACATTCCAAGTCTTACAACCTGCAAAATATACCACATGCTGGCCAATCAGAGACCAAGACATACCCTGTG
AGTAACTGAACTGTTAATGTGCCTGTTAGTAAATTTGGGATTTTCGGTTATTCTTATGGCTTCCACAGTATTATTCTTC
TGTTTCACATAAAAACATTGCCTCTCTTCTATTTCATATGGCTTTAATTTGAGCAAAATTAAGGTCAGAGTGTGTCACA
TTCTCTAACATGACGTCAGCGCTGTTCACATGCCTTCTACTAATTCCAGAGAAAAAACCTTCAGCCAAATGTTCTGACT
ATATACAGGCAAGCCACAGAGAGAGGGAAATGAGCAAAGACTGGAAGTCACGGGTTACCTTATATAAGGCTATTTTTGA
GTTGGGTGAGTAGAGGGGGTGAAAAATAGACAGGGAGTGTTGATCTACATGCCATCAGGTCTCTATACTCTAACATAAT
CCACTACATCTATAAATAAAATAAACAAAGGAAGGGCAGTGAATGACAGTGAAATGGAGCAGACCCTTACATCGCAATA
AAGAATGATCCAAGAGTAATGTACAGCCAATTCCTCCAGGAAATGACCAAAAAAAAACTGCACAGAGGAAATCATGCTG
ACATGAGCATGAAATCTGTGCAGCACTCTAATGAGGCAATGCCCTTCTTCAACACTGTGGTGAACCTGTTCAAACAGAG
ATGGGACTCGCTGGCAGTAAACCTTTCCGAAACAGGCTGGAAATACTGCACTGGTGAGCAAGATGTCTACAGACCAATG
TGTTTAACTGAAACTAACATTGCGAGATCCTGATGTAACACTATCTAGCACAAAGGCCTATTTACCTCAGCTACTACAC
TTCTGCCCCTGTGAAATGTTTAGTGTCAGGGAAAAACAAGCAATTATGAAAAGCACCAGATGTTAACCAGTTGCTACTA
GAACGAAACATTTGGTGATCAGTAGACTTTCTTCAATTACAAATATATTTTTCAATATATTCACATTATCTTCATATAC
AAGAGATTGATACAAAGGTGGATGCATGTGTAAAGTTATATACTCATTAAATGATAAGAAAGCACCATAAAAGTTTAGT
AAAAGCTGGAGTAACTCTAGTATTTTTTTTCCTATAAAATGTCTTTTGTATAATTATGAAACCAGGAACACCCTTGGAA
GGCACATACTGAGTGTGCATAACATTTTGCATACTGTGTAAAAACATTGTAGAAAGAAAAAAAAAGTAGAAAGCAATAC
CTATATATGTATTAATGTTGGGGAAGTAGCACCATTTGCCATCTCTGACCTGAGAACGCTTTTTAGAGACTATGTGACT
GATAACGGATTAGTTCAAGCTCGATTTGTAATGTAATCCTTTCTCTTCAGTGCACACGATGGGGCAGGAAGGGTCAGGC
CAACACATCCGGTGGTCTCTAAAGGCCTGTGGTCCCTTTGGTCAGGCCTGATAGAGGAAGAGATGAAGAAAACATCCTC
TAGGCATTCATCTGTTCATCCATTGATTCATCTGTTATTTTAAAAGTGGATAATGTGGCAACATGGGCAGCTCATGGCA
TGCCTGGAGATATGGGGTTAAAAAACAACAAAACGAAATAAAAACAGTCAGGCATGTAGATGCGGCAGGTCGCATCGGT
TAAGTCTCGTCTTTGAATGCTTCGGTGTTCCTGAGGTTATACGTGATGTTCTTCGGCCTGCTTTTTCGATGGCTGTTCG
AGGCACACAGGACAGCAAACACCTTTCAGTGTCTCAGGCTTTGGACATGATGTTTGCGGACACTTCTCCACAAAACATG
TCACCTGGCCCTCCTAATGCACACAGGAGAATTCAGAAAAAATTAGAGGAGAGGAAGTGAGGGGAGGAGGGGGGAAAAA
AAAAATTCAGTCATCAAACTCCACTGCGTGCTTTAGTGAGACAAGAGTTATATTCGGCATTTTTACAGGCAAGTGAAGC
TGAACAAAACCACTGGTTGTTTTTTGCGATAAGACATCAAAGCTTTTTTGGGGAAAAGCAGTAAGGGAAAAGGTTAAAA
TTCGGTTAGCCACCATTTGAAAAGAATGTCACTTGGCACATGAGTGAAGGGCTGGGAAGGCAGTGTGGCACCATTAAAT
CCTCTCTGGGCACGATTGATAACAGCAGAAATTAGTGTGTTAGCCAGAGAGACACACAATACCCAAGACCCCCACTCAC
AGAGCTACTGAAATAACACAGATGTGAGGTTGGCGTGAGTATGGGCGAGACAAAGGCTTGATGGCGTAGAGTGACATTT
TGTTAAGCCACTCTGAAAGAACAGGCTCTATACGCACTCCTCATTTATTACCTCTGCCTTTTTGTCAATTTTCAAATAG
CAGGTAGTACCATGCAATGACATCAGTTGTTTGTGGGGAAGAAAGTCAAATCAAAATAACCACATATGTGTGATTTAGT
TCCTTTGTCTTCTTTCCATGTTGCACACAGCCAGTTTAACCCACTACACTCGCTTCCTGATGTTAACTGAACACAGATT
CAGCGGTGAATTTTGAAAGGACACAAAGGGATCAACAGTTTCACCACAGCACTGTACACTTTTCCCTTGAATCTGAAAG
TGTTCACACATTTCTTTTATATATATATTAGCAGCTTTGACAGCTGAGCCAACTATAATTCAAATCCCAGGTATACACT
ACCAGTCAAAAGTTTGGAGACACTTGACTGAAATGTTTCTCATGATCTTAAAAACTTTTTGATCTGAAGGTGTGTGCCG
ACGTATTCATTACTTTCATTAGAAAACTAACATTTTATTTACAATTTTTATTATTTTTTTTAAATGGATAACTTAATGG
ATGAGTGTATTATTCTGAAAAGCAGCCAATAAGTGTGGAGCGTAGGTGGGAACTCCTTTAATACTGTTTAAAAAGCATC
TCCGAGCGATTCCTCAAGAAATCGGTTGAGAAAATGCCAAGAATACATTTCTGGAAATTCTAGGCAAAAAGGAGGTCTA
CTTTGAAGATGATAAAATATGAAATTATTAAAAACATTTATTTTGGATTTGGAACATAATTCCCATAGTTTCATTTGTG
TTACTACAGAGTTTTGATGACTTTATTATTATTCTAAAATGTAGGAAAAAAAATAAATAAAGAATGAGTATGTCTAAGC
TTTTGACCGCTCGCGTATATTAATGCACTCGTTCTAAGAACTGAACATTTATAATAACAGTTCATTCACAGGGACTTGT
ATGGACACTCCACATAATCTAAGCCAAAGCATAAACAGATTAAAAACCACGTTGTTATTTAACAGAAAACAAAAAGTAT
AATCGTTGATGTGGTGAAGTTTTCTGTTACGGAGATGTTTACTTAACGTTTACGGAAGGAGTCTCTAATGTGAGGGCTT
TGTAAGAGTCAGGACTTTGAGCTTTATCTTGGTAACATGACAAGCTGCATTGCCTTATAAACTTCAAGAGAGGCTGGTG
AAGGAACGACTCTTTATAGCTATTACAAAGTAAGTCATAACAGGAACTAACCTGTTTCACAGAAGTTCTACAACATTAA
ATGTGACTGTTGAACTGTATGACATGTCATTCATTAATAGATATAAACTTGTAAGTGGTGGCAAACTGTTGTGGTAGAA
CAGGAATAACATTTTACAGGACATGCTATTATAGGAAAATAATCCACTTCTAGGTGGTAACATATCGCTGGCTGCAATC
CTGTTGTTGTTTACTATTCCTTTTCCGGTTACAACATGCCCTATTGTGCTTTATTCCTTATGTAATTTTCCTGCAGTTG
AGCACAACACCTAGTGCAGACTATATTTGATCTCCTATTTTTCATTAGCTCCAACAGTGGATTAAATGCCATGTAAACA
GTGACACTCTGCCCTTTAAAAAGGTGACTGGCTCTATACAGGAATATTTTATTAGCTGCCTTGTTGCCAGGACATGGAA
ACTACATACAGCTAATTCTATTATATTCCAAAATTTACATGACTGGAATATTAGTTCGATTCACAATTTTATAATGGAG
GTAGTGTGATGTTACAGTGTGATTTTATAGTGATTCAATAAACAGTGTTTCACAGTGGCCTTTAAAAAGGTGTCATATG
ATAAAGAATGGTATATTAAATTATGTATTTTTGATACTAGGCGCTGTTAAGGAACCTCCAGTCCACAGGACTGCTTGAA
TACATGGACGTGGTATACGTACTCTGCACTCGCATGTGGTGCAGGGGTCTTTCTTCCAGGCCTCTCTGTTCCCCCGCTG
TCTTCCCTCTTCATCAGTGCAGTCTGTCTTACTCAGACGGACTTCAAGTCTTTTTATCTACAGGACACATGATGTGAGG
GAGTACAAGTCATAACCTTTTAGCGCCTCTGCCTTAATCAGTGCTGGTCACATTAAAAACTGGAAAAATTAAGCCTTCA
TTAGTAATGCAGCAAAGCCATCTGTAAACCATATGCTTTAACTCAACAGACGACCAGCACAGTCAACATATATCTCTAT
GTACAGTACTGTGCAAATGTTTTAGGCACCCTATTTTTTTTTTTTTTTTTTGCACCAACTTTGTTATAGATTTTTTTAT
TTTATGACTTCTACATTATTGAGTCAGTACAAAAACATTTTAGATTCCCAAACATTAGTTTTCTAGCACAAAATTAAAT
TTTTACACAAAAGTGTTTGCATGTCAGTAAAGAAAGCAGCATATTATGTAAGAGACACTTTTCAGACATAAAACATAAT
GAAGGCTGCTGGGTTTTGCTGCAAAGATAAGAAGCAAGTGTGACAGTCAAAGTCTCCAGAAGAACCGTAATGCAAGATG
CTCAATAAAACTTACAGCTCATTTCCTTATAAAACTGCACTAACTGTACCCAAGACTACTGTTTTTATTTTTTTTTTGT
CACACCAAATATTGACTTTGCTTCATTTACTTCTGTTTACTGCTCTTTACTGTATTTCACATTTAATTTCATTATTTTG
AAGGCATCTTTGCTCTACAGTATTTCTTCACATGTGCCTAAAACATACTGCAGAGTACTGTATGTTCTTGATAATAAGG
CTTAAAATAAGAATCATGTTTCTGAAGTTCAAGGCTATATAATCCATTCAGTCTCTCGCTTTGCTGATGCCTTAATTAA
AGCCATGTGTTTGAAATGTAGATTCGCCTACAGCACTGAAACTCTTAAAATGTCCAAATGTGCAGGGCTATCTGATCCT
GATCCTGTTTCTGTTCAAACAGTGCCAACCCATCTCATCAACTCTCTAGAGCAGGGGTGCAGTCCTGCAGAGCTGGAGA
GCAGAGAAGTTGAGTAATTTTCCTGCTCTAATAAACATGGTAATTGACTGGTTTTCCAGGAATGAAACTGGCACCCTGC
TTCAGAGCTATTCTGAAATAATGCAGAATTTGTGTAGTCTTCAGTACAAAGCTCGTCTTATGCCAGGACATCTGCCTGG
TGCTGGATCTCTTTACAAATGAGATATGTGAATTGTGGAAACTGTTCCAAAATTTCTGCATATCCTTGCACAATAGATC
TATTAATCCATTGCCCTTCAATTAGTCTGCTAATGCTTTTGGATTTGAGGTTTCACCACAGAGAGATTTAATAAGATTA
TGCATATTTTACAGGCGATTATTATTATGATGCAAAAATATAATACAATTCTACTTTTTTTGTATGGCTTCGGCATTTG
CAGAGGAAAAACGACCATAGACGTATTACGAAGGTGGTTGTTTTGCTGAAAGTATACCAATGCCTTTACTCCTCTGCTG
CATCATTAATGCGTTTAAAGATTTACAAGTCACAGTTAAAGTACAACTGCCCCATATTGTTCAGAACATGACACCTATG
TGGAACTTTTCTCTGTTTAAAAACCCTTTTCATCTTTAACCCAGAGTCCAGTCTCACCTGCTTTCGTAAACTAGTGATC
GTCTTCTGCATGTCCATAACAAAGTCCTGGAAGTCATTTACTGGCGGTTCAGTGTTTGACTTTGAGGAAAGAGTTGCAT
TTATGATGGTTCTGTCATCATCAATATGGCTGAAAAACAAAATGGTATAATAAATTCATTTTTAACTATATTTTGCTAT
AGGTCGTATAGGCTAGATTTCAGAAAGCCTACGCATTTATGTTTAATAACATTTCTAAAACTTTATGTAATCAGGATAA
AAGTTTCAAAAGAAATTTAAGCATGAGACTGACCTGTGATCATCCTGCAACTTTCTAGAAGGATTCTCGTCTACGTAGC
TGTGCTCCACTGACCGGCGGCCTCTGAAGTGATAGGACAGGGCATTGAACTGACCTTTGGTGCGGCAGTCTGTGGATTT
GAGCATTATTGCACATCACTGACAGTAGAAAGAATACAATGCTGCTTTCATGCAGCAACAATACATATAGTGTGAAATC
TGCAAGTAGTGAAAAATAAAGCCCTCCAGAATCATTGGCACCAGTCATAAAACATTTACATTTACTGCATTTGGCAGAT
GCCTTTATACATTACAGATACGCTTTGAAGTCTCTATAAATAAATACATCCTGATACTGGTTCACTTGGTCCCAGACTA
AAAATACCATCAGTCAAAAAACTCTGTTGGGGAGGTATAATAAAGAAAGAAAAGCACACAGACTGCAGAATTTTAAACA
TTTAAAGTGCTAATTTAAGTACTTTAGGAAGAAGTAGGTCTTTAGACATCGTTTGAAGACAGCCAGTGACTCAGCTGTT
CGGACATCTAGGGGAAGTTCATTCCACCACCTAGGTGCCAGAACAGTGAAGAGTCTTGATGCATGCCTTCCTTGTACCC
TGAGAGATGGTGGGACCAGTCGAGTGGTGCCAGAGGATCGGAGAAAGTGTGGTGCAGTGCAGGGTGTGATAAGTGCTTT
GAGGTAAGGGGTTGCTGGTCCACAGAAATGATCAAAACGACTGTATAAAATAAACATTAAACACAATAATTTAAAAAAA
ATCACTTAAACAATAGGAAAGACTGTTCTAAAATTGAACTCTTTGTTCTAACAGTCTGACAGACAGGCCTGAAAAGATC
AATCCCAACCATTCATCTTAAATTCCGCAAGAATAGGAATAAATATATATACAAAATGTTTTTTTTTTTTTGATGTTCA
CTTTTCAAATCATATATAATTAAACTTAATTAAACATAAAAGATGCTTCTCAATCTGGTTGACTTTCATAACACCCATA
AGATTATACTTCTGTGTCCATTCATTCAAAAGAAAGCAAATGATTACTGCCTAAGCCTGAGATAATGACTCAGCTGATT
CCAGCACCAATTAAATACCTCAATGGATCATAACACATGAATGATTTTGTAAATGTTTTCTTTCTTGGCTCACTATTCA
TGCTCGATGGCATTTCTTTGCTAGGCCTAAGCACTCCAGGTCCCAAAACATCTGCAACTGCTCACATTTAAAAATAATG
CATGTTTAACTTAGTCAAGACTGTAGAAAGAACAATACATACATATAAAAATGCCTACCTGTACACAGAGGTGGGTAGT
AACGTGCTAGATTTACTCCGGTACATTTACTTGAGTAACTTTTTAAAAAAAATCTTGTAACTTGTTATCTAGTAGCCAG
TAACTTGCTACTTGAGTAGTCTTCTCATTGGATACTTTATTACTCCTAGTTCGCACTTATATAGCGCTTTTTTAACCTT
AGCAGTTCCAAAGCTGTGTCTCATTCACCCATTCACACACCAATGGAAGCAGAGCTGCCATGCAAGGCGCTAACTTGCC
ATCGGGAGCAACTTATGGTTCAGTGTCTTGCCCAAGGACACTTCGGCATGTGGAGTCATGTGGGCCGGGAACCGAACCG
CCAACCCTACGATTAGTGGACAACCCGCTCTACCACCGGAACCACAGCCGCCCTCTTACTCAAGCAATGATTAACATTA
CTACTTTTACTGATATTGAGTAATTATTTTTTTTTTATACGTAGTTTTACTTGCACTTGAGTAATTATTTTCGTCTACT
CTACCCACCTCTGACTGTATAATGTAAGCAATACATCAAGGTTTCTAGAGTATAGTTCATGTGAAACAAGCAATTTAAA
AGAAAGAACTGGATCGCACAGGAACCCTTATGACATTATCATTACTGCATCGTTGACAGTTAGCCTCTCTATTCTCACA
TGAACATCTTTTCAGTGATATTCCAAATGAAGGGATTTTAAGTAAACAACAGACTGTGAGTCATTCTAATCAGAATGCA
ACTATGTAAGCAGACTAGACGATCACAAACAAAATTAGACACATCAATCATAATGAAAGTTTATTCATGTGTGGAAAGA
TGTAAAACAGCGTTGGTGTAGACAGAGTTTATAAAGATTATAATCTCGTCCTTGTACGTACCTTCACAGCAGTCCTGCC
ACATCCGCAGGTCGATCTTGGGCACATCCTCACAGTTTCCATATGCTCGAGGGAACTCTGCCACAGTGAAGACGTCAGA
CTGAATGCGGGTAATGTTGTCTCCGTTGTCACACAGCACCCGGGTGAGAGATGCCTGCTTCAGCTGAGTCAACTGAGCT
GGGCTAAACACACCAGGGTTCTCGTACCAGAATCTGGAAAAAAACAAACATGAAACAGAACAAAGAAATGATGTACTAA
AATATAGTTATAACAGTATAGCATGGGAAAGAAATCAGAAACAGTGAAACTGTGTATAATGTAAAGAGTAAAGCACAAC
AGGCTTTAGAGGTGAACCGATAGTGGATTTTATAGTGGTGCTTAAAAATTTGTGAACCCTTTAGAATTTTCCATATATC
TGCAGAAATATGACCTAAAACATCATTGGAATGGAACCCAATTAAAGAAATAAGTCAAAAATAATATATTTGGTAATTT
ATTTATTGAGGAAAATGATCCAATATTACATATCTGTGGGTGGTAAAAATATGTGAACTGTTAGGATTAGCAGTTTAAT
TTGAAGGTGAAATTAGAGTCAGGTGTTTTCAATCAATGGGATGACAATCAGGTGTGAGTGAGTGCACTGTTTTATTTAA
AGAGCAGGGATCTATAAAAGTCTGATGTTCACAACACATGTTTGTGGATGTGTATCATGGCACGAACAAATAAGATTTC
TGTGGAACTCAGAAAAAGAGCTGTTGATGCTCATCAAGCTGGAAAAGGCTACAAAACCATCTCTAAAGTGTTTGGACTC
CACCAATGCACAGTCAGGCAGATTGTGTACAGATGGAAGAAATTGAAGACCACTGTTGCCCACCCCAGAAGTGATCAAT
CAACAAAGATCACTCCAAGAACAAGACGGGTAATAGTCACGAGGTCTCAAAGGAGCCAGGGTTACTTCTAAGCAACTAA
AGGCCTCTCTCACATTGGCTAATGTTAATGTTCATGAGTCCACCATCTGGAGAACACTGAACAACAATGGTGTGCATGG
CATGGTTGCATGGAGAAAACCACTGCTCTCCAATAAAACCCCCATTGCTGCCTGTCTGAAGTTTGCTAAAGATCATGTG
GACAAGCCAGAAGGCTGTTGGAAAAATATTTTGTTGATAGATGAGACCAAAATAAAATTTCTGTATTCAATAAGAAGGG
TTATGTTTGGAGAAGGGAAAACCAGCATAACAACCTTATCCCATCTGTGACACATGTTGGTGGTAGTATCATGGTTTAG
GCCTGCTTTGCTGAATCTGGGTCAGGACGACTTACCATCATTGATGAAACAATGAATTCTGAAGTATACCAGTGTATTC
TACGGGAAAATGTCAGGACATCTGTACATGAACTGAATCTCAAGAGAAAGTGGGTCATGCAGCAAGACAATGACCCTAA
GCACACAAGTTGTTCTACCAAAGAATGGTTAAAAAATAATAGAGTTAATGTTTTGTAATGGTCAAGTCAAAGTCCTGGC
CTTCATCCAATAGAAATGTTGTGGAAGGACCTGAAGCAATCGGTTCATTGAGGAAACCCACGAACATCCCGGAGTTGAA
GCTGTTCTATACTGAGGAATGGGCTGAAATTCCTCCAAGCAGATGTACAGGACTGATCAACAGTTACTGGAAATGTTTA
GTTGCAGTTATTGCTGCACAAGGTGGTCACACCAGATACTGAAAGCAAAGGTTCACAAACTTTTGCCACTCACAGAAAG
GTAATATTACACCATTTTCCGCAATAAATAAATGACCAATGTAATATTTTTTGTCTCATTTCTTTAATTGGGTTCTCTT
CATCTACTTTTAGGACTTGTGCAAAAATCTGATGATGTTTTAGGTCATTTTTATGCAGATATATAGAAAATTCTAAAGG
GTTCACAAACTTTCAAGCCCCACTATACCTATACCGAAAGTTGGGTAGTACTTGCAGATGACCGATTAATCAACTGATA
GCTTTTAAAATTGATAGTGAATGAAAACATAACACTCAAAGTAAAATATTGCTGAACTTTATTACACAGATAAACAGCA
CTGACTGTACCAGGAAAAAGTACTGTACTTTTTAAATGATATAAATATCTGAATATTAATATATATTGATTACTAATAA
ATATTAAAGTGAATAAAAGCTATATATCCAAACAGAACCATAAAGTAACACACCAAATAACAAATAAAAATAGAGACAT
CCAAACATAATCAAAAAACACTTCAAATAACACACCAAAATATGTCCGTGTTTTTATTTTGCCTCTAGAGGCCGTGCTT
GTGCTGTATAAATACAGTGTTTCCTTCTCAGCCAACTCAGACGCAACCGGGAAAAACTAATGGTGTGGGTTTTTGCAGA
TAACCGATAGTTCCAGCAATTGGTTATTGGTGTTGATTAATTGACAAAACTGATCAATCGGTCGACCTCAAACAGGTAT
ACTGTTATAGGACACCAATCACCATTTTAAAAAAAAGTTTTACTTATATTCCTAACACTATACAGTTTGAAAAAAAATG
GAGGAGCTAAACCTATTAATTACAAACATCACATTAAAGTTATAACTGCAGTTATACATATGAGAGATCAGTAATTAAA
ACATGCAGTTTACCTGTCACCGTCTCTGAGCCGCTTAAACTGTGCAGCCAGAAGACACATGAGAGTCGGCCCCAGTCTG
CTCCCAGGAACAAGATCCTCAGCCATCAAAGCAGGGAACAGATCGATGTTCAACGGTGTGCCATAGAGCCTGGGATCAC
ATACAACCCAACAAATCAGCACTAGCCAACGATTAGTAAAACAATACACATGAATATTTAACAGGCTATATGAATGAAT
TTATCACGCATATACTCCTCAAGCTTCTCCCGAACGGTGGAACTGTGAATTTCATTTCTCAGGTCATCAAAAGTGTGTG
CTGAGGTGAGATTGCAGAACACTCTGTAGTCATTGTAGGGAGGGATGCCATGGTCACGTCCTCTTTGGATGTTTATTGC
AGCGAGGTCCAACGCCACAGCATGGGCCATGGAGAAAAGGCGCTCTGTCAGCTCGGTGTTGAGCAGCTGTGTGGATACT
CGCATCTTTCCTGCCACGCCAAACAGTCCACGCAACAGGGGGTCGATGCCTCCCTCGTTTACAATACGGAAGGGAGAGA
AGAAAGCCTTGTGCAGAGCTATGTGGCCTTGCTGGATGGGCTGGAAATTTTCACCTAACCGGTACAAAATGGGATTGAT
GAGGGTGTGGCCAAAGCGGAATGCAGCTGTGGCGAAGGCGTTAAAGATTCCTGCGTTGACGTTGGGGTCGTAGCCGCGG
TAGCTGCCCATCATTTTCATGCCGGCTTCACCTAGTATTTTGGGCAGCCAGTGACTGTAGGTGATGTGCTGCATCTGGG
CGCCCACGATCTTGCGTGCCTCGTGGTAAATGGTGTCTCCATCCCAGTGCGGGTTGAGGCGCAGCAGCTCTCTGGCGAT
ACGGTTATGCTCACGGAACCACACCGTGTGCATGGCTGTGAGGCCCAACTGCTCGTTGGCACGGTGATCCCCAGCCAGG
AAGCAAGGAATGGGGCTCTCGTTCTCGTCACGCATGCACTCTGTGGGTGGCCCACTGGCGAAAGGCAGCAGCGGTTTTC
CCGTGCGCTGGACAATACCTTGCCGCAGCATGCCCCGATGTCCGGCCCGGTCTCGTATCTCATCTGCTTCATGATGCGA
GCTGCCGTACACATTGGAAGCATCAATGTAGGACGTCAGTTGGTTGATCTGCTCGCGAGGGTACACCGAGTTCATGAGC
AGTGAAGTCATGCCACTACCACACACTGGGCTCGAGCGGACAAAGAACATGCAGCGGGCATCGGTCCTCCGTTGCCGTG
GATCATCGTGTGGGAACATGACAGGGAAGCAGGGCGGGTCATTGGTACAGACCGATGTGCACAGCTGGCCATCGGAGAA
ACGAGACTGACTGAGTGCTACTACGGTGGAGTCCAGGTCATGATCCAGGAACTGGCCCCACTGCATGAGCATGTGTGTG
TATCGCTCGTCAGGAGTAATCCTCTCTGTGCCTATCATGGTGGTGGAGACGAGGCGTGGCAGAGGCAGATAAAAGCCAT
TGTGGAGTCTCTCTGTGGCACCGCGTGGCAAGTTGAAGCCGTTGTCATAGACAGACTTTAACAAGCGTTCGAAGGCGGT
GAGCGAGGCGCCCCACATGGGGTGCTGCAGGTTGTTGCATGTGCCATCATGGCTGCGGTACTTCTGATGGAAGCAGATG
TCGGAGCAGTTGTTGAAGCGGCGGTGAGCTGTACAGCCGGACAGGTTCGCGATCATGTCCAAGAAGCGTGGCGACACCA
GGTCATTGTAACGGAAAGCTAAGATGTGAATAGTGAAATAGTGAAAAAACAAAGCAGAGTTCATATTGATAGTATATGA
AGTGATAAAATCACATAACCACCAGACACTCAAAACTTATAATTCCAAGGTCATGAAATGTTAATATCCAAATATTCTT
TTTAACATGGTTACATTTTAAACTGTGTCAACATTTTATGAGATACCTGTCCCATTGGTGTCCACCATCAGGCCCTGGT
TGACATGCCGCTGAATGAGGAGGAGAGTTTGCTCAAAGATCTCTCCGGCTCGGGCCTGTTCCACTGTGTAAGGGTCGCG
TGGATAGCGGAACAATGCCAGCAGCTCACCAGGAGTGCGGGGGGAGCTGCATGAGATAAAAAGCCAGACACAAATATGT
TAAATATAAACGGAAATGCCATTATAAATGGGAGCAGTATGATGGACACGTTCGGTAAGATTCTGCACTAACAATTGGA
AGATTATTAATTCAAATTTCAGGCCCTGCAAGACAGTCACTCTTAGGCCCTTAAGCAAAACCCTCACTTGCATCTTACC
TCAACTGTCTGGTTGTGGATAAAAAAAATGTGTGCCAAATTACTAAATACAAAATAATCCAGATTTGGGGGAACCATGC
AATTTAAGTATCAATTTATCGATCTGAAGGCACCCTGGCAACCCCTCCTGTCATTACGAGAAAATTAAATAATAAAAGT
AAAAAATCAGCCAATTTCTGTTTGGGAAAAAAAGTGATGGATTATTACTACGGTGCTCTGTCCTTTACACTTATTGGCC
TTTTAAAAATGAATGGAGCCACTGTGTAGTGATGCTAAAAATCACTAATCCTTATGGCCCACAGTGAATGCACCAAGCA
GTTAATTCATCTGTCAGACTGTAAGAGTTAACTCCCTAGAGCTGGAACACTGACAGAGAGCTCAGCCAGGAAATTATAG
AATACCAAACCTCTAGACAATTATCACTAGTCCTGTGCATTATTAGATTAGAGCTGAAGGGATTGAGTGAGTGTAGAGT
TGCTATTCAGCAGAGAGCAAACATACAACTGACAGATTCCTACGAAACGTAGCCATTATACACTGTACTGTGTGAGCAA
TAACACAACAGACTGTGCTGCGATACACAAAATAATGCACACTGGACTAGTGAGATCATGGATACAAGCGGAATATGTT
TATATTTATATAACAGCCAATAATTCAATTCAATTTTATTTGTATAGAGCTTTTAACAATGGAGGAGCTTTACAGAAGC
ATATAAGCACAGGATAGAGATTTTAAATGTGTGACTTTATCCCTATTGAGCAAGCCGGTATTGACGGTGGCGAGGAAAA
ACTCCCTAAGATGTTAAGAGGAAGAAACCTTGAGAGGAACCAGATTCAGAAGGGAACCCATCCTCATATGGGTAACAAC
GGACAGTGTAAAAGCAAAGGAAAGTTCATTATGGTTTAATATGAAGTCTGTTTGTTGAACTAGTCTACTGTTCAAAGGA
GACCCGAGTGCAAAAATTACAATTTTTTATTTATCAATGACAACATGTTTTTTAACTGCTTATAGTTATATATAATGTT
ATGTAACTATAAGGCTATAAACAGCTGTTCCCTCACCGGACTCTCCTGAACTCTGTCTTGAAGTTGTTGAGACAAACCT
TGTGTGACTCAGAAACCAGAAATCACAAATTGCACTGTTCTGGAGACTCTCGCACGTCTGGAAACTTACTGAATCTAGC
GCTGACACCCAAAAGTGTTCCAATAAATGCTCACATGATATGTTTTTCTTTGTTAAACAACACTGTTTATTGTTAGTTG
TTACTATAGGAACAATAAAGTTAGAACTACAGCATTAATATAAACATATTATTTATGTTACAGCCGGAACTACTGTCAG
TGCTGCTGTTATATAAAATTAACACACACCTTCAGATTTGACAAATCAACTGCCTTGTAGTATAATGTTCAATAATTTA
TACTGTTAAATGTAAAATTTTAAATTGTTAAATCGATTATTTGCAATTAGTGGCTTATAACTCTGAAAATGTAACAAAA
AAGATGCCAGTCAAATGGTTTTGAACCCCTGCAGTTTATGTTTCATCGCAGATTATACCACAGTGTGGTTCAATTCTCT
AATCTGATTGGTCAGTAGGTGTGCACTATTTTTGTATAACAGCATGGCTCTGACAGTAGCACTGGCCATAACATTAATG
ATAGTTGGTTCTAATACATTATTGTTTCTATAGTAACAGCATACAAATGATAGTTCACATAATTTAAGTCTAATAATAA
ACGGTTTAAAAAAAAAAAAACTTTATTTAACAAAGTAAAAGATGTGTATTAGTTGATGTAGTGGAATTTTGTTTTTTTT
ATGGAAGGAGTCTCAATTGTAACCGCTTTGTAACAGTCAATGTTTACTAGCACAGGAAAGTCTGGGACAGAGGCATGTA
TGCTTAGAGGCTGAGAGAGAGAGAGAGAGAGAGAGAGAGAGAGAGAGAGAGGAAGAAAGAAAGAGAGAAATAGAAGCTG
GTATAATAGTACGGTCTGGAGTGTGTTATTCTGTACTTAGTCACAGACCAAACAAAATGATACAGAGTAGCAAATAAAT
AAAGAAGCTAAATCTGCACACGTGGTGGGGTGACCCATTAAGCCTATAGATAAAAAAAATAAAAAATCACAGAAGTATT
ACTATTAACTGTAACACAACGAAAAAAACTCCACGACTGGAGATTTTATGAATGGCTACTGAAATAACATTTAATGGTG
TGAGAAACTCTATTACTGTAATGCTATATGAATCATTATACTATCATTATACTATTGCTTATTGCAGTGTATTGATGCA
CATATAGCTCATGCCATTTTTGATATGATACTGATATATACAAATCCAATTCTCACATCCTCACAGTAATCGAGTGACC
CTGCAAGCTTGCAAATGCTTAACATCGCAGTCACAATTTCGGGTGTAATGACTGGACTTGGCTTGATGCATTGATAAAA
AAAAAACCAACAACAACACTGAAATGAATTGAGGCAAAAATAGATTATTTTCGCTTGTAAATAGATTATTAGTGAAAAA
ACACAGTCAGTGCGTGTAAATAAATTTCATATTTGTGTAAGTAGTCTAGGAAGATGATTTGTCTGTAACTCTGATACTT
AAATGCAAATGAATGAAAGTTCTACCTCAGATTCTGAACAAAGTACTTTGATCAGAGGCTATTAAATAGTATTGTATTG
CAGCACAGTGTTATTGTTAAATATTGAATCATTGCCTTATGAATTAAAATCATACTGTACTTTATCTTATTGTAAAAGA
CTCAGTGTTATCATAAAAAAATATTCAATCTTCATCTTAAGAATTGAAATCATATTATTTCGTGGGGAGGCCTGAGGTT
TACACCCCTAGTCACGATGGCGACAATGTCAAATCTAATCTATCTTTCTGGCCAGGGTCTGTCCCTTGATACATCTACT
TGATACTTCCTGATTTAAACTGTGGAACTTGTGTTCGTTATGCGTTCATGCTGTTTATATTTCTTTGGAAGTTACTTTG
GCAGCCATTTCTCCAAAACAGCGCACTAAATGACTTAAACAAACCTTCAGCGGCCTTTTCCTTAGACACACAAACACTG
CACATGTTCCTGAACAGGCTGGCATTGCCTTTTGCAGCACAGCATGTGCAATCCAACAGCTGACAAGAGTTTAAACTGC
AGCTTTCCTAACATAACAGTCAGACCGACCATCAGCCAAGGTAAATTCCTCAAGCATTACACGAGCATGACTCATGAGA
ATAAGAAGTGCTTTCATATGCCTAAGTGACGTTATATATGTAATGATTCTGCGCTCACCCGTCAAAGAGTTGCCTCCTG
GTGGAATCAATGGCGCTGTCTATGCTGCGGATGGCTTCCTCGAGAGACGTCGAGACAAACGGATCTCCCTCTCTGCTTA
CCTGCGGTACTGAAGAAGAAGACGAGAAAAACAACGATGAGCCACACAAAATGTGCTGCGCGACTGGGGGAGATAAGAA
TCCACACAGAAAACTACTCCCTGTTAAGTGAGCCAGAAAGAAAACTGTTGTCTAGACTCCCCTGCATCTTTTCAGAGCA
CTATTACCAGGCAAAGAGGCACAATTGTTTGATATACTAAATACTTTTATTTTGTACGAATGATTAATCCCATATGAGC
TATAGCCTGAAATATATCTAACACTGAACAGATTTATAATAGCACCCGTATAAAGGCAGAGGTTCATCCAAGAGTTGTT
TAGATAATTGCGATATAATGTAGTAAATTTCAAGGCTGATTTTGTCTGAGAATAACATTTCTGATATCATTTGAAATAT
ATATAACATTGTACCGCTGAGCTGCTGAATTCTCGAATCTGATTTGTTTTCTGCTGCAAGGCAAATCACAGGTTTATAT
TAATACACTTGTTCTCATACGTCATCGTTTCTATAGTAACAAGTCACTTACAGGGACTTGTATGGTGGCTTCTCTACGT
AAACACATTTAAAAATGTGTGTCATTGGGAATCCAGGGAAGTTCTCTCTGAGAAGATGTTTATGGATTGAGTCTCCAGT
GGTAAGAGCTTTGTAAAAGTCAGAGGTAAAGCTCTTAACTTAATTATCTGACATGGAAAAGTCTTCAGGATGAAGAGCT
TAAGAGTTTCTTGATAACATAAGAAACTGTAAATTTTTGGCTTATGAATTTTAAGAGAGACAGAGTGAGAGAGTGTGAG
AGTGAAAAAAAAAGACACGGGTCAATTTTTATGGCTGCTATAACTTAAGTGATACCAGGAAATACAGTAAATGTTTCAT
AACCAATAAAAATTATGATGCATTGTTCTTTCAAAAATCGCACCACCCTGACATGATTATTTTAGTATAACAGTACGCC
CAATCATATTTTATTTCCCTTACTTAAGGAAGGAAACCAAAGAACCTGGATAAATACGACAGATAAATATGACAATAGA
TAAATATGGCTCCACCAAACTAATAAAATATCACTGACAGGAAAACTGAAAAAAGGGTGTCCAGTCCATAACAATAAGA
AAAACCCAGTTTCATACCTTGCACAGTTAGAATCATGCTAGCGGATGAGTATCCAATGGAGTTACGAGCCACACACTCA
TAACGCCCCCCATCAGCAAGACCCACATCATTCACCCCCAGATAACCATCGGGGTTGATGTGAAACTTCCCACTCTCTG
TCACCTGAACACCGTCCTGCACATCACAGTGAGAGAACAATGAGAAAGAGCACAAGATGAAAGGAAAGAGGTCTGGCCA
AAAGTATGCAAAAGGCACAGCAGAAGGGATCCGGGCTCACCTTGTTCCAGGTGATGACGGGGGTGGGCTCTCCATGAGC
GCTGCATGGAATCTGGACATCATTACCAGACTCCACAGTCATGTCCCTTGGAGCATTTGTGAAAACAGGCGTTACTGAT
GATTTAAAAACATGTGTTAATGATTACAGCTCGCAAGGCGTCCACAGTGAATCACATGCAACAAACACAGAATTAAAAA
TTCACACAACGTGAAAAAGCTCGTTATTACACAAAGAACTGTGCAATCTTAGCATTATGTGCTTCTTGTTATTATTATT
GAACAAATACAACTTTTGAACTGCGTCTAAGACAGAAACACTTGAATAAAAATGATTTGAATTGAGAATTCTCAGCTCA
TCACTCTCTAGAAGTCTTAGAGCACAAACGCCTGGAGATGTTATTCTTCCTTATTTATGCTTTTCCTACTACTTCCAAC
CTGCCTTGTGGAAACCCCAAGAGGCGGACACTCTACTCAGACTCACATGTTTCCGAAGGCGGGCATTACGCAGCCACAC
TTTGATGTTTCTGTTAACAAACGTGACTACATAGAAAACATCTTGTCATGTGGGAATTACAAAGCCATGTGCTTTCCTG
GGCTGTCCCATAAGCCTGTAATTTCACTTAAGAGCTGGTTTAAGACTCACACAGGTCTCCTGCCACATGTCTGTCATTG
AGATTTTACGGGCGCATTGTTGCGGTAATTGCCACCCTCCTTTGTATGTAAACGACAAATGAGCTCGAGGGGTCGACTC
CCAGCCTTCCTTGCTCTGTCTTAACTTTTAAACCCTCCAGAATCTCTGCCTGCTTAGAAAGAGTTCAAATGAAGAATTT
CACAGAATCAAGCACGTAGAGCTTATTAAATCTTTAACTGTCTGTTCTGTAAATGAAACCTTGACGTCATGTCTAACAA
CCTGGCTATTACACGGATCATGGTTTAAAATTGGATTTCGGTTTCTTGCCGCCCCTTGAAATATTTGCATGGAAACTGG
TCAAAACCTTGATTATGATTTAGACGAAAATTTTCAAATGCCAGTTTGGAGCAGCCCTGCATTGCATTGTTGGCTGTCT
TTCATGCTCTAATTAGATTTGCTTTTTTAAATGTGTTTACTTTTGCAGATTTTAACAGATGCCTTGATCCAAAGCGACT
TACAGCAGTGCTTTGTAGTATCCATCAGAAACGTATCCTCAAGCTAGTACAAATACCTCAGAGACTAAGGATACTATCA
AACTACAGCCTCGTTAGGGAGGAGTTAATTACAATGTGCTGTATGAGCGTCATATCTAACTGCTCAATCATGCCACCAT
GACAAATGAATCCTCCCATTCGCATGACATTTTTGTTGTGCCCCTCGGGATCCCAGTCCCGATGTACACCTCTAGTCTC
AATCAGATGTGAAAAAAGAAAAAACCTTGAATAATGTATCACCTATTTGAATCCGTATTTGTATGCATTTAGAAAACTT
GATCTGATTATTCTAAATAGCAGATACTTACATTGCTAAAATGATGGTATGACTGATTGTTTTTGGTCAATCTCATATA
TTTTCCTTGCTTAACCCAATGTATATGCAAGTTCACAAAATGCATATACATCTTTGCTGTTCCATTAAATATGGTACAC
AATCAACCTACATTTTAGCTTGTGAATTCACAAGTCATGAAACTCAGGCAGTAAAAGACGGGTGGGAATCCCCTCTGTT
GCCAACAGTCTTGGCAAATCGAATCATACAGAATCTGGTCTCTTTCTATCTTATTGTTTATGTAGCCTTGCAGGAAAAT
CAGCACACAGTATCTATGCAGTTAATTACTGCAAAATAAACATGTACTGTATAATCATTGTACTATGGAAATGACTAAA
AGGAAACATTATGTTGAAGATCATACAACAGACCTCGGATAGAAGCGTCCGATGTTTGGAGTTGTATCTAAAGCTATTG
TTATCTTTAATACACAAGGGAAATATAAAGGAAAGGGCGGAGAAGTGAAAAAGCAGAATTTCCCTTTAAAGGAACAGTC
TAGTGTTTTCAACCGAATCTCTAATCACTGCATCTTTATTGTATTAGTGTTTACCGTATACAAGCATTTTAACATCTTC
AACACCTGGACTAATGAAGAGAAAGGAAAACCCCTTGACTCAAAACACACTTACAGTAAAAGCATCAGGACAGTTACTG
ATTTCTGACAAACTTTTAAAACGCTCAACTATATAGCACTATATAATATAGCTATTATACAACTGTAAAAATGATAAAC
TAGGGATGTCCTGATCCGATCTCAAACAGTGCATTTACATGGACAACAATAATCCACTCTTAACCCGATTAACACCATA
CTTTGATTAAGAAACTACCATGTAAACAGCAATTTTTAATTACCTTAAACTAGTTAAGGTCATACTCGAAGTAAGCAAT
AATCGAATTAAGACAGGTGGAGTACTCCTGTTTTAGTCGCATAATGGACGTGTATTACAGACATGTAAACACCTTAATC
ACATTATGAACGTCGTGTGAGAGTTTTCACTGCATTTTGTGACAGGACACGATCACACACAGCAGTTTTACGTCGAACA
AGAGAGTTCGGCTGTGTCCCAAACCGCATACTTGCCTACTATAGGCCTGTAGTGGGGAAAAATACATGTATCTCGGCTA
CTATATAGACGGTAAGTACGCGGTTTGGGACGCAGCCCACGGCTTCAAGAAGTTGTCTATTAGCACGTATAACATGACA
AATAATTAACTGCACTTGAAGCGTTCGTAAAAAAAAATTTAATAAAAACACCCAAAACTGTATACAGTACCATAACAAA
GACAAACTGTATGTTGATATGTGAAATTCTGGAGGGACGTCGGACGGCGTGACGTAATGACGCGGGCTGTTAATCTAAT
TATGTTTTAAAACATGTAAAACGGAAACATGACAGGAGTATTCTAAAAGCGACTCATGTAAACACCTTAATCACAATAT
TATTTTACTCAGAGTAATGTCAATAATTAGATTACTGCTGTCCATGCAAACGTAGTCAAAGATAAAGGCATTTTTTAAC
TGACTGGTATCGGCTTTACTGAGCACTAAGCTAAGCCCGAACCTTTGTTTTACGTCAGCTGTCATGCAGAGCACAATTT
GTGGCAGGATTATGCAGCTAAAATGTCTGCAGTTCAATATTACCTGTTATTATTTGTTACGGCACCTAAAAACTAAACA
CTCAACAGAATACAGCAAGTTCCCTCAGGTGACGCCGGCAAAGACTGCACTGAAGCAGCACATACTGGAGGAGACTTTT
AAAAGGAGAGAGAAATCTCCTCTCCTGGAATTGTTAATGGTTCTTAAATGATAAGAGCATATAAAAAAATAGTTTGTTT
ACTTTGTTACCCTCAACATTAAATGACTCGGATCGGGGGCAAAAATACGTGATCGGGACATCCCTATTATAAACTGTAA
TAGACAGCCACACTCTAAAATCACACATTTGTTACACCAGATTGTAAAAATGCTGCAGATTTGCTTCAAGAAACTGCAG
ACGGACCATACTGTGTAGTGTGCATGCTGTCTGAATTAGCATGAATAATTGAAGTTAATATTAATATATGACTATGGAT
ATAGTGACAGGGCTTCAAAATTCCTGATTAAGCACAATTTGTGATTTTTTTAAATTAAAATCGAGAAATTCCGATTCTG
TCTCACAATTCTTCTATACACCAATTTTTGTTAGAAACAGTATATATACTTAATATTTATTTTAGTGAATTAACAAATG
ACACAAACATCTGTACTCCAATAGCCCATACTGCTATTTATCACATTCCAAAGGTTAAAGGTAACTCTCACCACTGGAC
ACTAGCAATTTGAGAAATAGTAGCTGGCTAATAATTAATAGTCATGGAAATGTCTCTGGTTGATAATGATTCATATGCC
AGTTGTGGGTGAAAATAGGTCGTAATGAATGTGGTCTATGAACAATACACCCCTGGCAAGCCATTGGGTGCAGCCATGA
CTCACTCGCCCCCGTATATTCATTTGGACATTTTTTCAGCAGTTGGAAATGTATTATTCAGTGTATAATATTAAATATC
CGTTTTGCTAGACTAAAAACGTGTTCTTTTTCACTCCAAGTGGGTGCTTGGTTTGTTTTCAAATGTACCCATTGTTTCA
CAGTGTAATTTCTCCACTTTTCCTTCAGTAGGCTCACAATGATATTATGCTGTACATGGTCACTGGTCACTGCTAATAA
GCATTTGATATGAAGGTTACCTGAGTACAAACTGACACTTTTCTTGAATAGAATTACAGTGAAAAACAAACTGAAGGCA
ATTATGTGTGCAGTCTTTCAAGATACTGATATAAATCTTACCTCTTTGTTGGATGTTAAGTTGCACAGCTGCTCTAACA
GAGCCAACAACGTTGACAGCCTGACACTCATACTGGCCCTGGTCATGAGGAGCCACTCGAGAAATACGCAGTGTGCCGG
TGAACAGGACCACATGGTGCCCATCAACCTGGAGAGGACTGCCTGGGATTTCAGGAGGGAGAGTTTTCATGAGCTGAAG
TTTAAGTTTTATGGAAGCCCTGAACCATAAGATGTGATTTTCTTTTCAATTGCCATGTCGTTATTTTACTTGTCTCACT
TGACTTAGTATCTCATGACTTCAACTTTCTAAGTCAATCTAAAAAATATTTTTTATTGCCATCTTATTATTATGATTTG
CTAATTTCATTATTTTGACTTAGTATCTTGTTACTTACTAATTCAGTGTGAATTTTTTTTTACTGCTCTCTTGTTATTT
CGACTTACTCCTTATTTTGGTTTAATTAAAAATACCCCATAATCCATCAATAAGATTTTTGCTTATAATTTATTCTGTT
TCTCACATAGTCAGTAAGTCAGACATTACTTCAGTGCAATTCACTTGACACAAATATGGTGAATGATGTTCATTCCAGA
GCTCGTAATGGACAGTAGATGACACTAGAATAAACAGAGGATAGTACTCTAACTCCTAGGCTCGTTCAGACCATTGGAC
CCTTTTTAGATTTGCCCTTTTTATATGCAAGGGTTAAGGGTCACTTGGAAAATGTGCATTTCCAAAGAGAAAAACTGGC
AGAAAAAAATATATCAGAATAGTAAAGGCTTTTAAAAAACTTTTTAGTTTCTGCCAATTTTGCTGCTCCATTATCTATT
ATCAATTTTGCGATGAACTTATTGTTTCTATAAAGCAGGCTACTACTAAATATGAGTGAATGAATGTAGTAAATGTGTC
ACGCAGTACCACGAGCACCAGATAGGTGCTCACGCTAATGAACTCGACCTCTGTTTTGTCCTGAGAGATTCATATGTGA
CCGTGAGGGAGAGATATGCAAGATTAACATTCATTTATTTATCTTCAGAAAGTGCTTTATCTTGGTCAGCGTGACAGTA
GATCCGGAATCTCTCCTGGTAATCAGCCGGAGGAAATCCACACTGACACGGGGAGAACATGGGAAACTAAACAGAAACA
GTGACCAGAATCGAGCCTATAAGATATTTAGTGAGGTGTCAGTAATGAGCACTCTTTATCACTCAGTTTTCCACACTTG
CGTTTTTGCTTGTCTGCCTTGCTGTCTGAAATTTTTATCTGGGACCCAAGTGCACAGTTCACTAAATACAAATCTAAAT
GTTTTAATGGGTTTGTGTAGAGTACACAAAAATGAACAATAATAATAAAAAAGATACAATACAACACAAATACAATGTA
AAAGTACAACGGTACAATTTAAAAGCCAGACAAATAAATACCAATAGAACGGTTCTAACCCACCCACAACACGTCAAAT
ATTCAAGGTGAATGAATAAACAAAGCACAGTCCATAATAAATGATAAGATTTTCATCATTTTCTGTACGTGTTGTTCTT
TAGTCAAATCTGCACAGGGTCATAATATTTTAAATATTATTTAAATCAGTAGGCAGCGATATTCTTCTTCTAAGAAATA
AGTTAATGATAAAATACTCTATTTTTCCTCCCTACCAAACTAGTGAGTGTACCAGAAGTCAAAAGATTTTCATTCAGTT
TCTGGAAGTACAAGCTCCTCTGCTACCTGATCCGCATCCCCTGGCCAATTTAAACTGTGCATGCGCGGCTAATATCCTC
TTCTTTTGCGTGTCCACGTCTAAAGTATTTCTCTTAGCTGGGTAAAAAATGTTGGCAATAAAGATTTTCACACATTTTT
CAAAAACTGTACAGATTAACTCACACTGACTGTATAGGCAATATCTCAGGACACCTATATAGAGATCCTATATAGAGAT
CCATTCAGAGCTCGTCAAGAGAAAGTAGACCAAAGATTGGAAAAACATCCATCCATCTTCCATACCGGTTATCCTACAC
AGGGTTGCCTGGAGCCTATCCCAGGGAACTCGGGGCACAAAGCAGGGGACACCCTGGACATGGTGCCAACCCATCGCAG
GGCACAACTGCACCCATTCACACACTTTGGACAATTTAGAAATGCCAATCATCCTACAACACATGTCTTTGGACTGGAG
GAGGAAACCGGAGTACCCGGAAGAAACCCCCGAAGAATGAGGAGAACATCCAAACTCCACGCACATGGATGGAGGCTGG
ATTCGAACCCTCGAGCCCAGAGGTGCAAGACAAACGTGCTAACCATGCTAACTTCTTAGTATTGAAGTCTTTCTGATTT
CCACCAAATGCAACAATAGATGTATTGCTATGAAATGTCATGTATAATATCTTTTAAACTTGACTATTCTCACATTACC
CATCGTCTTTACTAAGAGCCTAAAGACTTTCTTAGTAAACTATTAATAAACTATATACAGTGTCCTCCACAATGTCTGG
GACAAAGGCCAACAAAGGCATTTTTTTTGTTTGCCTCTGTACGGCACAGTTTCAAATTTGTATTCAAACAATTCAAATT
TAGTTCAAGTGTACATCCCCCGAGACCCACAACCACAATTTCGAGGCACCATTATATTTGGGAGATAGGGATTTAGAGG
TGTTTATGATAACTCAAGTGTGTTTAACTATTTTATTGGTGCAGGTAAAAGAGAGCTTATAGCACCTAGTCTTGATTCT
ATGTTTCTGGACACATTTGGAGTCTGCTTTTGCTGTTTGTCAACATGAAGACCAGAGTTGTGCCAGTCAAGGAAAACAT
AAGTCTGAGAAACAATTATAAAACAGTAACCAACTCTGGTCAAACCTTAGGCTTCCCAAAATCATCTGTTTAGAACAAT
AATAATAAGAAGAAATAGATAACTGGAAAACTCAGTAACCACAAAGAGACTGGTAGGCCAAGGAAGACCTCCAAAGCTG
ATGACAGGAGAATTCTGACCATAATGAAGAAAAATCCCCATACACCTGTCCGAGAGATCAGAAACACTCTTCAAGCAGC
AGCTGTGGATTTGTCAATGACTACTGTCTGCAGAAATACAGAGGCTACACTGCAAGATGCAAACCACTAGTTAGCCAGA
AAAGCAGGATGGCCAGGATAGTTTGCTAAAAAGTACCTAAAAGAGCCTGAAAAGTTCTGGACAAAAGGTCTTGTGGACA
GATGAGACCAAGATTAACCTGTATCAAAATGATGGCAAGAGCAGGTGCTTCAGTCACATCCACTGCTAAGAGGTGCATC
AAATGAAGCACATAGCCATACAGGAGACTCCATAGACAAACAACGGCATTAGAATGGGTTGTACTGAAGAGCTCAGGGA
CTTTAAACGTGGCACTGTTATAAGATGCTTTGCCACACATCACTTCATGAGGTTTCTTCCCTGCTAGATCTGCCCTGGT
CAACGTTAAGTGCTATTACTGTGAAATGGAAGCTTCTAGGGACTCTGGGAGCAACATCATCACAAAAAATATACTGTAT
ATATTTGCTCAGAGAAAAAAGGTGAAATTGCTGATTTTGTTTAGTAGCTGATGGTGTTTTTCCAGAAAGGCTTTATGAC
ATAAACAGAAAGTAAAAAAAAGTCTGAAAATTCATAATGGCAACAATCACTATTACAAAAAAACATATAAGTAATTATG
ACTTAAACCATGGATTGATCAACCTAAAAAAAAAAAAAAAAATGCAGACTGGTGGATCTGTATTTGGGGTCAGCTTGTG
ACAAACCTTTACTTTTTTGATTTAACTTGTGTTTACTTAAAATTTAAGTGAACGCATTGTGTTGTTCTACTATGAGGCT
AGTACGATGATAAGGATGGTGAGTACTTCAAGGCCTTTTATAACACATGGCTTGTTTTCCCAATAACATCTTACTCAGT
AAACCCAAACACTTAGTGCTAAAGTACAGATACCAATGGCTCTGGTTTGAACCTGTTTTACTCTTTATCATCCTGGTCA
TCTACTTGCTCGTGTGTAATGGACCGAGGATGATTTTATAAATATACACAGTGGTGTGAAAGGTTGTACCAATCATTTT
ATCAATAAGAATATATGTTATTATCTTAACCAAGGATTTTGCTCTGTTTAGTCCTTTATAATAACTTGCAATCCCAAAG
GACCTAGTGATCTGCTCTCTCCTCTCTGGCACTTTTCTTCTCTGTAACTCTCTAAGGGCTAGGGGAAAATCCTCTTTAT
CATTTAATATAAAGGAAATAAAATTCCAACAAGGAAGCAAAATGTTTGTGGTTTAGATCACCATACTCGTTAACCATTA
TGCCTTTTATGTTATGGTAAAAGCTCATATTGCATCGATTGCATTTGTTTAGTATAACCGTAGGCAGGCAAGATTTGTA
AATTGTGACGTTTTCATGCATGTGCGCAGATTTGACGCGTGGTACAGATCGGACTTCATCTTCACTACCTGACCGTGTC
CTTCCCCCCATCCCCACATCCCCAAGTGTGCAATTTACCCTTGGATTTCCTCTGGGTGATTACCAGGATACTTTCTGAA
GATAAATGAATGTATAAATGAATGTATGTTAATCTTACATATCTCTCCCTGAGATTCACATATGAATCTCTCAGGAAAA
AACAAAGGTTGAGTTCACTAACGTGAGCGCCTATCTGGTGCTCATGCACTGCTGTGGGACACATTCACTACATTCATTC
ACTCATATTTAGTAGCCTAACTGCTTTATAGAAACAATAAGTTCATCATTAAATATAGCAGGCATGGGCAAACAATAGA
TAATTGATAACAGATAATGGAGAGGTGAAATTGGCGGAAACTAAGACGTATTTTAAAAGACTTTACTATTCTGATATAT
TTTTTTCTGCTGCCAATTTTTCCCTTTGGAAATGCACTCCAAGTGACACTCAAATCTTGCGTATGAAAAGAGCAGATCT
AAAAAAAAAAAAGAATAAAGGTTTGAACGGGTTAGAACAGTCAAGAGTACTATTTTCTGTTCATTCTAGTGTTATTGTT
GAGTCACCTGCTGTCCATTAGCAGCTCTTGAATGAACATATTCTGAGTAGCTTAGAACTTTGCATCAAGTCTAAATAAG
CACTTAGTAAGGCAAAATAACGATACAGCAATTGAACAACTATTCACATTTCGCAGTTCAGCGCTTCTTATTCTGATAT
TTACGATAATCTAATTCTCACAATGTTACTCCACCCACCTAATCATTATAATTCAATGCATAATTAGAGCTGACTCCCT
GAAATACTTGTTAGCCGTTTCTTTATTTAACTATAACATTCAAAATGACACATTATACATTTGTACTGAAAGCAGAAAT
GTAAAAACGATCAACTTATCTACATACCATATTTATATTCCAGGGGCTCGTTTTAGATTTAGAACTGAGTTACAAGTTG
AAAGTGTAAAAATGGTATTATAGATATGAAAAACAAATTTTAAATGTAAAAGAAAAATGTATGTATGTAAATGTAGGTT
TAATTGTGTTTAATGGATAAAGTGAGTGGGATAAAATGGGCAAAAAGGTTACGAAACGCTGGATTAGATCAATGGACTG
TCAATTGCTAAGTAACAAACAGAACCATGGAAGCAGAAAGCAGACAACCCTTCAGAAGTGTGAGAAATAGAGGTCCATT
AAATCATCTCACCGCTGCGTGTCCAGGCTATGACAGGCTGAGGATAGCCTGTAGCTTCACAGGGGAAATCCACTGTTTG
ACCTTCTAACACCGACTGGTCCTGTGGGGTCACTGTGAACTGAGGAACAGCTGCAGGGGAAACACATACAGAGAAGTGC
GACTGATTTATAGTTAGAGTGAGACAGCATTAGTTTTAGAAGTGTGAGAATAAACAGAACTGAACCTTTGCTCTTTGCT
GTTTTCTTTTATCTTGTTGTCATATATGTTTCCACTGATGCATGGGACTTCAGAGAAACTTTAACAAAGAAAGCCTAAT
TACTCGTTATTAAAAAATATTAAAAATGAAAAACTTGATTCAAGTTTTTGAACGTTCTTGATTAAAGAACACTTTCCTC
CAATACGGTCTTTATTTTCTTCTTTTTTTTCTTTCTTTTTAAATTTTTATTTTTATTTTTTTATAAGTGTTTGTGCACT
ACTTTTAAAACGTTTCTCTTCTTCTCGCTTACCCTGCACTATGATGTAGGCAGTGGCGTGGATGGTGCCCATATTATTG
CTGGCGTAGCAGGTGTACTGGCCTCCATCAGCCTGGTTGACATTCTGGATATAAAGCCCTCCCGAGGATGTGATGCTGA
TGCGAGGATCGCTGGGTAGAGCGCTGTGGTCTCCTCTAGTCCATGTCACCCGAGGATGAGGCTGCCCTGTGGCACTGCA
CTCCAGAGTCACACTCTGTCCCACCAGCACCTCTGTGTTCTGAGGCTGGATCACGAAAGTAGGCGGAGCTACACAGGAT
CCCACAGCAGACAAAAACACCATTCAGTTTTCCCAGTGCTGATAACCAACAGTAGGAAGAACAATGGACTTTTCACATC
TAACATGTCTGAATGGCTTTACGTTTAATGCTCAACTTTTAGTTATTAGTTTATGGCTAAAAATAAGGCAATTTAAAAT
ATTTTTATTTATTTTTTTACACTGGCGCTTTACATTACCACTTTTGACCAGCACCGCAGACTCTGAACAGATGAGACAC
ATCTGTTTTGAATTTGACGCATACTTCTCTGACAATCCGTCTTTTTCATTGTTGGCCTTTTTTTGTAAAACAAGCCACG
TCGTCAGATTACTAATCAGACCAGAGAGGGTAAATAAAATGAGAAATCTACAAAAGTCTGTAAAATCTTACCCCTTACT
AGCCTAATGTCTCCAGCCCTGTAGTCAGTTTGATCAGCAGATACAGACGGTTATTATTACTAAAAGGTTATACCAGCTA
TTGAATACTATTGGTGCATATCTTTTTTTTTTTTTTGGCCTAGATTGTGAATGATAGACTGTGTTCACACTAAAGACAC
GAAAAGTACAATTGTGTGTGTCCAATTAGTTAGTGAAATGATGCATGATGTATGAATCTAAAACAGATATTTTATTAAT
GCCAAAAGAAAAGGAGGATTCAATTTTGTTGATGTCTTTATTATATTTGCTCACGCTTTTATCCCCATAAACTACCAAC
AACCGTGCAAGACCGCAGAGTGTAAGCAACTCACTCATCACGGTTACTCTGAAGAAACTAAAATATGAGTTATTTAATA
ACAGGTCTTCACTATTATTCTAAACTGTGGGAAATGTTAAAATAAAATAAATAACACCCTTCTATGAGAAGATGTGTCC
AAGCCTTTAACTTCTACTGTAAATGGGGTGACATTAAAACACTACAGTGATGCCCACAATTTATAGAAAACAGATTTCA
GCATCTAAACTTGAAGCAGAGTTATTGAGAAAGAAAGAAAGAAAAAGTAGCTTCTCATGAAGCTTCACGTTTTGTTCCT
GGGACAGTCATACGAAGGTGTGAGGCTTACATGGTGTGCCAAAGTAGCGCAAGGTGACCTCTCCTGTTTTGACCTCGCC
GGCGACATTTTTGGCCATGCACTGGTACACGCCCTGGTCAGTTTCCCTCGGGTCCTGAATCATCAGCGTGCCGTCTTCC
AGAAGATTCAGACGCGAGTCATCTCCCATGTTAAGGGCGTTGCTGTAAGAACACAGAATTCAATCATTCAAAATACAAA
ATCTTGGATGAAGCCAAATTATTAGCTCTGTAAACAACGTGCAAAATGTGCAGACTGAAAACGACAACAACAACACAGC
AGTAATGCACTCTTATTCTTATAATATAATATAGTAATGCTTTATTGTTCTTAGATTAAAAGTTGCTCTCACTTATTTC
TTAGCCAGATGATCTGGGGTTTGGGATTGCCCTCCGCCCTGCATGTGAAGTACACAGTGTTCCCTGAGGTCACGTCCAC
ATCCTGTGGCTCAGATGTGATCCGAGGAACCTCTATACACACGTCAAACAGAAGTGAAGTAAAAGGAATGCTGGGGAGG
GGTAACGTTGGTGTAAGAAAGGAAAACAACAAGGACACAGAATAATGGTACTAGAGGTGGATTAGTATGCTGCAGACAT
ATTTGGACTGTAGAATGCTGACTTGTACATGATGACGTCATGAAAGTTGGATGTCTAACTGCGGGACTACAGTATAATG
TCTCGGCACATCACCAGACCAATGGAGACTGAAAAACATGCTGAGAAACCCTGTGCCTTTACAGCCATCACGATTTGCA
CTAAAACGACTGCATGCATGGCAGAATAAGCTGCCAAAGCCATGGCTTCTGTTCATTTAAGCATATTTACGAATGATAG
ACAGTGTTGTAGTAGCCTTTTATTACATTTTATATTAATCAGACCGATTGCAGAGGTTTTACACGGTTATAACCGTGTC
CAAAGCATTATCATACTATTTCTACACAGCCAGAGAGAGGGAGAATACGACAGGTCATTAACGCTTTCTGACGTCGTAA
TTATAGCTCTGTTTGCAAGCCACGCTCAAACTGCCACCATTCTACACCACATGCACTGGAGTGGCAGTGCCACACTGAG
CCATGATGTGTTTTTACAGCTGCTCCAGCTCACTGTGTATCATTCCTGAGCAGAGAGGGGGAAGACATTCCAGTGCAGA
GCCTGCAGAGGCATTAAGAGATGGTTTACACCAACAAGCCTGGGCAGGTTTGTGGCAAATTAGCCACAGTAGTTTGCGG
CTTCTTTGTAGTACATAGACAACTGCTGTGTACTTGAAGATCAGTGAATTACATATGAGAAAGCACTAAAGCTTTCTAG
CTCAGTTTTGAATGAAACAGGAAGAAACTTGCTTCAGGAAGGAAAAAAAAAAGCTCATGTTTGCCCACATCTGAGTTAT
ATGAATAAGTCTGATGGCTGGGCTGCTTTACCGCTGACAGCACTAGCTCCCTGTAGGACTGACCTTCATTTATTTAGCA
GATGCCTGAGACTCAGGGAGTTGCATTTGACCCACTACTCACTCTGGAAGAACATTCAACGAGTAGGAGGCGAAATACA
TTAACGGTGTTACATCTGGAAAACGCAGTTCTTACCCTGCATTCATACTAGCAAGAAATATTCTCGCTAATATCAGTCT
GAGTAGATACTTCTCCATCCATAACTGTCCAGTTGACTGAGGAACTCAGTTCCACTGAACTCGATACAAAAGGATATTA
TTGCTTTCACATCCCTTAAAGCAAGACGTTCCCTACTGTTGCATTGGAAGTCTGCTAAATATCCATCTATCTCCCAGTG
GCTAAAGGACGTAATGTTTTTTGTAAAACTCGAGAAAATAAGGTATACGATGAAGGGTTGTACAGACAAGTTTTTTTTT
TTTTTTTGTTTTTTTTATAAATGGCATCCCTTTATTGTATACTTTATGGAGTTACAGACACTTCCCACTTAAATTTTTG
TGCCTGCTGTTGGGTTTACAATATCTATATAACCAGCGACAGTTATTGGGTAGCCATGATGAGCCAGGGGGGTGCGGGG
GCGGGTTTGTTTTTGGTGTTTGTACTTTTAATTTCGTTTTCCTTTGTTAGTATAAAAAGAAAAAGAACTGTGAACGATT
TCTGCTGAGTGTTGCTTGGTTTGTTTTCTTCTTCACAATGAAATATTTGGGAGGGGGAGGGCAGAGAAAAGTAATGTTC
AGCAGGAATGTTCAGCAGACATGTTCAGCAGAAATGATCAGTAGAAATGTTCAGCAGAAATGTTCAGCAGAAATGTTCA
GCAGAAATGTTCAGCAGGAATGTTCAGTAGAAATGTTCAGAAGAAATGTTCAGTAGAAATGTTCAATAGAAATTTAACT
GGAGATTCTTTGAGCTGAAATAAAATATAAACATTAAATAAGAAAAAAAAATAAAAACTGTCCAGTTTAGTTTTTAAAG
CGTAAGAGCTGGAATGTAAACAATCTGCTGCATAATTTATACATATCACCATTACCTTTGGTTAAAATACATATTTATA
GTTTAATAAAAACCTGAAAAAGGATTAGATCGCATTAACAGTTTGTCCCATTTTGCATAACAAACACGGTTGAATTAAA
AGTATTATAGTCATAAAACATGTACTGCACTTAAGTCAATAATATAATACAGTGCCCTCCACTAATATTGGCACCCTTG
GAAATTATGAGCGAAGAAGTCTGTGAAAAATTGTCTTTATTGTTTAGCCTTTTGATCTCTTGTTCAAAGAATTCACAAA
ATACTCTACCCTCATGGATAAAAAAAACAATTGCAAACACAACACATGTTTATCCAAAAATAAAAATCTTTTTAAACAT
ATGTGTGCAACAATCATTGGCACCCTTTTAATACTATGTGCTATGTGATACCTGCTAGGCATTCTCCTATAATGCCTGA
TGAGGTTGGAAAATACATGGCAAGGGATCTGAGACCATTCCTCCATAGAGAATCTCTCCAGATCCTTCAATTGCTGGTG
GATGCTCCTCTTCAGTTCACCCCAGAGGTTTTCTATGGGTTTCAAGTAAGGGGACTGGGATGGCCATGGCAGGACCTTG
ATTTTATGGTCAGTAATCCATTTCTATGTGGATATTCTATATTCCTAGGTCATTTGGCCATTGTTATGAATGACTAAGG
GAATTTTGTCCCATGTGTTACATCATATTTATACCCCTGTGAAACAGGAAGTCATGGTTGAACAATTAAAAAACTTCAA
ATATAAATGGGAATATACTTCAAATATATTTTTTTCATATGAATTCATAGGAGTACCATTAATTGTTGCACACCTATAT
TTAACAAAGTTTTTTTTTTTTTGATAAATCTGTGTTGTGTTTGCAGTTGTTTGATATCCATGAGAGCAGAGTATTTTTG
TGAATTTTTTGAACAAAAGGTTAAACAATAAAGACAAATTTTCAGTCTTATTTACCAAGGATGCTATTATTAGTGGAGG
GCACTGTAAAATATATATTGTATTATATTATATTATATTATATTATAATATAAAAACAACTACATAATATCAATAGTAA
CAGAGGCAACAAAACTGGACTAAAGCTGAATATTTGAAAAACGTTGCCTGATCGTTTGCCTATCTTCAGTCACGTGCCC
GCTGTGTTCTTCAGATTCCTGTTCTTGGCTGACAGGACTGGAAGCTGATCTTTTGTCGTTGTAACACATTCACTTCAAG
GTTCAGTGTTCCGTGCATTCTGAGATGCTTTTCTGCTCACCGCAGTTGTAAAAATGTAGCTATTTGAATTACCATAACC
TATCTGTCAGCTTGAACCAGTCTGACCTCTGACCTGTCTCATAAACACTGCGTTTCCACCCGCAGCACTGCTGCTCACT
CGTTGCTTTTTGCTTTTCACACCATTCTGTGTAAACTCTAGAGACTGTTGGGAGTAAAAATCCTGTGAGATCAGAAGTT
TTCTGAAATACTCAAACCAGCACCAACAACCATGCCACAATCTAAATGCATGAATTCACTTTCTTCCTCATTCTGATGT
TTGATCTGAACCTCTGTATCTTCCTGGTTTTATGTGTTGCACTGCTACCGCATGAGTGGTTGGCTGGATAAGTGCACGA
GTGAACAGGTATTCGTAATTGCCTTACCACAGTTGAGCTCCTCTGCAGTGAGGGTGGCCACAGATCGGCCCTGCAGGCG
GCTGGGGTATTCACACGTGGCAGCAGCCTGGGCATTGCCAGACTCGGCGTACTGCTTCAGTAGGTCTGCCAGCCATAAA
AGCTCGCAGTCACAATTCAGTGTGTTTGAGTCCAGACGCCTGAGCAGGGACATACAGATTTTATTTAAACTCCTGTCAA
TTAGATTTTACTACTTGATGATGAATGAATGAATGAATGCCTTTTATTGTCACTATACATATGTACAATAGTATGATAG
TATAAGCTATGAATATAATTGACATTTTGCACACTGTTGAATATCAGCATTGTAATGTAAATGCAAACATGTAAAAAAT
GGTAAATGTAATATAAATATTGTAATGATGTCACTCATATAAAAAATAATCTATTTTTTTTAAAGAGGCAAGATGACCA
TTATTTCAATGTAGTATTTAAGCATTAAAGATCTAAGTAAACTTTTATAATCTTACACTGATAACATCCATTCATTCTG
TTTAATAACTTCTAATCTCTCAATGTCAGGTTTCTTTGTAGAGCTCAGCTGGACTGTGACTTGTTCCGGAGATCAGACT
TTTACAAGTCCAGCTGCCAGTTTGTACAGTACAGTATCTTCACTTTCAAAATACAAGATTGCCCTGCATTATGTGACCT
TCCTCTCGTGTGTTGTTTTGCATTTGCTGTGAGCACTCACAGTCTCTTCATGGACTGTAGATGGGAGAAAGTCCCCAGT
GCAAGGTGTGTTATTCTGTTGTTGTGCAAAAACCTTTAAAAAGCAGACAAGATAACACAAAACAAATGGTGTCAAGGAT
TGCGTGAAATCATATCTCTCCACATATGACACACCAAACACCAAGGAAGAATTCTATATAATTGCTTATATATTATGTG
ACTAATATACACTGTATAAAACACCTCCAGCATTCCACTGCTAGAGCTCACACATTCTTTCCAAAGTGTTTACAGGATA
TTTTACAGCAGTTGTCACCAACCCTCTTCCTTGAGATCTACATTCCTACAGGTTTCATCTCCAACCAAAATCTAACATA
CCTGTTTTAGTCGATCAAGAACATCTTAAAGCAATGATTAGACGGTCAGGTGGCACGATTATGGTTGGAGCTAACGTCT
GCAGGAAGGTAGATATCCAGGAACAGGGTTAGTGATCACTGTTTAACCGTGTATACATGATAATGAATACTTTGAGACT
CTTGTACAACATATAGTAATGCGAAGAAATTGACTGCAATCAGTCAGCTACAAAAGCAGACAAAATATTGAACTGTTAA
AGAGAATCAGTTGCAAAACTTCTGTATGAAGCTGGGCAATGCTCTACTCCCAGCTGTGAGGACCATATACTCCCTGAAC
GGCCAGTTCTCCAAGACTCTCTTATTTTATACAGGAAATAATATGATTGCTTTCCCAGAGTTTGTGTAATCACTCCTTC
GCTCTTTACCAAACATGTTCTGGAACCTCAAACAGCATTCCATCATCGATCATTTATCAGTATTAAAAACAGATGACCA
TGCTCAATGGATATTGAGAAACTGTCCCATCTTCCATTAAGCATGTGCTGAGCTGAGAAACGCTTCCTCTTCCCATCTG
GCACAAGTCCCATGGACACACTAACCTAGAAAAATATTCCATTCTAATATGTCTGAGAAAAACAAAACAAAAACCCTGC
ACTGATTTTTTTTTCTGTGCACCAGTTTTATAAGCACTTCCTGCACATGGGATCTTTAAGAGTCCCTTCTCTCTCCTTC
TCTCTTTGTGTTAGTCCAGGTGTCTCCTCCATCCTGTTCTCAGAGGGACTGGAAAAGGAGGCTGGATTCCAGCACGTCA
CCCGTAAACAGAGGTGGAAGAAAGGAATCAGATCAGCTACCAAACTCCAAACATCTGCTATGAAATCCAAGAGGGAGGA
GGAGGGGAAGTGGGGGAAGAAATCTTTTCCAGTGGTCATCTTCACTCCAAGTCTGGTTCATGTATAATTTTGGGCGAAG
TAAGCCAGACTTTCATTTACATACACCAAAATTCCACAGATGCAACACTGAAAGATGATACCACTCTCCAAAATGTATG
AGGCGATAAAACAGAGCTTGAAAAAGTCTCCAGATGACTATAACGCCGATTCCATTTACGGTTATGATCACAAAAAATA
CATACAACTTTTGAAACGGGATAATCATAGAGGCTAATTTTAAGAATGATGGTTCCTGCTTTTACAGGAATTGAGAACA
GAAACATACTCCAGTGTCATGTTGGAGGCATTACATGCTTTTCAGTTCACCTTCAATGCCAGGGCATTGTCATTGCAAA
ATAAGCAATATGATCATTACTATCATGAATAGAGGTTACACAGTGTGTTAGATCACCCTCATGCATCTACATGACTGCT
TTGATCTGCTGTCCAGAGACTCATTAACGTGTTGAAAAAAAAAAATGGTACAATGAATGGATCCTAAAGGATGAACATC
AGAGAGATGATATCCTAGAGGGACTCACAGCCGTTCCAGTTTGGGCAAGTGAATGAAGGACTCAGGTTCTAATGCTTCG
ATGTTGTTGAAATGGAGATATCTGTAAGAAAAGAAAGAAGATACATATGATAAATACCGTACATTTATTTATTACAGGA
ACGTTTGCTCTTCTGGTTCTGCTTTAGTCTTCCAAATGTCTTTTATTTACATTTTCAACACAAATAGGAATTTGATAGG
CATGTGGTTTAATACTAACACACCCAGAAGAGATTTATGAGCGATTCAGTGTGTGTGTGATTGCTGGGACTGATATCAA
AAACGCCCCTGAGAGAAAGCAATCTTCGCAGCATTTGCTTAACTGGCTTAAAATCAAAGAGCGAAAAAAAAAAAACCCC
AGATCAACTTGATTGTTTGCATCAATTTTTGGCAACAATTCCAAGCCTGGCAAAAAGAGTATTGGTAATTTTTAAAAAA
TGGAAGTAAGGGTTTTAAATACAAAACAGCAGTCTTAACAGATGTTTTATGGATTTCAGTCCTCGATCAATAAAGAGCT
ACTGAATTTTTTTGGTTGTTGTTATTTAATGCTAACGAACCAGCTTGAGCTGACATAGCCAAAACAATGTATTTACTAT
ATGACTTTTTAAAAAAAACCAAAAAAAAAAAACAAGTGGCTTGGTTTGTCATTATCTGAACTGAAAACATGATAATAGC
ACACAGGCATCTGCAAAATAAGTTGTGTTAGTATTATATTCGAGTTTCTCACACATATTTGAGGTTACATAGACTTCTG
TTTTGCTGGGAAAAGTAATGATGCCTACAGCAGAAAAAGACCAACAGCAATAAACATACAAAAACAAAAGCCTAAATAA
TCATGACGTTTAAACTTTTGGTTAAGGGTTCTGCCCTCCAGGCGCAAAAGAGACGCGTTTGCCCCGTTGTCTGGAGATC
GCAAGTTCAAGTGCTGGTGAAGACCAAGAGAGCAAAATTGGATGGTAAACTCTCTCTCAAGCCAACTGTGGGTACCTGT
GAGCTCATGTATGCAGAAGTGGACAGATAGTGCTTTCCTTTGTTATGCTGCCCTGTGATGTAGCATGAGCAGAATTTTG
GAAAAAATCATTTGTCTTAGAGGAAGCAACCATCCTCAGGTGGTAGCTTGGTCTTATGATTGGGGAGAGCTGGCTTGTG
GGTGGGAATTGGCGAAAACTAAATTAGAGAGAAAATGGGGGAAAAGGCAAAAGCCATGAAAGCTATATTTAATGTAACA
ATAGCAAGCAGCAGATAAGGCACTATTCACTGCTATTACTTCTACTAATAATAATACTACTACCACTGCTATCACTACT
ACTACTGCTAATGCAATTACTACTACTACTACTACTACTACGACTATCAGTCCATACAGAATTTTGAGTTTTTTTGTGA
TTGTTGCGGCCAAAAATGCTCACATTTGCAACAGCTTTTTTTTTTCTCCAAAAATTTGCGATACAACGTGCAGTGTTTT
TGTGCTTTGTGTGTTTTTGTGCTTGAATTGGTGCAATTGCCCAAAACTGTTTTGCAGTGATGTTTGTTGGTAAATGAGA
CCTTTTTAGCTGTACTCATGTTCAACGCATGTGAATCGAAGAGGGCTTTGGCTGAATAGCACGATGTGATGACGTCACA
TGATGCGTCATGGCCCAAATCTGCAGAAAATATGTGGTAACTTTGAAACTTTCTTTGCTTTTGCGGTAATTTCTGTGAT
CGCAAAATCCAGGAGGGAGTGGAATATTACTATGCTTACAATACTACTATGAATGCTAATACCATTCCTACTGCTAATA
CTGTTAATACTCCTACCGTTACTATCACTACAACTACTGCTAAAGATATTACTACTACTACCATTATCATTATGAGTAT
GACTATTGCTAATGTTATTACTACTATGGCGACTATTACTTACTGCTAATTACTACTACTGCTAATACTATTACTACTG
CTACTACTACTACTTCTAGAACTACTGCTATTATTATTACTAATAATATTAATACTACTACTGGTAATGCTAGTACTAC
TATAACTACTTTTACTAATACTGCTATTACTAATAATAATATATTGGCTATAATATATAATTTTTTGCTGGCCTGTGTA
GTCAGATGAGAGGCCCTGAAATCTGCATGTTTTATCATGGGGTCCAGATGTTCCAGATCCAGAGGTTAGGGGTCATGGG
TTAACGCTACAAAACAGCTCGCTGCACATGCTGCATGCATATTGTTAGTAACACACCCGGGCATTTGTGTTACACATCA
GCTTCATGGCTTAACTTAAAATAATTCATGGCTCTGCCATAGATTTTGATCAGAACGTTTTTTTTTCTTCCATATTATG
TTACCCTACTTAGGTTGCAAAGTCTTCTCAACAGAAGATAAAGAGGACATGAAGGTAGACTAAAATGAGACAGGAAAAG
ATAAAAAGCTCACTTACAGTTGTTCTAGAGAGACAAGACCCTTGAATGCGTGTTGGTCTATCGATTGGATTTCATTCTT
GTACAAATAGCTGCAAAGAGAAATGAACAGACATATTAGAAAAACACAGGAAGTATGAACTATTCTGAGGATACTAATT
ATACAACTATATCTTTCCCCAACATAAGGATACCCTGCGGTTAAAAACCTCCACTTTTGGCACAGGGCTGTGTTCTGAC
AGGACAAGAAGGCCAATGTATTGTCTGGGACTGAAACGGTTTGCTTTATCAATCAGAGTGGAATGCGACGGGGTGGCTG
CACACGTGATCGTGAAAGTTCGGTGTTGGCAAAGCAGAGACGCAGCGTGGGAAACAGGAACTCAGTACTATGTGTTTCT
CCTCTAGGGAATGGGGGTTGCAGCAGTCAGCTGTTCAGAGTTTGGCTAACTAATATAAATGCTCTTGAAGCTTTCTGAT
GATTTTCCACATATTACATTACAAAAATTAAAAATACATTTCAGTCATACTTTTCATACTGAAAAGTCATACTTTTCAG
CTGTTGAGTGTTCAAGCAATCTAAATACTCAGAGAACCTGAAGGACTTCATTAACCATTCATCACAGTATACAAATGAA
GCCAATACAATTCTTTCATACTGTCAAAACAACTTAAAAATGTGAAGGATTTGAGCTAAGCAGATACAATATATACTAC
ACTACAGAATTGGGGTTTTCTGCCCATACCACACCCCAACTGAACCAAAAATATATTTCACCAAAACAAAATGGACATT
TTTATTTACTTTTTAATCTCGCCTAGTCTATACTGCAGGGACTATGTTGTATACAGTGCCCTCGACTAATATTGGCACC
CTTGAGCAAAGAAGGCTGTGAAAAATTGTCTTTATTGTTTAACCTTCTGATCTTTTGTTTAAAAAAATCACAAAATACT
CTGCTCTCATGGATATCGAGAGCAGATAACTGCAAACACAACACAGGTTTATCCCCCAAAATATATTAGTTAAATATAG
GTGTGCAACAATTATTGGCACCCTTTTAGTCAATACTTTGTGCTACCTGCCTTTGCCAAGATAACAGCTCTGAGTCTTC
TCCTATAATGCCTGATGAGGTTGGAGAATACATGGCAAGGGATTTGAGATCATTTCTTCATACAGAATCTCTCCAGATC
CTTCAAATTTCAAGGTTCACGTTGGTGGACTCTCTTCTTCAGTTCACCCCACAGGTTTTCTATGGGGTTCAGGCCAGGG
GACTGAGATGGCCATGGCAGGACCTTGATTTTGTGGTCAGTAAACCATTTTTGTGTTGATTTTGATGTATGTTTTGGAT
CATTGTCCTGCTGGAAGCCAACCACGGCCCATTTTAAGCTTTCTGGCAGAGGCAGTCAGGTTTTCATTTAATATCTGTT
GACATTTGATAGCATCCATGATGCCATGTATCCTAACAAAATGTTCAGGTCCTCTGGCAGAAAAACAGCTCCAGAACAT
TAAAGAGCCACCACCATATTTAACCGTGGGCATGAGGTACTTTTCCATATGGCTACCTCTCTGTGTGCACCAAAACCAC
CTCTGGTGTTTATTGGAAAAAAGCTCTATTTTGGCTTCAGCTGACCATAGAACCCGATCCCATTTGAAGTTCCAGTAGT
GTCTGGCAAATTGAAGACGCTTGAGTTTGTATTGTTTTTGGCTACATGCAATAGAGAAACTGACAGATGCCTAATTGAT
TCAGCTTGTAATCAGGTGCTGTCTGGTAAAATGTCTATGATGCTCCTACACCACAGTAAATTTATGCACATGTACTTTT
CTCCCTTTTCACTTTTGGGGTAACCAGAATTTAAAATGCTACAACTTTGAGATACATGCAAAAGAGAAACACCTTTCAG
TTTAGAAAACTCTGTTGTTTTCAGAACTATATATTATATGAAAAAATGTGTAGGGGTTTCCCAGTAGACCAAACAAACA
ATTTATGAGATGAAAATGATATTACTAACTGCAAAAATACATTGTTTGAAATTCAAATCGGAAGGACTTATACAGGTAT
ACAGAAATGGAAGCAATATAATGAAAATAAGTCAAGCTTAATTTTCATGTGGACCACCAAGTAAGCACATCAGAACCTC
ATTTGGTGATACAAGTCTAATTACTTGTTCCAAATGCCTGAAATTTAAAGACAGCCCCACAAATCATTCCCAATATCCA
TTTCTTTCCAATAAGTCAGATTCCAAATCAAATTCCTATATTACGCACATTACCGGTGCCCCCCCACCCCAAATGCTGG
AGAAAAATCTATTCTAATATGTTGTCTAGAAATGTCATTTTGTCATGCTTGGCACTAATTAGATTCCACTAGGCAAGAT
GGAAGTCTTAAACACTCAATTTAGGAGTCATTTCTAGACGATTTGAAATAAACCCACATAGCAGTAGGTCATGTGTTTG
TGCAATTGTTTAAGGTTGAGTCATTTTCAAAATTGGGCTACTCTGAGTCAATTTGAAAGTGTATTTTCCAAACCACAGT
CTGTAGAATTAAGTCTGAGTTCCGAAGTGATATCAGATGTAATGACAGCAAAATGAATTCAAATGTCTGGTTTGGATTT
TTTGACCTAACTGTAGCGATATTGGAAGTGGTCAAGTTGGTGACAGACACAACTTTATTTAACAAACTGACTGACTTTA
CACAATGGACTTCATGCTGTCTGCTGCAAAACATAATAGAACAACTAAACTGCCTTTCTGGTGATTGTACAGTTATATT
TCTTTATTATTAAGTACACTGCACCAGTTTGTACAAAGATTTTTAACCTCTGACAAAGATGTGAACCAAGAATGCAACT
CTTTTAAAGCTGCATGCTTACAAATTACACTTAGCTGTAAATAGTTTAATTACCACTATAATTACAGGCACACCGGGTT
ACCCTCACTGTGAACAATATCCTCTCCACTACAGAGCACACCCCATCACTATAAGGACTAATAAGAAAATGACTCGAAA
TGGTTTTCTGTCTTTTGTAACCCTAAAGTACCATCATTACAAATACCAAGCCCTAGACATATACATGAATATGCAATGG
AAATTTGGGTTTGCAGCCCATTACGTCCACGTATTTTAATATTTCTACTATGAAGTAGCCATTTAAGTAAAATAAATCA
TTTCAAATTGGAAGTGTGCCTTGGATGACCTTTTTTTTTTGCATTGAAATTTTTCTCCACCAAAGAGCACCATCAAATA
TACTCCATAGAACTTCTAAGTATACTGGATATGTTTTTTTTTTTTTTTTTTTTTTTTTTTTTAAATCATGCAATGTAAA
TGTTTCTCTGGTCATTCTCAATAGCTATCTCTTATTATATAATAACTACTCGTATGTATATGAGTAGAATTTCAAGTCT
TGATTTGCATCATCATCAGTAACTTACATAAGGAATGAAACACTGTTATAGGAAAATAATCAACAAAGGTGTATTCTAT
AGTATATAGTATATAGAATGCTACAGTGTATATACACTATAGTACAGTATATTATACAGCATATTACAGTATAATTTCT
ATTTAATCTCATACCTGTAAAGTACTGATGGTGACCAGAAGGAATGCAGAGTAAGAATTCCCTTGTACAGCCTGTTTTA
CTGTGAATATGACATATTCAAGATAAAATCTTGAATCAAGTGCTGTAACTATTACATTACTATTGCACTATTACATTTT
TTGAGTAATTAAAGAACTGTCTGTTCATAGTTACCAAGAAACCAGAAAATTGAAGTCCTTTATATTAAAGACATTATAT
AATACTTATTATATATTATATTATATTATATTATATTAAAGAAAATTAGCTGAATATTGAATGAAAGTGCTGACACTGG
AGACTCCTTCCACAAATGTCAAATAAACATGTCTTTACGGAAAGCCTCACCATATACATCCAACCATGTTTTTACACAG
GGTCACAGGGGAGCCTGGAGCCTATCCCAGGGAACCTGGGGCACAAGGCGGAGGACACCCTGGGCGGGGTGCCAACCCA
TTGCAGGGCACAATCGCAAACACATTCACACACTATAGACAGTTTGGAAATGCCAATCAGCCTACAATGCATGTCCTTG
GACTGGGGGAGGAAACCAGAGTACCTCGTGGAAACCCCCAACCCCGGAGGTACGAGGCAAACGTGCGAAGCACTACCCC
CACCTCACCATATCAAATTAGAAGCTTTTCTTTGCTAAATGGCTGTATATTTTAAAAACCTGTTTATTATTAGCTGATG
TGAATTAGTTGTTACTACAGAAATGATCATTTATTTAATAATGCACATTAAGATACGAGTCAGCCAGCCTCCCCGACTA
CAGTAAACATTGCCAGACACATAAAGAAGTTAAAATGGGTAAAGCAGGTGTTACATTAAAGAGGAGAAATGCGGCCATA
CCGCCTGTATGTAAATGTAAACGTAGACAGCACAGCTGAGGCTTTCTTCACAGATCTGTGACTAACAAAAGTAAGACGT
GTGGGAAGGACTGTTTAACAAGCTGTCTCTGTTCTCCCATGCCTTTAGGTGACGAATCTCAGACACCTCAAAGCACAGC
GCAAGCAATTAAGTGCCATAATGTGTGAGATTTGTTTTATTGCTCAAACAATGATTGTTGAGATTCAAAACTCCGACTC
AGAGGGCACTGTTAAGGGGGAATTGCACTCAACATGATTGATATTAATGCTTCGTGACTACATAGAATATAAATGATGC
ACATTATAACCTCTCCTCAAAAATCAGTCAGACACTTGAGATCAGGTGAAAAGAAATGAGTCAACTCACAGATATTTCA
AGTTCTCCAAGTCCTCAAACGTTCCTTTTGGGATTCTTCTGATGTGGTTGTTGTTTAAAAGGCTGTGGGGAGAAAAATA
AAATAACACAACAAAACAACGGCAGACATTTTAAACAAATGCTTATACAGCAGAGGCATGCATCATGAATTCTGTCAAA
CAGCACTTTTTTGGGAATTGAAGGAAACAAATCAAAATTATTTTTATAGCAACAAAGAGAACGTTCAACTAGTCCAGGA
CTATAACAGATATCAAGTTCTCATGCAAATCATCTGTGCTATTAAAATAACCCATAAGGTTGTTTCCAGATTGAGACTA
ATCATACTGACTACGTTTACATGGACAGCAGTAATCTAATTATTGACCTTATTCTGAATAAGACAATATTTGATTAAGG
TGTTTACATGTGTTGCTTTTAGAATATTCCTTTCATGCTCCTGTTTTCATGCTATAGAACATAGATCGATTAACAGCAC
ACGACATTACGTCCCCATGCCATGCCGTCCGACGTTCTCTCCAGAATTTCACGTATCGACATACAGCTCGTCTTTGTTA
TGGTACCGTATACAGTTTTGGGTGTTTTTATTTTTAATTTTACGAAAGCTTCAAGTGCAGTTAATTATTTGTCATGCTA
TACGTGCAAATAGACGACTGCTTGAAGCCGTGGGCTGCGTCCCAAACCGTGTACTTACGTACCATATAGTATACATGTA
TTTCACCTACTATATAGTAGGTAAGTACGCGGTTCCAAACGCAGCTGAGCTCACTTGTTTGCTGTTAAACAGTTGAGCA
CTGCCGTGTGTGTACGTGTCCTGTCAGAAAATGTGACTCCCACACGACGTTAATAGTGTGATTAAGGTGTGTACATGTC
TGTAATACGACTAAAACAGGAATACTCCACATGTCTTAATTCGATTCGTGTTTAATTTGAGTATGACTTTAGCCGGATT
AAGATCATAAATAATTGCTGTTTACATGCTAGTTTCTTAATCAGAGTATTGTCTTATTCGGGTTAATATCGGATTATTG
TTGTCCATGTAAACGTACTGACTGTAGCTGCCAGTGATTCACAAAGTGTCAGTGGACAGTTTAGAGAAAAGCATCAAAC
TCTGTTCCAGAGACAAATCTATTCCAAGATTCACTGAATCTGTTCTGGTGGCTCGTGTTGTCTCAACAACGTTTAAAAC
ACTGTTGTTTTCCCTGTAATTTGTTGTTTGTCTATATACTGTATATAAGGAATAAAACATTATGGGACATGTGCTTACA
GGAAAAGAATTGATGAAGAAATGATGATCTGAGGCAAATCAGAGTTACTGTTACCTCATCATAGTTGGTTATTTTCCTA
TAACAGCATGTCCCCTAGGGTTTTATTCATCTTATACCACAGCAATATACTGATGTTTAAAAAAATAATAATTAAAGAA
CCACAAATGATACTTTTTACCCGTTTACATTTACATTTAATAGGCCTCATTTAACAAACTGGATATAAACGAATTGGTC
AGAACACCTGACCAATCAGATTCATGAATTCAACAGTGCTCTGGCATACATAAATATTTGTCTTATATACATGTAAATC
ATCTGAATGCATTTTAGCTGAGCAGCTGTGTGATGTTGAATGGTGGCCTACAAGAGCAGGAAAAATCAGTTCTGCAAGG
ATTACAAGGTGACCTGCATGTGTGGCCTGAAGCAGAAATCAGCGGCCTAGAGCACACTGTCAAAGTAAACACACACTCA
TAAAAGTTTGTCGGCGCATGAAAATAAAGTGAGGCAGCCTAATGGCACGGCATACTTACAGCGTGTTGAGGTTCCTAAG
TCGTCTGAAAGAGCCCGGCTGCAAGTCTTTAATTTTGTTAAACCTCAGGTCTCTGTTAAAATACAAACATGCAGTGAGG
ATGATTAGATAATGACACACAATAATACAAGGACACATACTTGACGAGATATTAAAACTATAAACGATAGCTGAAATTT
CCTTATTGTATTTTCCAACTGGATGAATAAGAAAATAAGGTGCAGCTCCTTAAAGTCTTCAACATCGGGTTCGGCATCA
ACGTGAGAACTGTGTTTCCGTCTATGAGTGTGATTATAACAATGCGTGTCATGGAACTTAAAGATTTGCTTGTTTGTAA
TATTTGCATACTGAAATAAGAAGGTGACTAACCAAAAAAGGCTAACTGGAAAAATGCAAACTTTCACACTGCTTTTCTG
GTGTGGCACCTAGATGACAATCATCCATGTACAACCCCAATTCCAAAAAAGTTGGGACGCTGCGTGAAATGTAAATAAA
ATAATTTAGTAACACTTACTTTTCCAGCCTCTTGTTGTCCCTGTCCCAACTTTTTTGAGATGTGTTCCGGCCATCAAAT
TCAAAATGGCCTTATTTTTGCCTTAAAATGGTGCATTTCCTCAGTTTAAACATATGATTTGTTTTCTATGTTCTATTGT
GAATAACATATGGGTTTATGAGATTTGCCAATCATTGCATTCTGTTTTTATTTACATTTTACACAGTGTCCCAACTTTT
TTGGAATTGGGGTTGTAGTTCAGGAACTATAGGTAACTTAAATTGTAGTGAACACAATCTAGCTTGTAAATGGCTTTGA
ATAGTAACGATGCCCTGACTAAAACAACTCCTGTCTACTTACATGCACAACATTTTAAATATTAATAACTAGGGATGAA
GCAGTACCAATACTAGTATCAGGTATCATGGTCCGATACCATGCTCAATTAGACACCATCATCTGATACCATATGTGTA
TGTTGTGTTGCTAATAACAGAACAGATGAACTATTCTCTTCAAAAATATCAAGAGATTCTACTGAAGTTGAAAAAACAT
GTTTACATTTACATTTATTCATTTAGCAGATGCTTTTATCCAAAGTGACTTACAAATGAGGGAATTCAAGCAATGCGAT
ATATCAAGCAGAGAACAATACAAGTAGTGCTACTATACATGATCTTTAATTGAGTTCCTGAAGAAGGAAAGTGCACAGA
GTAGAGGTGTAAGAGCCAGAGTAAGATTTTTTGTTTTTTAGGGGTTAGTTAGGTGTTCACGGAAGAGGTGGGTCTTTAG
CTGTTTTTTGAAGATAGTGACAGACCCTGCGGTCCGGATTGAGGTTGGAAGTTCATTCCACCACTGAGGGACACGTAGT
GTAAAGGGTCTGGATAGGGACCTTGAGCCACGCTGAGTAGGCACTACTGAGCGTTGGTCACTGATCGATCTTAGATTGT
GTGAGGGAACGTAAGCCTTCAGGAGAGAGTTAGGTAGGGCGGTGCTGTTCCAGCCAAGGTCATGTACGTGAGCATCAAG
ACCTTGAATTTGATGTTATGTCATGGCATTTATCTTTAACTAGAGAGCGCCAGGTTAGAAAATCTGAATGAGCAGAACA
GTGTCAGCAAGCGTGCTCATTACAAATCTATTGTGTGCACATAAAGGTATTCGCGAGAGTAGAGAGAGGATAAACTGAG
AGTAGTTCAGCTCTGCGAGCACTGAGCACTGAGACACTCCCAGACTCTGCATGTACTCCAACTCAGTCTGGAAAAAAAA
AAATAGTATCGATGCATCCCTATTAACCACAGAAGTAGCCCTAAGATGGCCTTTTTACTACCTCAGATGTAAAACTGCA
TTATCTGGTGCCCATGTTCTTTGGACAGCTGTCTGCTAGCTAATCAAATAAAATGTCAGCAGGTTTATCTAAAGAATCC
ACAAACAACATGTTGTAGTCACAACAGAGATAACTTTCTGTTCACATGTGAGCTCCTTATTTATAAAACTTAGCCCAAA
TGATTATTTCATGATTCATCAGGACACCCCGAGCACTGGAGTGTCATAAAGCATAAAGGAAGACTTTTTTAAAAGGGAG
AGTGAAATTCTCAAAATGTTTACAGAAACTCAACAAGAAAAGAAAACCGCGTTGCTTTACATCTCAATATCTATTCTTT
TCCGAGGAGCTCTTGTTAGGCAAAAATCTGTTTTTCTGAATTCATATTTCATAGTCAATATTTCAGAATCCTGAACTGA
AAGATTTTTTTTTCAGCACTGCTGCAGTTGGATAAAGCCAGCAAAGCACTCAGCCCTGTCTGTTTCTCCTCTGCCATGT
AAGGCTGGCCTGTTTGCAGACGCTGGACCCAGTTTGAGCGCCGTATATGCTGTGGCATGTTCAGACAGGGCCAGAGCTG
AATTCCACAGGGCCTTCCACATTGCTGCAGGCAATACGGCACAGAGCTGCTGCAGAACGCCGTGGAAACTATGCAGCGC
TCGGACAAACATTACTGATTGCTTGGACTTGCTTAAATGGATCCTCCATCAATTTTCTTCAGTATAAGTTTACTTGTCT
GACTCAAAATTCCAACAAAAATAAGATGGTCCTTCCAGCACCTCATCACTGCAGAGTGCCTGAATGAAAAAAATGTGAG
AGGGAAAATAAAAAATCTAACCAGTCTGGAACAGGAAATTAGTCGTTTGTCTAGAACTTAATATGGAGGCTGCAGAAGA
GTGACATAATATAAATGCAATTGGCCATGGCCATGAAAATGGCTCAATAAATCTAAAGTATGCATAGTATAAATATGTA
GTGAAAACTCCATCTCTGCACTTCTCTTCTCTTGTGAAATCTTACGTCCTATAGCCTCAGAAGTACTTTGCTTGCATAG
GTGATGTACTTTTGTCTAAAATGTCCTGTTTCTCTTGAGACTTTGTGTACTATGCTTAAACTTCGGAGACCCCCCCCCG
GAGCTGGGGGTTTGATTTGTGCCTCCGCGCAGTGTGCACGAAGTTCGCATGTTCTCTCCAACATGCACTATACGCTGAC
TGGCATCTCCAAATTGTCCATAGTGTGTGCGTGCGCAATTGTTTGGCACCCCGTCCAGGATGTCTCCCACATTGTGTGC
CGAGTCCCCTGGGACTGGCTCCAGGCTCCACATGATCCTGTGTAGGATATGCAGTGCAGAAAATGGATGGATAGATGGA
TGGATGGATGGATACATTTATGGAACATCCATGAAACAAAGTAGTTCCTGTAATCACTTGCGTTATAGCAGCTATAAAC
AGCTGTCCCAACACCAGCCTCTATTTTTCCTGCCTTAAAATCAATAAGCCAAAAAAAAAAAATATGGAAAACACAAGAT
TAAATAAACCTTTACCATAGCAACAACTATACACTTTTCTTTGCGTATAATTATAAATCTGTCTTAGATTTACACGTTC
CTGTGAATGAGCTGTTACTATAGAAACAACAAAAATGAGAACAAGCACAATAGTTTAATCTTAATGAAATAATATGCAG
CTGTAAATAAGAAGTCTGGCGATTTAAAAACGAGAATATCTTCTAAAGGCAGAATGACTTCAACTTTAAACGATGCTGA
TATTCACCGGAATGTTTCCCGTATCTGAGTAATTAAAACTGATTGTTTCAGCAGGGGTGGGGTTGAAGCTTTTTGTGTT
GTATAGGTTACACGATGAGGAAACTGCCTTGGCTAAATGCTTGCCTTACAGAGACAATGTGGTATTGTGTGTAATCAGT
ACATCATTATACCGTTCAGAGATACTTGCAGTGTTTACAGTGTACACTATAGTGGCTAATCAGGAGAGGAAATGACTGG
GAATATGGCTTCACTCACAATACAAACATTTGCTATACAAGGTTCGCAAATCTCTTGCTTTATGGATATAAAACCTGTC
CTGAGGCCATCCTGATTCTCTTCTTTGGCAGAAACAATGTTCAGTGTTTGAAAAATTTTTAAGACTCTAAATGGTAAAT
GGTCTGCACTTATATACTGCTTTTTATAAGGTTAGTGGTTCTTTACACTGTTTCTCATTCACCCATTCACACACACACA
CACACACACACACACACACACACACACACACACACACACACACACACACACTAATGGTTGCAGAGCTGCCATGCAAGGT
GCTAGCAAGGAGCAACTTGGGGTTCAGTGTCTTGCCCAAGGATACCTCGGCATGTGGAGACATGTGGGTCAGGAATCAA
GCCGCCAACCCTACAATTAGTGGCTAACCTGCTCTAGCACCCCAAAACAGTCAGGACGTTTACATGGACAACAGTAATC
CGATATTTACCCGATTAAGACAATACTCTGATTACGAAACTAGCATGTAAACAGCGATTACTGATTCTCTTAATCCGAT
TAAAGTCATACTCGAAGTAAACACGAATCGAATTAAGACAGGTGGAGTATTCCTGTTTTAGTCGCATTACAGACATGTA
CACACCTTAATCACACTATTAACGTCGTGTGGGTTTTCCCCGTATTTTATGACAGGACATACACACATGGCAGTGCTCA
ACTGTTTAACGGCAAATAAGAGAGCACGGCTGCGTCCGAAACTGCGTACTTACCTACTATATAGTAGGTGAAATACATG
TATTTGTATATACTATATAGTAGGTAAGTACGTGGTTTGGGACGCAGCCCATGGCTTCAAGTAGTCGTCTATTTGCACG
TATAACATGACAAATAATTAACTGCACTTGAAGCTTTCGTAAAATTAAAAATGAAACACCCAAAATTGTATACGGTACC
ATAACGAAGACGAGCTGTATGCTGATACGTGAAATTCTGGAGGGACGTCGGACGGCGTGGCATGGGGACGTAATGACGT
GTGCTGTTAATCGCTCTATGTTCTATAACATGTAACACGGGAACATGAAAGGCATATTCTAAAAGCAACTCATGTAAAC
ACCTTAATCAGAATATTGTCTTACTCAGAATAAGGTCAATAATTAGATTACTGCTGTCCATGTAAACATAGTCACTGTG
AGGACAGAGAGTGGGCAAACAGCCAACATGTAACAAAATATAACCTGCAGTTAACAATATCAGGAGGAGGTGACTGGCT
AGGTGTTTTACACCTACCACGAACCAGCTTTCAAAGTGACTAGATAATTTGGCTTAAACAGCTAACTTGTTTCTCAATG
AATCACACTACTGGCAAGAAGACCTACACTAGCAGTGGTTACGACTGGTGGCCAACTTCCACCGCTTGCGTATGATCAT
AGAAAAAACATTGTGTTTATTTTTCCTGGCCAGCCTGAATTAACAAGAAAGTGCTAGGAATAAAGTCACTAATCATAGT
TGCACTCTCTGCCAGTACCTTCAGCCTGTAAGAACAACTGACATCCAAGAAAATTATTAACACTTTATCAGTATCTGAA
TATATTCAAACACTTCTTTGTGTGTGAGAAGCTTTAGACATACAACTAGCAAAGAAGTCTTAGAGTAGTCTTAAAAAAT
ACCAAACGATTCTGTGAAGTGCAGAAATTCTCCATAGCTATAGGCACAGCTGATAAGATACAGCTAGAATAAGTGCTAT
TAACGCTTAAGAAGACTCGCTGAATAAATACCTACAGTGGTCCCAGTTTTAGACGACAGGGCAGTATTATTGGAGCACA
GGGTGGGACAGCGTGAGATTAGATTCTGAGAGGCTGTGACTCAGCGATTCAGACGAGGTTTCTGCTTTCTTGGCACAGA
GTAAAGATTTAATGGAGCTTGACTTTGCCAGGTCTGGCAATCAGAAGCACGTTATATCAATAAGGGTACTAAGGGTGTA
TGCATATACAGTGCTCTCCGAAACTTATGGAACGGCAAGGTCAATTCATTTGTTTTTTCTGTAGACTAAAGTCGTTTGA
GATCAAAAGATGAATATGAGAAGAGAGTTTAGAATTTCAGCTTTTATTTCATGATATTTATATGTAGATGTGTTAAATG
ACATAGATCATAGCGCATTTTGCCTCCGACCACAATTTGTAGGCGAGCAAAAATATTGTATCATGTGACTGACAGGTGT
TTCTTGTTGCCCAGGTGTGTCCTGTTAGATTGATTGTTTAAACAATAAATAGCTCTGAACATCTACTCTTGGTTTTAGC
CTTCAGCTTCTAATTTGTTGTTAAAATGATAACCTAACATAAAGATCAGAGAGCTGTATTTGGGAGAAAAGCAAGCCAT
TTTGAAGCTGATAAAAGTGGGAAAATCAGTCAGAGGCATTGCACAAACATTGGGCATAGCCAATACAACAATTTTGAAT
GTCCTGAAAAAGAAAGAAAATCCAGTGGTATACTGAGCAAGAGACACCGAATGGGTCGGCCAAGGAAAACAACAACAAC
TGATGACAGAAAACCCCAAAACAACAGTGACGTCACCAAGAACCTCCACAGGGCAGGGGTGAAGGTATCACAATCCATC
GTTCGAAGAAGACTTTGAGAGCAGAAATATAGAGGACATACCACAAGATACAATCACTAATCAGCAGTAAGAACTAGAA
AGTCAATTTGGAATCATAAAGAAATACTGAGATGAGCCACAAAAGTTCTGGAAACAAGATTAACTTCTACCAAAGTGAT
GGAAAGGCCAAAGTGTGGAGAAAGAAAGGATCTGCTCATGATCCAAAACATACACGCTCATCTGTGAAAGATGGTGGAG
GTAGTGTCCTGGCTTGGGCTTGTATGTGCTGCTGGAACAGGCTCAGTAATCTTTATTGATGATGTAACTCTAGATGGTA
GCAGCTGAATGAATTCAGAAGTTTACAGGAACATTTTGTCTACAGAGAAATGCATCCAAATTAATTGGGAGGATCTTTA
TCATGCAGTAAGACAATGATCCAAAACACACTGGCAGCTCAACAAAGGACTTTTTATCGGGGAAAAAGTGGAGGTATTA
GATCAGGGGTGTCCAATCTTATCCGGAAAGTGCCGGTGTAGGTGCAGGTTTTCATTCCAACCAATCTTTTGATCTCAAA
CCCAAATGTCTTTGGTAAATAGCACAAACAAATGAATAGGTCTTGCTGTTCCAATAGTTTCGGAGGGGACTATGTGTAT
ATAATCATTTACTCATAGATGCCTGGTGGACAAGTAGGTTCAACAACCAGAAAAAACTAAAATTACTCCCTATTGACTT
TTGCATAACAACGTTGTATTCAGTGTGCATGAAAATCTCCTATAAAATTAGCCTAAAACGCCTATCCAAGGCATACCAA
AAGTATAATTAAAGCTGTTCTTGAACCATTTGTAGTACATGCATTTAGTAATAGAAGTTTGAACACAATGAGAAGTAAG
AGTTTTTTCCCCTGTCTGATTTACTGTTATTTTTTTGTGTACAGATGGCTGCAGATGACTACAGCTGGGAGTTATTAGC
TGGAAACCACAATTGACCACAGCATGAAGCCTTTCCATGTCCAAGTTCAAATTTGATAACGATACCAAAGAAAATTAAT
ATTGTACAAATGTTTTTCAAAGGATATGTCCATGTGTTTTACCAAAATCACCTTTTGGAGACTCCAAAGGGCCCCTGGT
AACCATGAACACATACCTAGGATAAAAAGGCTACTATTCTTGATTAAAGAAAAATTAAGACACTTGTCACTGGTTACGC
AGCTTTACGCAGGGACTTTTAAATTGAAGTGTTGAAACTCTCCCCTAAAGCATTCAGAAATTCATTGGCTATACGATGC
GCCAGTCATCCACACAATCGGTTGCAATAGGCTCAAGCTTTTCGTGAAGGAATGGGAGAAGGCACGGCCCTTCAGCATG
GACTCTCATTGTCTATTGAAGGCTATGGACAGGACATGGAAGGTCCTACTGGTTCAAATGAGGTGTCAGTCGAAAGGTC
AGAGCCCAGTGGCCATTTTTAAAACAAGCGATAAGGGATATTCACAAGTGAACTGAAGTTATAATGGAGAATACCTGAA
AGATTAAGTACATCTGCCGGTAATTTGAATCACAGTCCGTGGGTATTTACTAATGTAATAATGTGTTTTGGACTAAATA
TTTTTACATAATTGGTTTGTTTGTACCTTTTCTAGTGTACCAAGTTTTTGTCAGGAGGTTATGCATCAGTGGACTACTA
TGAGGCTTCATAGGTGAGTTGCCGCCATTTTGTAAGTGTTTGTTTGTATGTTGGTGGTCTGTTGGTGGCTGCTGTGATT
GTACCTAGAAATGGTTTACATCAATCAAATCACAAGAATCTTAGCTTTCCAAATGTATATCGCATGAGTACCTACACAC
ACACAGTAGCTGTGTACATAGTAAAGTTTCGTGCTAAACAACTTTAAAATTTTAACAGGTTAAACATAATGCACTTTAC
AGTGGTGTGCTTCACCGCCAATCTGTTACTATAGCACAAGGAACTTGCTTTTATTCACACTGCCTGCTGCACTACATAC
ATCCGCTAAGGCGCAATCTGGATGACTAGAACTATCTTACTGGGCGGAATAACATGGCATCTTTTCAGAACATGAAACA
TGCACCTATATGGAGACATTGATGAAACTGAGCAAAATAAAGTCACTACACAGTCACCTCGCTGAAAATGAAGAAGCTA
GCCAGACTTGAATTACCTTTACATCCATCTAGCTTTTTGCAACTGTAGCTGCTGGCAAACATTTCTGACTGCACAGCTG
GTAATATTATCACCCCCCTGCACCCCCCCCCCCCCCCCCCCCCCCccACACACACACACACACAAACACACACTCACTC
TCCTTAAACCTGAAATGGTGGAAATGCTTTTTTTCCCCTGTCTTTGGTTCTGCATAATTAAACCGGTTATTGTGTTTTT
TTTTTTTTTTtAAAACATGGAAAATAGTGAGGTGGCAAAATCAATATAGAACAAGCCTAGCTATGACATTTAACTTTGT
ATAGGCCTACATAATGCATGAAATGTGAAAGACATCTTTAAACAGCAATTAAATATCCATGTTTCACTTTATACCGTAC
ATAATGGGATAGCGAGTCAACAATACAAAACTATGGCCTCAAAAAAAAAGAACACAAAATCGTGTGTGTATCTTTTCCA
GTATTAATAAGCACGGTCTATGTGGAGGCACAAAGCTGGAAATAATGGAAAGGGATGTCATGGTTAAACCACCATAACA
TGGAGTAACCTAATCTATATAGAGAAATGAAATAAAATTACCCTCAAGAAGGCGAATCAGCTTCTATGGCACAGAAATA
AATTGATATATTTTAATATTTTTATCCTAAATAACAGCCCACCAGCTGCGGAATATAACACTAGCTATCTTCTGAACTA
CATAGGGACTATTTTGAAAATATAACTGGTAGAATGTTTATTAGAAGGAAAGTTTGATGGTGATGATCCAAGAATTACA
CCTAGTTTCTCACTCGCTATTCTGCCATTTGTGCCGCATTTCAAACGAGGAAAAAAACAAACAAACAAAAACAATAACG
ACCATTTACCTTCACAATCCCATGGCCAAAAACTAAAGAAGCAAATAAACTGCATTGTGCTGAAGGCTAAATTTTCATC
AGTATTTCTCAAGCGCAAAGATAACATCTCTGCAATCTTGAGAAACTCCAACTTGATTCCCGAAGTCAAAGTTGAAATG
ACAACATTTCAACCATGTATTCTCCGAAATGAAGGCTTCTGGGGGgAAAAGAATGTGATGTGATCCAAAGTCAATCCAT
GACAACAGTTGAAAACAGGATGCAGCAGCTCTGCTTCTTCTAGCTCTGCTGCCTGCCAAAGGGATCCCTTAGGGGAAAT
TCCACCATTTTGACGTCTGTATGATAAAGCGCTTCGAGAATGATCACACAACACACTGCAAATCTTCTGAGGCATTTAA
AAAAAAATAAAAAATGCTGTGTGTCGTAGATACCAGTTTGAGATAGCAAATGTCACCATTTAAACTGAATATAAGTGAT
TAACCAAACAACGTGCGACGTTCCCTATGTGCAGGCACTGCTTTAGTACTTCAACTTCTACTTTCAACTTCATTCAGCT
GAGCTATAGTTACCACTCCAAAGCTGAATGTTGAAGTGTTTTATTCCTTTTATGCCACAGAAATTACAATTAATACATT
TAATTAAAGAACGACATACTTTCTATCCATTTACAGTTACATTTTGCAAAACAAGTTAGCTCCTGTAATAACATAATAT
AACAGCTATAAACAGCCGACCACTCACCAGCCTGTCCTCTCTCTCTCTCTCTCTCAGCTAAAAACACAAAAAAGGGCAG
CTTGTTACCAAGAAACCATAACCTCTGGTCTCCTGAAGAGTTTACTGTCCTGGAAAACTTAAAGCAGAGGTCAAAATCC
CTTGAATTCTTAGCCATTTGCACACCCGGATTGCTTCCTGTTTACAGCCTGTGTAAGCAAAAGCTTCTAGATGTTACTT
TGCGAAGTGTTGCTAACACATTCCTTCTGTGTTCTATATGTCTGTGTATCAAACAATTCATTTAACACTCTGCAGAATA
AAGTAGGCTATTTGTTATACAGTGCTCTCCACTAATATTGGCACCCTTGGCAAATACGAGCAAAGAAGGCTAGGAAAAT
TTGTCTTTATTGTTTAACCTTTAGGTCTTTTGTTTAAAAAATGCACAAAAATAGTCTGCTCTCATGGATATCAAACAAT
TGCAAACACATCACATGTTTATGCAAAAACATATCTTTGTTAAATATATGTGTGTAACAATTATTGGCACCATTTTAGT
CAATACTTTGTGCTACCTCCCTTTGCCAAGATAACAGCTCTGAGTCTTCTCCTATAATGCCTGATGAGGTTGGAGAATA
CATGGCAAGGGATCTGAGACCGTTCCTCCATACAGAATCTCTCCAGATCCTTCAAATTTCAAGGTTCACGCTGGTGGTC
TCTCCTCTTCAGTTCACCCCACAGGTTTTCTATGGTGTTCAGGTCAGGGGACTGGGATGGCCATGGCAGGACCTTGATT
TTGTGGTTAGTAATCCATTTTTGTGTTGATTTTGATGTATGTTTTGGATCATTGTCCTGCTGGAAGATCCAACCACGAC
ACATTTGAAGCTTTCTGGCAGAGGCACTCAGATTTTCATTTAATATCTATTGATATTTGATAGAGTCCACGATGCCATG
TATCCTAACTAAATGTGCAGGTCCTCTGGCAGAAAAACAGCCCCAAAACATTAAAGAGCCACTGCCATATTAACCGTCG
GCATGAGGTACTTTTCCATATGGCTCCCATTTGAAGTTCCAGTAGTGTCTGGCAAACAAAAACTTTGTTTTTGTATGAG
AGTAGAGAGATTTTTCTTGAAACCATTCCAAACAACTTGTGGTGATGTACGTGACTTCAGGTTGTAGTTTTGGGGACTT
TCTGACCCCAAGACTCAACTAACATCTGCAATTCTCCAGCTGTGATCCTTGGAGATTTGTTGGCCACTAAGCCACTTTC
CCATTGTTGTGAATGACTAAGGGAATTTGGCCTATGTGCTATCTCATATTTATACCCCAGTGAAACAAGAAGTCATGGT
TGAACAACTTCCTGTCCCTAGTCACCCAGGTGTACTAAAAATGTAAAATATCAATGGGAATATACATCAAATATATTTT
TCCTCATATGAATTCATAGGGGTGCCAATAATTGTTGCACACCTATATTTAACAAAGATATATTTTTTTGGATAAACCT
GTGTTGTGTTTGCAATTGTTTGATATCCATGAGAGCAGAACAATTTTATGATTTTTTAAAACAATATATTAAAAAGTTA
AACAATAAAAACAAATTTTCACAGCTTTATTTGCTCATATTTACCAAGGGTGCCAATATTAGTGGAGGGCCCTGTATAT
ATATATATATATATATATATATATATATATATATATATATATATATATAtaTAATATACATACACACACACACACACAC
ACACACACACACACACACACACACACATATATATATATATATATATATATATATATATATATAAATAAAGAAAAAAACA
GCTTATACTACGTGAGGCATAACAAATAATTAAGAATAACATACACTAGCTTATTTTCACTGCACTGAAAATGTATTCG
ATCGAGACATCACTGTATCATACTGAACTGAATTCTGCATACTGTTACTCTCCTAACAATTCAGTGTAACTGCTTTTAA
AACACTTGCGATGAAGCCCGAGTCTTTCAGATGAGAACATTTCAGCACTGGCGAACATTTGTTCGCCATGTGTGAAGCA
CAGTAAAATGTTAATGTGGGATTTCACACAAACAGGTGGTGCAAAAGGATCATCGTGGGGATCATAGATTGATTATGTC
AAGCTAAACAAGAATAAAGCTGCCTCCCACATAGAGCAGGAACATTCCCAGCATACATTACCAATTTATTCCATGCCTA
GTCTCTGGAGTTGTAGCTATTTGGGAAACGTTCATTATAAGTTACATTCGCATGCAAATGCTGGAGCGGGGAATGGCTT
GAGGGAATAATAATGCAGCACGATCTGTCAGGATGTGAATCATTCACAGCAAAATGATTTAATGCGTTCAACGTTTTCA
TGGCGTCCAAAAACATGTCTTTGGTTAAGTGCATTTGGATGACGCAACATTCATTTGTACATGCTTTACAACATCCCAG
ACTGCATATATATATATATATATATATATATATATATATATATATATATATATATATATATATATATACACATATACAC
ACACATATATGCTATATATATATATATATATATATATATATATATATATATATATATATATATATATATATATATAAAA
AGTTGTATAAAAAGTGCTGCATAAACACAAGAAGAGAGAGGCCCTGAGCACTTCTTTCAATAACCATCGCCCCGCTGAC
TATCTCCCCGTGCAAATTAGCAAAGCTTTAGGGATTTTTCTGGCTTGGCATTCCACAATGCTGTGGAGGATGAGCTCCT
GACAAAGCCTGACTGCAGCAAATTGCAAACAATGCTGCTTCTCTTTCTCTCTGAGTCACTCTGACTGGACTTTCTGTTT
CTGAAAGACGACCCAATTCAGAATGGGATAAGTAAAAGGTGGTGAAACAAGGAACGCCGTCGGCACTTGACCGTAATTT
TGGCTAAATGAAGTGACCTGACTTTTGAAGCCTCCGCTTTAAGGGGTCGTAAATGTGGCCACAAATCAAGCCATTACTC
TGTGATGTCCCTTTTTCAGTCATACCTCTGGTTTGTTACACACCACAGCTCTGGGAACCTCCAGCATTACTCAGCTCAG
CCTACAGTCCCTTATTCAACACTCTTACAGACTCTCCATACTGACATGTGTGCACCGACCAAAATGGCTGAACACTTCC
TTTCATGCACAGCAGCTGATATTGGCGCTGTCTCTGATGTTTGGACCCTCAGCACAAAGATAGAAACTCTCTGGCTAAC
GTTCAGCTACGAGCTGTGGTGTTCCCTTGTGGCATGTAAAATCCATATTTGAGTCTGACCAGCGTCTCAGTTTTCACTC
AATGCGAGGTGACTGTGCATTGTGCTAGCATTCGTATTATATAACAGGTTTTTATGCCGCACTGTGCTGTAGTGAACTT
TTGTCACTGTTTCCACCTCCCTGCATATTTCTAATTCTGGAAAGGTTGTCTAGCATCCGTTCAAGCTGATTAATATGGC
TAGTAAAAAGAAGTTTCAACTAATAGCCAGACCAAGTCTTTGGAAAGGAGTGGAAACACATGTCAAACAAAAAGTTTTC
TTTGGGAAAGTAAACAGGGAGTACTTTTCTCGAGTTGCTGGACAAATAAAATAATGCTGCATTCGACTGGAGGTTGTAA
CACGTAATTCCCAACCTCCAACCAGGAAAAACTCAGAATTCCTACACGGGAACACAGGGTAGTCTCCTTAATTCAGAGT
TCCTCCGAGTTCAGCAAGTGATGTCAAATCAACATGGCTGGCACAACTGGAACAGTAAACTAAGTAACACGTCTTACTG
TCGTGTCACAGCAAACCAGTGACTGCATTTCCCATCCTGCACTGCGGCCTACAAACATGGCCGCCATGGACTGCAATTC
CCAGAACACGTATTCATTCTAATCACGCGCACCTGCATCCAATCTCGCACACAATCACAATCAAAATTGTAAAATTTTA
TTAGAATTAATTGTGGTAAAAGGATTATCCATGATTAACCCAGTCTGACTGTCCGTAAAAAAAGGTTTGTTGGTGTCTG
CTGGGGCAGTGTGAACATGGCGGATGTGTTCCCCATCATTCCCAACATAAATCAACGGCCAGCTTTTAAAAGTTGGTGA
CTGTCGGAGTTGGTCGGCGTCTGTCTGTGCAGtgtgaaccgggctttaatcatttaccctatgactataatgctatgac
atcatgcatatggttgcaatcgcagccacacttcattacgcaatgaaagtattgatgtaataaaaggatgttagatgtc
ctagcaatgatctgtgattgcaccaaaagcaataggtctgagaaattagaagcagactgaaaatccttcatcatgctgt
cagaccagaacctgtaaagtgaaagcaatcatttctccagctaagaaagtggcaggacatgagtattactctgtgtcat
tacggagaggaatttacagccagagcagcacctctagagtcagcggctgaaaaaaaaaggaatacactcgacaagagaa
aagtcctccacaatcacccgataagagaagagaggaaaggaaattaaaggcaatatgggtgttacagtgaatagtttgg
caattcaatgcgaggactataaagtgcattttaaaccagacctgactcctaagtcagtccgtacaggatttcactgagg
tttttttgtgattcttgtgactaaaatgcttgattttgctgtgactttttcaaaatttgcaatgcatcttgcagagatt
tttgtgctttttttgtgctaaaattacttgaattcaagaaatgcaattacacgacattattttgcacagtctttctcag
tgacgtttgttgtttagctgtactcctgttcgacacacgtgaatcgaagagggctttggctgaatgtgcactgtgatga
tgtcacaagacgtgtcttgactgaagctgccgaaaatctgtggtaattttgaaaaattgcaagctcctctgaatattgt
ggagtacagctgtaacaactaatcgataaaattgataataatcgattatgaaaacgaaattgttgtcaacgaatctcgt
tatcgattagttggtctgcacgcggtacatttactcagtgcgttacttcagagagtaaatactaaagttgtgtcgcaaa
cgaggtactatacacttacagtatgcactatgcactctaccgtctagtgcagtgtttccgcggacccctagtggtcagt
ggtgtaattgcagggggtccgtaggaaagttttaaaaatgtttgaataatatatatattgttttgttaaatgcatcaaa
atatattcaaatgagatgttttaaaattaatcaatttggttattcacgtgcattcacaaatatcacgttagctgagttg
acgttccttcatggatggatttattttaaatttatttacaaattaaattataatttgcaaaaacctatgagttcaagca
tcgcattgatggataaaataaacaaaagataattcagagagtcaaattaaatgtcacaccaacaataaaatgtcattga
acctggtatttgtaccaatggtatttgaaccaatccctggggaaggacacgttctaccaatcaaccagggattgctagg
actgtagaattcagtgctgtttgtgaatccataaaaagtcatgcataaatactaatataagtatttatgcatgactttt
tatagatgcaaaaaaaagcacggaattaaactacagtcctaaatgaataatatatattctggtgtgtgtctgtgtgtat
tgggttcttttcagtcatatataattggacaaacagctgtgtaaagttttagtcttaagtttatatttgtaacactcag
attgtgcattttattttaaataaattaaaaaatggtactggaagtttgcacccacccgattaataattaatcgaaaaaa
ttatcggccaactaatcgattatgaaaaaaaacgttacttgcagccctattgtggagtttgcttgattcatttctgcaa
tcccaaaatcgcgaaatcctggagggactgtatttaggacggatagtgggtgaattgaggcgcagcaaaggtgtaacta
tctgagcttccctcatgtctaaaagttacattctttcctgatttaaatcactgtgcccaagggaaggctttcttcaatg
tgtagaatgcacgatttacagaagaataattggaacgtgaagtgggaggaggttgtggataagagaagcgggcacgttc
gtgtcctgacgagcacagacaccctgcaggcgtgtgaaatgtagtatgtaacaactgctccgtctccatggatctccag
aagagcagaacgtaatgcagaaacgcagcaggagggaaagaaccctgaatcataaaaatgatcaaatgcacaatggtgt
aataagccaggaagcgctgctacaggagctggctccgattcagtcctcgtgtcgagtctgagagctggtggcctctttg
cagatgtgttatccgtagtcagggctcgcttgcagcttcgtgctctgaatagaagcctctgtttgcgcagatgtatacg
gggacgagaaaccgatgcacacagttattacacgggacttttatatccagcaaggggaacgtattacgcttctcaaggt
tcagactcggggttgggggtggtgctctgcctctgttttgctgtttattcatgcagtctcgtctaaacaggtattgatt
tctaatgcatgaaggttggggggtggggggtggggaccaattctgacttcaaccctatgaccttcctatgactaaatca
agcatgcaggtccattgactttcttccttggcgagcaaacattacacaagacaatagcgtgtctgtttcgtatgcagtt
aaaagtctcacggcttgactcaataattccacatgcctgccagactactaataaacaacagtgaaccaaggaaacctaa
tcgaatctgctccgttcaaaacaccacctacttttccacaaaaaaagattgtttttgctgctattgcaaatttaaattg
actaaaaagaacagatcagattgaataagactatgtgctgaagtgccagtgtgtgtgtgtgtgtgtgtgtgtgtgtgtg
tgtgtgtgcgccagtgtgctaagagacagaaagcatgccaagtgtcactttacactctctgcattaaagcgtgtgagtg
tgtgtgtgtgtcgtgtgctggcatgtgctattccaatccactgtccttctgaatgttaaggggagtttatatggaaatc
atcccttcacttaaacactgatcccacacacgtactctagctcttgcgaaatggaaagacgtcgacacaacatcgtttt
cgatcactggtaatggatgttttcaatattcgtcacgttataccaataaactagttggaatatttactcagtcgcacgt
aacacgtttaaaactctccaaaaagtaggttaaagtcaaggaaagttgtgtaaatttggtgtggagatgtaataactca
ccaccaaaccaggtgctgccttacagccctgacgagtttaaatttcccatagtaacatttatcagtgggtggcgcaact
agaactccacttttgacaacaaaccagttttcctgacgctaaaataaaacattctcgagggagatcgtttgtatataaa
attcaccagtgtatatatatgcatcatgtcctacgagatgaaggagaagcagcgtgtgctctttgccgttgcggccgtc
tctctgcgggtgaaatcacgagcgccggactgtctgggtccacgaaacaatttggactcgcgggcggtatggcggatca
cggatcacgtcttcactcccactggcagtcgctgcgccaagtcgctccaaatttgcatagggttaaacttttctcaact
ttgtcgcatcgctggacacgcccacatctaatcgccaacagtcactgtcgctcatgtcgccggaagtcgctgaaaatga
atggtctcctccggtcgctttgtcgctgcgagtcactgtacgtctgaacattcctttatactcaagtacagccaaacat
catgctgatatatgcgtgttgtctttccatttataaacccatctactcttttcaactttctttggattcatgttattat
ctctattgttatattttccatttacatgacatgctgtattttatttttgtcttattaacttcagaaaagagaaaacagt
aaggagagagcgagagagagagagagactcttttttatagccattacagcataagtgttaacaggaactacctaataaa
catagaaaatctatgatgtgttattctttaataaatacataaatgtaatcgctggcaaactgctgtggcgtaagaggaa
taaagcacttcatgatgtgattatgggaaaacgttcacctttgtgatgcaactatgccccgtttcgagccgcatcacat
caccacattgttgattattttcctataacagcatgcccagttgtgttttattaattacttacttgaccggcaagacatg
tctggatttattctgagtttatcattttgtcagatgctcttgctatttaattgcactatgtcgcactgcgttgacgatt
acatgagtaaggtcagctagctaactaactggttcacgtgagttttttttcttggtcacgtgagtttttttcttagtga
aatatttgctatcgtatttcagggcagtccaaaaaaaaccactattccttaaaatgtctgccaacccacaacccactga
gagaaaacctcacacaaaaacagaagctgaacccatttccatgctcggtccaacacaaaaatcatgcacagaaatcgta
gtgtttatcttcaatcattttaaatgttggattctaccgtgacgttcacacgttggtttcatactaatcacgacatgct
cttaacatcgcaggccctgttcacactagtgcgttttcgttttaaaacgcataacttttgctacggttacgcctgtcgt
ctacaataatccggcattttccctcaaaaactgagacattgggaagaccccgttttagtttgaaaactccgggctcaag
tttccatgtaaacagaccaaaacgaagacttctgaaaacaaaggcgtggctgcccacattcgcctccctgattggatct
tctggatcattgtgtatccttccctgattcgtcaagcctctaccatatgaccattacgctaccttgatcgtttacacga
caacacggtgactgaaccgcaagagttgctggctttgttatcattcttagcagccattatgcagttcaattctgtattt
tataatactgcagctgctacatgcacaagaggcgagctatgattagaccaatcggcaactaatctcatttcaagaggca
tgaaccctacatggaacgccggtttggactagcaatcaacttcctgtttacacttgtatgcgcatgcccggtgtgcatg
aatggtcatgtaacatgcgttttcggtcgtttagggtggacggagatcgtttctgaaacacagcggaaacgccagtgtg
ggcgaggatcgttttcattttaaaatgctgttttcaaacaaaaacgcactagtgtaaacagggcctaaaagactaacaa
ttactaaagcaaacatgtggagctgaagtccgtggaggagactatgacccctaaggtcataaggtcatgctaacatttc
agccaggttttaggttactaattgctgttgttttgttttctgagaggatggttgaggctgaaagttgaggcagcagctg
tgtaaaaggctaaagttttttttctttagtctcttagtatgtgtaaagatatttcattgtttgtgaaatcatggcactg
gggaatatgagcagaaagaagaaacggtggtgatagaactgtttggataacatctctccgggaggacgcagagacatgt
tgaatcagtaacgttatacaaagcagtacttgtgatgggacaatggataggggagaaatgtatcgtggactaaggctgg
gcgatatgacaaaaataccttatcacgatacttgaggacatttctatgatgcacggtgagtatcacgatcctataattt
agctcacaaactgtctgcaaaacagtggtaaaatacacaaaacctgttaaactgagtttgacgatacttttctttaatg
cctacaaagaccaagaagatgaacacattttttttacatcaaatcaacgccaaccgttcagtactgtttcaattgtaat
tattaaaaatgtaaaaaatacatcaccataccaacgatagctcagaaaattgtatcgcataatcatttatcacaatatc
gatgtattatcgatatatcacccagccctaccattatttttaggaaatcacaactcaacattattagacttattatgga
aatctaaaatggaactctaatgactattttaatagaaatgggttgtatgagaggaaagcttacggacaaaatggcagac
atgttcacaagtccctgaggtggaggtggagtccaagtcaagtctcaagtctttgttctatttttagcaataggtcttt
cagctagttattgtaattaacagcgtacaaggctaaataaattctgaaatattaaaactgattacttctacagaatgtc
tcgttcatttattcaaaattgtctaataaagtacacggggttttactcaaaatctattactttcaaactattgcatttg
atccaaaagttgtccctataattacaagaaaacagagcattcatagaaaattcaagcaagatatatatatatatttttt
gtcatttagtgcaaaatgccattgtcattgcatagacctaagtactaaatcaatttaaacaaaaattcagagctctatc
atttaataagacatgcaaatctcttttcatatttatgaaatatggtcagcaacaatgaaactttatagcagtttcattt
aaaagataaaacatcaatgaaagaaatttcgtgtatagatgcaactgaacttgataaacttagatattatatgcatatg
gtagctaatactgggggtgggggggagctaacacgcagcttccctttggattaattgattgctgttcaaattaaatggc
acgaagattatcacaaggtaagacttggctatattggtattgtttgtttttttcatttatataacagcacttttccaat
gggtgatgaacacacgtcttcagatgtgtcacgcgtgtatataataatgctggctcggcgtgtttagagagggatcatt
gtgatatttgctgctgcagcacatactgagagggaatgaatgaatgttaggaaaaatgtggtgtttgatgctgtcatct
ggggcagtaaagagagaaggttcaccaaaaattcacaagtcaagtctcaagtcagttgttcacgagtccaattcgagtc
tcgagtcagttgttcacgagtccaagtctcgagtcagttgttcacgagtccaattcgagtctcgagtcagttgttcaca
agtcaaatctcgagttagttgttcacgagtccgagtcaagtctcgagccagttgttcatgagtccaagtctcgagtcag
ttgttcacaagtccgtgtcaagtctcgagtcagttgttcatgagtccaagtcaagtctcagtcagttgtttacgagtcc
aagtcaagtatcgagttagttgttcacgagtccatatcaagtctcaagtcagttgttaacgagtgcatgtcaaatctca
agtcagttgttcacgagtccaagtcaagtctcgagtcagttgttcacgagtccaagtctcaagttagttgttcacgagt
ccaagtcaagtctcgagtcagttgttcacgagtccaagtcaagtctcgagtcagttgttcatgagtccaagtctcaagt
cagttgttcacaagtccgtgtcaaatctcgagtcatttgttcacgagtccatgtcaagtctcagtcagttgttcatgag
gccatgtcaagtatcgagttagctgttcacgactccatatcaagtctcaagtcagttgttaaagagtccaagtcaaatc
ttaagtcagttgttcacgagtccaagtcaagtctcgagtcagttgttcacgagtccaagtctcaagttagttgttcacg
agtccaagtcaagtctcgagtcagttgttcacgagtccaagtcaagtctcgagtgagttgttcatgagtccaagtctcg
agtcagttgttcacaagtccgtgtcaagtctcgagtcatttgttcacgagtccatgtcaagtctcagtcagttgttcat
gaggccatgtcaagtatcgagttagctgttcacgactccatatcaagtctcaagtcagttgttaacgagtccaagtcaa
atcttaagtcagttgttcacgagtccaagtcaagtctcgagtcagttgttcaagtccaagtcaagtccagcgtcagttg
ttcaagtccaagtcaagtccagcgtcagttgttcatgaacccaagtcaagttttgagtcagttgtttgagtccgagtca
agtcgcaagtctttttttttttgtgtgatttaactgtaactcgagtccaagtcacagactcgagtttccatccctgcaa
aatgactccaataaataaataaacaaccaaatattagttgctttctgtttgtggtataaatattttactaaaccatatt
tgtttgtttgattgtttgtttacagttaagagttacatacagtttgagaaccactgaaacagacaacacaatgtattta
ttttaatggatggacagttttgaaacctaacaaacctttaaaaactgaaatacttttcccgtgtgaagcagtataacct
gctaatttgataatgttggataatatataaacacttaatgaaaggtccacaggtgctaaagctaacatttcctcactgt
gaaatatagtgctaatcactttagcacacagaaaagggaggctgccattcgactgttacactgttacaacctcctttac
acacttgctgaaggtttaataacaatgtaatactccaaaacaaacaaacaatagcagcaacaaacagttttttttttgt
tttgtttttttcaaaataagtcgaatactcacaggattgtagtctgaggcaagacggtgggcaccgtttccagatttaa
gtgcatacatctgactgtggtgcggaaacagagacagcggctcggacacgacagaaccggaaccggtgccagaactaac
acaccgagcagactgataaaccaaggcaaggctcggtccgtccacagcgccatggcgaactgctaaacctccggggcat
gaacacacacggcccggtcagcctgctcctgcccactaatccctgcagcggttcaactggaaatgcacacacacacaca
cacacacacacacactctcatacatacacgctctctctctctctctctctctctctctctctcatacatacacgctctc
tctcttactctctctctctctctgtctctctctctctcacacacacactcactctctctctcatacatacacgctctct
cttactctctctctctctctctcatacatacatgctgtctctcttacactttctctctctctctctcacacacacacac
acacactcactctctctctcatacatacgctctcgctctctctctctctctctctctctctctctctcacacacacaca
cacacacactcactctctctctcatacatacgctctcgctctctctctctctctctctctctctctcacacacacacac
actctctctctctctcatacatacatgctctctctctctctctctctctctctctcacacacacacacacacacacact
ctctctctctctcatacatacacgctctctctctctctctctctcacacacacacactctctttcatacatacatgctc
tctctctctctctctctcacacacacacacacacacacacacacacacacattctctctctcatacatacacgcttgct
ctctctctctctctctctctcacacacacacacacacacacacacacacacactcacacatacatacactctctctctc
atacacactctctctctctctcacacacacacacacacacacactctcatacatacactctctctctctctcacacaca
ctctctctctcacacacacacactctctttctcatacatactctctctctctctctcacacacacacacacacacacac
acacactctttgtcatacatacactctctctctttctctctctctctcacacacacacactctctctctttctcataca
tacactctctctctctctctctctcacacacacacacacacacacactctctctctctctctctcacacacacacacac
acacacacacacacacacacacacacacacacacactgcactcctgcactgagaaactagggcagtgttacacatcaga
cagacaagacagactgatcgaccaatcagcgcgctctcacacatgcgctactgttgattccagttttaaatcctgccta
cttaggagtaaaaacaacccatactgtacattaattaaactttatctgaacgatattataaatatttagcttttccccc
tgcttaacgagacataatgatcataatttgttgaaaacttctcgatgaaccaacatggagattatatatatatatatat
atatatatatatatatatatatatatatatatatatatatatatatatgcacgcacacacatatatatatacacatata
catatatatgcatatatatgtatatatgttgttttagatgtatttattataaatttagtgatttttttttttatcattt
aatttatcagagaaacaaagatttttaaaaatccttcatcagctgtacaaagtgcttttgaagccataggaggtgaaaa
cactggatggttcttctgtgtgtaatttattaaccctattattattattattattattattattattattattattatt
attattattactgttgtttgggtccatgttcacttgtctccttagtcactacaaatgaaaacttactatgactgcctgt
gactgttcctatactgaaacgtgtatcttaaccatcctattatgttaagggtcaatttgacccatttccacatttgaga
tgtctgaaatactggttaatctctctttttctctttgaaattgttttgacttttcctcaattaggatcatgaacttata
ttcaaatattccttcttatggcttgtctcggacaagccgcaataaaggtttactgtgtttaagctgttctttgctgttt
ttgtgtgtatttaaactgtggaagtcattttgacccataacataacggatatgacgtcgtttcccaacataataggagg
gttaaaaggcctatttagtgggtaatgtcgtaacctcagatttccaggctccctggttcaaacctgaattcggattact
gtttatcaggagtttaacctcctctccccacatccatgtgggtttcctccaggttctctggtttcctcccacctcccaa
acacatgcgggtaggtggattgattacgtgtgaatgagtatgtgaatggtgcactggcactacatccaagatgtattcc
ttgaagaattttgtaatcctttgtaaataagaattttaatgattcaatattaatgcttactactttttataccacagtg
tgatgagggagtaaccagaccatgtgggtgactaaggactggcagtaggctagttgtataactcattgcattttgcagt
agaaaagatgagaggggcgaggttaaaaaaaaaaaaaggaatttgtgatggcctgtgtggttgtcaattaatttacaga
tttaggtgatctgtatttataaactaaactttcagtttgacacctttacagcaatcagaatcgtttgccttataaagca
gttataatatttgtagttctgctgctctctggtggacatgaaccataaatgcaatatttaattaactcccacacagcca
gaattcactagagctgtgttttaaagaaaaaaggtttctccaagagcgaataaaatgtttagcctgtgtatacaatcca
tttattgttgtattatcttagatgcttgaatgatattagttatacaatactgtggcaacacaatttttctttattcaga
gtaagatgtgtcaacatccagcatgacaaaagttgtacaaattccacaatttaaaaatgaaataaaagaaagaaagaaa
caaacaaaaaatcacagcaacttgtgatcttacacatttatagcaaaattaaaacgtcaacaaattcatgctgtgttgt
acaaaaataaatcaaacttcagttccacagagagcacaatagtttatacaaaatcctgtcttcatcgatgagtactcaa
atcaaccttgaaatcaaaggaattgaaaataaataaactctgatgaattcacaataattcatatgaaagttcagcattc
taatatgtgacacctttttttgtttctcccaaggtaataagtcacagatatatatattttttaaaaattatttgatatc
aatgtagcaacagtagatgagcagcatgtttgtgctttaaatcctttttccattgtactgataacaataatttattcaa
aaaactgatactagctattattctattgaaagcattactatattggcaaaaagctgcagacacaatgctgtgatgaaag
gcggatgcagttatggaggatggtgtcctaaaagaggacagagctgtacaacagtggagatcaggtgaaagacgagcac
cttcgcattcactccccaaaaggcaaagtattaacatgattactactgaacataatgtgagagaaactagacatactgt
aagattgcaacatcctgcaattctacttctgactccatcttcctgcccctttatactgggattttcatccttgtattaa
tatttttattattgtttttcttttctttgacatttttcttgttaaatgattttgtacagtgatagacataaagtgcagc
tggggatttgtaatgattagagatgatacaaaaaaaaaaaaaaaaagatgaaagaaataccaaaatgtcgtactattac
tggtaaagatattgtcctcattttttattcagattccctgcagtctccttctgatacaattgaacaattcttgacataa
cacgttccaattgtgtgccgaagagccacctggagattgcacaccaccagtatttactaattatatatctttaggacaa
gtgcaaatagtctactggcacataagtggggacaatgaccctgttagtcccgctttcataaattctatttatatatatt
tattctacaaaacccttcttttttttttttccatttcccaagtactgctttagtttatgtaaaaccatcagaacatgga
aacaaaggtgtccccgtgcaaagtcataaataaaggaaatggatctcagaaatcactgtttgcctctaaattgaacgtc
caagtatattatacccctgttgaaaaattttgtattacaagatttgtataaaaaaatcgatcatttacatacagtaaaa
agtttcatttgtttccccactaatgtctacaaacaggaaattgcataaagcccaactgtttatttcccccccccacaga
ttgctgctcatcgccataaatgttgtcaaaacgtatattgctgatatgatgtgagactcatgctactgatatacggatc
aggctaaatgaacactgacactggggcgaacctctgctgccattacactaatgcagatttaatgacaaaagctcttttc
taacacaaaatcagataatgttcattgctaagttctgggacttccaccattaggtttccgtgtcatgatgtttacaata
gaactgcgacattcatacatcacaatgatttcctttcgctgttcattttcatcaagtatttatctacccaccatgtaca
ggtgccaagaataaaactcctcaagcataacttagaaataaaacgcagtctgtcctttttcacaaaatgtaaaaaaaaa
aaaaaaaaaaaaaaaatcattcaacaaggagaaaatggtttaaaaagtcggcatacactgagttcccagtttattgaaa
actagatcaatatacctaataaacttttttattttgtgtttttttttttttttttaaataaataggtacattgttctat
tgtgtaataaactggtataaaaagatactctcagtgtagccttgcatgtccattattttgatgcagtagtttagctttc
tcaaactaaaatccttttgttaatcagcaagcattaaaaaagaatgtatatatcaatactgtttgccttactgttcaga
aatatacactaaaatgtgcatacatgagcagctagaaatgttacatcacactatgtgagctcatatgaaaatgtacaaa
atgtgaaatgttttcaaaaactattttgccattaaatatttttcaaagcaagaccaaaaataaagataaatttaaaaaa
aaaatcatgaattgtaagcataacactttttttttttttttaaagaacatatgtgaatatttaacactgtctgctaaat
tacagcagcaaaccatgagtcaatctcaatcgcatttctcctgtttcataatcgtccctttctttccccttgctttgag
gtttgctgagtggctagacttggattccttgtactgcttgttttatattctccagtaacgctttgttctccggactctg
gtactgctcttgatttgtgtacatatctgtcagagtcgtcacgtacgcgtcaaagttctgttcgcttattggatcctgt
gaacacacataggaaaggttataacagtaaagaagagacacagagaagttgtgatgtacacaaacacacctcagaacat
gacacaaactgtcattggcttttatgtgatcacatgaagagtgtcacttgaaaaggggaaaggggaatatgtgtgagtg
taagactgatagaagagataaaatggtggtcaggatccttgttgatccttgatctatagtgtttagctacagtgtgatc
agatgtcagaaaaaaatgatgtaaatatggaggacgtgcaaacggattcaaactataagcaatatggctgcaccacaat
atcatggcaacattacgtctattttgtcctttcactactaacataatcatacaaaaccaagaaactggatctttctcaa
ggctaagctgtgacaggataaaaagaattaattttttaaataattttttagaggatgatatttacatcactttctgtaa
atggtataaaccatctcattgtagtttaagcatattttgaccagtagcacttccaggctgaggtacattgcttcttttc
gtttgcttttttattgtattgcaggggttctcaagccttttgcagccagggaccctgttatctgtaaaatgagccacag
agctttataatctggaaatttccactcaataaattaggaataagtggactatatatatatatatatatatatatatata
tatatatatatatatatatatatatatatatacacatatatttgagctattgagatttcgattaaacctaaattaaatt
caagtgaacagtcaaactggctattaaatacataatgaataaaacagttttgataattctgagttatgatttccaccac
tgtaacaaataataataataataataataataataataataataataataataataataataaatcacacactccctgg
ctatacttcacaaacctctggggctccttggatcccactttgagaaccactgttctattgtattggactatcgtattga
tacatttttcactcaaagagactaaaacaatgacgacagggacatcattatgcagggttgtaaatgtcggctgtccagg
ttacatgtttaaacttcaaatgaatcagtcagggaatggaagcatggacaaaaaagtgcaaaagtgataatatacagta
aagatgatttatcattattatggactatggattatggaccaatatcttcattaagcaatggcatgaaatgattcatgaa
tcatcaaatgattcatgattcatcaagtgactcatgaatcatcaaatgattcatcattcattgaatgactcatgattaa
tcaaatattttacaaaacattaaatgactcatgattcatcaaatgattcatgattcatcaaatgattcatcaatacatt
gggcacatacatatgcatatgtacagtgaattgcccatctagtaattaacaaactagcaaacatgtggatttgaagtag
taattggaacaccacaagtacaaatacaaatggaaactaagctcatttacttcttttgtacaagccagtgcaaaccact
gtaccaaatcatgttccatttactaaaacaatatctgtaaataaaactaactataccactataaacaatgtttctattt
aaaaaaaaacatgcaaatagttttagagagaatatggaaaggatgaaggaaacaaaagagccggagaggagtagactgt
gaaaatgatttccttactcgctgatgcaactgtaaacagctgttatttctaatcggaggctctttgtgtagcggcggtt
tctagagaggaaggcagagatctattagcctactgtatccaacatgcacatcttccatctctgtgggcttttcccattt
ctgcatagaatcatagctggtccaagaattaacctgacaaacccagacctcgtcacaattcctaccagtcattaagttc
aagggccacaaaccagtttttattactcttattgttagtgtttttgaatagataatagtgttgacagatttaatgtatt
aaacatgacaaaatcttaataaaacctgtccgatccttttaagttcatctacaaaacaaacattaagcattaaacacat
tttagaatattcggaacacacaaaaaccttaattaatagaaatttttttatgaaaacttttgacaacttttttaactta
aacatcattatatttcctcgtatgtttattgtactgccatgatatctgtttatgaaatggatttaaattaattcttagc
tgtcagttaatttctcattatgtaaaggtctgaaaaaaaaaaaagcaaaatgaatgctatggaagaaagcggttttttt
tgtgatgttttctaaatcggtaaactaaaatgtatacatacagtatttgcattgctaataatagtttaacactgcatgt
gacatgtaaagtagccaggataattaatctatcatctaggttttgacatgtcactgacagaaattttgtcaaatagaaa
gagattggtaactagtaagagtaacacagatgccattttactttaccaccgtgttgaatattccaaaaaaaattcctag
gggtgactgtgttcatataaaagaattgtgttgtggggtatatttttcctaacctaaagcatgacatgatttaaaaatg
ttaaattgattcccatgcaaaaataataagtagtaaatttaatgattatatttcgaggtaaagtgtagttaaacataca
aaatgctgttttctcaagtggttgttgtgaaggacacttcacctgtgttcaaaatgtcttttatctttactttactttc
atatttgccaaggtaatttttgtaaaaagtattattcagacaaaatatcacttctatattgctggccttcaaatgtgtc
ttgtcagtgtacatatactgtacatgcaattgaaataatgataataatgctctttataatgctcgtctagccattttac
acaatttctgtcagtgaccctattcataaaattgtacggatcatgctgattggctcctgtctcttttcacatcgctgac
acactcattcatatctcccgagtgctattacatgtacattataaagcagttgcatcggaacattgcatgcagagtcaag
tgacgcctgaagccacagagagctatgatctgaaaatcaacaagctgcagcgcaatgctctttgctttccataacttgc
ccgctatccgttctcgatggtggcccttaccatatgagggagctggatattagctaaactgttaatcagtgactggctg
aggttggccagctcatgcaggagagattcattttgctgttcaatcaccttgttttcttcctctatcgacttcagattag
actccatggttgtaatctggggggaggggggaatgattagagttgttaggtgctcagacataaacattccatcaagggt
cttttgtaccttttgtgtgtatcttttacccgagaagttgcatgtggtgtatgtataattaacttttagagtaaagcaa
tggaacttgaggtccagtttaccaaaattatttttaaagatacacactaaaggtaccaaaacaaacaaacaaacaaaca
aacaaacaaaaaaaaaaacagctgcctacagtatatttctgagaatgtagagctgacgtgttaatcctagaataagttt
gctgaacgttcacgcggtctgacaaattgaagccaaaagattgaattcatgttgaaaccaaactcttcttatcttaaat
tttaaatgaatcttgcagtcaggaatcgcagaagcagtgccatgcacataaccatgaatttaaacatttcactgtaaaa
ctttgaaaccccaaactgaaaacacttaaagcttacaaatatgaattctgcagtttgtaaactgtgaatagtctgtgat
ttaaaaaaaaaaaaaaaaaaaaaaaaaaaaattatatatatatatatatatatatatatatatatatatatatatatat
atatatatatatatatatatatatatatatatttatttacctgtgttctaagtttgatcatatctgcctccacctgtga
attggattcatttaaatctttgatttcttcatccagctgtttaatgtcttcatcattgtgtaaacctacaaaaattcaa
agtaaatgttaaaacacacaaacaaattgtatttttttttgcaaaatatatagacgccgttaaaatagcataatataaa
aaaaggttaaatttatcagtgaacacgcacacataaattagaacaaattaatttccctagtttattaattaacctgtaa
cctctaatcgagcaacccgtaaactgacctgttacatacagtatttgccagttatattagaaaataaggagctgcttcg
gatagagctggatctttcatttgtaattgttatggagctattaatattgaccttataacaggatattacagatttcctt
tgtacaccgcgcttgccggtccagcacctcttgactatttattataaaatgtagtaaatgtgttctccgggttgtttcc
gtatttcagtatctctcactcttttttctttggtggatttgtaaacgtatttgaaagtttttgaatttttttttttgaa
aattcacactgcagttcagttcagttctgctattaagtgctgattttgcgacacttataacttgcacaatagaacggat
taggctcccttgtcaaatttgtgcattttatactgtaatttctgcaagttcacctagagtgtacaattaattgcttttc
taatcacattattgcacacttgtgcacattatttgcacaagtgtgatcgactgtgtatatagtatgcatgcaggtgaac
gcatactcataaatgattattaactctatttaccagaggcccaaaaaatggaatttccacttgttttggaggcgccata
ttcagcattgaatttatatatgaagccaaatgccacagtagtgtttaacggctcatatgaaagtagatactcaagactt
taagaattagcagtttttcataagtatgtcttttttttcgttgttttttttttttttttttttttttaacctggcctac
taggtttcaattttattgtggaagttgcatatggtattttactatcaaaaaagctttaattgtgctctctgttttatct
ctgtaccagtgttaacagtgtcctgactaatataacatatgacttgcggcaataaaataattaatttgtttatactgat
tgaaaatgtctgataagtcaatttccattccacagtgtactggtagaaagagttaagaacactgctttggtagtatgaa
gcagcagattttaccattgcttggccgttttattgtaagcatctccactcctgacagtctggccttcttcatagcagat
gaagcacgtggacaacccgacagactaaaagacataaaaaacacaaacatagtcacataaagatagtagcactgtatcc
ttgttcaataaattaatttaaatctgctcaaaagtatgtgttttatgagttaggtttattgagtatttaggttttgatg
gttgcagatggactttttatgtagtaatttcatttaatactattgtcttgcttgtgggtggtgtgatatatttttttct
cataaagtcccaccttcgatgggttaaaaagctgccactgacatgacctgagccgtcacagcctggagttggacaggac
atgccgtctgtcttcccagctttccatgtgaactgtgtgccgttcatgtagcagtccttctgccgcttggcagccaggg
ggcaacccgatgcactgcggtgagatgcatacttccctgtcacatgaccctgtccatcacaaccaggtacaggacacct
gaaaacaccagaacaggtcctgttacgaagaattcctccagtttttgactctccaatgtcacctcctttgcctgagaat
cttaggatccttcagttttggaaatgccacaaatatacaagacaattacaaaaaagagtacatatttagggaaaaaaaa
ttcatctagcaccctaaagggatatttggtttgtacaacaataatcgaatctcctacattctcaagtgcgagtaaattt
aacagtatgggagtctggaattagagaagttacttgcttaaggatcaacacccagccccatttggtgcatcctgaatat
attttgttccacaatagtcagcaattatttccctatttttatcccgtgttgatttttgttagtgataggaaaacaaggt
atctctcaattagtgtgacatatgggagcctattaagccgaaccatctgattcactcaggactttccaaaattgtcccc
agtccccagaactcctcagcacagtcatctaggagactcagcactcctcagcttttcaatctcagcccctttccatctg
cacttaactccaaaataagacaggctttgagtttctgcttaagtgcaagctcttcacaaaatattacattcactgacat
tcacattcatgttctatgaaaatgctgatgtcctacaacttcttttctttctgaacaaggggatgtttgagaaccgaag
ctggtgcagctatgaatttattgactacaaacactctaatgtagactgtttgaatcaacttctccttgaaacttgacgt
tttggaaggccataccttattggttcctggtcctctttgtcctctttgctgtgggtaatctttatgccactctttcgag
ctcgtggacatcctgacaaactggaaaaaaagacacattggtgagtattttgccatggaaaaaaacatatccaacatga
tattcataaacaatttgtattgtataaaacagatcaatcaataaaatgccgaatgtgaaacagtcgtaggggaaaattc
aactttaccttctgtgggaggcgtaatttccagtgatatgtcccgagccatcacagcccggagtcgggcacctgggaca
gaaatgcacgctgttactgcccaacgttggaagaagacagaaccctgagtaattagtgttgttttccattatcacatgc
ttgataacacttgcccttcattgcaaataggtgattagatgtagaattagtgcagcttatctttgaatctggttatctg
tacaggtgaataatgagatcaacatgaactacagataaaaacaatacaaaacaaacaaacaaaaaaaacaaacctcagg
taactagaacataactttctcactgatcttgtgtcgggatgacgatcattgtttattcaatatgtgcagaagtatcatt
tgctgcatatactcatatttgaaataaaaagctcggtcttataacctgattcacactggtgcactgactctaatcagta
cattcttgttggaagctaaatctctaaatctactacacactcattaacatgaagcccaatgtgtccaagacaaggaaaa
tgactgaatcttttaaacctcatttcttatttgattacatcagagccttacactttcaatattcatatatatatatata
tatatatatatatatatatatatatatatatatatataaagtttttgtgtgttcccagttgttttatttagtacagtag
cccaagttgtaactaaaaaaaagagaataaaaattgtaatagtaacaatttccagggttgtatttttaataaactgtga
acacattcatagtataacatttcatattataatgcattcataaggcattatgcatattgttttgactatttatgaaatg
catgactttatagctttaaatctttttatgcattatgaatggttaacacaacgtatgataagacatgttcataacatat
tacaccaataccaagaaaccactaaaaaataaataaataaataatgatttacaccagagacattatcaggaaattcaca
tcatactagagaactttacaataacttcagaattcaattacttgttttaaaaaaacaatccatgaagtaaactggggct
gaatttccttggtattagtaatatagtaatgttataaacactatagcagtagtgttataaacactagttattctaccat
gcaaatattatatattttgtatatgcaatctaatatgtataatgcctcatgaatgtattataatatgttatgaatactc
ataggtcatcatacatatggatttaacatacatcatacatatggatttttttactttaggctaatccatccattttcta
taccccttatcctactgggtcatgtggatcctggaccctatcccagggagcatctggcacctggacagggtgccaatcc
atcgcagggcgtactctcatacacattcacacacccattcacactacggacactttggacaacccctgcagcacgggga
gaacaagcaaactctgcacacacagggctgcggcgggaaccaaacccccaaccctggaggcgaacgtgctgaacactaa
gccactgcactgtgtgcccactataagctaatattaaatatattagtcttgtgatagatatataataactctaaaaaac
aacataatgttacaataacaacatactttcttgaaataacgagattgtaagtcaatataacagcataatatcttgaaat
aatgagttctcaagttgaaataatgaaatattaattataaactgtagtttaggtacctcctgaaactaaacttacttga
gttcttgtgaattggtcgccatcatactccgaatgcttttatctgctaaaggacaacctgaaagactgaaagattgtaa
aagccgatgttagtttagcaagggggggcttacaaaatgcagctaacacaaaacaaacacacaaacaaaaaaaaataat
aaaaaaaaacacttcacaggaactgcaaatgcagaaaagccatggtgcaagtgcaggggaaatcagatctacacaaggt
taaccctctgaacagattactgtctgatacgttctacaccgatttgtattattcgctttctctccgtagcatttgtgtt
attcagatctcatttactgaggtcatatcctcaaagggttaacgttaatgtgggtatgtactgtgctaggtactgttag
acagcatagtcgaggtaagctgaaaacaataaattcataggacgaatccaccatgagaaaatgaaatcacaccttctat
gcgaggcgtaattaccggttacgtgaccacttccatcacaccctggagttgggcatctgtctccagaaaaaagtagata
gaatcaaatcccaaaagtccagaacaaacaaacaaaacaaaaagggaaacaagatttgtgtgcagcccaaaacacttca
tttggatcaaatatcccacacaacaccatcataagcattacattttaacctatcaacatgatcatttctatccttaata
ttcactgtgatgtcagtgtgatttttgacatcattcctgattaatgttgtaaagcttatgagtgtgttacatagtggta
atgctatcaaagtgatcaaatgaagtgttgctttgagtttcatttggttttgccattgatcatagttcattgtttccag
tttagcttcactgtctctcaagacatcctaaggaagagctgcaacatgaacaggtagaatgagaatgatgtttaattac
gataaagcagaacagcacaaaagccagagatatgctaaactaaagagctctagctgaaaggaagctgtcgcattgtgtg
gcatgcgactgtgctgaaggctgatcactataagccgagcaacacaacagaaaagaaaaggagagacagaaaaaaaagt
cagtcgagaggagaagagggtgaagcgcaagagtgagcagcgacatcacttcctctttggccttacgttatcaggtcct
ttttgctttctttgcaaggggcaaattttggcttgggactcgggatggcgacatctgtggcatacgcagcgtcatctaa
aatgtcctggaatggatctagatcatctgactgtaaaaagaaaaaaaaaacaagaaagaggaaaagagtgaaagtgaaa
gagtttgtccacgtctttcacacgttagatttgtttcattatgcgcactggatgtggaagtgaaatgttttgtaatgag
gcagattttgtaaaattggcagatcttgaattagaaataagagagagagagatgtgtgtgtgtgtgtttgtgtgtctgt
gtatgtatgtatgtgtgtgtttgtatatgtgtgtgtctgtttgtgtgtgtgtatgtgtgtatgtatgcatgtatgtgtt
tgtttgtgtttatgtgtgtgtgtgtgtatgtgtgtttatgtgtgtgtgtgtgtatgtatgtatgtgtgtgtttgtatat
gtatgtgtgtgtttatgtttatgtgtgtgtctgtttgtgtgtgtgtgtatgtatgtatgtgcgtgtttgtgtttgtgtg
tgtgtgtatgtgtgtgtgtttgtgtttgtgtgtgtgtgtgtgtatgtatgtgtctgtttgagtgtgtgtgtatgtatgt
gtgtgtgtgtttgtgtttatgtgtgtgtgtatgtatgtgtgttttatatgtatgtgtgtgtttaggtttgtgtgtgtct
gtttgtgtgtgtgtatgtatgtgtgtgtgtgtgtgtttgtttgtgttaatgtgtgtgtgtgtatgtgtgtgtgtgtttg
tgtttgtgtatgtgtgtgtgtatgtatgtgtgtgttggtttgggtttatgtgtgtgtatgtatgtatgtatgtatgtat
gtatgtgtgtgttggtttgtttttatgagtgtgtgtgtgtgtgtgtgtgtgtgtgtgtgtgtgtgtgtgtgtgtgtttg
tgtgtctggctgacttctgttcatctcccagcagatatcagtgtgtgctgctggcatggtggctctggcacgctacgcc
atctgccaaatgtctttagatgggacaaaggaacttctcaaatgtctctctctcacacacacacacacacacacacaca
cacacacacacacacacacacacacacacacacacacacacacacacttacacaaatccattgcatcagtcacatgcag
tacttagacagagttgttgatgctgctagggtctgaatagggcacaatgttacaggttacacgtcaactaaaagatcaa
ccgacagaattacatttttttctgcgtatattctcataatacagacatacagtgtgtattacagcatgtatacaataaa
tccaactcgagactgcaaggatgatcaagcaggttccctaataaaatacataaacaaaaaagaagcagtaaaatattga
ccatgcaccaaactttacagaccttttcagaaccttgaactaaaaatgccctacaagtgttgtgctaatcctttcaacc
attcctgtttaagtaaaccaagctctgccacacttgtattgataggcatgtgatggccatattccttacaaatctcaac
atgatattggtaattattaaatttctctttgggatggatttggaggtgacggttctatgttaaaagaaaagaaaagaaa
gagaaatcgttgcagtattcatcttttacattgcatttaacagttcaagttctgccatcagtgtaaaaaaaaaaaaaag
cagcacacatcatttgtgctgatttaatggcaatcaaacagtcgggctgatcttctgagcatctgcacatgtacaggca
atgacaggggcttccaccccacacatatacacaaatgcactgaaaaccaagagtctcttacttagaaagcacagcagcg
ttccacacagccaatttgtatgcaaataacaaaagctcaattggctgttgaactgcgccagtcaatcagtgattccacg
gaaacgtgacggagaggaagtgaaaatgaatctgtaaattgtgctgcattagggagatgtgaggatgtttttagcaatc
ggctttgaaatgctcaggcgggatgaagtgctcccacagtaatggttaaaaaaaaagcgtaatatgtaggaacacaaat
gtgcggtaaaaaaggcaagattttttattgttgctagaacacggatagggtatatttgtgattacccctttttaaacca
gattatccatggaaccaccgttgacagctacaatctgtcacagacttacactagatggcagtgtggtgaaatcagagag
tgtgtgggtttttttttttttttttttgtgtgtgtgtttgtgttttcacacgttttcttatcttgtccccacaaaggta
ggaatattggacaattctgaccttgtgggaacatttggctggtgcccatgaggaaaactgcagcttttattaaaaacaa
agaaacaaacaaattaactgcattatatgaatggaaggtcctcacaaggaaagcaagacaaataatattgcaggatagt
gtcaaaagtcctcacaatcacccagtcctcataaaaaatcgagggattttacagcttttgttaaaacatcattgaaaaa
ctaaaaaaagaataaatatttccttctggggattgaggttcggcttccttccttccttcctccctccctcccctcctcc
atgtctgtgaattgggaattctggctctgacagttcctcttcctcttcctcaactacatcactcatgttcataattatt
ctcaacttttaatcttactcaggcagttattattttagtgtgtacagtaccttcctgtgatatatatatatatatatat
atatatatatatatatatatatatatatatatatatatatatatataatatgtgtgtgttctactttctaaaatagaaa
taacatagtagcccaatttaaagcactgcagtcctgatcaggcagttactaaagatgcatgcatgaatgctgtaaaagc
atcatgttaatattaatggcatgtatgtgaatgaattttctttgtccagagagtgtcttatatctgtctgctgacatga
aagtaaaatttcagtgagtcttgacacacacctttaggccacattaatccggatccatctaaaacctgcatttccattt
taaacgctctccgtctacactggtttacaaatgtttgccaaaaaattgctcgtccacactggaacgtcggacaacactt
acatccctagactgtgcgtgcataaaaacataagaagctttagcctgtgtcatttccgccaggtgtttacttaaaaatg
caatctgaaggttgtacaaagtggtattaatctttaacaatgctaccaaactggatagcaggcacatcaactgcagtcc
accaacatcgtccaccatcttgtttgttttgagttgaatgggtcacatgactaaaaatacgtcattgtttttgaatgtc
tccattttgtcagtccacaatacaacatgaaaacggcattttcaaattcatccgcttgggagagcatttttgaaaaagc
tcagttttcgctggacaaaaacgccgtctcagtgtggacggaaggccaaaacatagagaaaaagatgcgttttcaaatg
tatccagattaatacggatgtagccttagtctcaacttggtgaacctttctggcaacctttctacaacaataacagcca
atagagcaccttccattcatatctgtatttgtatttatttagaatggactggacatgcttggaggtaaacattaactgt
ccttttattaactgtcaacaaaggaaagagcaacgtcattcctccgaaccagagagcaagggcaattatgctctcctgg
actcctgaggatttgagcttgtgatctcctgacgattgggggaatgctgaaaaatcactaagagctgcatgtgtcagtc
aaacacaatgcctgtgaacgaatgaacattatctcacctgatattgtaggaatagttacataggttgaactgggatttg
ttagatttgtgtcaaatacttgtgatttacttgcacacaaatttaaagaataattcaaaaggcgtgattgtatatgtat
gtgtattaaatatattttagatgaatagattcaagagtgcgaataccactttgaaatgtgtacagtgttagtgttagtt
ttagtggcatgaggtgttcaattttctagagatgtgctcgtgaagaaaatcaaatgtttaagatattacataaatatgt
atctgcatctatatttggagttaaacctgaagtaggcatggcctttttccccgagagaggaatagaggaggagcagaag
gaaaagagagctaggagaagataagacgatccggtgagggacgtttgaggagaaaaacaggaaatacagaaaaagaaag
aggagatgaaagggtattggaggagaggtgatatgaaaaaagatgacagtgaaagagcaaaagcaaggatttggagaga
ggcaggagaataaagcaagaaagacatgttgagagagagagagaaagagagagagagatagagagcgagagagagagag
agagagagagagagagagagagagagatggaaatatctctgtttctgtttgcttccattctctgcagattgtccttgtt
tcacaaaaccataagatactatacatctctgcttttgtatttgagtatatgtgtgtgtgtatgccatcaataatacaat
gaacattaaggaatagccactgaatatgtagaaaaaaaaatccaacaatgaagcagaattttaaggaagagtgcaaaaa
aaaaggcgtcagtttcctagatttatcttgtcaacctgtcaatcaatattgattattatttgctttagccatatttaga
gaaaaagtactcttttatccatatttaaagcgaatgtactcatactgtgagtatgttacataaatttaaacaatagtaa
agtttaaaaatacaaattgtgtcataaaatcaactctatcataacaactttcaatataatatttttaaatattggtata
ttggtatataaggtcttaatattgttcaggttataattttccattgcatacacaaagtcttgaagcaaatagtgggtgt
gaaataaaatatttcatctgcagatcaagtgcttgagataactgatagtggaaacattgcagagatgggtgaaaatgaa
gctgaagctgaagctagagatgttagataggagtgtagctgagcatgaaaaacagcaaaaaaaaaaaatgctgtaaaat
aaaaataagaaaagattctgttcggaatactggatactattttataaaggattgttttatagaggatttatatatatat
atatatatatatatatatatatatatatatatatatatatatatatatatatatatttctaaagagtgtacagaaatac
tttttttgtttttaatcttcatggatgtgtcaacattcatggactttcccattacaggagcataattcaggtttaaagt
gcctacattatcaccatacattagtagcatgagagttgcatctgagatcataatgcacacatttctttactaggtatta
aatcagcacactgtattatatatatgtatatgtatatataaatgcaagaacagctgaatttggcaattactgtaaatct
gtaaaggtaaatgtatgaaacctgacatatgtatgagaaacctaatgttatcaacagcctgtgcagtgtgtattagtgc
aaccaaaacacaggaggaacatttaaggccttctttactgccatccacaggtttgctgtttataagaataaaaaataca
atgtgataaaatttgggatttaggcatgtcagcactttgagatcagcagacagggatttcattgtgaataatgtctagg
atagcagtggaacagggagtaagttagctgctttttctgtctttctctcacagagctccctgctgcgatctctctcgct
ctcttccccactgagcactccacaaccccccccctattcccccccccccagtccccccctctctctttctctgtctctc
tctatctaattccatatttcgctcgccacactacagcagtttccctctggctctttttgtccatatgttttcctttaat
tcccgcctcccagagaaaaaacacattcaagatggagcacaaatctgatatatatatatatatatatatatatatatat
atatatatatatatatatatatatatatatatatatatatatatatatatatatagcaagagagaaaaaagatccactg
caagataaacagataaatgagaggaaaaaagacctaggatctaagatacacaaaatagttgcatctgatatcattagca
gtgggttgcaataggggatagtgtagtctgcctagaatatcctcttttccctcagtccacctggcctgagctgaccctg
acctgcatcaccatgggaactaaccagcagagtacacaggaagaaagaggtcatttctcaccatcacacttctctgatc
ttatttcttccagacaattatagacatgagacacagacggtgcggaatcatgtactaatgtctgtcttaaaaaaactaa
atattcaataaatgtctttactatcatattctcatccccaattatgatgattttattttcatgctggggggcatgctgg
cttagtggtttgcatgtgtgcctcgcacctccggggtttgggtttgaatcccgctgtgtgtgcagagcttgcatgttct
ccctgtgcttcgggggttttctcgggatactttggtttccttccccagttcaaagacatgcgttgtatgttgattggca
tttccatattgtccatggtgtgtgaatgtgtgtgtgattgtgccctgcgatggtttggcaccctatccagggtgtcctc
caccttgttccctgagttccatgggatagactccaggttcccctgcaactccgtgtaggataagggctatggaaaatgg
atttcaggatggattatttccttgctggttgtatttcaagattttaatccatgaaaagatattcacagtgggtggaatc
agaatctcagaacatgttgtgtgtcagccattgggaaaaatacttgctgaccttctagaaaaaggtcaccatttgtcta
ggtggtgagtcaaactctgcagcagatggtctctcctaggcttagctcttgtttgagttaattgagtaacagtaacatc
caacaggtacctatcattacagtgacattagatagctgacattcagtaataaagctagctaatttcagcataaatctaa
tctaattctaatgttgactgtatgtaggagcttctgctttccatgactcaagatcaagatagctttattggccatgtcc
aacaagcctattgggatttttacactgttcagcttaccaagttaatacaaacaataaaaacacaggacacaacacaaca
tgtagtacaaataagcaatagcaagaggactatatgtgagtaaccataaaccaaataaatcttaaaccttaaaccaagg
taaataagtcagattttttttccaccttaattgtgatccatccatccatcttctaccacttactccttttcagggtcac
agggaactgggagcctatcccagggagcatcgggcacaaggcggggtacaccctggacagggtgccagtccatcgcagg
gtaaatgtgataagaatcaacaaaattcaagtgcaaatggaaaagaataacaaacaaataacaaatatttttgaggaag
aaaagataacctggttgcaaaacccttaactaatacttagttaaatcaccttttgcttacaatacagcactcaatcgtt
tggatcttcatttagcaattttatttcttacttccttgcaaaaatgctccagatccatcaaattggatccatcaaaaag
ggaatctcctgtgcacagccctcttgaagtcattccacatgttttctattggacttagatctgggctttgactgggcca
tttcaaaactttgatcttcttcttctgaagtcattcctttgctgacttggatttgtgctttgggttgttatcgtgctga
aagatgaaatattttcttcatcttcagatatctaacagaggccttgtgccaagaatagattggtatgtggagctattca
taattccctttattttgaatagagccccagatccagataaagagaagcagccgtatagcctgatgcttccaccaccatg
tttcaccatgggtatgaaggtcttcgggtgatttttagctgtcttgtttttgtgctgaacacatcttttagaattatgt
cttggtctcatcagagcataacactttttccacattttttgcaaaatgatgtcctgttcttgttcatgctggtatcaaa
ttttttccacttgttgataatggccttcacagtgtccgatgtgatgatggtatctgtttttttggaaattcttttgtac
cccaatactttttgacaaagagatcctgtacagattttgcaagctctttgtaaatcatagcttcaacagtttaacgaaa
ccaagaagatgtcaagaaaatcctgcagaaagagctaatcttgatttggggttaatcagaatcacttcactgataatta
atatgatcaaaagtaatgataattacctttgaacatgagaatgaatgtgattggttaattctgagcacaaccacatact
ccattataaaagggtatgtacagctgtacaagcaggtttttgtaagtttttatctttttctttttgtgcctaaaatgtt
tctatttgtatttacttgaattttgtttgctgttatgttacattcaaggtgggaaaagctttaacatgatttatcttgg
tttcattgatttttttttacatcagaaaacagttttaacctacaatgttaaccggggtttgtagacgttttagatccac
tgtacacggcagactcactccaacctattaataatatgaaatctatttatagcagctatggaatcttatgatcattctg
cttcctcttggcttcctccacagctttatgcatgacaaatggccccatttgaggcagttatttttcgatgtgaaataat
cagaggaagtgaagtgaaggcgcagtgaaggcacagccgtcagatgcggagaggagcaccatgctgtctctcagcctgt
gacaggaggagatgggttttgccgcaggccagctgcttctctcattcccccactcctctctgtagagtgacaggagatg
gatggaggaggaagaaaaagagagatagagagaggaagccctctcgctctcggcacttccgatcacccaccatatgcaa
tcatccctccttcccaaccctctcctttccatccttccatcctggcacacctcaccattagtgtcaatgccagttgtgt
gtgtgtgtgtgtgtgtgtgtgtggttaatacttgagctgtgtatatccaatcaggccacaggaaagcagacagttctac
ttcttggtgactaaagatgccacactggctgcactgttattctggctaccttattggtgaatcccagaggaacaggagc
caaatacatacacagatttcccagtttattagttactagattgatatagctaattaactggcagttatagtgtatagag
ccacccatttatcatgttactcattaatttttacaccattttacatgaatactcattgtaataaccattaaatgactcc
actgcttttcaatctaatctcttcatatcatataaagtatgtaatgtatgggtgattatcaggcacaagcatgttgtaa
aagtagaaacattaattccttctgtgtaaaggaatccctcaatatatgtcaatacttgttgtctataaatgcttgtata
aattcatcagtctaaggtactggtgaattggtgaatgggtgaattaaactctaggaatagaggagggactgcattttat
actgggaagaatatctcaaacttcagaaaccttcccccatcctctcctccaccttttttgcaggtaaagaccatcagct
gaagtgtcaagctgtaagtagccatgttttttttttttacactgtctgtttgtgcgtccctatccatctttaaatatag
gaagacattatccaatagaaattcattacagaaccaacagatccttcatagctataaatttgaagaagcagcagtgagt
gacactgcctaacagaaaggtaagtagttacatattctccataagtgctagtttgaattaaaatctgaactgttataat
atctgatgtgacaccacgagcaatctacatatttgatcacttcatactgagacgagacagctactcagtgacaccgaga
gatggtgagttcaatttgtgtttgtcgaagctgttgtgtcatctctcaactggatgcgtgttttcacatcatatttaga
tgtttagtattccacttcatcaggaaatagtgaagcagtatagtaggcagccagcaatacggtctgattctgaaggtta
gagtttacgcttgatcgttttgcgaactagtttgaacaaaatgtgtttagagataaaatgcatatttgtctgcttacag
cctcagcagaaactgattaaaaaaaccccactaatgtccaggtacacaagttgatcctatcctctaacagtctaacagt
agtctaaaattgagtaatcttcacataataattacaataatatgttttgagaaatgccaaactcttctaaaatatgatg
tggtttgttatgagaatccattttacattctctgtgcatattggttgctatagttccccaggttacgctgtagttggtg
ttctaacatcttgatccatgggcccctttagagatttgaacacttgccactctaaaggtctctgcaatttttgccctgt
atttgtaacatagccagtccacctaatagcatgtttttgggaggtgggagaaaactggaaaacctagagaaaccccaca
aagacatagggaggacatgagaaactctacatagacaactcaggtttgaacaagagaccctaaacctgctagatatctg
ctgtgtaaccatgctgccctaacataattactttttacttcaatgtaattcttcaatgttagaaagcattacatcctat
ttaaaaatgaactgataaacacttagtaagtttatagtattccactatttctatgcattcttagcacagagacattcag
gataagataaaatgccctattaagacgtgtacacttgcaacaactcctatcagcaactgcattggaatacactaccggt
cactaccggtcaagtctggagacatttgactgaaatgtttcttgtgatattaaaaaccttttgatctgaaggtgtatga
ttaaatgtttgagatcagtgttgtagacaaaaatataattgtgccaacatattcatttctttcattagaaaactattta
caaaaatatatatttttaaatgaatgatttggagcgaaatattccgagaaacagccagttagttgggaactcttttaaa
cactgtttaaaaagcatctcagggagattcctcaagaaatcagttgaaaaaattccaagaatatatttctggaaattct
agacaaaaagggcatctactttgaagatgtgaaaatactcagttattttggtttattttactttatcacaacataattc
ccatagttccatttgtattattccagagttttgatgacatcattattattctaaaatgtgggggaaaatatttaaataa
agaatgggtgtgtctaaacttttgaccgatagtgtgtatatatatatatatatatatatatatatatatatatatatat
atatatatatatatatatatacatacacacacacaatatatatatatatatatatatatatatatatatatatatatat
atatatatatatatatatatatatatataaaagttttgacctgctgtagtcatgtaacaccataatagacgtatatagc
attcaaacactcctacacacactcgctgacatccaggaaccacaataattattttttgagttttgtaaaacacacacac
acacacacatacacatacacacacacacacacacacatgcaaaacatagggactgttgtctgtacctgtgtgcagagct
cctgtggcttgccgctcagactctgaggcatctctctacatcgtgtggacaggttgaggatggctgtagcggccatgtg
ggcagcctccatgtcatgcgtgtagtcaaagctgcttttgctgcaggtgctgctggcgctgcttcctcctcctcctgct
cctgcagctcctccacagctcaggctgctgctactgctgggagcatagctactggtggtgctactcgccgagctggagt
tcttacagtatcgcttagctgagaagacacacataaaaagatatatactgtatatatggctaaaaagagttttaaagga
atactacattgtttgcctatacatttgtagtgtatgcgtgattatcattaataatggtgatgaaaaaaaaataatggaa
aatttctcattttaaactgttttctatagtctaagggcacttgttggggaactcaataaacatttagaaaacggaactt
tagaacacaaaaggaaatagagaaagtctctaatgatcaaggtcttagcatgaaaaggacatgagagaaagtcttatct
tatgtagttttatcaaaataccaaagccaaagccattctggatactgaagctttgaaaaagtagcaaccctttgtcact
cttttaatttaatttatttattcattttcatatgattcatttacatgtgattcatttatatgtaattcattttcatgtg
attcatattcatgtgattcatttacacgtgattcattttcatgtgattcatttaccttttctcttctctcctccctctt
gaacacagatttagggactactttacaaattactctgaacgcatcatacagaaatatgtattttgtatagtatggactg
aagtgcaggatttctgttcttatttacttatttatttcagtactgataaacatgtcaaagttattctccatgctaattg
cacatgctacattgctaattgctacaattatactaaatagatatttggtttatttggttgaaaaacattggagtattcc
tttgaaccattttagtcactttcgtaaagattaaacaaatttagatggaataaaataaaggatattattgtttcctgta
gcaaatcacattattaggaaaccctaggggcttcagtataattccaacactgatgtattatttttttcccccacatggc
agctgtgctttacttttctaaactctgacaaaaagagaaattctgctgcttgggtccagatgtctagtaatttgtattc
agaagtgtcgatatagatggagcgctagttaatcctgtcaaaccctgttgtttcttttgacccattactcatggtgaag
cccatactgtattagctttcttgtctagacttcattttctgaccttcatccattatttgacataaaggatgaatgaact
agttccagacctggttcatggttttataacatctcatcttgactactgctattttgccagaatatagtcatttttttgg
caaaagctaagagagcgatatcaatttaaatgatgaagactcttctactcaaagtatataacaaaatgtaataacatta
tgcacattatgtacagtatgcatgctgaagaactgagcatggagatgatgtaatgctcctacttcagatggtaacctta
gcaaccttattgattgcaatatagagtttgctgtgtgttacagactcaatcatagctatgtgatttcaggtggcttaag
aacttttatttcaacacacaccacaaagcaaaagaaatgctttgtgttttatcaagtctgcaattggcatgtacaattc
ccgatatgtgaaacaatttggcactcaatgtaagaaggaattaaaacctaggaattatgaatttttgcattttggaaaa
ttatacatatatatactcatacatatgttttaaatatcagggttatgtattatacataataacagagttttatcagagt
tttctcaactatttcagaaattgtttatcaattatcatttatgaagccccaatgtaagcacccactaaaccaaataaag
aattaaggtgtatataattgacttgtaaaaatgtatatataaaaaggcaaatttgaaggaaaaaaaaggactacaatct
ttagttttactatgctgtagctttttattcaactaaatatagactataactaacaataaccaaacggtgaaaataataa
aataattaaaactattacgtatttttgtccaaagattttctccaagagattaaaactaaatccaaattagatgtcaaat
ttaactctgccagattgcaatatattcaaaagctagagttgtcctgaacaccacacaatatgcctacactATCACCCCC
ATTCAGTACCACCTACACTGGTAATTAGTTACAACCCTCATTCAGTATAAAATACTCCTTCTACCCTTTAAAACCCTAC
ATGATCTTATCTCACAATACTAGCTCAGCTACTCCATCTTTATTGCCCACAACGTATTCCTAGATCATGTAGTAAAGGT
TTACTTCTTCTGAAATATCGATTCTCTTCTGAAGGGGGCAGGTCATTCAATTTTATTGAACCCACCCACAGAGCCGCCA
TAACATCTCCACCATCATGTCCTTCAAATCCCAGTTTAAAAAATATCAGCTCTTCTTTCAGTTCTATCCCTCTACTCCT
GTAGTTGTTTTGTCTCCGGCATTTGTATATATATATATATATATATATATATATATATATATATATATATATATATATA
TATATTACATAGTTTCTGCAACTTAAAGGCAGCAGTTTAAGTTTAAACAGGGACACTTCTTTGTATCCAGAGCGGGGTT
ATGCAGCTGCCTAATCTGACCTAGGCAGAATGCTTTTAAAAACAAGCACTTATCTTTAAAAAGATATTTTCTTTATAAT
GAACACTGACAAAATGCAATATATTCAAGAGTCAATTTTATAAACATTAATATTAATATGAAAAAAAATCAATGATATA
TAAAGTAAAAATTGCAATGTAGCATATTGCCAAAACGACTGCATTATCGTGTTAATCACTTAAAATATGTAATAGTATT
TAATAGGATCTACTGCTGAGAGTTATTTTTTTCATAATTTCTAAATTTAAATAATACGTTTTATTTTGATATTCTGTGC
CAACGGTTAATTGTGCACACAACTTGGCCAGTAGATACTAAATCAAGGTTCAGAAACTGTAATTTCATGTATGTTTGAC
GTGATTTATTTTATAATTTATTTTTAAAAATTTACTACTCTTCAGTAAATAAAATAATGCCAAATGTTTTAGGTAATAT
ACAGTGATCTTCTGTAAAAACAAATGTGCCACTGGATTAAAAAGCTTATCAAGCACTCTTCTGCAAACCTTACCGCTTG
CTATAAACAAGTTGTCAACTGTCAAAGTAGCACAGAAGTTTGTGATACAGTTGGTATTAACTCCTCACTATGCACTATA
AATACACACAAATAACAATTATATACACTGTAATTCTTTATTTGGTTTGGTAGGTTCTTACATTGGACCTTCATAAACA
ATCATTGATAAATAATTTCATAAACAGTCAAGAAGCTCTGATAAAACTCTATTATATATAAAACACAAAATTGTCACTA
TATACTGTATAACACATATAACTCTGTTATTGTAACACATGCGTACAATATAACTCTGTTACTATAGTGCAATGATTAC
TACAGCTTAAACCTTGATTATGCATTCAGAAAGTATGCCAAAGTTACTGCCAAATGCCAAGGTCAGGGAACACTGAAAA
GATTTTATTTATTTATTTATTTATTTATTTATTTATTTATTTATTTATTATTATTATTATTATTATTATTATTATTATT
ATTATTATTATTATTATTATTAATTAATTAATTAATTTTTTAGATGTGCTTATGTTTATTTGATTTTTTTTCTTCTTTT
ACAATGTATGACAAATGTTTATGTAGATATGTCATAAAGGGTTTATGTATATTTCAGGTCGCCCTGAGTCAAGTGTTAA
TGTGAAGTCTGTAAAGAAATTAATAATAAGAGATAACTAGTGATTTCAATAAATAAAATAATGCCATATGTTTTGTTTA
ATATGCTGTGATCTTTGTAAAGAAAAAATGTGCCACTGGTTTAAAAGGTAAGCTTACCAAGCACTCTTCGGCTAAGCTT
ACTGCTCACTTTAAACAAGTTGTCAACTGTAAAAGTAACACGTAAGACTGTGATACAGTTGGTATTAACTCCTCATTAT
GCACTATACGAGTATACATAAAGTAATTCTTTGATTTGGTAGGTATTCATATTGGACCTTCATAAATGATCAATGATAA
ATAATTTCATAAATAAGTTGAGCAGCTTTGGTAAATCTCTCTCTCAACCTATTTATGAAATTATTTAATTTATGATTAT
TTATGATATACAGTGTCTTCCACTAATATTGCCACCCTTGGTAAACCTTTTGATCTTTTGTTAAAAACAAAACAAAAAT
ATTCTGCTCTCATGGATATCAAACAATTGCAAACACAACACAGGTTTGTTAAAAAAAAATACCTTCGTTAAATATAGGT
GTGTAACAATTATTGGCACCCCTATGAATTCATATGAGGAAAAATATATTTGAAGTATATTACAATTGAAATTTTAAAT
TTTTTAGTAAACCTGGGTGACTAGGAACAGAAAATTGTTCAATCATGACCTCTTGTTTAACAGGGGTACAATATGCGGT
AATACATAGTAATATGTTAATACATAGCCAAATTCCCTTATTCACTCACAACAATGGGTAAGACCAAGGAATATAGCTG
TGATGTGTGGCAAAAAGTTGTTGAGCTTCACAAAATGGAAAATGGCTATAAGAAAATAGCACAAGCACTGAAGATGCCC
ATTTCCATCATCAGGGCAATAATTAAGAAGTTCCAGTCAACTGGAAATGTTATGAATCAACCTCGAAGGAGACATGTGT
CTATATTGTCTCAACGCATTGTGAAGAGGATGGTTTGAGTGGCTAAAAAATCTCCAAGGATCACAGCTGGAGAATTGCA
GAAGTTAATTGCATGTTGGAGTCATAAAATCCCCTAAACTACAATCCAAAGTCACCTACATCACCACAAGTTGTTTGGA
AGGGTTTCAAGAAAAAAGCCTTTACTCTCATCCAAAAACAAACACAAGTGTTGTGGGGCTGTTTTTCTGCCAGAGGACC
TGGACATTTTGTTAGGATACATGGCATCATGGACTCTATCAAATATAAACAGATACTAAATGAAAACCTGACTGTCTCT
GCCTGAAAGCTTAAAATGGGCTGTGGTTGGATCTTCCAGCAAGACAATGACCCTAAACATACATTAAAATGAGCCAGCC
AGCTTCCTGGCCAACCAGACCTTGAGTTCTACAGGGAGAGGAACCTCACAGACAGCCACCCCAACTATGAGACACCACT
GGACATGTCCAAGCCCCCTGAGCTGGACCCGGCATACTGTCAGCCACTTAAGAAAACCTGGATATCCGGATGTGCCCTC
CACACGACCGGCTGAGACACTGCTGGGGCTAGGTGCAACAGGTAGATCCCTGACCAACTTCTCCCAGCCTCTTTCTTCC
TAGTAGATAACAGGCTCCTCTATTACTGACCAGAATGCCAGGGCCAAATCTGTGATCTGCTGGTGATTCCTCATTCCCA
AACCCAGTCCCTAATGCACCTGGCCTACACATATCCACTGAGCGGACACCTGGGCCCTTGGAGTACCCTAGAGAAACTT
CATGACAGGTTCATCTGGCCTGGTAAGGTCGCAGAGGTCTGAGCCTTCTGGAGGCAGTGTTCCCAGTGTCAACGCACCG
AGCCCAGGAAGTCACCCCCAGCACCCCTCATCCCGTTCCCCATTACCGGTGTCCCCTTTGAATGCATAGGCATGGATCT
GGTAGGGCTTCTCCCAAAATCTGCCTGGGGCAATGAATACATTGATCCTGGTAATCCTGGACAATGCCACCAGATATAG
TGAGGGAGCTCGTGCTGCTGTTCAGCCATGTTAGGATCCCCAAAGACCCGCTCACCGACCAACTCTTACTCCTGGGACC
CACTCCTTCCTTATGTGCTCTTCACCATCTGAGACACCCCTCTGGCCTCCACCAGCTTCACCACTTTTGAGCTTCTCTT
TGGACTGTGACCCCGAGGGCTGCTAGACATGGCCCGGGAAGCATGGGAACAACCCTCCCTGTATCGCCTGCTAGTCTAA
TATATCAAGGAGATGCAGGAGCAGATTGACAGAATAATGCTGATCATCAGGGAGCACATGGAGGCCACCCAACGAAACC
AGCAAAATTCATACAACCAGCCAGCCCAGCCCTGGGAATTTCAGCCAGGTGACCAAGTGCTCTTCCTACTCCCAAACAC
ATACTGCAAATTCCTGGCTTCCTGGCAGGGCCTTTACACAGTCCTGGAGAGAGTAGGCCCAGTGAACTATTGCCTACAA
CAACCCGATAAGCATGCAAGCACTCAACAAATCATATAAACTTGTTAAAGAAATGGGTCCAGCCCATTCTGGTAGTCTC
CACATTTGCCACTGTATCCCCAGGTACCCCCAAGTGTACCTTGGTCCAACGAGGTGAAGATCTGAGCCTGCCACAGAAA
CAGGAGCTGACAGAACTAGTGGACCAACATGCTGACATTTTCTCCACCACACTGACTGACCCACCTGGTGCAGCACAAG
ATCAAGACTCTTCTGGGGGTGGTGGTTAGACAGCAGCTCTATCATGTCCCGGAAGCTTGTGATGGGATCATCGAGGAAT
CCGCCAGTCCCTGGTCCAGTCCTATCATGGTGGTACTGAAGCCCTTCTAGAGGCTGAATGCCATCTCTGACTTTGACAA
TTACCCCCTGCCCAGAGTAGATGACCTGGTGGAGTGCTTGGAGAGAGCCCGGTTTATATCCACTCTTGATCTGACAAAG
GGATACTGGCAAGTCACCCAAAGGCCAAAACCACGTTCAGTTCTCCCATTCCTGGACGATGTCATCATCCACTCCACCA
CCTCCATCAGCTCAGGAAGGTATCAGGGAGCCTGTGGAAAGCTGGACTGACTGCCAACGCACGGAAATGTCACCTGGGC
TTGATGGAGGCACAGTACCTGGGGTACTGCATCGGCCGGGGCCTCCTGAAACCCCAACAGAAGAAAACAGAGGCCGTGA
AGCACTATCCCCAGCTCACATCCAAAAAACAGGTATGTGCCTTCTTGGGGCTGGCGGGCTATTACAGAAGGTTCTTCCC
TAACTTCTCCTCTGTATCTTCCCCCCTTTCAGATCTCAACAAGAAGGGCCAACCGGACTGGGTGCAGTGGACCAACAAA
ATGGAGCAGGCATTCCAGGCCCTCAAAAAGCCCACACCAGCTCCCCAGTCCACAAGAAGCCCAACTTCAACCTGCCCTT
CACAGTCCACATGGACACCTCTGAGACAGGGCTGGAGGCCCATATGTTCGACAGAGAGGAACACCAGGTCATCCTAGAG
GGGAAGCTAACCCCTGCCGAGCAAAAGTATGCTGCAATATAACGAGAAACCCTCGTAATAAAGTGGGCCATAGAGGAGC
TCCGGTACTACTTGGCAGGGCACCACTTCACCCTGATTACCGACCATGCCCGCTTGCAGTGGATGTCCAGGGCGAAAGA
CACAAATGCTAGAGTAACCTGGTGGCTCCTTTCATTGCGGGACTATTTATTCCAGGTCGAGCACAGCGCGGGAACCCAG
CATGGAAACGTCCCAACTTTACATTTACGAGTCTCTAAAAGAGAGGCATTCTGTTTTTATTTACATTTTAGTGCAATGA
TTGCTATAGTTTACACCTTTACTATGCATTCAGAAAGTATGCCAGATGCCAGAGATTAGAGAAACTGTACTTAATTAGA
TTTTTTTTGTTGCAATTTATGAAAAATGTTTATGTAGGTCTATGTCATAAAGTGTTTATGTAGGGTCCTAAGTGTTTAA
GTGTTTTATGTAGATGTAGGGTCACCCTATGAACATCATCCTTAAGTCTGTAGAGAATTTAATAATAAAGTATAACTAG
TTAGAGTATCTTTCACCTTTAGACAGTCTTATTTCAGGCACCCAGAGATTTCTCTGATTGCCTGATTATTGTGAGCTGT
AAGGTGAGGTAGAATAAAAGCAGTGGGGTTGAGCACTTGTGTCGAGCTGCATCCTTGAGCTTCAGGTGAGATAGCTGCA
CTATTTGCCATCTGACTAAAGTTACAATGAGCCACAGCCACCAGCCGGGCATCAAAGTGGCATCTCCAACTGAGTTTCC
TGCTGCCATCTCTCTCTCTCTCTCTTACTCACTCACTCACTCCCTCACTCTGTATCTCTCTCTATATGCCCACTCCTCT
CTCAGTCATTAAAGTGCAGCCGGGGAACTGGTTGCTATTCACACAGAATTGCAATTAGCTGTGGCCTGGAGACTAGACC
TTGACTCGCCTCTACCCAGTCATTCATTATGCATCTGCTACTATATTATTTCCATACATTTCCATTCCCCTGGTTAAAG
CCTAAAGAAAATGCGTGAACAGTCATAAAATAGCACCATTGTAGCATCAGTGCATTTGGTATTCACTGAATTCGTATTC
GCTAAAAGGATGTCTCATTCTAAAATTATATGAAGCCAAAAAAACATGCCCTGTACTTTGAAAAACATGATGTTAGTCA
TGTCAGAAGATGTGAAGAATAGAAAGATAAAATGGCTTTGCAGGTCTTACCATCGTATCCCTTGGGTGATGTGTCACGC
CCTTGAACTTTAGGAGCGATGGCACGTTTGCCGTACACATTCTGGTTGTCGTAGCCGTTGTAGTCGAAGCTGGTCTTGG
AGTATTTCTCCAGCTCTTTGGCCAGGTTGGAGCGTGGGGTGGTGGTGGGAACATTGTTCTTATAGCCATACTGCGGGAT
CTCCAGCTGCTTTACAAAGCACATGGGCCTAAAAGAGCAAACGACAGAGGATGGTTAACAGGATCGCATGGAATACATC
ACTTAAGTAATTAAGTAGTTTTAGTAAGAAGCATTTTATTTTAAAAAAGTGAATATTAAACATTTCAAATCTAAACAGT
TGTTTATTGTCTTGGCTGAGCTGAAAACATTTGATTAGATATGAATAACGAATAGACATGACACATCTTTTTTTTTTTT
TTTTGGAGTAAATTATGAGAGCCAGTACCTGTTGCAGTCTCTTATTTGCTGTATATTTTTGGCAGGTGCTTTTTAGATT
ATATAATCTTTTTACATCCTCCACATATAATATTTATAGGAAAATTGTGTAGGAAAGACATTTTAGATTTTGTTTTTGC
TTGAAATTTTCAGATATCAGGCTCTTTTCAGATATCAGGCTTGTTCCTGTTGTACATTGTTTATTTGCAAATGCAGTTT
GAGGGTATTTTCAGAAATGTCCTTTTACACACTGATATTTTTGTTTTTACATCCATCCATCCATCTTCTATATCGCTTA
TCCTTTTCAGGGTCACGGGGAACCTGGAGCCTATCCCAGGGAGCATCGGGCACAAGGCAGGGTACACCTGGACAGGGTG
CCAATCCATCACAGGGCACAATCACACACACACACTCACACACCCATTCATACTCTACGGACACTTTAGACATGCCAAT
CAACCTACCATGCATGTCTTTGGACTGGGGGAGGGAAACTGGAGTACCCGGAGGAAACCCCCACAGAACATGCAAACTC
CGCACACACAGAGCTGTGGGAATCGAACCCCCAACCCTGGCGGTGTTATTTATTTATTTATTTTAATTAAAAGCACTAA
TATTTTTGGAATACACTCCAAGAATATCCTGGAATGCTGCCTTTGTTTGACTCTAAAGTCCAAGTCAGAATCTGCACTT
AAAGCTCAACTCAAGTCTTGAAAAAAAGGATTAATGGGAATTGGGACTCTGGGTCCTGTCCTGAATTGCCATAAACTGT
AGTAGCATGGCTTGAGTGATGCTATTTAATGCTGAAGAAACAATTACGGACACAGACCGTTTATACACCAGAGCATGTG
AAATTATGTAAATTTGAGTCAGATTCTGATATTATGAACACAAGTCCAAGTTCAATCTCTGGAATCCATGTACGTTGGC
TTAATTTATTTTTACTTCAGAACAAATATCTTCAAATCAGTTTTTGCTTTAAAACAGTTTGAAGCAAAAAAAAAAAAAA
GAATGATGGTAACATACACTGAGTCTAGTATGTGAGCATTACATGACTGAATGCTGGTGAACTGAATAACTATAGATAA
GACATTGATGTCTCTATTAATTACAGTCATTGTGGATCTGGACCCTATGCTGACAACACTGTGAGTGAGATGGGAATAC
ACACTGGATGGGAAGCCAATCTATCACAGGACACACACACACACACACACACACACACACACACACACAGACACACACA
CACACACACACACACACACACACACACACATATATATATATACACACACACTTATTCATGTTAGGGGCCATATAATGAA
GCCAATCTATCAACCAGTATGTTTTTGCGAGGTGGGAGGAAACTGGAGAACCCAGAGAAAACCCCTGTGAGAACATGTG
AAACCCCACACAAATAGTAACATGAGCTTAGGATCAAACTAAGGACCCTGGAACTGTGAGATGGCCATGCTTCTGTATT
CACTACACCACCATGTGACACTAATGACCCACTAACGATATTAAATAATATACACTACGTCTAACAGCCTGTGATATAA
ATCTGAAGCATCCATGATGGGTGTGTTACCTCAGAACTCGGTCCGATGCCTGGTTAGATTTAGTTCCATTGCAGGCTTG
GTGTTTCTCATGAGCTTTGGCCAGTTTCTCAGCAGCTGCTATCGGGCATCCCGAGAGACTGCGTTAACACAACACAAAA
TGAAAAGAAAAAAAAAGAAAATCAACATATATGATGTCACTCTCTATATAGTATATATAACAGAAGCTATCATCACTCA
AACAATCATCAGGAAGACAGTTTATGCAACACCAGTTACAGCTTTATGAGGTCTGTATTATAGCTTGGTGGTTGTATTA
CATATAACTCCACATTTCTAAGACAATATGAATCCACTCCACAGGTGGATTTCAGACTTCCTTTCCAGACTTGTGCCTG
TGATTTCCCATGAGAATGCATTTAGAGTCACTATTTCCTCTTGTTGTGATCCGTTAAGAGTGCTAAAGGAACTCAGCGG
AGAGTTTCTCACAGCAGGCAGAAGGAACAAAATAACAGCAAAGGTGTATGTAGGTCTGTCTACGTGCAAACGACACGAG
ACAAACTGGCAATTTGCTCTGGGGGCTGAGTACACACATTTCCACGCTTGTGAGTGCAGATGTAAGAGTTAAAAGTGTG
TGGATTTGTGTGTTAGGTCTTTTCTTCTACAGCAGGTGCATTCCTCAGAGTGACTGTGTGTGTGTGTGTGTGATGCGCA
GCTGGTGCTCCTGCTCGGGTGTCACAGACGTGCTAATGGCTGGTGCCAGGCCTACCATCCCACACCAGCTGCTGACCGT
CACACCTCCACTGCAGCAGCACCCCAGAATAGAATTACATGCATTAAAGAGAACGACTACAGCGAGCTCGGCATTTATC
ATCCCAGTCAGAGCTACAGACGCATGCTTAATCTTTTTCTAAGGGTTAAGTATTGGTGTATATGCAAGGTTGAGCATTT
TCTTAAAAATGACTATATTTTAGACGCTCTTTGGCTTTGTTATAGACACAAAACTCTCTAACATATATATTTTTTTATT
TTAATACAAAAAAATCACTATACAAATCATGTAAATTGTAAAACAATTGTAATACTGTTAATCAGTGCATTGGTTTACA
GTAAAATACCCAAAAACACAATTTATAGTGGTATCTAGCATTTTAGACAGGAGTGAGAATGATAAAGATGCTCTTTCTG
TCAACATCTTAAAATTAATGAATCGTTTTTGTGCCCTTCACTTTAGCAGCTATTTCAGGTGTGCACCAAAACTCTCTTT
GATGTTGATACGGTTTAATAAAGCCCTGAAATTCATCTTTTAGCATGAGTTAATGCAATAGTAGAGGTGGCTGAATCAG
TGCAAGCTTGTTGAGGGAAATGGTGGCTCAGTAGTTGAGGCTTTGAACTACAGTTCAGAAGGTTGTCAGTTCAAATCCC
AGCACTGGCAAGCTGCCATGGTTGAGTCCTTGAGCAAGACCCTTCAACTGCTCAGCTCTATCCTGTCTCCATTGCAAGT
CAGTTTGGATAAATGCATCAGCTAAATGGACTAATATAATGGATTGTAGCTGATTTTACATTAACAGTGTATTACTGGA
AACATATTGCTGCACTTTACTGTATGTACACATGTATGTTTAATAATCATTCACTGTAAATTTTATGGTAAATTTCATA
CAGTGAATAATAATAATAGAACATATATTTTAATATATACCTTTCCAATATACCTTAACTGATTACTCAGTAAATACTT
TATACATAAAAATACACATATAAATATAAATCCAGCTAATGGTAAATGTTATTAGAATGTTTCCCATTTGACAGATTCT
AAGACATTTAAACTGTAAAATCCTAGAAATAATTGCATTGCACTTGCATTGCAAATAAGGATCCTACAATATTGTAAAA
ACAGTGCAACATTTGTAGTTAGACAAAGAATATATACACATACAGTAGTGCGTGTGCAAATGCAAACATTACGTCTAAT
GATCAGAAATTTCTGTTTATGTAACATTCAGTATATTTATGGGAAACGTGTATTCATGTTTGAACCTGTGTTCATGAAA
GATCTGTACGAATTTCAAGTATGGTTCATACACTGTAAAACTGGATAAGTTCATTTAACTGAGGAAACTGATGTTTTTT
TAGTTGATAAATCAATTTCCTTAAGCCAAATACATTTAAATATAACATGCTTGAATATTTTTTTTTAATTATATTTAAG
TGTATTTGGCTTTAAGAAATTCATTTAATAACTTAAAAATTTTGAGGTAATTAGTTTCCTCAAATTTTTTTGAGTTAAA
TGAACTATCCGGTTTTACAGTGTAAATGAAATTCTCTTATTACATTTACATTACATTTATTCACTTAGCAGACGCTTTT
ATCCAAAGTGACTTACAAATGAAAAAGATACAAGCAAATATCATGTATTCTCTTATATTATGAACTGCTATCAAATACC
TATGATGAATGTATTCACTTAATTACCTCTTCTGATAAGCTGATCAACTGACATCCTTTATTGTAGCTGACACATGTAT
TTTTCATACCTTGAGAGACTTATTTTTGTGGTATGATTGTGTGCGTGGCTGAATCTGTCTAGCCCCTTTCACAAGTAGA
AACCGCCCACGCACTGCTGTTTATCTATGTGTATAAATACTCCTGTTCTGCACGAATAAACCCGGATGTCTCTGTGAAC
AGAGTGTGTTCATTCAGACTCTCCAGGCCTGAACGCTCTGCAGTCAACCACACTTTCTCGCTCATAGCACAGGACTACG
AGTTAAGAGAATTAAAGGCTGAAGGCTGACAGAGGACTGAAAGACATAACCCGAGATACTTTTATCTAACACAGTGTAT
TTTTTCTTCATCATTCACATGTACTTGCAAGTAAAGGTAATAATATTAACTCCACCTCTAACCTTATTCTTTGTAAGTT
TTCCTACAAATATGACTTTGCAAGTGACTTTGCTATTGCTCTGTTAAAAAAAAAAAAAAAACGTAAAGATTTAAATACA
TATATTTAAATAAATAAATTAAAATAAATATACATTTAAACAAACAAACCAACAAACCTGATAACAGATCATTCAGAAT
GGCAACAATAATCAAAATAATAATATCTTCAGTACACAAAATAAATAAATAAATAAATAAATAAATTCACCAGACAGCA
ATAAAGAACAGAACCAATTCCTATATCGGCCGAGTTCTTACCTTCGATGTGAGTTCCTGTTGCTATTGACATGGCCGCG
CCCTGTGCAGCCAGGTGTAGGACACTTAAGAACATTTTCATACATTGCAAGAACTTGAAAGCAGAGAAGAGAAGGGGTG
GAAGACAGGCAAAATTAGGAGGCAGCAGAGTTAGTCATCTAGATTAATGTGAAGTAACAACATCAAACTGCATGCAAGA
CGACACACACATACGCCATGCCATTATACAGACAGCAGGAATACGTGATTGAGCAGTGGAGAGGTGGGAAACATTCCTT
CCAGGATATATGATTAGACTGATGGATAGTTGCATAATCCTGTCACAGATTTAAAACAAGTCTTGATTCAACATGTCAC
TGTAGCCAATGATGACCAATATAAAGTGACACTTACAGGAACTGTTCTAATCCCTGTCCTGAGCTGTCAGATGATCTTA
GCATAAACATAGTATGTATAGTAAGATGTCCTAATACTTTTGGTAATATTTTCTATGCATGTCATGTTCATCAATTATT
ATAACTATGCTTAAAATTCTTCTGAAGTTGGGAATCATTGCTTGTAGCTCAAATGATGCCTCATACAGCTCTTATAATG
TGATAGAAATAATTCCTTGATAACTATAAGTATTCATTATAACAACATGTATTGTACTGCACCGACCTTTATAACTAAT
AATGACTGGTGAATAATTATCAAGTGATTGTAATATTAATGAACAATTATAAAACATTATTAACATTTAAAATATCATC
ACCGAGTGCTTCCAAAAATGACACACATATGCAGCACCTGAGATAACTTCCTGTCTCTCCAAGGTTACATATGTGTGTC
CTTTTCATTTTTGGAAGCACTCCATGATGACATTTTGTAATGTGACTTTATTGTTTTTGACATTTAAACATTTTCAGGC
TTCACTAATGTGTCTGTACTGTATGGGTTCTTGTAATTAATGTGGAAATAAGTGTTTCGCTATTAGATTATTAAAATAA
AATTAAGCATGTTTTCCCCCTTTATTTGCAGCACTCAGTGATGAAATTTTAAATATTCATAATGTTTTTGTTTTTATTT
TTAAGATATATATTAAAATTGTGGTATAATTATGGTGGTGCAGTACAGCACCTTGTATTATAATACTGTAGTGACACTT
ACAGCGTGATTAAAAGTCATCAAAGGAATTATTTATAGAACATTATAAGAGCTTTATGAGGCATTCTTAAAGTTACAAG
GAAGCATTAGAAACTTATAAAGAATTCTAAGTACAGTTATAATAATTTATGATAATCTGTGAATATGCTTTATAGAAAG
CTCATAGTTACCAATATTCTACCGAAATCAGAAATCAGCGGATAAACTGAAAATTGTCTCCTTCACATTGCATGGCTTA
CTTGCCTCAGTTTTTAACAAGCCTCCATCCTCAGTAAGTCTCACCATGAGGAAAAAACCCCCCCAAAACTGTCCACGAT
GATCTGAAATCCCCACTGGCACCAATTAGATTAATGATCTTTAGGAAGTAGGGGAGAGGACAGAAGGAAGGAGCAGGGG
CTCCGACACACACACACACACACACACACACACACACACACACACACACACACACACACACACACATTCTTTTTCTTCA
AGTCTTCATCATCACCTCCTTAAACCCTCACCCTCATCCTCTCCTCCAGCTCTGACACATTAATTACTCTGCACCGGGC
TTAATTGGACCAAGGCTACTACCTAGAGATGGACGGACTCTCAAATGCTTTGCTGCATTTTTATGGATGTGGCTCGAGG
ATATATGCATATGAGAATCAGAGGACTGTTGCGTAAATGTAATTTACACTGCTCAGAGACAAAACAGAGGATTATAGGT
AATAACAAATTGGATTTCTACAGCTATCTTCCTGTGTCTGATGCCACATTTATTTATTAGGCAACAATATGCTAATCAA
ATCCATTTTTACAAAGGAAAGGGGGATTTTGTTTATTTCCCATATTTAACTAGGTGATTGTACTTATAGCTACATGACT
ATCTAGAAAAGCACTTCATAAGAACTGATATAAGCTTACATAAACATTTATAACTGCATATTTCAACCGGTGTCAGCTG
TCATTAAAATTATTTTTATCAATTTCAATGACAATATTTCAAATTCATCATTTTTTAAACCTCCCACACCTGGGACTTA
GTAATAACACTGACTTGCTGTATAACATTTTATAGTGAAGGTTTACAGACAGTATATATATATATATATATATATATAT
ATATATATATATATATATATATATATATATATATATATATATATATATATATATATACAGTAACTCACAAAAGTGAGTA
CACCCCTCACATTTTTGTAAATATTTGATTATATATTTTCATGTGACAACACTGAAGGAATGACACTTTGCTACAATGT
AAAGTAGTGAGTGTACAGCTTGTATAACAGTGTAAATTTGCTGTCCCCTCAAAATAACTCAACACACAGCCATTAATGT
CTAAACCGCTGGCAACAAAAGTGAGTACACCCCTAAGTGAAAATGTCCAAATTGGGCCCAAAGTGTCAATATTTTGTGT
GGCCACCATTATTTTCCAGCACTGCCTTAACCCTCTTGGACATGGAGTTCACCAGAGCTTCACAGGTTGCCCCTGGAGT
CCTCTTACACTCCTCCATGACGACATCACGGATCTGGTGGATGTTAGAGATCTTGTGCTCCTCCACCTTCTGTTTGAGG
ATGCTCCACATATGCTCAATAGAGTTTAGGTCTGGAGACATGCTTGGCCAGTCCATCACCTTCACCTTCAGCTTCTTTA
TCAAGGCAGTGGTCGTCTTGGTGGTGTGTTTGGGGTCGTTATAATGGAATACTGCATACTGATCATGCTCTGCTTCAGT
ATGTCACAGTACATGTTGGCATTCATGGTTCCCTCAGTCAACTGTAGCTCCCCAGTGCTGGCAGCACTCATGCAGCCCC
AGACCATGACACTCCCACCACATGCTTGACTGTAGGCAAGACACACTTGTCTTTGTACTCCTCACCTGGTTGCCGCCAC
ACACTCTTGACACTGTCTGAACCAAATAAGTTTATCTTGGTCTCATCAGACCACAGGACATGGTTCCAGTAATCCATGT
CCTTAGTCTGCTTGTCTTCAGCAAACTGTTTGCGGACTTTCTTGTGCATCACCTTTAGAAGAGGCTTCCTTCTGGGACG
ACAGCCATGCAGACCAATTTGATGCAGTGTGTGGCATGTGGTCTGAGCACTGACAGGCTGACCCCCCACCTCTTCAACC
TCTGCAGCAATGCTGGCAGCACTCATACATCTATTTCCCAAAGACAACCTCTGGATATGACGCTGAGCACGTGCACTCA
ACTTCTTTGGTCGACCACGGTGAGGCCTGTTCTGAGTGGATCCTGTCCTGTTAAACCGCTGTATGGTCTTGGCCACCGT
GCTGCAGCTCAGTGTCAGGGTCTTGGCAATCTTCTTATAGCCTAGGCCATCTTTATGTAGAGCAACAATTCTTTTTTTC
AGATCCTCAGAGGGTTCTTTGCCATGAGGTGCCATGTTGAACTTCCAGTGACCAGTATGAGGGAGTGTGAGAGCGACTA
CACCAAATTTAACACACCTGCTCCCCATTCACACCTGAGACCTTGTAACACTAACAAGTCACATGACACCGGGGAGGGA
AAATGGCTAATTGGGCCCAATTCGGACATTTTCACTTAGGGGTATACTCCCTTTTGTTGCCAGCGGTTTAGACATTAAT
GTCTGTGTGTTGAGTTATTCTGAGGGGACAGCACATTTACACTGTTACACAAGCTGCACACTCACTGCTTTACATTGTA
GCAAAGTATAATTTCTTCAGTGTTGTCACATGAAAAGATATAATGAAATATTTACAAAAATGTGAGGGGTGTACTCACT
TTTGTGAGATACTGTATATATATATATATATATATATATATATATATATATATATATATATATATATATATATATATAT
ATATCTGTCTCTTAAACATTCCAACTTCCTGTACATGATCTATTTAATTAATTACTATAGCAGTGACATTAAACTTTAA
TTATGTATATTTACAGTTTATTTATAGTTATGTATACTTTCTCTGGCCCTTAAAAGGAATTGCATTTAGCTGTATATAG
GAATAATATAGGAATTAGCTGTGTATAGTTTTTATTTCTATAAACTGTAAGTATACAATACTGTATATGATCTTCTGGC
TCATAAGCAAAGTCAATTATATATTTTTGCAAATTTGATTATCAATACCTACAGTATGGCAGTGATATGTCACTGTAAT
AACCAAATTACATAACTATGGTGTACAAGGTTTGTTTTGTAATGAAATTCACAGAAGACTTATTATAAAACCTTATTAT
AATGACATGTTAGTTTATTTTCACTTTAGTTACCAGTTTGCTACATTACCCACAATGAACAAACATTCAACTGCCTGCT
AATAGTGGAGCCAGTGGGATACAGGGTTCCAAACCTTCAACTTGTATGCTAATACGTCCATCAACACCATTGCGCTCAT
CATCTTGTAGATCGCTAACAAGCCAAGCTGAGGTGCTGCTCTAACTCAACTGCTTCGTATTTCGTATTTTGCATTGCCT
TCAGTAACTTTGAGTCCCGTGTTGAGGGTTTAAATATGTGTGATGTAGTACAAAGAAGGTTTCAGGTAGACTGTAAATA
AAGGGTCTAAAACTGGCTGTTTTGGTATCTACTCACATCTCTCTCTCTCGGTCTCTCACACACACACACTTTTTTGAGG
CTTTTAATAAATTGTTGTGTGCTCTTTGCCAGCCCTGTGGTGTATCCAACAGACTGAAAGGTGACCTGTTGTGAGCATG
TCGAGCTATCGACAGGTTGCTGCTAAAAAATGCATTATGTGCAATGGAGCAGCTGTAGAGATACTCTCCCCTATCAACG
TGCACTCAATAACCTGCCCGAAGAGCACAGTGTCCCGCCAGTGCTGCAGCCTGCGGTGTGTTTGTCTGACACGCTCACA
CACATTCACACAAACAGTGAAGCACTGACATATTATAACACATTCATCTCTAAGAGTGGACAATGTATTATTAATGCCG
TGTCTTTATTCTGTCTGCAATTCACGATGCGCAGAGACGTTCCAGCAGAAATCTTGTGCAAATAATGACTAAATTAGGT
TGCCCTTCTCTAGTCTATTATCGAAAACCCCTGTCTTCAGTAAAATAAATTCTTTAGGTTTTCAATTAAATTAAAATCT
CATTCCTGCCAATTTATTCTAAGCTAAATATGTAGTAAATATGCAACACTTTACACGCATTTAAGCTTGAATAATTATG
GATTAGGAATGTTTTTCAAGTTGTTCCCAGTATTATATTGCTTTATACCACATTGCTGATGAATTCTCGATTCTGGACT
GGTTAGAAGGCAGTGAGTAATTTTCTGTAGCAGCAGCTCTGACAATAGTTCCAGCTGCAAGGCAAATCACAGGTTTATA
TCAAGGCACTTGTTCTAATACATTATTGTTTCTATAGTAACAGCTCATTTATGGGGATTTGTATGGCAGACACTGCCCA
TAATCTAAAACTAATAACAGACTAATTAAAAAAAATAGATATATTGTTATTGCTATTTAACAAAGACAAAATGTGTAAT
CATTGATACAGTAAAGTTTTCTGTGAGGTCATGTTTATTTAGCATTTATGGAAGGAGTCTCTAGTGTCAGAGCCATAAA
GATTTCTCTGTAACATGACACACTGCATTTCTTGTCTTATTACCTTTAAGAGATAGAAATAAGAGAGGCTGGTGAAGGA
AATGTTTATATAGTTGTAATAACTCGATTGATAACTGTAACTAACTTCCTAGTTAAGTTAAATGCAACTATAAATGGCT
AAAAAGAACAATGTGTTATTTTTTAAAATCAGTAAAACACTTTGGGATGTGCTGTTTTATCAGGCCGCATCCCACCACC
CCTGCTCTGATTCTTTCTCGATGACAGCATGCCCTGTCATGTTTCATTTCTTACTTGTTGTTACCAAAAGTAATGAGTT
TTCTCATAATCAATAAAAACACTTCTGAAGTTCCATCTGAGGATAAAGCATATGGTTGAAGTCTAAGGTCATTCCAGAC
CTCACTTGGCATCTCCTGAACTCGGAGACTGCTTAAATTACACCTCTTGACATCTGGACACTTTATAGGCAAATCTTTT
TATGTTAACTAATTTTCTGGGCTGTCATTAAAGCTGTCAGCTCGTTTGATTGCCTTCTGGGTCATTTGCTACCATAACG
TGAGATCCTCTCTGTGGTTTAATGGATCGTGTAAAAGATAGTTTATAGGGAGATTTGCACAAGGTGAATGAGCGCAGAG
AGTGAGAGAATGCTCACCATGCTTCCTGTTTACAGCAGAGATTACAGCAAAGCCATAATTATTACCATTCGTACAACTG
GATATAACTTAAAAATCTAAAGCAAAAACAAAATTTAACCAGCTTAATAAAGTATGAAATCTTCAACATGGTCAAATTC
AACAGAAAGTTGTTTTTTTTGTGTGTTTAAGTTTTATCTTACAAGTTTTATCTTGTACAGGATGTTCCCAAGTTTTAGA
TTTAATTGTATTGATTTATAGACAAAATAATAGTGCATAAGATTCCAAATGAGCATGCTTAAGCGAGAACAAAGAGGAT
GAAAAGAATGAATCTATGCAAAACAAAATAAAAATAAAGCCACTAGAAAAATGGCCTTGACAATTAAAAGACAATAACA
GGAAAGCACAGCATGATCGTTAGGCAGGACAAATCGAAGCTAAACAGCCTCACAGAGACACAGGGCAAGCAGAAGAACA
GACGCAGGCCAGCAAGCCACAGAAGCAGGTTACTGTGTATGAGGTGAGTGTATGTCTTACTTTCTGGAGGAACTCTGTC
TTTATGTGGGCAACCAGACAGGCTTCGATGGTGAGGATACAACCCAGTCACATGACCTGTGCCATCACAACCCGGCGTT
GGGCATCGACTCTCTTTCTTCTCCGACCTTGAAGAATCTACACATGCATGCAAACACATGAAAACGTAAAAGGAAGTGT
AAATGGACCCCGAAGACTTTTTGTAATGCAGACATGTCTATGTAAGAGCAGGTGATCAGTAGCTAGTAAGGATGTGCAG
AGACGTTCCAGCAGAAATCTTATGCAAATAATGACTAAATTAGGTTGTCCTTCTCTAGTCTATTATCGAAACCCATGTC
TTTAGTAAAATAAATTCTTTAGGTTTAGGTTTAGATTGAGAAAATACTGCCTCAGAATTATGTTACATCTGAAAGTAAA
CCCCTAAATGTCAACAATGTGATTTTTTAAAACAACTATCATCATATAATATTCTATAAAAGATCTTTGCAAATAATCA
TCAAGACAAACCTATTATAAAGAAAATAAAATAAAATAAAACAAAAAAATTGTATTTTTCCTAATGTGTGAGTGATGCA
CCTTCTGTTCACCTGAAATATAAGTGAGAAATAATCCACGGCTAGGCGTGCATTACACGATTTTATTGCATGACCCGGA
CACAAAGCATTAAAATCGTGTAATGCACACCTCGCCATGGATTATCTCGCTCAGACTATGGTCACTTGCAAGCATTGAA
AAGTTACAGCTGTCTTTGATATTTGCAGTGCAAAATTTGACTGAAAGGATAAAAATACCGCTTCATTTTTCGTTGGTTA
TTTTATATACTGGTTGTTAGATCTAGAACACCTACAGAGATAAAGTAGTGCGATAAGATTATATTTATTTGAATGAATT
ATTACAGATAGTTATTAGAGAGAGAGAGAGAGAGAGAGAGAGAGAGAGAGAGAGAGAGATTGTGTGTGTGTGAATTACC
TGACCCTGTGCCGCATCTCTACTAATAATGACACTGAGTTTAACTACTCCATGCAACTGTAACTATATGTTACTATGGT
TACAGTTGTTTATAGGAAGCATAATAATTTAGAACAGTGATTAAACTGACTGGAACTACCTGTGCATTATTTGGTTTTA
GCGCACATCTTCCAGCCAATCAGAATCGAGTATTCAGAGAGACCATGGTATAATTAAATGCATATGTGCTATTAGCTAG
GTTAAACTTCTTAATTAGTGGTGGACACAATACATTTCTCAATGTCTTTATTAAGCGTTTTACAACTATCACAACCTTT
TGCTCTTGCTAGTGGAGCTAAATTGATATTGAATGCAGGACATTCCTATCAATAATTACTGAAGATGTTTCTTTAAAGA
AGAGGGTAGATTGGATTGATACAGAAACAGTGAGAGATACTGAGAGAGAGAGAGAGAGAGAGAGAGAGAGAGAGAGAGA
GAGAGAGAGAGAGAGATGACATCAATTTTTAAGCATGGTGTAACCTAATAACCGGTATCACACTGTGTTTAGTATCAAA
ATGAGACCGGTCAGTGGGAAAGAATAGCAGGAGAAAACAGAGTGGAGAAAGACAGAGTGTTTGGACATAGATTGAGTGT
TAAGAAATTTAGAGCTGAGTTACACACGTGTAGTGAGTAGTTAATACATCAGATGGAACATAACCACCACTTAGACAGC
TGCCCTGGAGTGGCATGTCCGATGGCATTTGCCAGATTTTTTAATTATTATTATTTTTTTAAAAATAAGTATTTCTTGC
ACAATATTTTTTCGAGCAAGAAGCAGTATTAAATCCAGCACTGTGTCTTTGCTGATTGTTTACTATGATTATTTTTTAT
TCCATCAATAATGACGTCGACAAAAGTCAGAGACCGTTTTAGAGGTGAGATAAGTTGCTGCTATTTAGTGGTTTAAGAT
TTCTGATCCAGTAGAATTGATCTTTCAAGAGATTAGTACAGATTAATCATATGCAATTCTACACATCTGACCAGAGGTC
AGCTTTCAGGTTGTCTTTAGTATAGTGTTAGTATATCTATACATTACACGTCCATATCGAGTCGTTTCATGAAAACTGA
CACACAGCCTGCTGTTTTTTCAGAGCAAAAGAGTAGAGGAGTGTGATGCACATTAGACAGCACTGAATATCGACTGTGG
CTTGAGACAGGCCATGCTTTGCATAGCAAATGGCCCCCATTACCATAGCATCTGGGGATAATTAATGTGCAGTCAGTGG
TCCTGTCGTTCGTTATCAGTCATACTGATATTGTTCAATTTCCATCTCCGCCTCGTGCCTTTTTTAAGGAGGAACTCCT
TCCATAACTGTCAGCCCAGCACACTTTTATAAATCATAATGGCCCCTGGTCAGGCAGCCTCTGCCGCTATCTGTGCTGG
GGAGAGATGTTATCGTGACGTAATGGCTGTGCATCCCTCATTATTCTGACATTATTCCGATAGAGTGTGCCCAGTATGC
CAACCCAACGTCCTTCGGTGCAGGCTGAAATGGTCTTCCTCTCTATCTAATCAAGTTCTGCGTAGCTGTGATCAAACGT
CTACACTGTGTCAGCATATAAAATGGATGATAACAAGAATTATTAATTTGGTATAATGATAGCAACATAAATAAGCAAT
TTTCTGCTTGGAAATGTCAGACTAATAGTGCCATATATTTGACATGGGTTAATCGAGCTTTTAGTGTGAGTGCACTGCG
AACCAAGATCCTGTATTACTGATATTATTGATTTACATAATACTTTCAGTCTTACTTTCAATCGTAAAGCTTGAATGTA
TGTGATCTACTGTATCTATATAATAAACGTCAACATTCTAATTCAACAGCAGTAAACTATCACAGTCAGTCTTGTACTA
GCAGGCAGTAAATCTGCCGAGAATAGGTGACACAGTTTAATTTGGTGTACACTATTTCCACTGCATGACTGTGGGCTTG
TTCTCCAGCATTAAAGCTACAGTACATATTCTACAAGAGCCCAGGGTTCTCTAGGTTTATAAATAGGTGGCTAGAATGC
AGAATGCATCCTGGGGAAGAGATTTGCTGGCCTTTCAGCCCCTGCCATTACTTATGCCTGACAGGTGCAGACGCTGATG
TAACCATGCTGGCCTATTTGAACAACATAAGCCGCTGCTGCCTGCACTATGGAATGGTGGTACTGAAATTGGATGTGGA
TGTCGTTTCCGGGGTCACAGCAAGTACTTTCTACAAGCATGTAAGTGAAAGAATGTTACCACTCAAACTACAAAGCCTG
GTTTTACAAAGGCTTTGAATATACAGTCCACTTTAAAACTATTGGAACGGCAAGGCCAATTCACTGTTTGTGCTATTCA
GGAAAGACATTTGGGTTTCAGCTCACAAGATACGAGACGAGAGTTTAGGATTTCAGCTTTTATTTCCTGGTATTTACAT
CTAGATGTGTCAAACAACATAAAATATAGAACCTTGTGTATCAGATGTATAGGATATTAAAGTAAATTAAAGTAAATAA
CACTTAATATCCCTTGCTTGCAATAACTGCACAAAGCCAAATGACATCACCAAATTGTTGGTTTCTTCTTTTGTGGAGC
TTTTCCAGGCCTTTACCGCAGCCTATTTCAGTTGTTGTTTGATATGTTTCACAGATGAGCTTGTATGTTTTGGATCATG
AGCAGATCCTTTCACTACACTTTGGCTTTTCCATCATTTTGGAAGAGGTTAATCTTGGTTCCAGAACTTTTGTGGCTCA
TTTCTGTATTTCTCTGCAAATTCCAATCTGGCTTTCCGATTCTTACTGCTGATGAGTGCTTTGTATTTTGTGGTATGTC
TTCTATATTTCTGCTCTCGAAGTCTTCTTTGAACGGGGGATTGGGATATCTTCACCCCTGCCCTGTGAAGGTTGTTGGT
CATGTCACTGACTGTTGTTTTTGAGTTTTTCTTCACAAAGATTTTGTCATCAGTTGTTTTCCTTGGCTGACCCATTCGG
TGAATGTTGCTCAGTATACCAGTGGGTTCTTTTTTTTTTCAGGACTTTCCAAATTGTTGTACTGGCTATGCCCAATGTT
TGTGCAATGCCTTTGATTGATTTCCCCTCTTTTCTCAGCTTCTAAATGGCTTTCTTTTCTCCCATAGACAGCACTCTAG
TCTTCATATTGGTTTATCCTTTTTAAAAACAAATGTCATCTTCATAGGTGAAATGGAAGACTAAAAGCAAGAGTAAACA
CATCTACATATAAATACTATGAAATAGTAACTGAAATGATTTAATACCATGAACTTAATAACTCAAAATCCTCTTTGGA
TCTCAAACCCGAATGTTTTCAGTCTACAGCAAAAACAAAATGAACTGGCCTTGCATTTCCAAAAGTTTCAGAGGGGCAT
CCATCTTGTGTATGTGTAGGTAAAGGAAAGTAATCCAAGGTTAAGTGTGCTTTACTCATGCAGGGGATTTATCCAAGAG
AACAAAACTCACGGAATTAATAAAAATGAATGAATTAAACAAACCGAGCATCTTTAATAAGAGCGACGATGAAGCTTGT
GGTTATTGCATGCTGTGACTGACATTTACCTTGGAAATGAGACTATGGAGACTGATGTGGATGCCAATGATTTAAAATG
TTGTAACTTTACTTGTGGTTGTGATACATGAAAAAGAGAGAAGAAAAAAAAaTCACTTCAGGAAAACCTGTCATTTTCA
GAATGAATGTTGACATTTCACAAAGTAAAGCGTTTTCCCAGTCCACCAAAAAACAATATAGATTTATAGAATTATCTAA
ACTCTATACCAAAACTGTTTCTGAATTATGGAACAAATCAATATGTAATCTGTGTCAAAATGTTTTTGTGTTTTGTATT
TTCAGTAATAGTATATTGTGTTGTTATATTATGTAATCTGATGCTCATGTAATTCTGGTGGATTTTAGAACAAGGGCTT
GCACAAGAGCAGCTCCAGCACACATTTTCTGCAACACAGAAGACTTATTAAAGGCAACACCTTGTGTTTGTCACAGTTC
ATGAACATCACAGCACCTAACTGACTCTTTAGGGAGGAAATGGAGACATAGCCATGTGCTATTTGTTTCTAGCAAGCTG
CAAAACCCATGACTGTGGCTACTGGATTGTTAATGTGCTTTAAACTTTTTTCAGAATTGAGAAATTCTTGTACATAAAA
TTTTAGAAACAAAATAAAACAAAACAAAAAATAGCAAGCTGTCAGGCTAAGATGCTATAATCTAGCTGTGTTAAAATCT
CACCAACACACAGGATAAAATATACAGTATAGCAGATTAATTTGTGGTACAGGAATGCCGTAGAATCCAAAGAGACCAA
CCCTATAAGATTTACTGTAGACCGTGATGCCATTTTTGAAGAGATTTTTGTTAGCAATAGCTTCCATCCACAATGTAGC
AACAGAGGTGGCACTGATTAGCATTATCTATAGCAGGGGTCATCAACTGGCAAAATATTTCAGGTGATTAAACCAAGTA
ATTGAAAAAAAATAAAAGTGGTATCCGAGCCCATAAATGTATGAAAAAAGTTCTGTAGCAGATTCTCTATGGCCACTTA
TCCAATTATTTTATTTATCTAAATTTTTTAGCTGAAGGCAGCTCATCAAACCACAGACTAGCTACAGAACTAAAGACAA
TAGGTCTGAAAGAAAAGAGTTTTCAAAGACTTTCATTAGTTTATTCATAGGTTTTTATTTACCCTCACAGGTCTGATTG
GCAAACCAACAACATGGCTTGTTTGAAAAAAGTTGATGACAAATACAGAATGGTTAAAGATGAATCAACAAAGAAGTAT
GTGTTCATTCCCCCTGCATAATTTGTTTTGAGTCTTTGCCACTAAAAACAAAACTTCCATCCATCCATTTATAGCATTT
GGCAGAGTGGCTTACATTTATCTCATTTATACAACTGAGCAGTTGGGGGTTAAAGGCCTTGCCCAGGGGCCCAGTAGTG
GCAGCTTGCCGGTCCTGGGATTTGAACTCACGACCTTCCGATCAGAAGTCCATCATCCTACACAGGGTTTTGGGGGAAC
CTGGAGCCTATCCCAGGAAACTTGGGTACAAGACGGGGTGCCAACCCATCCCAGGGTACAATTGCACACACATTCACAC
ACTACAGACAATTTGGAAATGCCAATCAGCCTACAAAGCATGTCTTTGGATATGGGGAGGAAACCGGAGTACACGGAGG
AAAATCCTGAACCTCGGGGAGAACATTCAAACTCCGCACACACAGGATGGAGGCATGATTTGAACCCCCAACCCTAGAG
GTGGGGGCAAAAATTATCTTATTTGTAGCCAATAAATGAATCATCAGTGTAGCATTAGTCATGTTAGTTGCTCATCTGG
ACTTTTGTGCAACTGGACTTGAATACCACTGATCTATATTATCACCTGACAGAATGTGCATGCATAATTTCAGGTGATA
CAATTTTTCATAATGATTTTTTTGTTTCATTTTGCTTTGTTTTATGCATCAAATTATGTGTATAGTATGGTGTAGTATA
GTATAGTACATACATATGGATGTGTTTCATGTATCTCTGGTCTATCCTTTGTGTAGCCACAAGATGACTGTACATGGAT
TAGCTGCTTACTAACAACTACAAATGCATGACAGAAACACACCTTCAAACCATCATCATCTATTTGACAGTGTCTCACA
ACTACTCTCCTGAGTAAATGCTCACCCACCTTTATGGTAGTAGGACTTCTTTAGGCTATCATGATGCAGTCTGGCTTTA
CGCTCCTCTGCACAGCTGAGCCTCAGACCATGGTTCTCTTCATGCAGTTGCAATCTGTCTCTCCTAGCTGCCTCTGAGG
CCATTTTGTCCCTCATAGCCTTGGCCCGCTCAGACTCCAACGCTATGGCCTTCTCCAGCAGCGACAGGTTGCCCTTGGT
CATATCGAAGCCGTCATCAGAACGGTCCGAGGTGATTGATGTGGTGTCCTCATCTCTGTAAGCATCGTACTCCCTGGCA
CAGCTGGAAAGAGCTTTTGAGCGCGGACTGAGCTGCTCCTCCAGCTTCATAAGGTTGACCATGTCCGAATAGTTGCGCT
CCAAGACACGGCGTTCCTCTGAGTTCTGCTGCTGATGGCATTCTCCATAGATGTCCTGGTGCAGCAGAGTGTCCTGTTG
CCCCTCCTGACTGTGGCTGAGGCGCTCAGCTGGCTTTGTTTCGCTTAATTTGCGTGCCAGGTCGAAGCACTGATTGCGT
AGACACTCCAGACTGCTCAAGCATACCTCCTCATCACTTTCCTCAATCATCTGTCCATTGCTAGAGGGCTTGTTTTGTG
CAAAACTGCTACTATTACCATTACACCCATAACCAGCAAACCCATTCATGTTGCTGTGTTCCTCGTTTTTCATTCCATC
TTCCAGATACGCTCTTTCTTCAAGGTTGTCAGAGAGCACAGCTCCGTGACCCTGGGCCAGCAGTTTCAGAGAGTCCACA
GTCTCCTTTACCACATCACTGTCCACGTCAAGGCTCAGCTCACCCTTCTTAGAGCCATTGTCGCATTCCTCTTCCTCTT
CTTCTTCCTCCTCTTCTTCGTCATCCTCTTCTTCCTCCTCCTCCTCTTCCTCCTCCTCTTCCTCCTCAGCACTATGGGA
GGAGTTGCTGTTCATCTCGGACTCTGTCATGGCCCGGTAAGCGGCATCCTCTGCAATCTTGCCCAGGTTGAGCAGAGAC
TTAGCCACCAGCTCATCATAGTTGTCGTATTCATCATTGTTGTTGTCATCCTTCTCCACCATTGGACTGGGTTTGGTGT
AGACCCCGTTTACCTGATTGCCATCTGGGAAATAGAAGGAAGTGGATTTGATTAACAAACTTTTACTATACAAATAATA
TAATCATATTTTATCAAGATGGAAATATTGCACAAATTAGAATAATCAATTGGCAAACAGATCTTACAGCAGACATATT
TATTGTCTTCTATTCCAGAGACTTTAAAGCCATTAAAGAGGAAAAGTACAAAGGGTCAATGATCAATATAGACAAAATT
ACCCAGAGAACTATACCTTATTCCTGTCACCATTACTTCCCACCAAAACCACTGTAAATTACAAGATGTGTCCTGTATA
GTGTGCAGTATACTGTATACATATTTTGACTGTTTCTTTGTTGCCGAATTGTCACTTTGTGCTTATATCAGTAGAATTG
ATGTTCATCGTTCATCCATCCATCCATTTTCCATACCTTATCCTACATAGGGTCATGGGGAAGCTTGGAGCATATCTCA
GGGAATTCGGGGCACAAGGCGGGGGAACCAAGGCAGGATGATACCAACCCATCACGTGGCACAATTACACACATTCACA
CACCAATGTACAAATTTCTAAATGCCAGTCAGCCTACAACACATATTTTTGGACTGGACATATCTTTTGGACATTTATT
ATCTTAATTCGTTTATGTTATAGTTGAGATCTATTGCATGTGGGACTGAATATTAAGCATCAAAATGTCACGTGAAACA
GAAAGTGAAAATGGTGAAAAGTTCATGAGAGGTGAGCTGACCTTGTGCAAAGTGCAACTTTGAATGATAAAGGTATTGG
TATACTAACAGCATTGATACCACTGACTAGCATGTAAATAAATTGGTTATTTTATTAAGTACTATTACTTTTCATTGGT
TTTGGATGGATTTGTATTGCGTTTACACTTCACTTACGCCAGTGATTAATACGTTGGACTATTATTTGGAAGGTTGTGA
GTTCAAATCTCAGCACTGTCAAGCTGAAACTGCTGGGCCCTTGAGCAAGACCCTTAACCCTCAACTGCTCAGTTGTATA
AATTAGATACATGTAAGTTGCTCTGGATAAGGGCGTCTACCAAATGCCATAAATGTAAATCTAAATGAGCAATAGGATG
TATGGGCATCTCACAAATTTTGTGGATTTAAATGCTGGTTAAAATAAAAGCACAGCAAAAAGATGCTCCAAAATTTATC
CATGCATCGTTTTTTAATAGATGACTAACTTTAATTAGCAGCTTTAATTGTATTTGCAGTTAGTACTTGGATGGTGTAG
CCTATGTATGTTGAAGTTGTGCAAAATAAATAATGGACATCCATGCAATCAGATGAGGGACAGGACTAATTGCTGTGTT
TGAGGTCAGTACCATCTTATACCTGTGCTAAGACGGGCAGTAATGCATGCACTTTTTTTTGGACCAAAATAGGTTCACA
GTCTTTTACGTCATTTCAAACACAACAAATATATGACCCCCAAAAAGTAAAGGAGCCCGAACATGAAATTGGCTAGCAT
TCAACCAAAAAAGCACACACAGATACACGGACATTAATCAGCAAATTATGCTTAAGGAAATAGAGCCCATTTACATGTT
ATTGTGAAAAGTGAAACTTACAATATCAATGATCCAAATGTGCTCCGAAATGTAACATCAAGATGGATTTCAGTGAATA
CTATGTGTAGTATTTGTCAAAGCAGAGATTTAAAAGAATAATGGTAGGCATCAAAATGCTTTGGACACTGAGACACCTG
GTGGAAACAGTCGGGTTTAAACGTGCCATGGAAAAGCAATTTGAAGAGCAATCAAGGTACACAAAGGAGACTGGAAGTG
AAACAGATTGAATAGGAAGCAGGCAGCAAAGCGGAATTGGAGGGATTAGCAATGCTACAATGTGCATGCTATTGAAAAT
GGTAACAATGACACTTCACTTACAACTGAGAGATGGGAATCTTTTGTCACTTCTCTCAGGTTTTGCCTGTAGATGGCAA
TAACCCAGAACAGTTGATACTGTATGAGTCATTTATTATGACAAAAGTTAGATCCATTGGAGGATGTAATGCAATTATG
TAGGACACTGAATTTTTTCAGTGTTTACTCATCAGTACACTCACTCGCTGTACTATAGCACATCATACAGCATTAAAGC
AAATCATGTAGGATCTACCATTCATAATTAGACTTGAAGGCAATGTCAGGTCTGATTGGGGACTGGGTGAAGCAACGCT
ACTGCCCAGTGTGGTGCCCAGAGTGTCTGCAAAAGATGATATGTTATTCATCTAATCTTGTGTCTGTGCAGCGGCACAA
AATGCACCCACTCATACAGACCTTCAGACTTTATGACCATGAGGATGAGGTCATGCTGTTCAGGCCTACTATCTACTAA
TGTAATTTTGCTGTGAGAATAAAATATAGATTCCTGGAAGACTTTTGTCTGCCATGCTTACTTACAATCATGGCAATGA
TGTTTCTTTTGTTCTTATGAAAGGACAACTGCAACAAACTCTGGATGTCATTGAACATCTAGAACCGTTCAGGGAATAA
TTACTTGCACACTTATATATACATATATATACATAAAATCAATATGTGGTCTTCAATGTTGCAAATGATTTATTTTATA
ATTAAATTCTTAGTTGAATTTTTTTCCTTGAGTGGTTTCCAGAATTACACAAACCAGCTTGCTGATAGTGACACTGGTC
AGATTTCATTACCTGAAGAGGATGATGCAGCAGAGCTTTAGTCCTTTAGTGTATCCAGCTCTCTTTCACCTCCTGATCT
CTATAATCTGCTCAAACAGATCAGCTTCTAAAGCTTTAACTTTTATGCTAAAACCATCATCAACACCTTTGTGCTTGTC
GTCTTGTCAAGCAGCTGTATTGTGCCTCTCTCTTTTCTTTCTTTCAGAAAGAGATTTCTAATATATGGGTCAATCTTGT
ATTTACTGCACTGTATTTGTACCACCTGCAAATAGCTACCTGAGCTATGAATCTGACAAAACAGGGCATTATACTACTG
GAAGTAAGTGAGTGTGTGGGTGGCAATGGTCTGGAGGTGCTGTTTTTAGCCTGCTGCTGCGATCACATTGAAGGTTGCA
GCAAAAGCATCCAAATGCACCTCAAATTACGGTGACCTTCCTCCAAAGAGCATGAGCAGTCAATTCTCCCTCCCTCTGG
ACCCTTTTCTGGAGCACAGTGTCTATAACTTTCAGTGAATTTCACAGTGATTTAATACTGAATCAGGATAAATATATGT
TCAAAATATTATAGCCTACTATTAGATGTTTATTGGAACATTGACAATTTCTCATTTATATATTATTATATTAGTCAGA
TATGTGTTTTGTTTATTGTCTCTATTTTATGGTTCATTATATTTCACCCATAAAAGATGAGCTGCTTAATCAGCATTTT
TTCCAGATACACATGCTTTATTAAAGAAAGAAAGGAAAAAAAAGGTTTGTACCTTGATCCTGATTGTGCTGCTCCTCCT
CCTCCTCCTCCTCCTCCTCCTCCTCCTcctGTTCATCCTCATCTTCATCTTCCTCGTCCTCCCCTTCTCCTTCCTCACC
GTCTTCTTCATCTACCACGTCTTCTTCTTCTTGCTCCATTTCTTCCTCCTCTCCATTTTCTACCTGTCCTTCGACTTGC
TCCACTTGTTCCTCATTGTCCGTGTACTCTTCCTCCACATCCTCCTCTCCTTCGGCTTCTCCGTCTTCATCCTCCTCTT
CCTCCACCTCCTCTTCCCCTGCTTCTTCCTCTTCCTCTTCTTCCTCTTCTTCCTTCTCCTCCACCATCTCTGTGTGGTA
GCAGTCTTCCATGGGCTGCTGCTCTGTGTGTGTGTGAAAGGCCTTCCTCTTGGCCATGGGCTCTAGGGGCAGTCTGTCC
TGTGTTCTCCTCTTCTTGGCCACAGGGCAGCCGTACACACTGCATGGGGAGAGATAAGAGAGAGCCAATTAAACAGCTG
GCCTGCTTCGATTCAGTCTCTCCCCCGGTCTCAACACAACATGTCATTCAAGCCTGTCAAAGGCTATTTTTAGAACTAG
TCAAATCCAGTGTGATGGAGGGAAAAAAGGAGTGGAATACTACCAATTACTCATAATGCTGTATATAGCTGAGACACTG
TATAAAGCTGAGACACTGTATAAAACACTATTTGCAGATGTTGTAAATATGTGAGTTATGGTGGTTGATGTAATGTTTA
GTGCTCCAAATATTCATGTCTATATCTGAATTTGGATTTAAACCAAAAGTTGGCATGGCCTAAATCCCAAATTAAATAC
TCCACCACTATGCCCCTGGAAACAGTGAAAACACTAGAAATGCCAGCACTGTCTGTGAATTTTGGCTCTGCCAGTTCCT
CAACCTCAACTACATCATTCTAGACGTGCACCCATTCTCTCAGTTATTATTTTTGTTTGTACCTTCATGCAATACTCTA
TATAATGAATTTCGTTGGTTCTGGTTCTTGAAATACTATAAATAAACTAGTAGTTTGATTTTAACCATCCTGACCATGA
CCAGGCAGCTACTAAGGATGAATTAATGAAAGCTATAGATGTTGATGTTCACAGTGTTGATGTTAATGAATGTGTTCTT
TCTTTGCCCGTGAGCATGACATTAAAAACTTCCCGCTCACATGACTTTTTGTTGCCTTCTATGAGATCCCAGTGGTGAT
GCACACCTCAATCTCAACCAGATGCCCTGTGAACTTTTCTGTCAAGCTTTTTAAAAGAAAAATGAATAGTGTCCTTTTT
TATATGTATCTGTGTTTGTATCCATATAGAAAACATTATCTGTTCAATCCAAATAATGTATTTGTATATGGTTACATCC
TCAGTGCGTTAGTTGGTTAGACCGCATGAGTTCAGGAGAAAACTGTCCAGTTTCAAATAAAAGGTGGCATGGTTTTATT
TCATTTGTTTTCATTTCAATGAAGTCGTATAAAGAGCACTAATCCTGCCTTTAACCCACATCTTCAACTCTGTATCTTT
TGATATGGATTGGGTTTTTGCAAATTGTTACAAATTTGCAATGTGAGACATGTTGTAGACAGGAGAAAGAGTACACCAT
GGTTGTGTCATAGGGGAATTATTCACAAAAATGTCATCCTTGCTGAAAAAGCCCAACATGTGTAATTGTAGCTTGTATT
CTCGGCTATAAAGCATCTTTTGAAAAGCAAGATGATGCTTGTCACATCTCTGGGAACAACAATAAAAATAAAAGAAACA
TAAATGCCGGTTATGCCAGTGATCATTTCATCAATTCATTTAAAAGAAATATGGTATTTATTTATTTCGTTTAATTCTA
AATGATACTGAAAGCATAATTATTACACATACACATAAGCTCCATTTGGGAGCTTATATATACATAAACACACACACAC
GCACACACACACACACACACACACACACACACACACACACACACACATACACACACACACACACACATATATATATATA
TATATATATAAAGTATAAATATATGTAGGACAGGTATCACGTATTTCTATTTAGATTAACTAGAAACACTATATGTTTA
TCTGGCAAAGATTAAATGATAAATAGCACCTCTTATATAAATGTAAACATCTACACAGAGCCTCGCCCATGATATATAG
CTGAAGCATGAGCTGTAAACTCCCACAAAGTAGTCAGGAGATTATAGGGTGATTAATGGAATCTTGCACCTGAAGCTAA
AATACATTCTATAGATCCACCTGGCAGAATACTCTAATCTGATAATCTATGTATTGAGTCGGAGTCCTGGCGGTCGGAG
ATGAATCTATTTCACTCTCTGAACCACAGGGAGTCAGTAATGACCCATTTCTCAGAACTGCACAACACCCCTGCTGAAC
AGGATTGCAACTTCAGGGAATATGACGAAAAATGCAGTGCACTTAGGAGCCATTCAACTATGAAAAGCTCCTGATTCAT
GTGAGAGCAGCCCCAATGTGTTTATCCCTCTTCACCGGTTGGAGGTGCATTGTCAGGCAGTGAAGTTGTGTTATTTGGA
TTTGGATGGCTTGAAAGTGAAACTGGCACCAGTGAAACTCGGCACTCTGTCAAGGTCAAACCAGTGGGATCTTGTATGG
ATGCCAGTCCCATTAGGAGTATTTAGGCTGACTGGCACTACATGGAGCGTAGGGAAGTAACCAAATATGCACACATTAT
TCAGAATGAACAGACAATGCGTTCAAAGACAGCACACTATTTTTATTTTTATTTTTTACCAGAAAGGTTCATTTGGTTG
AGAGTAGAGGTGTTCAACAGGACTGAGGTCCCATGGGACGCGACATAAAAAATTGGCACGATCGGGAGCTTTTTACTTT
CATGTAGGATGCCTGCGCACTTGGAGGATGTTAACACGAATGCAATACATTTACAGCATTTATTCATTCATCTTTAGTA
ACTGCCTGTCAGTGTCATGATGGTTTAAGTTAGGATGCAACTTTGTTTATATCTTGCAAAATGGAAATTCATTAGAAAC
ATTGCACATGGGTACCAACAACAACAACAAAAAAAATGTGCAAGCAGGATTTAAACAATGTGCTTTTTTTTGGTTGAGA
CCAATTATAACTCGAGTGATGTATCTGAGGTTGAGGAACTGTCAGAGCCAGAGTTCCCACACCATGCTGACAATACTGG
CATTTCTGCCATGCCAACTATGAACCAGAAACAGATAGTAGCATTGTGTTGCATCCCTAATATAGTGGTTCAGTGCCTT
TCTGTTTTCTTTCCTTTACAATTGTCCATTTTTAATAGTAGCTATCTTGCATTGGTCGAACATCACCAAGGTTAACATT
AGAAGAGTGCTTAGAGCAACGAACTGAAAACTACTTCCACTCTCTGCCCCCACTCTTCACACAAACACACACTCCTAAT
CCAATCTTTCCCATGTGGACCAAAACACAGTGCAGCTCAGCAGCTCAGACCCAAATTACACAGTGTCCATCATTCAGCT
GGACGGCCCACTGGCAGGCTCAATATCCCAGGACTGGAAGATTACTTAATGGGCTGACCCTTCCACCCAGGGCGTCATA
TCATTAATTGGAGCCTGGCTCAGGAACTCATTCCTGGACTGACAGCCATGCCCAGCTCCCCTGCCTCCCTGGGGAGGGC
TCCACCACACCGTGATCAATAGTACTTGTGACCAAACATCTCAAAAGCACATTAAAATGCCAGTCATTCCATCTCCCTA
ACCTCCAAATAAATCAGGCCTGCTCCCCTGCGGCCTCTGTGTGAACGGCCAGGCAGACAGGACAAGAGATGGAGTGAAA
GAGAATGAGAGACATTCCCTGATCTGTCCAATCACATCCATGGCTGTCTGGGTGGATGAGTTTGAGGAGGATGGAAGAC
TCATGAGATGCGTCAGACAGATGTGAAAGGAGACTGGCGTGGCTAACATGATGGCTATAGCCACTGACACCAGCAATAA
CTACAGATGATATTGATTGATATGTTTTTTTTTTTTTTTTTTTTTTTTAAATATTTTGTATTTAGGTCTTACATGACTG
ATATCTGAGCTGTTTGAGTCAGTCGATACAATATGATATGTAAATACTATATTCTCAGGTTTAAGTTTAAATGGTAATA
TAATTTCTGTACCCTTTCTACCTTCATGTTTCATATACCTGTGAGTGTATGTGTGCGTGTGTATGTTGGCCCTGATGCT
TAGAGCTGATGACTCATTCATTGAGGGTTTCTTGGTGCTGGTACATTCCCTATTCTTTTACCACATGACCTTGGAGAAG
GAAAGACACACACACAGACACACACACACACACACACCATTCGGCGCACACTGCAATTAAAATTCCATACGCACTTGAC
ACTAAAGGTATTGTGGCTGTTCAGAAAAGATGACTTTTTTTATTTCAGCTTCTGTAAACAACCTTGTCTGTATGTAGGC
CTGTACAAAGTTTTGTGGCATGCTGCGCTTTGTGTTTTTGTCAAAAACTCCTTAAACCGGCAGGGTTGTGTAGATTTAA
GAGCAAGAATCAGTTTACAGGGCAAAAAAAATTGTGAAAATAGGTCACTTAAATGACAACAGGGTGGCTTTTTAAAGAG
TGCAGTTGCAATCTTGAGGTCCAGACCTACAAACATTGTTCTTTGCTACATGGTGACTTATTGAAGTGCTGCGTTAGCA
CTAACACTAAAGTGTAATCACTGCAGGGATTCAGGCTTTACCTGGTCATTAGCATCGCACGCCATTCTTCTCTATGATT
TTTGGGTGGCCATAAATCAGGGCGAGGGATTGGGCTGAACAATTTCGAACTTCTCGCCGTACGAGTGAGCTTCTTGCTG
TGCCCCATCTAACAGGATCTATAGGCACGTGCGGCAGGAGCGCCGTCGCCATGGTGATCTCCCGCTCAAATCCAAGTGG
GATTTGCCATCTTGGCAAGCAGACAGGCAGGGCGCCAGCAGGAGGGAAGAGAAAAGGAGGTGTGGAGGGGTGTACTGTG
ATGATATTAGACCTAACAGACTTTTTCAATAGAAAAGTCAAACAAGAGAGTCTCAATTATGCTAGAGAAGTCATCATTC
AATTCTGCTTGGGTGTTCACTTTAAATCCACCTCGATGGACACATAGATGGAAAGACAGAAAGAGCCAGAGCCTCCAAA
TGCTTTCTGCTTATGTATACATATTTAATATATACATATAGAACGCTCAAGAGAATGCAAGACTGAGATACGTCAGAAA
TTACACATTATTTCCTTTTCACTACAAACCTGATTGGCGCACACACACACACACACACACACACACACACACACACACA
TATACACACACCATTACTTCCACATCTCAAGCCTCCCAGGCAGTCTCTATTCAGCCACATCCAGTGTGAGTGTGAATAC
CAATGAGGGGGATGCTTGCTCACAGCAGTAGCCTGAAGGAATGCTACAGCAGCAGGTGCTTTAAAATAGATCGTCTGAC
AAGCAAACACACACCAGCTTTGCCGGTTTAAGTCGCCACCTATGCAATAATTGTTCATAATATGATACACAATATCAGA
ATTGGGAAAAGGATTCAGAAAATTTCCACCTAGACATGCTTTAGGTTAGGTTAGGTTTATGATATAGTCAGTCATATAT
TATCAAACCGGGCACACGGTGGCCTAGTGGTTAGCACATTTGCCTCACACCTCCAGGGTTGGGGGTTTGAGTTTGCATG
TTCTCTCCATGCTGCAGGGGTTTAATCCCCCAGTCCAAAGACCTGCATGGTAGGCTGATTGGCATGTCCAAAGTGTCCG
TAGTGAATGAATGTGTATGTGATGGATAGGCACCTCATCCAGGGTGTACCCTGCCTTGTGCCCAATGTTCCCTGGGTTA
GGCTCCAGGTTAATCCGTAGGATAAGCGGTATAGAAAATGCATGGATATAATCAAACCTAAACAAAAGTATTTATTCTC
AGATAACCTATAGGAAGTATGCCCTATGTGCTTAGCATGCACTGAGGCTCCATCATGGGAGTGTTAGTTAATTACTAGA
GCAATGGCCTGTACAGGTCCTCAGGGTGCAGTCTAAAACACAGAGGTCTCCAAATGCACCAGCACATTTAATCTTACAC
CCAGGTAATTGCACCAATTAATCAAGCACTGCATCAAACAATGCAATATAGTCTTTCCTACACTCCTCCAGGACTATAT
ATACTGTACACAACATACAAACACAATAAGGCATGCATACACGCTAACATTTAGGAATTAGGAATGCATTATTCAGAAT
GAACAGACACCATGTTTTAAAAAGATACTGTATGAATACAGAAATGAATAGAAAGCGCATTACTTGCATCTAGATTAGA
GGTGTGCATCGGGACTGGAATCCCACAGGACGCAGCGCAAAGTTCATGCAAGCACAAGTGAGTGAGCGTTCAGTTATGA
AGCTTGCAGAACAAAGACCACGTTCATTAACTAATTCATGCAGTCTAACTGTAGGATACATCTTCTTTACCAACTGTAC
ACCTCTACCAACATAATAGATCAGGCTGGTTCTTCAAATCTGGCCCTCGAAATCCACTGTCTTGCAGAGTTTACCTCCA
ATCTCAAACTCACAATTTTTACAGCAGAATGCTACTGTAGAGGACTTATATCCGTGAAAATTTCAGGTTTGTTTCTGGT
GCCCCACCAGAGATATTCAACCCAAAAATGAGGGAATCTTATTAAATATGGCACTTTCTCACCCCCATAAATTCTTTTT
TAAAAAATCAGAGAAGTCTGAAACTTGTAATGTTCTGCATGCACACTATACTTACCTAGGTACCCCCTAAAAAAATGAA
GACTGAGACTCAAACCATTATAAACTGACCCTAAAAGTGGAACTGTGAGCAATCTTGAAAACTATATTTGGATATAAGT
TCTAAAGTTCTTTGTGCAAGGAACAAGAACATGCAACATGTTTATTATGTCCATGTACCTTGTAATGTGCTCTAGAGAT
CAGTTTTTGTTCCAAGGAGCTAGAACCATCCTGGTCCCACGATATATATATATATATATATATATATATATATATATAT
ATATATATATATATATATATATATATATATATATATATATATATAAATTGTGATTTTTCACAGACAATATATAGACATA
ATCACTCAAAACAAATTAAGAAAATTAAAATCAGTCGAGCAACCAAGTTTGCAATTATTAGACCACTTGAGATGGAATG
GCCCTGTAACCATAAATGGTATGGCACCACCCCATTGTTAACTATTTTCCTATAACTGCATGTCCTACAGTATTTTATT
GCATACTTATTTCCTACTCTTTTATTTACTAAATTCAACTCGAGGGGCGTCGTCTGGTCTGGGCTATAGTGTACTGTAG
TTGGAACACATGGAGGGTCCTTTGGACAGAGGTCATGGTTCCTATCCTCACAGCCTCCTGCAGCTTCTCGTGCCCTACA
GTGGCCTGGCATGCTTAGCATTCTGTACACTCCATCTGTCTGTCTCTTTAATTTCCCATCTCTGGGATCACACAAAGAG
CATGAAAATGAAATAATGCTACTAAAAATAATGATGAACTCAACATGAACTCCACGTGTTTCGAAACTATCCTGTCAAA
ACTGCCAAAAGTAGTTAATTTATTAAATCAAATATGAAAACAATGGGATAATTCCTCATTCCTCAAGTGTATGATTGTA
TAATTGTATAACTGGTCCTTTCATCTCTAACCAACTCACTCATTAGGCATTTATTTTTGTTTGAGAAAAGCAAGCGTCA
TTTTAACCTGAATGCACTTTGAAAAGATTTCAACTGAAATCATAACTATCAGTATATTTAAATGCTTCTTACCATCATG
TATTTTTTTTTTCTGCCCTGTTCCAAAAGCCCAACAATAGGACTTGATTAGACCCTCACCGCACTGCCAGTGTCTATTG
TTAATAGATCCTCCCTATGCAATTTTGCTTGCACCGTGCAGTCATTCAATCAAATTAAGCCTCCAATTAAATATGGAAA
TGTGCTTTGCAGTGGCAGGCTGTCTCAGAGGGGAGTTGATGGCATGTGACGGGAAGGAAGGGGCCTCTTTCTACTTTTT
GGTGGTGCTGGCGGAGCCTGTGGCGTGATCAATGTGACCTTATCGGGCCGTGCACATGGCATCGCTTCACTGGGTCTGG
AGATGGGCTTCAGATGGCATCGCAAGGCTGCGCGTCGACGTGCCAGGCTAACATGGCCTATATAGCTGCTCCTGGTCTA
TTGTGGAGCCTTCTACCCTCTCCATGTCCCCTGCGGCCAGAGAGGTGCAGTCTTCCGCTATCGTACCCCTGGCGCCTAT
CCACCCGCCCACCTGCCTGCCCGCCCGCCAGGTTGGCTGCGTGCCAATGCTTTTAGTGAGTGCTATCTGTCAAGGTATG
AATAATACAGCCCTGAGGCTGTCAGCGGAATCCAAATGAGGTATACATCAGGAGGAAAGCACTCGACTTTAGCACCCCG
ACACGCTCCTGCCAAGACAGGCAATTATTCAAACCCAGCTGCAACTACGGCAATCAAGAGCCTGGCACCGGTAGAGCTG
CGCTTAGAACCGAGAGAAAAGCATGAAAACAAACAAATCTAAATAAATATGTAGATAAAAAAGAGGCACCTAAAAATAA
AAGGGGTCTAAAATGAATGGCGTTTAATAAATGTCGAGGCTCGCCTCGTGTTTGACGCATTAAGTGGAGGCTCTGCTAT
GTCTCGTCAGTTTTAATTAACAGTCTTCAGGATGAGGAAGAATGTGATGGCTAGTGTGTGGGAGGGCTGAATCAAAGCA
AAAAGGACTGGCATCACAAAACGCTACTGCACAAGTGCAAAGCCAATCACAGCTTCGAGAAAGCACAGGGGGTCATACT
CATACTCATAAACAGCTCATTTTCACATTAATGTGATATGTTGCTGGCTTAGAAATATAAGAATAAGTCAAATAACATA
TGCATGGTGACTGAAATGCAATCCTGCGAACTAATTTAACTTTTTTAAATCAGCAACTAATTTCTAACGGCCCCCAAAA
TAATGCTTTTCTTACTTAAACACAATCAAATATATTTGATTATATCCATCATATTGTACATGAATACAAAACCTGCTGT
TCCTCAAAGGCTTTAACAATATGATGAAGTATAGGATGTTGGAGATTTACTGCAATTGAGGTCTCTATACTGGGCTGTT
TTTGTCTACGCCTAAAAAAAGGAGGGAGGCAGGTAGAGAATGGTGGCTCTCTCATTATCTTTGCTTTCTCATTAACAAA
TAATAACAGTGATGCTTTGTTTTCTACCTCCCAACACATGCATTATTCAGCCTTCACAGATTTGCTCATGACTCATTTA
TGGAGCAGCTTGTGCAGCCCAGAAACTAAATGTCACCCAAAACATCGCTGTCACACAGAGTTGCTGTTGCTCTGTGTGT
AGTGTAGTGTGTGTGTGTGTGTGTGTGGGTGTGTGGGTGGGTGGGTGTGGGTGTGCGTGTGTATGTGCCTGCACCCTGT
GTGTGTGCTCCCCGTCAGCACCGTAGGTGCTGTTGTTAATTCTATTTGTGTCTGAATTGTTTGTCTCTGAGTAATGAGT
GGGAGTCTTGTGTGATGTATCGATGCATTTGTGCTGTGTTGCCCGGTCTAAAACAAAGATATAGGGGAATTCAAGGTGT
GCGATTTTCTTACAAAAATTGCCTTACAAAATGGCTAATTTTCTTACAGATTTTTTTTTTTTAAATCCCGCTCGCACAT
TATTTTTTGCATGTACATGCCCGTGACTTTTTCCAGTTTAGTTAGAATTTAGTTGGCATCCAAGGTGTCCCCCGCCTTG
TGCCCCGAGTCCCCTAGGATAGGCTCCAGGCTCCCCCGCGACCCTGTGTAGGATAAGCGGTACAAAAAATGGATGGATG
GTTAAACCACTGCAACCCGGACCAGGCAGTTACTAAGGATGAATGAATGAACACTGCAAATGCATGGTTCAAGTTCATG
TTAATATCTCGTATGACAGCTCACCTGCATGAAAGTCGAAAGTAAAAAACTTCCCACTTGCATGACTTTCCAGAAAAAT
GCTAAACAAAAGTTTTATCTGTATTTGCATTTGTTTAGAGCACATTTTAACGTCTTCATTTTAAATAATGCAGTGGTAT
TCGGTTAAACCCAAATATAAAAGATCTAAAAATGCACACGTTACAATTATAAGTGTTTTCTATTTCCTTCACTCCTGCA
TGCATGCGCTAATCCATTTAAACCTGAAATCGTATCTAATATAATCCCTTCTGGTTATAGTAACATGTTATCATGGTTT
GTGTGATGTAGTGTGATTGTATCAAGGTGTAGAGGTGAGAGTGAGGATAGTGCAGGGCGTAACTAATCCTTCTGATCAT
CAGCATGCCGCCGGGGCCTACCTGTTCTTCTCCTCCCCCTCCTCCTCCTCTCCTCTCATTTTAGATATGTTTGTCATTC
ATCATCTCCTTGTTCTTCTCATACTGAGCCAAAGGCCTATTGGAGTGGTAATTTGTCTCCAGAGGCTGCTGTAATTCCA
CTGCCAGCTCAGAGGGGCGTGTTGACCATCAGGTACAGGAGAGAAAATTTGTCAGTCATGTAGCCTAGAGTAAATTGGG
CCCTGGCTGAAAGTAATTATTAAGCGCAGCTCTGAGTGGGTGGACTGCAGCTGAGCAAAAGAGCCAGCTATGTCGATGC
TTCAGAACTAGAGAGGCTGTTTCATAAGGTCTGTTCTTGGGCTTTGAAAATGGGAATAATTCTTAACAAGAATAATATA
GTACAAATACAAATCGTTCACTATTGTTTACTTTGTTAGCAAAGGAATAAAATCTTATTGCATTATGTACAGTATAGTG
AACATAGTCAATATATGTTTTGTTTAAAGGGGATTGGCTAATGTGGCAGATACAGATTAACCGTCAGAGATAATCAGTT
GTAAAATTGCAACAGGCAAATCACAGGTATATATTAGTGCGCTCGTTCTATTACATTACACAGGGACTTATTTGGCAAA
TGCTCCACATAAACATACAGTATGTAATTGTTGATTTGGTGAAGTTTTCTGTGAGGAGATCGCACCGATCACCCATAAC
ATAACATAACCACCAGCCTAATGTTGTGATGTTCTGTATGTCCCCCTTGGCATGGACTCCACAAGACCTCTGAAGGTGT
GCTGTGGAATCTGTCACCAAGACATTAGCAGTAGATCTTTTAAGTCCTGTAAGTTGCGATGTGGGGCCTCTGTGGATCG
GACTTGTTGTGCCTTTGTTATATCTGCATTGTTATATCTGCAGTGTCATTAGACAATTTCCTCTGCTTATTTATCTCTC
TATCTATTTACCCATCCATCCATCCATCCATTCATCCATCTGTCTAATCAATCTATCTATTGTCCACAAGCATTTATGA
TTAAATGATTGTTTCATTAAAACATTGTTTCATTTCCACAGGGCATAATAACAGTCCAAATGAATGCACACTGTAACTG
ATTAAAACTTATATACATAGTTTATTGTGAGATTTTAACATGTCATTGTAGTGCACAGTGAACTACAGTCCAGAGTTAA
CTACCTTGTTGTAGATTATGGGAAATATTCAAATAAAATGTAGCTAACATAACACAAGGCTAACTTGTTATATTTATAA
TTATGGCTAAATTGTAGTGACTTAGCTAGCTAGCTACAAAATATGTGGAGTGTCGTTAGCTAGCTTACTCCATATTATT
AAGCTTCCTTATAAGTATGTTTTATTATTTTTTTTACTCTCTCTTGCAGCAATGCAAAATAATCTCTTCACAGTCAAAG
CTACCTGTGCTCTTACTTATGCAACATAGAGGGGCTTTTTTTTTCTTCTGATTTATTATTACAAACTAACAATCGATTT
GGAACATCAATAATGTTACCGGAAACTATGCCCCTGAGTACTCCACTGTTACTAAATCGCTGCTGTGCCAAGGAGTACA
AATACTACACGTTACTCTACTGGTCATTTATGATTCGGCAACATTGATGGATCGACTCCATTCAACCTCTGTTCTTAAA
CCATCCAACATTTAAAGTACGAAAACGAAAGTTTTATGCTTTGAAATTATATAAAGTTTTTGTTCTTTTTACAGGTGGA
CATTATAGTTGCAGTTTAATTTTTTTTTATTTAGAAACAAAAATTTTTTTTTTTCACTGATAGTTTTAGTTTTTGTCAT
AGTTTTCATTAACAATAATAACCTTGTTCAGCACATCCGACAAAAGCTTGATTGGATTGGATCTGGGGAATTTTTGAGA
CCAAGTCAACACCTTAAACTCTTTGTCATATTCCTCAAACCGTTCCTGGACAATTTTTGTAGTGTAGCAGGGCGCGTAA
AGAGCCCACTGCCATTAGGTATTACCATTGCCATGAAGTGGTGTACTTGGTCTTTAACACTGTTTAGGTAGGTGGTACG
TGTCAAAGTAACATCCACAAGAATGCCATGACCCAAAGTTTCCCAGCAGAACATTGCCCAGAGCATCACACTACCTCCA
CCATAATGCCTTCTTCCCATAGTGCATCTTGGTGCCATCTCTTCCCCAGGTAAGCGACGCACATGCACCCGGCCATCCA
CATGATGCAAAAGAAAACGGGATTCATCAGGCCAGGCCACCTTCTACCATTGCTCCATGGTCCAGTTCTGATGCTCATG
TGCCCATTATAGGCACTTTTGGCAGTAGGCCGGGGTCAGCATGGGTACTCTGACGGGTCTGTCTGTGATGCACTGTGTG
TTCTGACACCTTTCTATCATAGCCAGCATTAAATTCTTCTTATTCTTTTTTTTTTAAGCAATTTGAGCTGCAGTAGCTC
TTCTGTGGGATCAGACCAGACAGGCTATCCTTCACTCACCATGCGTATCACTGAGACTTTGGGCATCCATGACCTGGTT
CACTAGTTGTCCTTCCCTGGACCACTTTTGGTAGGTAGTAATGACTGCATACCGGGAACACACCTCAAGCTTTTTTGAA
GATGCACTGACCCGGCCGTCTAGCCATCACAGTTTGGCCCTTGACAAAGTAACTCAGATCCATATGCTTGCCCAATTTT
CCTGCTTCCAAGAGATCAACTTTGAGAACTGACTGTTCACTTGCTGCCTAATATATCCCACCTCTTGTCAGGTGCCATT
GTAACGAGATCCATCCATCTTCTATATCACTTATCCTTCCTTCAGGGTCATGGGGAAACCTGGAGCCTATCCCAGGGAG
CATCAGGCACAAGGCGGGGTCCATCACAGGGCACACTCACATACACATTCACACACACACTACGGACACTTTTGGACAT
GCCAATGATTTTAATGTTGTGTGGAATATTTGGAAGGAGTCTACAGTATTAATAAGTGCTTGTTAACTGTTTTATGTTT
TCAGATTTTTTTTTTTGTTGTTGTCTTATTATCTTTAAAAGAGAAAAAGATAATAGTTAGGGAATGGCTGTATATAGCT
GTTATAATGTAAGTGATAACAGGCACTAACTTGTTTCAGGGACATTCCACAACATTACACATAACTATAAATGGATACA
AAGTATGATCACACCAGCCCATCGCTGATTATTTTCCTATAACAACACCAGTGTTTTAATCCTCATGTGTTATGTAGAG
GCCTAAAAAGGTTCGGTATATGTAAGCTTACAAGTTTTCTGTTTGTCTTTTATTGTGGCATTAATGGTTAAAAATAGAA
ATCAGGGTAATCCAAAAACCCCGGCCAAGAAAAGGCAGAGCAGAGACTCTCCAGGGAGAGGCAAAAATGCAGTAAGAAG
TATCTGAAGTGCTCTGAGGGAATAAGCCCACTACAAACCTCTTGATATGAATAAAGATGCCACTTGGCTCTGTGCTCAC
TGCAGTCATTGTAAATATCCCCTGACTATTTGTATGGACCAAAATAAAAGAAGCTAATGACATACATTCAGCAAGCATG
TGAATGAAGTCATGGATGAGGAGCATATCACACACATAGCCAAGTGAAAAGTGTCAAAAGGACTAATTAACATATTAAT
GATGCCACCTTCCTACAGCAGCTTCTGTCGGATAGTCAAAACACTTTGATAAGCATGCAAATGAGGACCACAGAAGAAA
TTAGCTCGACCATGAATGAGAGAGAGAACGAGGGGAGGGGTGATGGATTGAATGTTTGCTTTATTTATCTTTAATTATC
TGGCAAACGGTGGGTGGTGGAACCTGAGTATTGAAGAGGTTTAGAGTGAAGCACATGTTATCTTCACTCTCATCCCTTT
TCTGCCTCGTTCTCTCTCACATCTCTCCCTGCTCCTATCGTGAGATGGAAATCGATACGTGCACGAGCCTGGCCGTCCA
TCAACGGTACAGTGACAATCAAAATAACCGCTAGGCTGTGGGATTTGCGATCGGCAGATTCAGATCAATTCAATGATGG
CACGGTTGAGACAAGGACAGGTGATAATACAACACACTAAGATTTGATTCGCTGCCTAGCAAGGACAGAAGGCTACGTG
AGATCCTTGCAAACTAAATTCAACAACCGACCAGCTCTCTATAGGGCCTGAGTTAAGTTAACAAAAAAAGTTCACGTCC
TTAAGTACAGTACATGGACATTGATTTGCAGGGTTTGAATTCTCTCTTTACTGTATTGACAAAAATGTGGCAAAAGTAC
CGACAAAATCATTCATCAGCTAAAAGTCATGTTTTATTCAACAGTCATTATTTAATTTTCTAAAAACTTATTGAATGTA
TATATAAGTACCAGACGCATGTTTATTATTTCATTTAGTATTTAGTCTCCCAAGTAGTTTGGCAAAAAATATGGTATTA
AATATTAAGTAATACACTGCAATTATCTTTATATAATCCACCTCGAGATATAAATTCCACTTTTCAAACACAAGCAATT
CTGTTCTCTGTATATTAATTTGATTATAACATTTTTATGAACCTATATTTGTCATTTTGCATCTACAATGCTGTATATC
ATTCTGGACAAATCCAAATAAATTCAAATAAATAAATATTATCAAATTTATTTGAATAATTATAAACATAAAAATATTC
TGTGTATTGATTTTATTATAGCATTGTTCTCAGTGTTATACAGATTGCTCAGTCATTTTGGAATTAACTACAGTGCTTG
CTCCTCTTTTTTGAATTTGTATAGACTTAACATGCACTACAGTTATTATACCACAGCGCTGTTGAATTCTCAAATCTGA
TTGGTCAGAAGCTGTTGATTAATTTTCCATTTCAGCAGATCTGTCAGTAGTTCCAGCTGTAATTCAAATCACAGGTTTC
TACAGTAACAATTTACACAGGGACTTTAAAACATGTTGCTGTGTAAAAGTATAATCACTGATACAGTGAAATGTTCTGT
AAGGAATCTAATGTTTATAGAAGGAGTCTCCAGTGTCTGCAGTTTGTAAGTCAGTAGGTTTTCAGGATAGACGACTGAG
GCTAATGCAGAGCATATAGGGCGATTCTGCAGAATCCTTCGCCCAAAAACGCATGTTTGTCTATTAATATGCAAATTGC
AATGAAATGTTCAGGAATATTTATGCAGTGAACTGCCTTGAAACTTCCTGAGGAAAATATTTTGCATCATAAAGCCAAG
CACAGGGTTTATGTGGAGAAATGTATATTTTCTCAGTCAATGGGGTTCTGAACAAATGCCAAAACAGAACTTCTGGTAA
TTTCTCCTGTTATTTAGCAAAGAAAAATGTATAATCTTGGATACAGTGTTCTCTAAGGAGAAATGTATTTAACATTTAT
GAAAGGAGTCTCCAATGTCAGTGCTTTGAATAGGTGAGTAAGTTTTCTTGCATGGGAGAGTCATCAGAAAAGAGGACTT
TCTTGTTTCTCTGTAATATGACCATTTGCATTTTTTTTCTTATTAACTTCAAGAGTAAGAAAAGACAAGTGGCTGATAA
GAGAAACTATGTGCCTATGTGCCTTGTGGATGTTCCACAACATATAATTACATGTAACATGTAATAACATAATTATAAA
TGTTTAAAAGTATGATGTGTTGTTTTTTAATAGATGCAAATTGTAATCATTGGCAAATTTTTGTCATATAAGGAGAATT
AAAATACTTCAATGCTGTTATAAGAAAATAATCAACTTTTGGTGGGGGAAAGAGTAACCCTGTGTTGTGTCAGCTTCAC
AACATGGCAATTTGTGATTATTTTCCTATATTAGCACATTCCCGTGTTCTATTCCTTACTTAGAGCAGAAGGTTATTAG
GATTATTGCTTTAGTAACAACTAAACTGACAGCTCATTATTATGCACTTTCAACAAAATGGATTATATATAACTCAGAA
CATTGATTTCACATTTCTGAATAGTAGTGTATATACTGACTACTAACAATTACTTTGTTTAAAGCATAAGAGAGATTTA
AAAGAAGTGGTATTTGTTCCATCATATAACTATAATCTTTGTGCAATGATGCTTGTCAGTCAGTAGAAGGTCACTTAGC
ATGCTTACCCGCTCCTTTCATATGGATTATTTTCTACATACTAATTGAAGTCATTTCTAGCTTTTGCCACTTGCACATT
GTACATTAATCACATGTCATTATTTTGTCTGCAGAAATGGTACCATCTGCCTGTAGGTCACAGCTGAGATTTAAATGTT
GGATTGAATATTGACTGTCAAATTACCACTTTCACCCAAATGGTAAGCTAAAGCAAAGCATATAGGGCTGTTCTGCAGA
ATCCACGTGCACCCCCCCCCCCCCCCACACCCCCCACAAGCCCCCATTAATATGCAAATTGTACTGAAATGTGCAGGAA
TATTTATGCAGTGAACTGCCTTGAAACTTCCCAAGGAAAATATTTTGCATCATAAAGCCAAGTGCAGGGTTCATGTGTA
GAAATGTATATTTTCTCAGTCAATAGGGTTCTGAGCCTGTAAAAATGCCAGAAAGAAACTGCTGGTAATTTCTCCTTGA
GATGTGATTAGGGCACAGTGGCAAGAAGAGAGCCTCATTTCAGTCCAATGGCTTATAGGAAATAGGGAGATATGGTGAG
TGCATTTTGAACAATGGAGCTTAAAACGACAAACAGGATCCAGGACTATAAGCTCTGGACCCACCGCATGCTGCATGTG
GAGACTGTTTATTGATCAGCAATGTAATGAGAAAAGTTAGCACCCTTTACCTTTGATGTCTTGCATATTTTCCACTGAT
GTGCCCACTCCCATCACAATGCGGTGCTGGGCAGCTAAAATAGAAAGAAATGCATGTTGGGTACTTAGCTGTAAGGAAT
GTGTGTACCTCTAAACCTATGAAAGCACATACATGCATACTGCATTATTTCTGAATTTGTCTATATGTGCACAAGGTAA
TCGATTCACTTTATTCCCCAAAGCTGCTGATTGCTGCTCCATATCTGCTCAGTCCAGATACCAGTGTGAAGTCAAACTG
CATTTATTCTGCCAGCTATTCCATCTCTAGAGAGCAGTACCACTGGTCACATATTATTGGCATTATAGATGCCTCATCC
TGTAAATAGCCTTCACATCGATCAGCTGATTAATTGCTATCTTTGGGCAGCAGAATCAACCGACAAGAAGAACAGAGTT
TTGACAAGGTGTCGGTGAATCTTAAATATATAGAAGGAAATGATGCTTCAGAATGTTTCTAGCTTTATTTCCCTTTTCA
ATATATGAACCATTGAAGTTCTGTATATACTGTGTGTATGTATGCTCAGCAGAAAAAAAAGAAACGTCCCTTTTAAACT
TTTTCATGAGACTGTATTTTAAAGAGAATTTTGTAAAATCCAAATAAGCTTTACAGATCTTTATTGGAAAGGGTTTAAA
CACTGTTTTTCATGCTAGTTCAATGAACAATAAATAATTACTGCACATGCACCTGTGGAACAGTCCTTAAGACACTAAC
AGTTTACAGGCGGTAGGCAATTAAGGTCACAGTTACAATAACTTGGGACACTAAATAAACCTTTCTACTGACTCTGAAA
AACACAAGAAGAAAGATGCCTAGGGTTCCTGCTCACCTGCGTGAACATGCCATAGGCCTGCTGCAGGGAGCAATGAGGA
CTGCAAATGTGTCCAGAGCAATAAACTGTAATATCTGTAATGCAAGGCGCCTAAGACAGTGCTACAGGGAGACAGGAAG
GACAGCTGATCGTCCTTGCAGTGGAAAATTACATGTAACCACGTGACAAACCCACCAAGTCCCCCCCCCcGCCCCCCCA
ACCCCAGACGTGACCGAGAATTTGCGAATACCTTGGTGGAAGAGTGGAGTAACATCTCACAGCAAGGACTGACAAATCT
GGTGCAGTCCATGAGGATGAGATGCACTGTAGTACTTAAAGCAGCTGGTGGAGACACCAGATACTGACCTTTGATATTG
ACCCCCCTTTTGTTCAGGGACTCAATTTGCATTTCTGTTCGTCAAATGTCTGTGAAACTTGTTCAGTTTATGTTTCAGT
TGTTGAATGTTTTTATGTTAATACAAATATTTACACATGTTAAGAAATTTCCTGGAAATAAATGCAGTTGAATGTGAAA
GGACATCTTTTTTGCTGAGTATATATATGCATATATATATATATATATATATATATATATATATATATATATATGTGTG
TGTGTGTGTGTGTGTGTGTGTGTGTGTGTGAGATCAGTTCCCCATTGCAGAAAGTCTGTCAAAAACTTATCATAGTAAA
CACTAGCAATTCATAGCTTGATGGGAAATATAGCATCATTTATTTGCAGATACAATAGACTGATGAAGGACAAGCAGCA
GCACCATAGCCTCACAGCACTATACACCATCTCTGCCAATACTGTACTGATCAAAGGAATAAACAAGCTTGCTGGTTCA
ATGCCAGGTACTGATTTGTCTTAGAGAGCAGACTGTTATGTTTTCTTCTGCAAAATAGTAAATTGTAGCTATCAAAAGT
AGTGTAATTACAATAGCAGACACCTTGATTCCAAATAACATTACTGCAAATATGTGTCTAACAACATGCACAACAAAAT
GTCTGGAAAATTGTATTGTTTTTAGAAGACAATAGTCATATGTTTATTGGAACACATAAAGTTACACTTTATTCTAATA
AACACATATTCAGGGTTAATTAAAGTCTTGTTCTTTGTTCAGTAAAGCCCAAATTAAACACTTGTAAATCATTTACTTT
GAATTAGACCTTATTCAGATACACTTGTATAGGTTCATAATTGGTGATCTGTTGTGTGAAATTCATAGTGAACAAATCA
TTTGGGTTTATTGAACAAAGAACAAGCTACAATACAGTATGTGTTCCTTAAAATAAAGTTTTACGACCCCCAAGGAGTG
CAACAGAAACGTGTTCACCCTGTCGCGAGTTTGAACATAAACGATGCAATATCCATCCATGGCTGGGAGCCAAGAGAGC
AAAAAAAGAGAGAGGCCATGTTCTCTCTTGCGCTCTCTCCTGTCATTCATGTGCTTCAGTGAGTTCATGGATGCAGAAT
AGGGCAGATAGCAGTTCAAAAATATGCATAGGTAGGCTTCACCTCTCTCAGAGGAAGCATATTCTAGCCCCACCCTCTC
CTGTTAATAGATGTCATGTGATAGTGGAGAATTCATTCATCTACAGTAACCACTTGGTCATGGTCAGGGTCTTGGTAGA
TCTGGAGCTTATCCACTAGGTGTGGTGTGAGTTTACACCCTGGATGGGACCGCAGTCCATTGCAGGGCATGCATGCACT
ATACATACTCATATATACCTAGGGACAATTCACCTACTGACAAGTTTTGGGAGGTGGGAGGAAACTGGAGAACCTTGAC
GAAATCCATGCAGACATGAGAAGAACATGTGAACTCACACAGACAGTAACTCAAGCTCAGGGTCGAACCAGGTATCTCA
TCTCTGAAGGGCATGACCACCCTGCAACTATGAGGCTGCAACAATACTCACTATGTCACCATGCCACCCACCGAGTGTA
ATATTTTGCATAATATATAGGATATTATATTATGCAAATTATCATGCATATATTATATGCCATCAACCAACACAAGACA
ATGTGTTCACCAACATCCAGTGTAATCAAAGTATGTATGTATACGTGTGCATGTTAGCACACTTCCAAATGTAGTGGGC
TGTAAAATATTCTAAGCCATTTTGTCATAATAACAATGAGACATTTCCAGCAGTTGATATATTCTTTTTTATAACACTG
ATGATCCTCCCTTGCATTTACAGTAGGTCAAACTTATTTGCTATACGCCTGTTTGTTCTGTCGGTGATGTTTCATCTCT
CAAACTCAGTGGGTGCCAAGTCTTGTAAAAGTGCAATTCACTCCTATTACCAAGTTAACCTTTGTCAAAGACTTCATTA
ATCATGCTTTCACAAACAGAAGTATTAAAATGCTACTGCAACACGCAATGATACAGCACTCAGTGCTCCAACTACAACA
ATGTTGCCTTTCCTGGAGCAAACAAGACCATTTCTGCTAGCACTCATGGTGGTTACTCACATGAATTGATAATTGTATC
TTCTCAGAATATGCTTCCCCCCCCCTAGATTCTCTTAGCTGATAAAAGAAAGATGAATCAAGTCTAAAAGAGGCAGCCT
AAAGAAGCAGCCATCTCAATATCCCTGTGCTGCATTAGTCTATGAAAAAAGGCTTAATTTTCACTAAATGTAGGACTGC
AGTTTAGCGTACTGTACAGGTGCATCTAAAAAATTTGAATATTGTGGAAAAGTTCATTTTTTCCTGTAATATAATTCAA
AAACTGGCACGTTCTTATATTCTGGATTCATTATATAAAGTTGTATAAATTCATTATATAAATACATAAAGTTAAATAT
TTCAAGCCTTTTTTTGTTTTAATGTTGATGATTACAGCTAACAGCTCATGGATATAAAAAATCCAGTATCTCAAAATAT
TGCAAAAAAGAATTTATAATACAGAAATGTCGACCTTCTGAAAAGTATGTTACTTTATGCTCTCAATACTTGGTCGGGG
CTTTAATCCTTTTGCACGAATTACTGCATCAGTGTGGCGTGGCATGGAGGCAATCAGCCTGTGGCACTGCTGAGGTGTT
GTGGAAGCCCAGGTTGCTTTGATAGCGGCCTTCAGCTCATCTGTATTGTTGTGTCTGGTGTCTCTCATAGATTCTCTAT
GGGGTTCAGGTCAGGTGAGTTGGCTGGTCAATCAAGCACAGTAATACCATGGTCAGCAAACCAGTTACTAGTAGTTTTG
GCACTGTGGGCAGGTACCAGGTCCTGCTGGAAAAGGAAATCAGCATTTCCATAAAGCTTGTCAGCAGATGGAAGCATGA
AGTTCTCTAAAATCTCCTGGTAAACGCTGCATTGACTCCCGACTTGAGAAAACACAGTGGACCAACACCAGCAGATGAC
ATGGCACCCCAAATCATCACTGACTGTGGAAACTTCACACTGGACTTCAACCAACTTGGATTCACTCTTCCTCCACACT
CTGGGACCTTGATTTCCAAATGAAAGGCAAAATTTACTTTAATCTGAAAAGAGGACTTTGGACCACTGAGCAACGGTGT
TTTTAGTAAAAATGTGTTTTATGTTAAATAGCTGATTAGAGCTCTTCTCAGGTCAACATTGCTGAATTATGAATTCATT
ATTCTAATATTTTTGAGCTACTGGATTTTCCAGTATCTCATTTCCATGAGCTGTAAGCTGTAATCAAGATTAAAACAAT
GAAAAGGCTTGAAATATTTCACTTTATGTGTAATGAATCTAGAATATATGTAAGTTCCACTTTTTGAATTAAATTACGG
GGGAAAAAATGTACTTTTCCATGACATTCAAATGTTTTAAGATACACCTGTATATGCTTTGGCCTTCAAGATTACTGAC
CTGAACAGCTCTTGTATTGCTGGTTCCAAGGGCACTAGGAGACATAACAGGAAGAGAGAAAAAAATAAGCGAGATTAGA
GATGGTTACTTATTCAACATAAATGGTGCGAAATGCATTTTCACAGCGCTGAGATGCTTAGAGTAGGGTTAGAGAAAGA
GGTGCTGAAAATACCTTTTGAGCGTGTGCGATGGCGCTTGTCTGCTACATCCACCTCCATCTGGTGAGATGTGATCACC
ATGTTAGTGCCAGATATAGCAACATCCTTCTAGTAGGTAGACATTTAATCAACACACATGACTGAGTACAGGGAGTATA
AAGTACTGGGAAAGGAAAGTGGTATGAATGGTTATTTTGGTTGCCTTTTTTGTTCTTGCAAATCAGTTCTCAGGCAAAT
GTGGACTGGTCTTACTGTGTGGACTTGCTCTTTTTTGAAAGTCATTAAATGATAAAATGCTGTTCACAAGAACGCTCAC
ACACAGTGAATACTTAACAGATATAGTTATGTGTAAGCTAATGGTAGTAATTGTGTATAGTTTAGAGCCATATCACCCT
GCAGTTCTCACCTGCTTTCCCACTGAAGCTAAGCAGGATTGAGCCTGGACAGTACTTTGATGGGAGACTTCTTGGGGAA
AACTAAGGTTGCTGCTGGAACTGGTATTAGTGAGGCCAGCAGGGGGTGCTCATCCTGTGGTCTGTGTGGGGTCTAATAC
CCTAGTATAGTGACTATACCCTAAAAACAGCAACATCCTGACTCTCTGTGGTCATAAAAAACAGGGGTATAGAAAAGAA
GAAGAATTTTAAGAAATCCCCCCATAATCTCCATTCCTGAAATGGTTACATCACTCTCCTCTCCTCTCCACCCATAGCT
AGTGTGTACTGGGTGTTCTGGTGCACTATGGCTGCTGTCACATCATCCAGGTGGATGCTACACACTGGTGGTGGTTGAG
GAACCCCCCCCCCCCCCCCCCCATACAATGTAAAGCGCTTTGAGTGCCTAGAAAAGTGCTAAATACATCTATTATTAAT
GTGGCATTCAATAATAATGCTAAGATGAGTATTTTAAGAACATACTGCATCAAATAGTAAGTATTTGACAACCTCACAA
AATATGCCTATTTTTTTTTAAACATCACATAAACATTCAGCCTGCTAGTTATTTGAGCTCAATAAATATTTCAAAAATC
AATAAAGTAAAATGAGAAAAAGCAGATTATTTGGTGAAGGAAGACTTTCACATAGCGCATTGCTGACTTAAATTCAAAC
CTTTTGTCAATCTATTGCTGGCACTATTTGTGTATGTGAATCGGGCTTGTCTGGTTAAGTACAGTATGCAGTACAGAAG
AGTATCTTTATCCTTCATGAGTTCTATGAGACTGCATATGTCAGGTCAAAGGTCCACTATGATTACTGTTATCGAGAAA
TAATGGAAGACTGTCTAGGCATTACATGTCATGAGAGCAAACTGAGTTCAATGTAAACACTTTGGCTGAATGCATGTTG
TGAGGATGTCACATGACACATATTGGTCAAAATCTGTATTAAATCTGAGGTAATTCTGAAAAATAGCAAGCTCCTCTGA
ACTATTGCAGAGTTGATTGATTTTGCATTGATTTTTTTTTTAAATCCTGGAGGGGCTAATTATTGACTGTAGGATGCTT
TTGTAGTCAACAGAAAGAGAAAATTGGTGTGCAGTCATAGTGTTGGCCACTGACTTGTATTTTTTGTAAGGTTCCTGGT
CCATCTACTCAAATGAATAGACTTAATTATTAACTTAATTATAATACATTTAAAAGCATTGACATGAACAACAATGAAT
AATCAATGTAGGAGGGATAGTAAATATGCAAATGATGGGGGAGGGGTCACTGATATTTAACCTCCCATTTTTAAAACTA
ATTAAAATAATGAGGACCATTTTAATTCCCTGAGGAAAACTTCAGGAGGATTTAGTAGGGGCCTTTCCCTTGATGTCTG
TCTCATTATACTGCTACGTCTGTGTAGTAACAAACAACGCCATCTGATGATGGTGAAGCAGAAAATCTCTACTCATGCT
AAAAAAAAAGGTTACCTGATATGAATGCACGTTTGATTGCTTTTTGGTCCAGACCTTCAGTTGATCCTTAGCCCACGGT
GGTAAACTTCAGATAAGAACCCCCCATCAAGAGTTCACCACTCCTCTTCCAGTTTCATTTTCTGAAATGTACAAAAATA
TACATGCAATTATACATTCAAATCTGCATGGAAATCGCATTTACTCTGTGAAGCATGCCATATCAGCTCCCATTTCTTT
CTCTCTCCCCTGATACACACACACACACACACACACACACACACACACACACACACACACACATGCACACATATGCACA
CACATGCATACACATGCACACTCCCTCATCATGAGCCATAAAAAGTACAGGCTAAAATCACAGAAGCTGGCACGGATCA
TTAGCTAAATTTGTTCTCCCTTCCTGTAGAATATGATAGATTCAGCTAATTGCTCCTTTTGCCAGCTCTGTTTCAAAGT
GCAATAAGCAGTGATTGAGAGGGAGGAAACATTATGTATTTCACATTCACTATACATTAACGCTACAAGATTTTCTGTG
ACACTTTCTATGAAGCCAGTTTTCATAAATCATTATAACTGTGCTTAGCATTCTTTGTAAGTTTGCAATGATTTCTTGT
AAGCATTTTTATAAATGCTAATAATGCATCATAACGCTCTAATAATGTGCTATAAATAATTCCTTGATAAATTATAATC
GTGATGCAACACAAGTATCACTATCCATTATAATGCCATGTGCCGTACTGCATAAACTTTACAACTAATTTACCACTGA
TCTATAAAAAATAAACACTGAGCATGTATTTTGTAAATTATGTCATCTTAAAATGACCATAATATTGCAAATGTCTTTA
CAAATTAACAAAGGACTCTTGCTAAATGTGTTCATAGTCACCATGCACATACTTAGACAGCCCAAATTAACCAACACTT
TATTTGAGCCAATATTATTATTATTTTTTAAACTACAATTTAGTCTGAAATGAAGCAGTATTCTTGTAAATGAATATTA
CCTTGTTTACATGTTCAATGCAGCCTCACTGTAAGTTTTGCACAACATGTTTTACCAAAAAAAAAAAATCCCAAACCCT
TATGTAACCAAATGTATACCTTCCAGATCTATAACGGTTATTACCACAAACAAAAATTTCTACATGTTTCTCTGTACTG
AGAAAAGAACGAAAAACGGATTACTCAAAACCCAGTTATAATAGAAGTCTAAGGGCAGCTGTTAAATTGAGTTATTAAT
CCATCTTTATATTTAATACCACTTATCGTACACAAAGTCACAGGGGAGCCTGAAGCCTATCCCAGGGAACTCGGGGGAC
ACCCTGGATGGAGGGCAGCCCACTGCAGGGTACATTCACACACACTACAGACAATTTGGAAATGCCAAGCAGCCTTCAA
CGCATGTCTTTGGACTGAGGAGTACCCAGAGGAAACCCCCAAAGCACGGGGAGAACATGCAAACTCCGCACACAGGGGG
CAGCGGTGGGAATCAAACCCCTAACCCCGGAGGTAAAAGGCAAACATGTTCTCCACTAAGGCACGTGCCGCGTGAATTG
AATCAATTAATGTTTATATGAAACAATTTTTTTTTTATAGATAGCTTTCATAAATTTCTGCACTTTTATTAAACATGCA
ATCAGGTGGAAACTCACTACACACTTGTTAAGAATAACCACAAATTACATATAAAATCTCCTTGACTACTTTTGTCATT
TGTGAATATGTGTAACCAGTGTAGTCATTTTCTGCCTGATATCACAAACCAGCTTTGATTAACTATCCAAAGACATTTA
TTGTGCACATATTAAGTGCAATGTGCGTAGGTTTAAATTCACATATCATTAATTACGTGTTTTAAACACTTTCAACAAC
TGACCTTAGGACAACATGTTTAACTTCTTATCTGTGATAATCACACATACTGTATATAGTGGATAGAGATTAGGCGGAA
AACCATGTGTGCCTTAAATTTTTAGCACGTTCGCCTCACACCTCGATTCCCACCACTGCCCTGTGTGTGCGGAGTTTGC
ATGTTCTCCCCGTGCTGCAGGGGTTTCCTCCAGGTATTCTGGTTTCCTCCCCCAGTCCAAAGACATGCATGGTAGGGTG
ACTGGCATGTCCAGAGTGTCCGTAGTGTATGAATGGGTGTGTGAATGTATATGTGAGTGTGCCCTGTGATGGATTGGCA
CGCTGTCTAGGGTGTACCCTACCTTGCTCCCTGGGATAGGCTCCGGGTTCCCCGCGACCCTGAAAGATAAGCGGTATAG
AAAATGGACGGATGGATGGACCACATGGTCATTCATCTTTTAACAGATAGCATATACTGTAGCAACATCTCATCAAACC
GATTCTTCCAGTATTAGTCTAATTTGCATCAAACATATTGGCATCTATTTCATTTTCAAGCAGGCAAATTGCAAGCATG
CTGCACAATTTTAGCTGAGGTGAAAGTGTACGTTTTATAGAAAAAAGAATAGTGGAAGAGTGCGTTCAAGCGTGCGTCA
GTCTCCCGCATTCGCAGATGCTAATTAAAAGTAGCCGAGTGCAGGAACAGAGCGGGGAGATGAAGATGAGGTGTTAATG
ATGCTGCAGTGGAGTGTGGAGAGAAAAATGAATGCCCTTTCAGAAACATGACACCGTGCTTATAATCAGAGTAACACAG
TTTCCTCTGCTGTAAACCTAACACACACACATGTGCACATACAGTACACACACAAGCATGCCTCATGTTTTCGCCAATA
GTCAGCAATCAGTTTTCTTACAATCCCACCAGACAACACTGAATGCTTGCTTTTGTGTGTGTGTGTGTGTGTGTGTGTG
TGTGTGTGTGTGTGtGTGTGTGTGTGTGTGTGCTATGAGAGATAAATGATGCATTCCACCACTCGCTGAATTCTCTCAC
TAGGATTTCAGCCTCTTTTAGCTCCATTGTTGCTCGTTCCTCTGATGCTCTCTCACACGCCTGTGCATTCTGTCACACT
CTTTGTTGCTGGGATGAGAAAAGCTAAGCACAGTCTTGCAGAAAACACAGCAGCCACCTAACTAGACACAACACCAGCG
TTAGCGTGGAATGCCACTTTGCCTTTCTTCCAGAAGCGAAACAATCGGACTGTGAGAACGTGAAGCTGGCTGTCAGACG
CTCTGATTGTGGTCTGCTTGGGGAGGGGCTCGTCGGCTGCTGAAAGAGTGCAATAGAAGAAGCACCATGCTGTCTCGTC
CTATATAGGCTGTGTGCCTGATTGTCTGCACTTTAGTATGCAGCTCTCGAAGCAGACATTAATTCTGCTTAGTGAGTGG
GCTGCTCGCTTCAGCGCCAAGGCCAGGCAGAGAGCGAGGATGAGAGAGAGAGAGAGAGAGTTCTCTCTAGCACACGTAT
GGAGTCATGCATTAAACATCAGCATGCTTCCCTGTGGTACCCATGCAGCACTCTATGCCACATCTACAGCACACAGAAT
CTTGCCTGTATTGAACAAAGTGTGATATTCCCATTTCAGCCTTGAAATTGAACTTTTTTGATGTATTATGACTGGGCTG
CACCTTTCCAGACATCACCTATGTTCCAAAACATACGGCTTAAATATGCAATGTATGATACACGTTGGTGCCCTAATCC
TCTCTTGACACATCTCAGCATGTCTCAGCATGGTTCAGGCTTGACCTATTTATTGTTTTTTTTTTTTTTTTTTTTTTTT
TTTTTTTTTAAATAGCATGCACAATGATGGAGGGCTTTCTCTGTTACCTTAAGCCATCATTCATCCCTCTCGCGTCTGC
ATTTCCTTTCACAAATCTCCTCTCAGCCCTTTTCGCTCCACTGTCTGCCGCAGCTGAGGTGATCATTGGCCTGTCTTGC
CGCGAGGCCGTGGTGTCATTACTCATTTATGTAATCTGAGAGCCAGTGCTAGCATCTGAGAGGGAGCTGTGACTGGACC
AGAGGGTCTACTCACGTCTAGGTCCTGCCCCTTATGGGGTAGTTCTCCTAGCACCTCCAGTGCCCTCAACCCTCACCCA
CCCACCATCTCTCTGCTGATCCACCTCATGCTGAGAGAGTGCTCCAGGGGTCTGAGATAGGAAATTGATCTGACTGCAG
CAGGGTCATACTTCTCCCAAATCATTACCAGGGTTCTGCACAACACATCATCTGGAAACACAGATGCCCCTAGCCGGCT
CTTAAACCGAAGCCAATGTTACATCAGGGAACCAACGAACCTCTGTAGGAGCCATTTATATTTACAAAAGGCCAAATTA
TTACATCATCATATCTGGGGTTTTACTAATGAACAGCATAAATAATACCCATTGAGGATTAAGTTGCATTTCTGGCTTT
AAGAATGTAATATACCATTAAATGTCAAATCCTAGTGTCTATACGTGTCATAAAAAAATCATAGACAATTATTTACAGC
ATATTTAACTTTGTTCTGAATCTATAGCTACTCAATGTGTTTCAGCTGCCAGTAAATTGTAATATTATTTCATTGCAAT
ATTAATTCTCATTGCAATATTAATTCTGGTTTATTGCCATCAATACTGTTCTTATTTTCATGGCAAATAGCCATGAAGT
TCTTGTACTGGTGATAAAACTGTGCCACTCTGAAGCCTATAACATTATTGCTTTTAGGTTCCAGATTTTTGTGGTGGAA
TCTGAGATCCAGCTTTTTTGCAATGGACATCATAGAAAAGGGTGATGAGAGATATTGATGCTGTCATGGGTTCACCCTA
TCTGTTGCGGCCCCTATGAAGATGAATGCCATTTGCTCATGTTTGTTTTGGTTTCTGTTGTAATCCTGGCTCCTCACTG
TTTTTGTTGCCTGATTGTGTTCTCCTGTTCTGTGTTCTGATTAGTTTGTCTATGTATACCTTGTTGTGTCAATGTCTCA
TGATGTCTTACCATGCATCATTGTCATTACATCCAAGCATTGCTTTTTGTGTCTCAGATATTTTCTAATTCTATATTTT
CTTGGTTTAGATCCCTGCCATTTACACAGAACAAAGATATCGTAGATGATTGTTTACAGTATGTTCAAGATATTGTTTT
GAACAGTTTTACTTTTTCATTCACTTTTACCTGTATGGCATTTGGCAGACGCCTTTATCCAAAGTGACTTACAGAAGTG
CTTTGAATTGTCTATAAATAAATACATCCTGATACTGGTTCACTACAGTAGGTCACAGACTAAATGCTAATTTAAGTAC
TTGAGGAAGAAGTAGGTCTTTAGACATCGTTTGAAGACAGCCAGTGACTCAGCTGTTCAGACATCTTGGGGAAGTTCAT
TCCACCTCATAGGTGCCAGAACAGAGAAGAATCTTGATGCATGCCTTCCTTGTACCCTGAGAGACAGAGGGACCAGTCG
AGAGAGCGTGGTGCAGTGCAGGCTGTGATAAGTGCTTTGAGGTAATTACCTACTTATTTTTGTTGCAATTACCAGTATA
ATGGTTGTTTCTTCCTTGAACCACAGTTTCATGTAAATAACTTGGTGAAGTATGCCATGTGCTCATTTTTGTTTTGTTT
GATAATCTAGTTCTGTCTCCACCATGTCCTGTCATTGATTTTGTTACTTGATTGTGTTCACCTGTTCTGTGTTTAGTTC
TGACTAGTTTACCATGTTGTGGCAATGTCTCATTGAGAAGTCTTATCATGAATTATTGTCTTTGTTATTGATGGATTGT
TATTGTTATTGATGGAGAACAAGTCCAAGCCTTGTTCTCCATGTCTCAAATAATGTTCAAACTCCATGTTCTCCTGGTT
TGCATGCTTGCTGTTTTGGGTTATTGATCCTTATCTTATATTTGTTTAATTTATCCTGCTTGTATTTTGACAAGCAACC
CCACACCCTCAATGAAAAAAAAAAAAAAACACCATTGACTTGGCTCATGCTTATTATACTTGCTCCCAGTACATCATAT
ACCAAGTTTACACCTTTGCATCCTTTCTCTCACCACACATTACAGATGTTTCACTTGAATGAAATCGACAAACACTGAT
TACATGATGTACAAATTTCCCAATCTCTATAAGTCCCGGTAATTTATAAACTTTAAATCCTCATGCAAGAAAGGCAGAA
CAAGGATTAGTATTATTAACCAATAAGATCCTCTCACAACACTGACCATCTAGAATGAGAAAAAAAACCCACAGCCCCC
TGTTCTCCTAATCTGAGTCTGATACAGACTACCATGCCTTGAAGGACTCAACCCTTTTAACCTCCAAACAAACATGCAG
TTGTGTGTCTTCTGGGAGCCAGAGAGACTTTACGTTGAACTGCCATCTGCCCGCAGCGCAATTACCTCTCACTCTAGTA
ATCACCTGCACAATGCAAGGACAGCGGGGAAATTCAGGTGAGAAATGCCAGGCAGCAATCAGGCACTGCAATGGGGGAG
CAAGGCCATTTTCTTTGATTTGCCTTCAAATGCAGGCGTCAGGCCCTTAATTATGAGCCAAGTGACAGGCCGGGCTGCT
GAAAGCCTTATTATTCCAGCGAGCTGAGCTCAAATCAGTTTTGTATCGATGATCTTCTGAGAACAGGGAAAGTGATGGC
TGGGGTCTCTGAAAAATAACAGGGAGCACAGTGTGTGAGAGAGAGAGAGAGAAAGAGAGGGAGAGTGAGAGCGAGAGCG
GGGGGGGGGGGGGGCATAGTGGTTTAAGGAAGGAGAAATGAGCTAGAAAGGCAGTGTCCGACAGAATAGAGCAGTGAGC
ATGATTTATGTTTTTCACTGTACACACTAGAGATCCATCATGCTCTCTTACCAAGTTCTGCAAGAAAACCACAAACATG
GAGAGTAATCCTTCTTGAATTAACAAGGTGTGTACATCGAAATTAAACACTTGAGGAAACTACTTGGGAATGGAACTTC
AGGTTGGCAGACATTTCCCCAATACACAATATGTAAAATGATATTCAGATTTGCTAACAGCAGTAGCCAAACAGCAGCA
CAGCTAACATCCGGCAGAAAAACTGTAGTCTAAATGATTTGGGTTTCGGTTTTTTCAACAGCTGAACTTTGAATATTGT
TATGTTAAAACTCAAAGAAAGGGTTTTTCGTTAGAGATGCACCGATACTAAATTTCTCAGCCGATACCGATAACCGATA
CCGACAGTTCTGCCTTTAATGCCTTCTTATAAATTAATAATGATTAATTCCACAATTCAGAAGGAAATACAAATAAAAA
CTTTATTCTCTCCATTTCAACAAGTTGCTTCACAGTAACTGGTCTCAAAAACAGAAAACACATTACACATTAAAATTAA
CACATTAACTAAATTTTATTAAAATAGAAGATTAAAGTAAGATTTCTTAACTTATTGAATGTTATTCATTCATATTAAC
ATTAACTGAATTCTAAAAAAAACCCTCCTGTTATTCTCACATTCACTCACCACAAACACAAGCATTCCTACTTCATCAT
TGAACATCAAACTGGTAATATATAATATCAACTTTTTATCTATTAACATTAACTGGATATGAAATATACTACTCTACAA
ATACATTTTTCGGTGCAATATAAACTACTTTTTTCTCAACTCATCTTCATTTAAATCTTTCAACGGTGTACTGGCCCTT
TAATTCAGGGCGAAAAAAAAAAAATTGACTCGATGCCGAAACTCACGCTTCACTGCTGTTCACTTCCGGTGTAAAATTT
TAGCAGGGCAGAAATTACAGAGCTTACAAACTGCTGTTTTGTTATCATTCCACATAAGAAACATACACACAGCACAAAA
TTACAGACAGCACAAAATCGATGTGTTTTCCCACACTCTTGATTGACAGAATATTATCGGCCGTGATCATCGGATGTTT
TTAAACCATGAGCCGATGGCCGATATTTTTCATAGCATGAAAAATAGACTTTATCGGCCAATACCGATTATCGGACGAT
ACATCGGTGCATCTCTACTTTTCATACATCAAATCCTCTCAGACACAACCACAGAAAAACGTCTGACTGTACACATCAG
TGCTATCTACGGTGCCAAACTAGCTGCCTAACCTTAGCAAGCTAGCTAAAAGACATTGTGGATAGCACAAATATCAGAC
[truncated: 1,511,803 more chars]
