# Supplementary material for: A Comprehensive Annotation of the Channel Catfish (Ictalurus punctatus) T Cell Receptor Alpha/Delta, Beta, and Gamma Loci
Source: Front Immunol. 2021 Nov 25;12:786402. doi: 10.3389/fimmu.2021.786402 (PMC8656973; doi:10.3389/fimmu.2021.786402)
Supplement: Supplementary file 4 [file DataSheet_4.fasta]

>TRG contig  (1,662,071 bp)
GAGTGGAGCAGCTCATGTACATTAAGGAGGACTTGATCATCCCCCATGTAAGAGCAGTCAAACACAGAATGAATCCCTAA
AATAAGGCCTTAATTACACAGTGATGATGATTATGATAAAACCAATTATAAACATTATTAAGGAGGCTTTGAGCAGTGTT
TTTAAAAATGCTCGCTTTTTTCCTTTAACCACAGGTATCTGGTTTCTGAACACACTTTTAAATAACTTTCTGACATCACA
TGCTTTTTGTTTTTAATCATCCAACAATCCTTGGCCCCATCAGCTTGCTCACAAGGTTTTGTAAAGCTGCTTTGTGACAA
AGTAAAGTACTTCTGACATTTGTTCCAATGGTTCAAAAATTCTATGAATGTAGCGGAGTTCTTTTTGTGCCTCCACCATT
GAGTGGTAGAGGCATTATGTTTTAAGGCTGTTCATGCGTCTGTCCGTCCAACTGCCCGGGATTCTTATTACCGCAATATG
TGGTTCAACAAGTGTGGAATGTTTGTAGGATTTATGTGGAATTTTTATCATTGGAACCAGCAGATGAACTAACTAGGTTT
TGGAACAGATTCAAATGGTCTTGTAGTCAAAGAAAGGTCATATTTTTTTTTTTTTCAGTAGCTTACATCATCTTCGAAAA
GTGTGTGTGTATACATGTATGTATACAGAGTGTGTGTGTGTGTGTGTGTGTGTGTGTGTGTGTGTATATATATATATATA
TATATATATATATATATATATATATATATATATATACACACACACACACACACACTTATACATATAAATATAAATTGTAT
ACTGATAATTGTATAGTGAATCATAGGGTTGGCGGTTCGATTCTCGGCCCACATGACTCCACATGCCGAAGTGTCCTTGG
GCAAGACACTGAACTGCAAATTCTTCCTGATGGCAAGTTAGCGCTTGCGTGTGAGTGTGTGTGGGTGAATGAGACATGGT
GTAAACCGCTTTGGAACCGCTAAGGTTTAAAAAAGCGCTACATAAGTGCAGACGACTTACCATTTCTCCAATATCCTTCT
GGCTTGTCCATGTGATCTTTAGAAAACTGCAGACAGGCAGCAGTGTTCTTTTTGGAGAGAAGTGGCTTTCTCCTTGCAAC
CCTGCCATTCACACCATTGTTGTTCAGTGTTCTCCTGATGGTGAACTCATGAACATTAACATTAACCAATGTGAGAGAGG
CCTTTAGTTGCTTACAAGTTACCCTGGGTTCCTTTGTGACCTCAGAGACTATTACACCTAGGGCTGCATGATTATGGCCA
AAATGATTATCATGATTATTTTGATCAATATTTAGATCATGATTATTCATTAATTTTAGGGCCAACATATTTTGATTGCA
CTTTCACATTTAAATAAACAGACTGCTGCTTTCACCTCCATGTCGTGCTACATTCCTGCTAATGTACACATCTTTGCAGC
AAATTAGACTGATCCTTAAAGTGCATCATCTTGTAGAAGCAAGATATAAATAAAATTGTATCCAACATATAGGATAAGTA
AAAATAAAAAGGCCATCAACCAAATGAAAATATGCATCAAAAATCACAATATGCAACCAAATGAAAACAATTCAGGCGAA
TGCAGAAAAGTCAATAACCGTGTTTGCAGGAGGAGAGTCGCAGCCAAATGAACCAATAGAGAGGTGCAGGGACGATGTCA
TTCTGAACCGGAACCGGGAAGTTATCATCACACCGCTTCCCACGACAAAAACCCAATAGGATTTTCACATAGGCTTTTGG
ATTATTGCAAAAGATAAGCTCTGATCAACAAAAGTTTACAACACTAACACGTTTTGTCCATCAAGATCATTTTCAAGTTT
GAAGCCTAAATACAATCTGCAAAAATAAAAAGCTAACCATATACTATAAACTAACTAAACCACGGTCGACAAGCTTTCGA
CAAACTTTTCCAAACTTGATTTGAAACATTTTCCATAATATGGATTTACTCTGTGGATGAATCTTCATCCATGTTTTTTG
GGAATTGTGCACAGCGGACCTGAACCAGTTTATCTGCAAAGTTTTTTCCTGTTCGACGTGATGACATTTAATGTTCCTGA
CAACGTCTGTAGTTCCATTTAGCAACATGTTAGAAACTGTCCTTTTCAATACACGTAAAAGCTTTAAAAACTCACGAGTG
GGGTATTACTGGTGTATTTTGTGTCGTAGAACAAAACGTGAAAATATTTTGAGCTTGTGTTCACCACAGACTTTATTTCA
GGGTTTTAACCAAAATCCCATTAAAAAAAAAAAAGCCCATTGACTTCAAGACAATGGAACCGAAAGGGTTAAAATGCTAA
CTCGTTTCCAGGTTTTGGCGTACAAAATGACATCATCCCTGCGCCACTCTATGGTGATTGGCTGTAAGTTTAGGAAACGC
TTGATTTGATGTGCAGCAGAGTTTTCTATGAGCGGAGGACGAATTTAAACATCAGTATCGCAGTCGATCATGTTCATGTA
ATCGTGGGCAGTCAAAATCATAATCAAGATCAATATTCAATTAATTGTGTAGCCCTAAGTAGACCTATTGCTCTTGGCGT
GATCTTTGTAGATTGGTGGAGTCCAAACTCGTTAAAGATGGTTTTGCAACCTTTTCCAGCCCGATGATCAACGACTAATC
CCATGATACACTTCCCAAAACGTGTTGTAACTACCAGACTTTGATAGATCGCTGTTCTTTAAATAAAACAGGGTGCTCAC
TTACACCTCATTGTCATCCCATACAGTATCTGACAAAAGTGAGTACACCCCTCACATTTTTGTAAATATTTGATTATATC
TTTTCATGTGACAACACTGAAGAAATGACACTTTGCTACAATGTAAAGTAGTGAGTGTACAGCTTGTGTAACAGTGTAAA
TTTGCTGTCCCCTCAAAATTACTCAACAAAAAACATTGACTGAGTTACACATCTGTGGGTGGAATGCCTTGTTTATAAGA
GAGGTCAGATGACCATAGCCAATTTAATTTGAGCTGCCAGGAAGGATATAGTAACTCAAATAATCACTCTTTACAACCAC
ATTGGGTTTCACTCCTGTCAGCCAAGAACAGGAATCCGAGGCTATCATGGGCACAGGCTCACCCAAACTTGACCATCACC
TGGTCTTTTTCTAGTATTCAACTGTCCAGTTTCAGTGATTCTGTGCACATGATAGCCTCAGTTTCTTGTTCTTGACTGAC
AGTTAGCTGATGTGTTCTTCTGCAGTTGTAGCCAATCCAACTCAATATTTGATGTGTTTTGTGTTCTGAGATGCTTTTCT
GCTCACCAAGATTGTAGAGTGCTTATTTGAGTTACTATAGACTTCCTGTCAGCTCAGACCAGTCTGGTCATTCTCCTCTG
ATCTCACTCAATAAGCTGTTTCAGCCTGGATACCCTCCATACACAGGATGTTTTTTGCTTTTCACACCATTCTGTTTAAA
CTCTTGAGAGTGCTGTTTGTAAAAATTCCAGGAGATAAGCACTTTCTGAAATACTCAAACCAGCCCTTCTGGTACCAACA
TCCATGCCACAATTAAAGTCACAGAGATCACATTTTTCCCTGTACTGATGTTTGATGTGAACTGAAGCACTTGACCTGTA
TCAATTTTAATGCTAAGAGCAAATTTGTGTGTCTTAATCCAGGACCACTTTTCAGTTTTGATGTTCATGACGATATCCGA
TTGGTAAATGATGCTACAGTTGAGAAAGATGAGGTAAAGGCATGGTGTGATCTAAACATTAAGTCCAATAACCATTCATC
ATAATGAACATTTCACATAAGTCTGTTTGACATGGAATCTTGTCCACAGATGTTAATTTGTGTGTGTGTGTGTGTGTGTG
TGTGTGTGTGTGTGTGTGTGTGTGTGTGTGTGTGTGTGTGTGTGTGTGTGTGTGTTTAAAGACTCATGCAGGAAAAGTGG
TTTTGAGGAGCTGGTATGAAAAAAACAAACACATATTTCCTGCCAGCCGCTGGGAGCATTATGATCCTGAAAAAAAATGG
GACAATTACACGGTAAATATAAGTTTTGTGCTTTTTGCAGATTAAAATGCATTCACTTGCACTTTTTTTTATGGCAGATT
CAAAGATCCATAACATCCATAACATTTTTATGACTTTAGTTCTTTATTGACTAATAGCAATATAAATACACACCTTGTAC
ACCAGCGGTCAGGAGCCTTTTCAGCTGGCAGAGCCATAAAAACCCCAAAAAGTTATATATTTTTCTTTAAAGACCCAGAG
AAAGGTTAACACATTTTCTGACGTTTTTATGTCTACTTGTTATTAGTTATTGGCTTTACTATGATTGCATAATTATCAAA
AGTGGTAATGTAATAAAGGCCATTACACATTTTGCTTGTAGGTGGCACTTGGACTTCATTTAACTAACTTTAATAGTTTC
GTCAAATGGTAAATGAATAAAACATGCCCTATGTAAGTAAGAGTAAATTGAACACTGCTTACCGTTAATGTGACTTCCAA
ATATGCAAAATCGTCTGTCAATTCGGACTGGAAAATTGAATTGACACACTGGCTTTCGTGCCCCCACCCCTCCACTGTTG
AGCCATTGGCAGTAATTTAAAGTCATATATGGTTCACGAACCATAGGTTCCCGACCCCTGTTGTACAGTTATAAAGGGTC
ACTAATGTGTATTCAATGTATAATTTAATGTAATTGTTATACATTGTATGTTATTTACATAAATTAAAGTTCTGCATGTT
AGTGATATGTTTCATTTAACTGTAGTCACTATATAAAGACATTTTCTTCCTCCCTTTTTAGATCCGATGAGGTGGCGCCT
TGCATCCATGTTATGTTCAGATTTTAGGAATATATTGCTTTTTTCCCCCCAGAAGACCTTCTGCACTAATGCAATGTTAT
AAATAAATAAAAGATGTTTGCATTTTTTTTTTTTTTTTTTTTTTTTTTTTTTTTTGGTATTGAGAGAATTTTTTCTGTTT
AGATTTTTCAAGTTAAAGTCTTCTAGGAAATACACACATTCTGATAATTCCACATTCTGTGAATTCTGTTTTCTTGCACA
CTGTTTAAATGTAATATTGCTTTTTTTAATATGCCAGGCAATTTATTGGTTATTTTATTATTTAGTTATTTATTGGTTAT
TTTATTATTTAGTTATTTTATTATTGGTTAATTTATTATTTAGTGGTTCCTGAAAGTTTGTGAACAGTTTAGAATTTTCA
ATATGTCTGCATAAATATCACCTAAAACATTAAAAGTAGAAAAAAAATAAATAAAAGTAGATAAAGAGAACCCAGTTAAA
CAAATTATACTTGTTCATTTATTTATTGAGGAAATGATTCAATATTAAATATCTTTCAGTGGAAAAAGTATGTGAATCTT
TGCTTTCAGTATCTGGTGTGATCCCCTTGTGCATCATTAACTGCAACTGAATGTTTCCGGTAACTGTTGATCAGTCCTGC
ACATCGGCTTGGAGGAATTTTTAGGTCATTCCTCAGTACAGAACAGCTTCAACTCTGGGATGTTGGTGGATTTTGTCATG
GAAAACAATCTTTCCAGCCTAACAAAAAACTTCAGAAAAAGAGGGTTTGTAGATGTCAAAAAGTAATTAAACTTCATTGA
AACAGTAAAGTGAGACAGTCTGCAGAAAGTCTGAATTATACACACACACAAGCCTTTATATACTTTTCTCAAACAGTAAA
TTTATCTGTAGGCGGGGTATTAATCTTTTCTTTCTAAAAACAAACCAATCTCCATCGCCTTAATAATGTATATATGATAT
CTTATATTTGTGACGCATGCGTTGTCAGTGGTATTTTCTGAAAGGTTTCATCAGGACAAGGTTTTTACCTTTATAAATTG
ACCCTTATACATGAATGACTTTCTGGCTTTAGTCCCAGCCTGGTACACTTCATCCTGGAAGTCTGATCTGTTATTTTGAC
ACTGGTTTGCAAGCTTAAAGGGCTTTGATTGGAAACACAGTTTTGGTGAATGTCTAATTGCTAATTTATTGCCATAGAGT
GAAGCTGTTGTAGACAAAACACCTGCTGTGCAGTAAAACATAGAAGTCGTCTAGCTCTGAACACACTTAGAATATAACTC
GATTAAAAAGTGTTCTATGGTTTTAGATTATGCTTCTAAATATTGATTATACATACAGTATAGGTTATGTTTAAGTAATA
ATTCTAAATGTTGGTTATGTAAGGGTCCACTCACCGGTCCAACGACGGTATCCAGTGACGTGGTAGAAGGATTCCTGCGT
GTTCCTGTCTTTTCTTAAGCGATGCGAATACATTTAGATCATTAAATTTGTTGTTCCAATTCTGTTTGACTCTGTCTTAA
ATTAAATCTGACTCCAATTGTAAAAACCTCAGTGTTGTATTTGTTTCCTAATTATTTGTAGAACGCAGATCTGTAAATAC
TTTTGATTTTTTACATTTGATTAATTCTAGTTTATTCTATAGTTTAAATTGTGCTCGTTCATTCGGATTCCATGTCGCTC
AGAGTCTCGTACCGGTCGTGTACGCGGATCTCACGGTCACAAACTCACCAGTCCTGGTCATTAGCCAGAGGTAATTGAGT
AATACTATTTAGATGGCCGCCCATACTTGCCCTTTTCTAAAAAATTCCTTGCTTAGTCCCCTTAGATAGGAACACTAAAT
TATAGTAACGTTATTTCTAGTCAGAGGTCATGACCACTAAATTTACAGAGATAGACCAATAATATCTGAGTTAAAATTAG
CTTAATATAATCATGCCACAGATTCCTATGTACACTTAACTAGAAAAAATATTACAATAATCAGAGGTTCAGACTTGATC
CTATTTAGACTTGGTCGATCAACTTTGTTGTCCTAAACGGAAATTTCCTATTGAGCCTGTACACACTAAGTACACTTAAC
GCCAAGTTGTTAGCCTGGACTCTAAAATCTCAGTTGGCGTGCCCCAATGCTCCACCTAAACCTGGATTTTAGCCTGTACT
AACCTGGTCGCAGATTTGCGGTAACAAGGATTTAACGTAATCTACTAGAGACAATAATTTCAGAATAAGTCAGAATTTAA
CCAAGTCTAATCATTTATTTAACCAGGTACAAACACATCCAAATCCAATAATACTTTTAATAAGAAGAAAAAAGAATTAC
ATTCAGCTTTGAAATTATTCACCCAGTAATTATTTTAATGCCATATCATTCATTCTTGATGAACACATTGGAAAAATTTA
AACACATTTGTTTACAACACAAAATAATCTTATTTATTTTGTAATTAAATGCAAAAAGGTAATGCAATAAAAATACATTT
ATATGAACCTACTGTCAGTAGGCTCTTAAAATATCTGGAACTATTATCAAAAAATATTTTCATTATTCTAACTGCAAATA
AATATATACAACACTGCATCCAGTTGTTCTGCTTTAATGCAGAGTAATGGATTTTGTTGTGGTTCACCTCTTAGGACTTC
AGTGTAAACAGCACTTATCATACATACAGTTTGCTCAATCTCCACATAGAAACCAACTATACTTGTGAGGTGAGTCTTAA
GCGAAGTCAATGAAAGTCATACACCTGTCTTTTTATATTTCTCTCCTAAAGAACTGTTACATTTTTCTCAGTAGTCACAT
AGGTCTTGCTGTAAGCCTAGTATGTATTACAGTATATTCGAACTCCTCTGTAACCCTGACAGTAAGAAAAAAAATCCTGG
AATGCTTTACCACAGGAATATTTCCTGTCCGTGTCAGAGGAAACCTTAGACCTGGTGGGTATATTTTTCGGGTCCTGTTG
TGTTTGCATACCATGGGTTTTTTTGCTCGTATCTCCCGGTGGAATTGAGCCTTTGTTGAGCCTGTCAGGCTGTCAAAGAG
CGACACGGATTCCCCTTCCTGAGTCGGACCTGTCCTGTTCGCACTCCCCTCAGTCCTTGATAGGGATAGGGTCTTTTTTC
TGTCCAGTAGAGGGGTTTGGGCGAAGGGTTGGGAACACGTTGTTCCCCTGGGGAGGCAGGGAACTTGAGGGAACTGTCCG
GAAGGCTGCCCGCGTCCTCGTCTATACACGTATATATATATATATGTGTGTGTGTGTGTGTGTGTGTGTGTGTGTGTGTG
TGTGTGTGTGTGTGTGTGTGTGTGTGTGTGTGTGTGTGGACATGTTTGAGCTGAGATGTTGGAGATTTTGGAATGGGAAT
GAGCACAGACACATACAAATAAATTCCATTGTTTCAGTAGAAATTACCCATCTTTAATGCACATTAGCTGCCACTGTATA
CCTGCTGTTTGTTTATGGGGGTGGGGAATATGGCTCCAGAGGCCATTTACCTGTTTCCCATCATCCTTATGATGTCTGCA
TAGACAGACCCCCAAGGCTCTTAAACAGACAATAATATCGTTAGATTAGATTGAAATAAGAATGAAAGCGGATCACACTC
TCTTGTAGTGTACTCTCTTGCAGTAGCCAGTAAAGATTGAGACATGCACTGTCAACAGCTATTATACTGTAATCTTGTCA
TCTTGCCCTTGTTATGTCATCTTGTCTCTGAGCATGGTAGAATGAAAAAAGGAAAGAAGTAATTAAAAAGTAAAAGAAAG
CAATACCCATGATGCTGAGTGAAGACACAAGTTGGTTAAGTTTAGCAAGTGGAATTTTCCCCCATTTGTCCATTATGCAT
TTATTCAGCTGCACAACTGTACAGGGCCGTCATTGCCTTATTTTGCACTTCAAAATGCGCCACACATTCTCAATAAGAGA
CAGGTCAGGACTTCAGGCAGGCCATGCTAGCACCCGAACTCTCTGCTTATGCAACCATGTGCTTGTAATCTGGACAGAAT
GTCGTTACCCATGCCATGGACACTGACACACCCACATACCATCATAGACACTGGCTTTTGGACCTGACACTGATAACAGC
TTGGATGGTCCTTTTCCTCTTTGGCCCAGAGAACATGAGAGCTGTTTTGAAAATTTCCAAAAATTATTATTAAAAAATTA
TCTTTTTTCTCCCTCTCTCCTTTCGCCGAGCCCCACACGAATTTATGGAGATACTAGAGATCCAGATCCTCTCTGCCTCT
GGATGGAGCTCAAATCTTCTTTAATTCCAGACTGCTGGGACTACGGCTGCTCTTAACGCCATACAGACTTCATATAAATC
CATAATGAACTTTTTCACACTATCTGTTGTTACCCAGATGAGGATGGGTTCCCTTCTGAGTCGGGTTCCTCTCAAGGTTT
CTTCCTCTTAAAACATCTTAGGGAGTTTTTCCTTGCCACCGTCACCACTCAGTGGCTTGCTCAGTTGGGATAAATTCGAA
CCTTTAATATCTGTATACCATGTTGATATTTCTGTAAAGCTGCTTTGAGACAATGTCTATTGTAAAAAGCGCTATACAAA
TAAAATTGAATTGAATTGAATTGAATTGAATTATTTGAAACACGATTTCACTGTGCTACTGTCCATCTCAGAGGAGACCG
AGCCCAGAGAAGTGGGTGGCGCTTCCGGACAGTGTTGATGTACGGCTTCTGCTTTGCATAGTAAAGCCTTAACTTTCATC
TGTGGATGCAGCGGCGAATGGTGTTGCCTGACAAAGGTTTACCAAAGTATTCCTGAGCCCATGTCAGGATCTCCATTACA
GACTCATGACGGTTTTTAAGACAGTGATGTCTGAGAGATCGGAGATCACGCACATTCAGAAGTGGTTTTCGGCCTCACCC
TTTACTCACAGAGATTTGACAGATTCCGGGTATCTTTTAATTATATTGTGCAGTGTAGAAGGTGACATGCCCAAATTCCT
ACCGATTTATCTTTGGGGAATGTTTATCTCAAAGTGTTCACTGACGCCTCTTTTGGCAGATAGTTGAGCCTCGACCCATC
CTTGCTCTTTAAGGACTAGGCCTTTTTTGGAGGCTCCTTATATACTATGATTAGATGATTGCCTCAACTGTTTCACATCA
CCTTCTCACTTCAACTCGTCACATTGCTATTAGTCCTAAATTGCCCCTGTCCCAACTTTTTCGGAACATGTTGCGTGCAT
CAGTTTCAAAATAAACGTTTACCTTCAAAAAACTATGCAGTTGATTAGGTAAAACATCAAATACCCTGTCTTTATATGTT
TTTTGTTTAAACACAAGTCAAATTACATTTATAAATCACTCCTCTTTGTTTTTATTAGCATTTTCCATACTGTCCCAACT
TTTTCTTGATTGGGGATGTATATAATAAAATGTTTGCTAATGCCATGCCATCATGCTATTATAGTAGCTGCTGTTTTGTG
TTATAGCATCCTTACATTTTCTGGCTGGACCAGTTATAAATTTATGTCCTGGTGTATGTATAGGGCCCCAACAATGGTTC
AAGCCCACCACCCTAAGTCTGCCCCTGTCTATATGAGTACTCTTGGAACAGAGTTTTTATTTTTTTGTCTTTTATTAAGA
CAAAAGGCAGGGTCAGAACATTCCAGGTCAACTACCAGTAACTCTCTGAGAATACAAACTTTAAATCACATTCTAATAAT
ATGGTTAGGAAGGCAGACATGGTCAATAAGTCACAAATCAGAAGGGCAGCAAAAGGCAGAAATGAGGCGAGGCAAGGCAA
GGCAGAGTTTTACACAGACTTTAGACTATCAAGACAAAATCAGAACTTACACAAGTGAGGGGACAAAATATAAAGCTTTA
TAACAAAGCTGAAGTCCATATGCTTTATATAAGGAACAAACAGGAAATGACAATAAATAACAAATAATTCTTTCAAAACT
CATTGGACGGGCGCCCTCTGGTGGTCTGGTAGAGGATTGACCAAGCTGGATGTTACCAGTTCTCTAGTGGAACAGGTTGA
TTTCTACGTGTTTTTGTAGGACTGCATGTACTTGTTGTACATATTCATGCTTGGTCTTGGACTAGATCAGGACATCATCA
GTGTATGACATCGATTCAGAAATTCTCTGAAAGACAGAAGGAGCATTTACAAGCCCATCAGGCATAACCAAGTATTTAAA
ATGACCTGAAAGTTTCTTGCAGTCCATTTGTAATCGTACAGTTGCTATGCTAACTTTGAGAGATAAACTAATTTCGATTT
TGAGATTTTTAATTTCGTAATGATTTTGTAATACTTTTGTTCTATGCATGGCTTCTATACTGTAGTTGTGCCACTATAAG
TCCTCTGCAGGATGCTGATTTGAAGACGAAACATGAATGACGAATCATGATATGGTTACAACCAGTATATTCCAGAAAAA
TACTACTACAGTGAGGCTTATCACTTATATATACACACACAATCATATACAGGCAGATGCTGATACAGATGTGGAGTATA
CTAAATTTTGTTGCCTTGTTCCTGATAGCTTTACTCCTGAAGAGGAGTGTCGTGAGCAGCCATCATTACTTCCGGTAAAA
GAATTAACACCTCTACTTTAGTTATTACAGTAACTGAATATGAATACATTATTTGCAATGAACAAATAAAATGTTCTGAA
CAGACACAAATACAATCACAAATAGGAGATGCACTATTATTTGGGGTGGGGTGGGGTGTTAAATCTACATACAGATGCAG
ATACACTAAACAATTATAGATACAGATAATGTCATTATGTTGAACCCTTAATAGATATAGTTAGGTCTATAAGTATTTGG
ACAGTGACACGAGTTTCATTATTCTGCCTCTGTACACCACCACAGTTTTTGTGATTTGAAATGAAGCAGTGATTGAAGTG
TAGATTTTCAGCTTTAATTCAAGAGGTTTAACAAAAATATTGCATTAACTGTTTAGGAATTACAGAGATATTACAGAGAC
TTTTACAGAGTCCCTCCATTTTCACAGTGAACTGAGTAATTGAACAAACGAATACACTTATAAATATTATTATTATTATT
ATTATTATTATTATTATTATTATTAATACTTGAATACAAATCTTTTGCAGTCAATGACCTACTGACATCATCAAATGCTT
AGTTTCTTCCCTTGAGACGATTTACCAGGCCTTTACTGCAGCCTCCTTCAGTTGCTGCTTGTTTGTGGGTCTTTCTGCCT
TCAATTTTGCCTTCAGTAAGTGAAAAGAATGCTTAATTGGGTTGAAGTCATTTAAGAACATTAAATTTCTTTGCCTATTT
CGATTTGCACACTCACTCTATTTCGCTTGCAGTGTTCTGCAATTCTATAATCTGCCTGAAGAAATAGGCTTCCTCTTGGT
CAGGTTCTTGGTCCTAAGATTTGCACCAGATAAAATGAATCTTCTGCATCTTAGTACTGCAACAGATGTTGGAACAGCTT
GGTTATATGGATTATCCAACCACTTAACGACATTTCAAAACATTACTGTTTAAATAAATTGTACAAAACTGCTGCCAAGT
AAATAAATGTGAATCTACACCACTGCTCTTCTTAGGAGAAAAATAACATGAAAATGTTGTCAAAGGAAGTCTCACTAATG
GTGTCTCATTAATGGCTCTCCTGCACTATTCTTTTTATATGCTATCCTAGTTTCTCTTTTGTTTGTTTCTGGTCTCCGGT
GTTCCTGTGTGTGCATGTTTATATATATATATATATATATATATATATATATATATATATATATATATATATATATATAT
AATTATTATTATTAAGTTGTATATAGTCAATATTATTACTAAGTACTATATATATTATTTAGTATGATCACTTATTATAC
CATAGCACTGTTCAGTTCTTGAATCTGATTGGTCAGAAGGTGTTGATTAATTTTCTGTAACAGCGTCAGCGCTTTGTAAG
TGTCAGTAAGATTTCCACTTTAGGAAAGTCTCCAGGACAGAGGACTTTTCTGGTTTTCTTAGTTTTCTGGTTTCTCACTA
GTATGACAATGTGCGTTTATTTGTTTTGTTTTGTTAACTTAAAGAAAGAGGAAAAACGTGAGGTTACTGAGGGAACGACT
ATAATGTAATTCTGTGTTTAATTTCTTACCAACCTGCAACTGTTTTGTTGATACATGTATTGTAAGTATATAGTGATCAA
CTTAAAATCATCAACTTGTTAGTTCTTTGTAAAGTCTGATCAGTCTCTGTTCTTTAAACCTCTGTGGCACTGAATTAACT
TTTATAGATGCTCTACGCCACCATCACACCACAAAGAACTGATGCATGCCTGTGCATAATCAAATCATGTACTGTGTTTA
TGTCTCTTAAATTTATTCTTAGACAGCGGTATCAGCATAGCTCATAGCTTATTTCCAGCAGCTCATCACATGAGTGAATA
GAAATAGAAAGCGAGAAATGGTTTCATTGAATAAATCAGTTTTAATAAATCAAGTGCTTCAGTGTGCTCACGTCTCTCCA
TTACATACCAGCTTTAAAATATGACTATTTTTTAAAATATTTAAGATGCCATAAAAATATTACTGTTATTGAATCAAACT
ACAGCTAAAAATAATATTTAAATCTAATAAGTATAATAAATACAGCAAGCATTTTGTTTAAGTTATCTTAAATAAAAGAC
AGGCACAAATGCTTTTTAAAGGAAATTATTTTAAAAGCTGTGTTTTAATCATTTATAATTACATGTCAAATGCTGTTTAA
TAAACAAAGTGCTTTAGACATGAGCAAATAAAAGAACACACAAAACTGTAGCTGTAAAAAGATATCGTGCATTATAAGAG
AGCAAAGAATTAACACTACACTCTAAATAAAATGTGCTCCCTAGTCAAGCTGTCTTATCAGGTAACTGGTCCCTGCGGCA
GCTTCAACCTGAATAAATAAAATATATAGAAAAGACCAACATTAATGTTTCACATTACACAAAACATACAGTAGGGTGCG
TGTCAATCAGCTCCCTAGATCCCTAGGTGGTGAATCAGTATATGGTGTACATGAGCTCGGGCCCTGGTAAAGACCCTGAC
TCACTACACATTAGGACACTAATGACTCAGTTTCCGGTAACATGATTACGTACTCGCGTTGTAAAACATCACCACTGGTA
CTTAACCACAACATGCAGGATGGACATCTTTCTAACATTATGTCATATTCATTTGTCTGTCATGGTACTTCAAGTAGGAT
CGTAGACTAGTTAGTAGATTTTTTTTAAAATCATTTAAAAAAATGTTGTAAAACATCACAAATAAATCATCATCAAATAA
AGTTAAAAATCGCTAATGTAAGTAATCATTTGAGATCTACAACAACAGCATTCGTCCGCCATATTTTTCGATCAGAAAGG
CTTCTGAAAACATGGCGTCATTTTCAGTATGGGAAAATAGTGAACGTCTGTGCTCCTTGGTTTTCGTGGTGCATTGTGGG
ATTTTTAGGGAGTGAACGTCCCAGTGCACACTGGTAGGATTTCTCAATTGAGACAGCCCTTCAAATGGTCCACTCCCTGA
TCAGTGTCCTGACTACTGAACTATGGAGCTGATTGAGACGCACCCATAAACTCAAATCCATTACCTCACAAACAAGTCTA
TAAACTTCTGACTGCAAATTCATGACAAAAAAAAAGTTTTGTTCAGTCATGTGCTGATTATTTTAAAACAGGCGCAAGAA
CAGAAATATGGAATGAATATAATGAATAATATGGATTAACAATGGTGGCTACACACTGATTTACACCGCAAACATTTTAT
GGTTACGCTATGGTGACAGAGTTTTTCTGTACCCGAATTCAGTTTTCCTGAAAGTCTATTCAAAATTGCATAAATGATGC
AAATAAACAGTTTTTTTTGTTTGTTTGTTTTTTGCATTTTGGTGCATCACTACATTAAAAAACAACAGGACTTAACAGTG
TGTGGTAGAAATGCTAAATGTTATGTTATGATTATGATTTCTGATGAGATTGATATGAGAACGTGAGATTTAAACCACAT
ACAGTGCCCTCCATTAATATTGGCACCCTTGGTAAATATGAGCAAAGAAGGCTGAACAAAAGATCAAAAGTTTAAACAAT
AAAGACAAATTTTCACAGCCTTCTTTGCTCATATTTACCAAGGGTGCCATTATTATTGGAGGGCACTGTATGTTCTTGAA
CCGTGTAAACAGTTTTTGGTCCTGGATTCAGACTATTGGACCTTATGGTACTACGGCAGCACTGACTACACTGTAAGCAC
AGATACACACTCGGGTCTGTTTTTGATGGGAAATCGTCTAATCTGACCTGTATTTCATCCGCCAGTTTGAATATAGTGTC
CAGGTCCACTTTCTCTTTGTCTTTCATGTCACTCGTCCTGGACTCTGGAACATCACCTGCTTTCCAGTATGGATCCTGAT
CAATCGGATGAGCGTATCTGACTGAGTGGTCCTGAGGAATGAGTGGAAACATTCATATTAATATTATTTACACATCAAGG
TTCTACTTTTAACTGTTTGACCTCCCAGCATTCCCTTCATACTGCAACATGTACCATCAAACCTTAACATGCCTACACTG
GCTAAAATAACGACACTAGCCATTTTTAGTGATCAGAACAGTACATGAACTTAAAAAGGTTTCTCAGTTCTCACAGGGTA
ATAGCCACAAGGAGAGTAGGAAGCAGCTGGTTGTTGAAAGCATGGCACTTTTGAATCCAAGACGTCTGGGCTACAGCGCT
GATACACTGGGGGTGGGAAACATTGAACTGAAATTAAACTACACGTCAGAATAATGCTCTATACTACAGTATTTACTAAA
GTAGCGTGCAAATCGAATGCTTAAACTAATTAAGGCTGAGTTCACAACTATTATAAAGGCGACAAAATGTATTAAATCAT
CATCACCTGGTGTGTGAAACCCGTGCTGTGAGTGATGAGGTTTGACGCCCTGCTGCATGTGCATGACGCTGGAGGGATGT
GCACTCGACGAGTCCACTGGGAAGTGGTGAGACACAGGGACAGGCACAGCGTCGTTAGTGTTTAATGTAACTGGAGAAGG
ATCACCATGGCCCACTACAAATGCTTGGGAGGATTTGGACGTTCTGTCGCAGTCCTTCTCCTGCTGAGGGCCATTACAGG
GAAGGTGGTAAGGGGTTCCCTGATGTCCAAGCAAGACTGAACCTGAACAGATAGACAAGTCAAGTATTAATAAACTAAAA
CTACAGATGATGATCGAGGCCACAAAGTTATCCAGCTGGCACTGTACTAGCAAAATGACGTACGCTTTCTCTTTATATTT
GTCTATTTTCTCTTTTTTCTACACATTCCTATATAAAGTTAGATAAAGTTGTTACTGAAATGAATGAATGAATGAATATA
TTCTGTCTATTCCTTTGATCTGCTTGTTGAAACACTACCAACCTGTTTTCATTAAGCCAGAGGTTTCCTGTGGCGAATTC
AGCATCATATGATGGAAATGTTTTGATTTCCTGCTGGTCACCTCTCTCCCGGCGAGCTTGGCCTTGTTGAGAGGCGTGAG
TCGCTTTAGTTTGACTAGAAGCTCAGGCTTATCCCGTTTGAAGAACGGGTTGTGAAAGTGGTGCAGCTGGGCCTTAATGG
ATGAGACGTTGGGATGCTTGTCTGAGACGTCACGGTCTATGCGTTCTTTTCTGAAACCGTACAGGTTCAGCTGGCGAATG
AAACTGACGAAATCTGTCGTTCTGAAGTACTCAGACAAATGCCTGGGTTGGGACAATAGCACTTCAGCTTCGAAGGGTTG
CTGATGGACAAGTATTCCTTCCCCGCTGGCGTCCCACCAGATTGAGTGAATCTGAGGATCGTTCACCAAACGCCACAACT
TGGCAGGGAACTGGTTGGGGTTGATCAAGGTGACAAAAGTTGCTTCATCGATTTCCATGCCAGCTAAAAAGATTTGTAGC
TAGCTGGGTGAAAAAAAGGAGACTGAATGTAACAATTACTCTCTAGCACTAACTAGATAGTAGGTGGCTAGCTAACACAT
AACACATTCATCTTCAGTAACAGCTGAACATCACTAACAATAACAAGCTATAGCATTAATGTAATCAAAATTGACCATTA
GAGTTGTCAAGCAACCTGACCATAGCCTAAATATTCAAACAAAAACAGACCCAAAATAATTTCTAAGAGCTACATGATCA
CGTGTGAAATATTTCCTGTATATGAGATCATACACCTGCTATGTGGTTCCTTTTGGGAGTTCTCTGATCCCTTATCGCTT
CTCAGAGCTGTTAAAACTGGTCAGGAACCGTTATGCGCATGCACCAGCCTCGAGCGTTTAAATTCAGGAGACTGGGCAGG
TGGAGGCGCTGGACAAATTCATGAATATTCAATGAGCTCGCGTGTATTTATCCAATCAGAGTAACCCGTGCCTGTGACGT
TGTCCGATCCCAAAGTAAAGTCCTGGTGCGTATTAACATGTATCGGAAAATAGTGACGATGCTACTCGGCATGTTTTGTA
GGAGAAACGCTGAACGTTTAGGTCAGCAGTGGCAAACATACTGCCTGCGGGGTCTCTGTTATTCCTCTAGCAGGAAAAAA
AGCTTTAGGCCATAAATTATGACAAAATGTGCTAATGTATAACTCTTCATTAGCAAACCAAAAATGTGAAGCTGTGGCCC
TGTGTCTCTCCAACGAATTTAGGGCTTTCACAGCAACGGGGTGAACACGTGTTAAATAACAACTGTAATGTTTTTGTTGT
TGTTGATGTTTTATAAATAATTTTAACGAAATGTGTTTTTATTGTATTACGTATTATTTTAGTGTGTATTGATCCCCCAC
TTTAATATAAAAGTCAGTTCAAGGTTCCAGGTTGGAACTCTACAATATGGTAAACCCAAACATTTTAATTGAATTGCAGT
CTGTTTGTCTTTTGATGTTTATGTGTGTAGGCTCATCACTCAGGTATGATTATATCAACCTATGACAAAACAATGCTGTG
CTGTACACTTTTAACTTTTCAGTGGATATTACAGAAATTCCCGAGTTCATAACAGTCAATCATGATTGATTGAGAAATCT
AAAATGTATATCCATCCATTTTCTATACCGCTTGTGGTTCAGCACAAGCGCTTCAGAGCGCTCTCATTATTCTATCCTGC
TTTATTCTATCCTGTATTAACCATCTTTCTGTAATAAACCTTTTTACCTTCAGAGGACTTCAGAGGTCTGCGAGTGTTGT
CTAATTTCTACGACAATTTGGCGGCTCCTGGCTGGGCTGCGTGAGTCTTTCAGCTTTTCTGGACAACTGTGGCCTTACCA
CTGAGTGGTAGGAATCATCAAGAATTTAGAATTTAGAATTTAGAATTAGAATTTTATGAAGTTATTGTGTATTGCTGTCA
TAGTGTATTACTGTGATTGTGTATTGCTGTCATAGTGTATTACTGTGATTGTGTATTGCTGTCATAGTGTATTGCTGTCT
GTGTGGAAGGGAGTCAATGATATAAGACATGTGCGCATTACATTGAGAGAGAAGTATTACATGGAGCGATTTCTTATAAG
AAGTTCCAGGAACTTTACCTCTGCGACGGCAGAGATATTGGTGTTTCTTAGATCCCAGCTTCAAAACTAAGATATATACT
GACAGGTGTATATATATATTTTGCGGTGGGTTATCATCAAGTGGCATGCCCCATTGACTTATTCCACCATATCAGCGGTA
CATGATACATTTGGCAAATTTAACACACAAGTACATTTTACTGAGACAAAAATATATAATAAATAAATAAATAAATAAAT
AAATAAACAAACAAACAAATAAATAAATAAATATTTTTTTAAAAAAGAAGGGAAGAGAAAACTGTAAGTCCTAAAGAAAA
AAATATGCGGAAAACATGTAGCAAAGCACATCCTGTGACACATACTATGGTATGTACATGGTGTTCATATATTGGTCCTA
ATATCACATTTATGTGAGTGAACTACGGAGAAGGCTGTCTGAACCACACTGCAAAACCCGGATAAGTTGATTGTACTTAA
AAATTTGAGGAAAGCGGTTGCCTTAAAAAAATTAAGTAATGTTTACTCGATAACTTAAGTGAACTTAACTTAAACATTCC
AGCCCTTCCAACAATTATTAATAAGTTCAATGCACTAAATTCCAAGTTGATTTAACTCAAAATCATTTGTAATATCAATT
GCTCTGTTCAATTACTCAACTTAGTTTCTTCAGTTAAATTAAGTAAACTTTAAATTCATTAAATTATATATATATATATA
TATATATATATATATATATATATATATATATATATATATATATATATATATATATATATATAAATTCAAGCAAATGCCAA
AAGTAAAAGAAAAATGTTTTATTTCAACTGAAATATTTTCATTTGAAAATACAATACATGTCACAATAAAGTCCATGTCA
CAATCTCCCCTGCAGATGGCGTTGTGGTTGCGATGTGCACGGAGAGCCGGAGGGCACGAGATTACGTAATGAGGACTGTT
TCCTATGGACACATGCCTGTGTTTTGGTTTTTGTTCTCCACCTGTTCAAGTATTGGTGATGTGTGAGGGTGTGACTTTAT
TGTTTCCAGCTGTCTGAGTTTAAGCTTGATTACAGTTATTTAATCCCCTCGCGTGGCTGACTGGAATAAAGTTGATGTGA
CGTTGGATGCTCGATATTCGCGGATATGAGGAAATTAAGGGACCGTCTCTAAAGTTACATACAACATTGTTAAACACGTT
TCTAACTTCAATAGCATTTGAAGGGAATGACTTACTGTCATATAACCAACTGTAGAGTGTTCATCTAGGTGTCAGCTATG
AGAAACACCTTTTAGATTTTTGATATTTAACCCTAGAAAGCCATATCCGTGCTCACACTGTGAGAAGGGTTTTGCTCAAC
AAAGCAGTCTGCAAACGCAGCAGTGCATTCACACAGGAGAGAAGCCATATCACTGCTCCCAGTGTGAGAAGAGTTTTAGT
GACAGGAGTAATCTTAAACAACACCAGCATGTTTACACATGAAAGTCGTTTTTGTGCTCCAAGTGTGGGAAGAGTTTCAT
GTAAATATATTGTAAATATGTTAAACACACAAATTGAGTTGTTGAATTTGTAATCCTGATTTTATAACTACAATAAAACA
CGTTGATTTTTGTCACCTTAAGAGCACTGGTAGGCACTCATATCTCACCTTGTACCATAATATTGTTACTTTACTTTAAT
TTATTGCAACACGGCCCTGGAGAATGTGGCCTTGTTGTACTGTATGTGGATTTTATTTGTATAGTATGACAAAGCTCTCT
ACTACTTTCTACTAACATGGTGAACGTAAACAAAGTATAGGCTACTCTCTGAGTAAATTCTCTGAGTATTTACTAGCAAT
TTCAGTTACATCAATGCATTAGAAATTCAATTCAATTTTATTTTATTTGTATAGCGTTTTTACAATAGACATTGTCTCAA
AGCAGCTTTATAGAAATATAAACACGGTATACAGATACTAAAAGTGCAAATTTATCCCTATTGAGTGAGCCGGTGTTGAC
GGTGGCAAGGAAAAACTACCTAAGATGTTTTAAGAGGAAGAAACCTTGAGAGGAACCAGACTCAGAAGGGAACCCGTCCT
CATCTGGGTAACAACGGATAGTGTGAAAAAGTTAATTATGGTTTTATATGAAGTCTGTTTGGCCTTAGAAGCAGCCGTGG
TCCCAGCAATCTGGAATTGGAGTAGATGAGAGCTCCATCCAGAGGTAGGACATCCGAAACGGATCAGGTGAGTCCGGAGA
GCAGAGAGGATCAGGATCTCTAGTATCTCCATAAAATCGTGTGTGGCTCGACAGAAGGAGAGAGGGAGAGAAAAGATTAT
TAGGACTGTGCTTAGCGTAACAGAAAGTCTATTCAGGGTAGGCTTGAGTAAACAAATACGTTTTAAGCCTAGACTTAAAC
ACAGACTGTATCTGAGTCCCGAACACTAATTGGAAGGCTGTTCCATAACTGTGGGGCTTTGTAAGAGAAAGCTCTTCCCC
CTGCTGTAGCCTTTGCTATTAGCTGTAGCGGTAGTTACAGGTGTTTTGGCTGATGCGACATCAACAGGCTCCTTGCTGCT
AGGTGTGGCGCTAACATTAGCTAGCTGCTCCTGGCCTGCATTTAATGATGTTAATGCTTCTGTTTGAAGCTCTGTGGTGA
CATTGTCTGACTCGTGTTCTCTTTGTGCCCTCTTGGAGCACAAAGTCCAACATTATCTGCATAAACGTTTCTTAGCATTA
ATGTTACATTACATAACGTTAGACTAGCATTAACATTATTTATCTTGAGACTTGTTGAGAGAACCTGAACAGGTCAGCGT
CACATAGTGCCCCCTGGGTAATGTAATTTATGTAGGGCAATTATGAATCAGCCAGAACCTGAAATGGAGAGAAAGGGAAA
GAGTACTGGCAGCTGGTAAGAAGTGCCGGTACGCTAAAAAGTCAAATGTGGAAGTGTCGGTACTGCCTACTGGTGAGTAT
TGGCCCACTTCGAAAACAAGTTCTTGGTGGCCACAAAGTATTTTTAAACAAGCCCACTCCAGCAAACCTGTCATTAATAT
TCTGTTTCTTCTCCTCCTCCACTGAAAATGTGACTACAGCGAGCATAGGGCAGAGTGATTCACACCCCAGTGGTCCTGAA
TTAGTGCGTATTGCAGTTCCCATTTTTGACCGCTGTGAGCAATCAGAACTTTATGGGGTTAAGTGGGACAGTTAGTGTGC
TGCCCCATGATTGCGCAACATCTAGAAAAGCAAGCAAATCGATAGAACATTGACCGACACTACTGCTCAAAAGTTTAGAC
ACACTCATTCTAACCGGAGGATTATAACAAAGTCATCAAAACTCTGGAGTAACACAAATGGAACTATGGGAATTATGTTG
TGATAAAAAAAATCCAAAATAAATCAGAATAATGAAATATTTTAACACATGTTATCAGGTTGATATTCTCTTCCTGAGGC
ACCCAACCGGGCGCTAATGGCTATGCAAACATCAGGATCATAAAGGATCATAAAGGCGATAGATCCTTCTCTGTGACAGA
CTCGGATAATGCCTCTTTTTTAAAAAAAATTTTTTATTCATAATACTCATCTCGTGTAACGATTGTAGCAACGGATTGAC
CCATTTATTACTGACAGGCAAAGGTAAGGCCCCTGAGGGCTCATACAAAAGGCCTCTGTTTGAAAAGATCAACGGGAGTT
GTATTATCTCCTTCTCCGTCTCTCTCCATCTTTTTATGGCCTCGATGTTACTTAAAGACCCATATTTCTCAACCTTAAGG
TTCCATGTCTCCGTCATACAGCATCCAGCCACCACCGAAACATCCAATACCGTCAACTTTAGCAGTTCCTCCATCACCAG
GTCAGGCTTGATGTACGAGTGCGCAGTTGCAATCACAGGCTCTGTCCATATACTCCGCTTGACCTTCCTAAGCATTTTCT
CCGCCAACCGCATCACTCTGTTATGGCGGGCACAGCGGGCCTGGTGCGTGACCTCACATACTTGGAGAACATGATTTAAT
GTCTCCCGCATAGCACAGGCCCCCCGGCATGTGATATCATCTGCCTGGTTGGGTCTACCGCGAGACCCTTGTGCCTTCGT
GGACAGAACTCCACCTCTCAGCTGGATTCCCCTAAGATGTAAATGGGGGAAGACTCTCATTGGTTTCTGTAGCCAGAGGT
GGCTTGCCTTGTCGATCTTACCAACCGTAAGCTCTCTGCCATCGACAGCGTCATGCGAACACGCTGAGAAACAACGCACT
CTCAGCAAAAACAAATGAACTCTCTTTCACAGACATTTATTCCCTTATTTTTTAATCTCCTCGTAAAAACCTCGTAACAC
CTTTCAGCTGAATGGGTGCTTAAAGTCTAACATTGTACTGAGTTCCAGATAGATAGTTTATTAGCTCCTTTATTGCAACA
GAACTTGTGTTTAAATGATAATACATATATAAATAGCGGTCTGGATTATTACAATTGATACAATTCTGGCATAATTGGTG
TATAATTAGTATTCTTCATACAAAAGCTTTATGAAAATTTGAAAATCATAGTGGACATAACTGTAAGTATTGTGGACTAT
TTTAGTATAATATGGTACTTACAAAAAATTTTAGCATAATGGTATCATAATTTGTGATGAAAGATTAGGCAAAGATAACA
GCAGTTTTATATGGTGTGTACTTAATTTACACTATGTTTGTGTAGCTACATGCAGTTAATACATGATAGTAGTTAAGCAA
AGATTATACACCAAAGTGAACTCAGCAAAATGTTGGTCTGAATGGTGTAAGACATTTTTTTTACTGAAATTTCTTGAAAG
ATTTGAGGTTTTATTATTACATATTAAGCAGCCTTCAAGCTAACATCTGTTAAGCCCTCATTGCCAAATCATTCTTTTTT
TTTACTTGAGCTTTTCTTAAAGATAAGATTAGCATCTTCAAAGTAGATTTTTTTTTTGCCTAGAATTTCCAGAAATGTAT
TCTTGGTGTTTTCTCATCCGATTTCTTGAGGAATTTCCCTGAGATGCTTTTTAAACAGTATTAAAGGAGTTCACGCTTGA
CGAGATGTATTAGCACCCAGGTGTACCCCGCCTTCTGCCCCATGATCCCTGGGATAGGCTCCAGGTTCCCCGCGACCCTA
TAGGATAATCGGTATAGATAATGGATGGATGGATGGATGGATGGTAGGAGTGATACTGTATGCATCAACCCTGCAGTAAC
GTCTACAGCCCACACTTTGGTGCGAAATTTCAGCTCCCTTGACTCTGACATGTTTCCTGTTTGCCAGTGTTGACTTCCGG
GAAGATGGCGGAGACCGTGGAGGCGTGCATGACAATTTCTTTCACACTAAAGTGTAAAGAACGCACTGACTGTCCAGCTG
TCCGTCTTAAGGGTTTGTATACAACGCGATAGACTGTATGGTGATGCCATAGTAATTATGCTTTGGTGAGGTGTTTCATT
TATTTCACATGGAGGAGGATTTTAAAGTGCACCTATTATGGTTTTGATAATAATGTGCATAATTTTGTTTTAAACGTCTC
GTATAATAGATTTACACGCATCCGAGATCAAAAACACTTTAATGTGCTCATAATTTAAACTGTAGCGTTACTCTTTTTCC
CCCAGTGTCACAAATGACTCGTTCAAGGATTCATTCTAAACTCCTACTTTCAGAGAGCATACTCTGCTCTGATTGGTCAG
ACGTCCCAGTCTGTCGTGATTGGTCTACCGCTGTCGGCGAGCAGCCAATGAAGACCAGAGGCGGGGCTTTTTGTTAAAAA
TCTACGTATGTTAGTACAGGAATTAAGTCTGGAATCACTAATAACTCGTTTCAGCTGTTCAGAATCGGTTCCGTCTTTTG
GGAGTCGATAACTCTGTTTGTCGTGCACTTTGATTTTTTTTATTTTTACATTCACAAACAGCTCTATATACACACTACAT
GAAAGGTAATATCTGAAAAAAGCATAATAGGTGCACTTCACTGTCCAGTCAGCTACTCGGTACAGCAAGTCCCAGTGCAT
TCAGTCAGTTTCATAACAGTACTTTAATAACGATATCCACAGGATCACGACGTGAATAATCACAATATTTATATTACGTT
ACGTCATTACGTCGCCTGTTGTTGACATCTACAAGAATTACTCCCTAACAAAAAAAAAGTTTATATTCATTTATTTTTAG
TTGAGGCTTACCTTATTGATGGCTTGCGATTTTCTTACTCAAGTTGATGGTTGTGCCCATATGTTTATTAGGGGGTAAAT
TGCACGTTTCATGATGATACAATCTAATATATCGATTCTTTTCGCCAGTGATTCGATATTTGCGCGTTTTCGATTCAGTC
GATCGATTCAGGGGCCTGGCACTGATATTTTTTTTTTTAAAAAAGTTGGTTTTCATTCAAGCAAATATGAAGTATTTCAG
TAAGTCAGTAATCCCAGTTAGCCACTCCGGCTATGGTCCATCTTAAAAATGATACGTGCATCGATGTTTGCGCATGGCAT
CGATACATCGGTTCGTCGGATCGTGACACCCCTAATGTCTGTGTGATGGTACAGAGAAATATCCACTGTTGTAGGAGATG
TAGATCTCAGGATTATGTAGCCTCAGCCCTACCGTTATTTCTTGCTTAGTTGTAAAATACAAGCTGATGTATTATGTTAT
GGGATTATGATTAAACTGTTATGATTAAACTATGTAAAGAACCTCAACCTTGACAGCCCGGGGAAACACAACCGTGTCAG
AAGAAAAAGAGGGCCAAGAAAAAGAAAGGGCTCAAGCTGTTCCCCAGGTACGGACTGGAAAACCTTCTGATTCGGGGGCC
GCTAAGAAAGCAGTTCTTGATGTTCTGCTCCTCCAGCAAGACCTGCGAGATTTACAACTTGACACGCTGGATGTGACGAG
AACTGAAAAGCAGATATCAAAACATGGACGTTTAGAGAAAGAATGTGATAGCATATTAGGTGTTTTGAATCAAATGAGAG
CTGAAGCTGAGAGATTGAAGGACCGTGCTAAATACAGGAGAGCCGAAGGCATTAGGCAACTAATTTGAGATCTGTCAGTT
CAATGAAATCATTAGGTGTTTGAATGGACCTTCTGGTTTAGGGAAGGTTAAATTGGGACAGTCGATTGTTTACGTTGTGT
AACATCACCTTTCCTTTTAATAACACTTATAAGCGTTGAGTGAAGACACCAGTTGGTTAAGTTTAGCAAGCGGAAATTTT
CCATCATTCATCCATTATACATTTCTTCAGCTGCACAACTGTACAGGACCTTCGTTGTCTTATTTTAGACCATGTTAGCA
CCCGCACTCTCTGTTTTCACAACCATGCACTTGTAATCCGGGCAGAATGTGGTTTGGCGTTGTCCTGCTGGAAAATGCAG
GGACATCCCTGGAAAAGACAACATTTGGATGGCAGCATATGTTTCTCCAAAATGTGTACATATATTTCTGCATTAATGCT
ACCCTCACAGATGTGCAGGTTACCCATGCCATGGGCACTGACTCCCACATACCATGACTTGGACTGGCTTTTGGACCTGA
TGCTGATAACAGCTTAGACGGCCCGGAGAACATGACGGCTATTTTGTCCAAAAACGATTTGAAATGTCAACTCGTTGGAC
CACAAAACACGATTTCACTGTGTTACTCTCCATCTCAGATGAGACCGAGCCCAGAGAAGTGGGCGGCGCTTCTGGACAGT
GTTGATGTACAGCTGCTGCTCTGCATAGTAAAGAATGCATCATTATCTAAGACAGAATCTTAACCTTGATTAAGAGCCAA
GATCTTGACAGAGTATGTTTTTTTAAGTAAAGCAGTCAGAAACACAAACATGTTTTCTGTTTACTCAAACCAAAGTCCAA
AAGATTTCCCATGTGTTCGGTGCTGGACAGCATTTAATGCCATAACTTGGAATTAACCTTTAAATGAAAAAAAAAAAAAA
AAAAAATCAAATATGTTATTTGCAGCATTTTAAAAGGCTGTAAGCTTTTTCTACATGCCCAGTATTCATGTGCAGTTTCT
GTAAAATATACCAGACACGTGTTCACATTTGTTTATTATTCTTCATCACTAAGAAATGAGTGTCCACTTCCACTGAGGGA
GGTTAGACAATAAACAGTCTAAAGTTCCTGTCTTTGTTAAGAAGGTTGCTCAGTTCTAAAAACAGATAGAGACTTATGCA
GTGTACTCAAACATATTTGTACTGGGAGAAAAAATTGCCTCACCTAATGTCTACCGTATAAGACACAGGTGAGAATCATC
TCCTGCTGGTGCGACCCACGTCCTCTCCATCCACAGCTGACACTTGACCATGGCCCTGCCACCACATACCCCACCACCCA
ACTCAGGCCGGGGAGCTGTCTGGCCTTACGCTAACGACCACGCCCCCATGCCCCCGCCCCACCTGGTGGTAACTGGTGCA
ACCCAACTGGAGTGGAAAAGTGACTTTTTTCACAAGATATTGGAGTCAAGGGAAGCTGCCAATACCCCTCCCTTGGTTAA
ATCCAGTGTCAAAACCGAGCCACACTTAACCGATGGGCATCGGATACGCATCAAATTTAGACACTGCGTTGATTTTTCTA
AAATCCACACAAAAACAGACTGACCCATCAGTCTTGGGCACCAAACCCACCAGGCTGTTCCAGTCACTGTGGGACTCTTC
AATTATTCCCATATCTCGCATAACCTTGAGTTAATCCTGAGCCACTTTTTTTTGTGTTCAGGCAACCGGTATGGAGGAGT
CTCAGTGTGTGTTCTATGAGGTTCGTGCGAGCAGACAGAGGTGAAAACTCATCGGACATCCTGGTAACCTATGCTCTCTG
GGACAGTTAGAGGTGGTCACAGCTCCTTTTTATTTCCTGGTGTTCGCATCTCTGTCATAGCAACTACAAGCCCTTTCAGT
AGCGCAGCAAAGGGAAAAGATCCCTCTCGCCTATGCGTGTGTGTGGGTCTATGATTTCTTCCAACGACTCTCTACCCCTG
TGAATCACGTGTCTGGGAGTTAGACACACAAGCTACGCTCGCTAATCCCGAGTGCTGCCCACACTGTTCTCTGTTCACTT
TAAGGGTATTAGAGCACAGAGTGAGAGTTACAGCTGTGACTAAAGGGGAGTTTTTATGTGCCTCCCGCATAGAAAGACGA
GGCTGTTCAATGGTGCAATGTCTTAACCACCAAACTAACACTGACCTTTATATAGTGCCACCATTTTGTTCTTATGAGAT
GGTGGATCCTAAAAGGAAAGAGCTAGGACAGAAGGTAAGTCCAAAACTGTGGTGCAATATAATGTAGTAAATAATCTTAA
ATGATATTAAAACCAGTGAACTCATCATTTGTCATTTCATATTTAACACTATGCTTTCAATACATTATTTTAAAGATGTG
TGTACTAATGTGGCTACACAATACCCTTATTCACAGAACTATCAAAAATGTAATGAAAAATCGTCATGGAGAATCGCACC
TTATGAGGTGAGAAATGCAGTGAATGCGTGCTCAAAGTGCAGACTTTATGCTTTAATTTGAGAGTACTGGACATCCAAAT
CAGGTGACTGATTTCAAGGGACCAAAATTAATTGGACAAAATATCAATCATAAATTTGATTGCTAACACATTTTTAAAGT
GCACCTATTATGCTTGTTCAGATATTACCGTTCATGTAATGTGTTATAAAGCTGTTTGTGAATGTAAAAACTCAAATTAA
AAAAATTTTAAAAATCAAAGCGCACGACAAACGGAGTTATCGACTCCCGAAAGAAGGAATCGATTCTGAACAGGTGAAAT
GAGTCATTAATAATTCCAGACTTTACTTCCTGTACTAACCTATGTAGGTTTGAAACAAAAAGCCCCGCCTCTGGTTTTCA
TCGGCTGCTCGCTGACAGCGGTAGACCAATCACAACAGACTGGGACGTCTGACCAATCAGAGCTGAGTATGTTCTCTGAA
AGGAGGAGTTTAGAATGAATCATTTAGAACGGATCATTGAACGAGTCGTTTGTGACACTGGGGAAAAAGCTAATGCTGCA
GTTTAAATTATGAGCACGTTAAAGTGTTTTTGATCTCGGATGCGTGTAAATCTATTCTATGAGATCTTTAAAACAAAATT
AGTCACATTATTATCAAAACCATAATAGGTGCACTTTAATACTTGGTTACAAATCCTTTGCAGATGTGTACTTCCTAAAG
TTAATGCAAAAAAAGTACAACTTTCTGAAACAGTGCTTTACCATAATTAAACAGATTAGTAAATAAAGCTCATTAAAAAT
GAGTGTTTTTTCTGTCACATTTCCAGGCTTTCTGACTAAACTGATTAGGCTTCGGTCTGTTTTGCTATGGCACGTGATCA
AAGCGTGACATTCACACTTATCTAGCAAGGTTTTAGACACATTTAGGCATAATAGACCCATATTTCCACCACAAAACTGG
ACCCTTACCCAACGTGATATTTGTCAAATGTCATCAGACCTAATAGCAAGCGTAGATAATAAAATAATTCATTTTGGAAA
TCCACTCCATGTATCCAACTTGCAGACAGCAGGGAAAAGCATAAAAAATACCAGCAAGGTCATATTTCATTAGAAACGTA
TTGTATTCGTACACACTATACACATCTTGTATGTTCTATACTATACAAGTTTCTACAACTCAGCTTCCCTTTAAAATTAC
TCTCAAAGGAGTCCTTTTATTTATTTTTTTGTTTTATTTCTGAACATTTTAAATATGAAAAATCTGTTCTAAATGTTCGA
TTCAAACATGACAAAGTAATAGCACTATGAGAAAGTTAACAACTGCCAAATCAGTCTGTTTATTTAACCCAAGGTTAAGG
CCTTACATATCTTTTACGTCAAGTTTTGTTTTTTGCTCTTGTCAAGAGGTAATTTGCCCTCAAACTGTTATGTTTCGTGA
CGCAACGGAGATAAGGACGGATGCAATCGCAGGTTAACAGTTAACTCGGAGTTCTCCTCTTTTTACTGCAATCTTTACAA
ATCAGAAACTCACTCAGACCCCACTGCCATTCAGTCCTTCCTCTCTCAGCTAGATATACCCAAAGATAAACTCAGACATT
AGCCAGTAGCCTAGATCAGCCTCTCAGCTTGGAGGAGATTAGCATATTGTATCTTAACCATGAATAATAATAAAACTCCT
GATCCGGATGTCTTCCCTATAGAATTTAAAACGTTCTCCACTCATCTATCCCGCTTATTATTAGAACTATACAATCATTC
CTTAGAACAGGGCTTCTTACCAGCATCCTTAAACCAAGAACTAATTAATGTCTTTAACTCCTTAACATTAAAGAAAGACA
AGGACCCTAAATTTTGTGGCAGGTACAGACCTAATTAATAACCATGTCAAATTATTAGCTAAAGTATTGGCTAAACGCTT
AGAGGTTCGTCTTTCAGCCCTTATATCAGATGATCGAACTGGCTTTACACTGGGTCATCAGTTGTCATCCAATATACGCA
GACTTTTAAATATGATCTTCACTCCATCTAGCTCTCCAATGCCAGAAATGGTTCTCTTACTAGACAGAAGGCTTTTGATC
GGGTGGAACGGGATTATTTATTTACAGTTTTACAAAAATTTGGTTTCAGCCCCAAACGAATTTCACGGATACGTCTACTA
TAATTCCTCCTCAGCTTGAAAACAAATTCGGAACCATCTCCCCATTTCTCTTGTCTCGTTTCACCAGTCAGGGCTGCCCA
CTCTCACCCCTTCTCTTTGCTTTGGCTATACCCAAAGCAATAGCCTTGAAATCGACTTCAGTATGTTCAGGTATTCATAG
CATCGGAAGGGAACACCGGGTTCGACACCACAGACACCAGTCAAGCCATTTAGCAATATGTATGTTTTTTATATGAAGTC
TGTTTGTTGAACTAGTCCACTGTTCACTAAAGGAGACCTGAGTGTAAAACTGCATGTGGTAATTGCAGTCTCAAGGCCAT
CGCTGCAACCGTAGTCCCAGCAACCACAGCGAGAACGTCCATGTGGAAATGAGGTCCAAAACCATTTCCATGGTACTTCA
AGTGGTACAAAGCAAAGAGTAAGGGAGATAAAGCACAACCCTGTCTGGTACCTCGATATAGGTGAAACGGTGAAGAGAGC
ATCTTATTCGTAAGAATTCTCACACAGGGCTTACGGTAAAGAATTTTTGTCACTTTTCAAAACTATCACCAATATCACAT
TTTCTCAAACCTGCGTACAAATAAGGCCACTCTAATGGGTCAAAAACCTTCTCTGCATCAAGAGAAACAATAACCAAATC
ATCTGTAGTGTGGGAGTAGATTATTTTAAAAAGACGTCTAAGATTTGGAAAGGAGTGCCTATTTGTATAAATCCCGTCTG
ATCAGGGTGAGTAAGTTTATCAGTTACAGATCTAAGCCTGATGGGGAAAACTTTAGCCAAAATGATTTTGTCAGAGGTGA
AATTGGCCTATATCTACTTACTTACTTCCTGATCTTCACCCTTTTAAGTGATACTGTACTTCAAAAGTAGCCTCATTTAA
GGTATGATGCAATATGCCAGCAGTATTTGAATGAGTATACATTTTAAATAAATAAGGTGAGAATAGATCACTGAATTCTT
TGTAAAATTCACTAGGGTACTCATCAGAGCCAATTGTATCTTGTATTTCTGAGACTGAAAGTTCAGCGTTGAGGAAGTCA
CGATCTTTCTAAACTAGAGTAGGAATATCACAACTATACAAGAAGTTTTTTTGCAGCCAGGTCGTCGATTAAGGCCTTGG
AGCTATTATTATACTTTGAACACTTTAATTACAGAAGCTGGTCCTACATCTTATATCATAGGTTACACAGATATATCACG
ATTCATTATGTAGTACTGAATGAAAACAGAGGTTTAACATGAACCCCTTTATCATTTGTTTGATTGTGAATGTGTACCTT
TATTAAATTTTGTGATTTCTATACAGATATCTCTGTTTAGAAACGGTTATAGATGAAGGATGATCTTGTTCTAGGAAAAG
AAGATTGAGGAAAAGAAGCGTGTGCTGTGAAAGAATGCATCATTATCTAAGACAGAGATCAAATTATTTTATACCATTGA
TTTTATTTTTTGACCTTGATTAAGAGCCAAGATCTTGATAGAGTATGTTTTTTAAAGTGAAGCAGGCAGAAACACAAACA
TGTTTTTTGTTTACTCAAACCAAAGTCCAAAAGATTTCCCATGTGTTCTGTGCTCATGTGTTCATGTGTTCATGTGCTCA
TGTGCTCATGTGTTCACAGCATTTAATGCCATAACGTGGAATGAACCTTTTTTTTAAATATCAAATATGTTATTTTCAAG
CTTTTAAAATGCTGTAAGCTTTTTCTACATGCCCAGTATTCATGTGCATTTTCTGTAAAATATAGCAGACACGTGTTCAC
ATTTGTTTATTATTCTTCATCACTAAGAAATGAGTGTCCACATAAGCACTGTACCTTGTCTACTTTGGCATATCTATCTA
TTTATCTATCTATCTATCTATCTATCTATATATATATATATATATATATATATATATATATATATATATATATATATATA
TATATATATATATATATATATATATAATATATATGGATAGATAGATAGATAGATAGATTTTAATCAATTTTATAGTTTGA
ATTTGTGAGCTAGCAGGGCCAATGTATTTTGGAGAAGCAAATTATCCAAAACTGTTTTGGCAAGCCAGCCTGGAGGGTTC
AACAGGTACCCCTGACCCCGATTGACGGGACACAGCTCCGCCATCCAGACCAGCCAACCATAGGAAAAGGTAAGCAGAAC
ACCTGTTAAAGCAATGTTTCTGCAGTAGTTTAGTGTGGTCTGTGAGGGTGGGGAGGCCCCCACTTTGGGGGCAGATCAAT
TCTGTGACCCTCCTTAAAATTAATTAAAATTTAAAACTAGTTTTAAATGTTATCCGAGCACTGTGTTGTTAAGTGTTAAG
TTGTGTTTTAGGTATTGTTTTAAATGGTGCTCCCAGTCGTGTTTAACACCTATAAGAGACGAAGGGTATCTGACACACCG
TTCTCAATCGGCCTCATATACTAGCTCCTAGTTCAGACAGTATTTGATCTCATATGTGTACCACCTCAGAACACTAGGGT
GAGGAGCATTCTATTATAAAGGTATATAGATAGTACTTATGTCGAGGATGAATTAAAGAGAAAAGGTGTTTCAAATTTCT
GAGTGAAGAGTAGAACAGGTGAACGTAGTTAACAATATCGTAAGTAATAGATAATAAGGCTAGCAAAGGTAATGAGGTAC
GGCTGAAGGTGGGTGGGGGTGGGTACGTGTGTGTGTGTGTGTGTGTGTGTGTGTGTGTGTGTGTGTGTGTGTGTGTGTGT
GTGTGTTACAGTGCAGCAGGGCAGTTACAAAGTTAGACACGATCTGCGACACACACACAGCTCAGTCTTCCTGCACAACA
TGGACGGTGCCCTAAAGGCTTTGCTGCTGGCAGCCCTGATTCTTCTGGTTTCTGCCCAGACATCTGATAACTACAGAAAC
TTGAATGGTTTAGTGAGAAAACACGTTGACAAAGCGCTGAAAAAGGCAAACCAAGACTTTGGAGCGGGTTATCATATTGC
TTTTCATTCACTCATCACAACTCCAATGGTAAGTTCTGTCACTATTTTGAGGAGTTGCTTTACTTATGCACATAACATTT
CAAATACCATATAAAAAATTACTTATACACCTGCCGCAGGGGCAGACATATTTGGCTTGTATTTACTGGTTTAGACTTTG
GTTATGAGGTAGCTACTGCCATAATGTCGGATAAGAAAGGAATAACATGACAGACCATGCTGACGCAGTGCAGATGGCGA
TTACCACCCTGAAGTGTATTATTTGTGTATAGCAGTACTGAACAAAGTGTGTCGTTCTGTTTAAACTGCAGTGATTTGCT
AATGATTACAAATTTTAATTCATTACAGAACAACAGATGGCACTTTTTGTGACTGTTTATAGTTATGTAATGTTATGGAA
CCCCTACAAGACAAGTTATTTCCTGTTAGGACTTACATTATAGCAGCTCTAAACAGGTGATTGCTCACCAGCCTCTTTTT
TCAAGCTCAATATGTATGCTATCAGCAGTTAAAATGCAAATGTTTGGCGACAATCACAAATAACTGTCAGTAAGATCTGT
TCAAATAAATATAATGTCATAAATAATGTTTACAACACATAATTGGCCATTTCCTGTTTACCACCATGCCTTCAAATCAT
TATTTTAAAGATATGTGTTTGCTAACGTGGCTACGCAATACCATTTTTCACAGACTAGAGAGAGCATCCTGAACGTAAAT
GTCCTTCTGAAAGTCACAACATGCAAGAAGACTTCAAATGATGCATATGAGCACCGAGATGAATGTAATGAACAAAAAGA
AAAAACGGTGTGTATGATATCTTTATTGGCCTTATTCTTGATCTTATAAAGCCAAGAAGGTCTATAACCTTTCGGTTTAA
CGTCGTTAACCTTTTGACATCGACAAACAAATTCTGTTTCATACGAACATACGTCTTAACCATAGAAACACTAATCGTGG
ATATTTTATAGCATCGATAAAAGCTTTCCTAAACGAAAGGCCATAACGTTTTTATTTTACACAGCCCGTGATTGACTGTC
TTGTGTGTAAGGCGAATGATGGTAATGAACTGGTTGACTGTGCCAAGAAGATTGATGTCATTAATGTAAGTATACTGCAG
CAAATATAGTAATACACACCACAGGGAAACTAAAAACATCTTCTGTACGTGGTGTTGGAGATTATATTACAAACTCAATT
AAAAAAAAGTAATTGCTTCTTTTTCAGCAAAAGAACACTAAAATTCGAGGCAAATGTATTGATCATTTCACTGGAGGATC
AGACATTTTGACGTCGAAATTGTCTGAGGATGATGAGCAGAGTTGATGTCTCAGATGTGTGTGAAGCTGCACAAATCACA
ACAGCACAAATTAAAGGGATAAAGGATATTTAAAAAATCTAACCATTTTTAATCTGGGCACTGAAATAGTTAATATAGTA
GCAAATAATTATTAATTTTTTTAAATAACCACATTTTGTTGTATTAGAAGTGAAAAGTGATCTGATTAAATAGAGAATTT
GGGTTCAGGTCTTCACTGTTATAAAAGGAAATGTAGTGATGGGCAAAGATTTACTTTATGAAACCGTGATTACACACATT
AATAAATAAAGCACATTTAAGAGGAGTGTGTTGTACTTGATTCTGTACTTAATCATTTCATTATCTCAGTCTATATTTGT
TTTGTTGCCTGGTCAAACCATTTCACCTGTCACCAACCTTGAGACGGTACGGAAGCAGGAGCGGGAGGCGGGTGAACAGA
GTAGGATCGGGAAGCTCCGGAAGCATAGTCGTAGAGTCAGCAAGGGTCAAGCGATCGGGCGAACAATACAAATGGGGATA
TCCAGAAAGCGTAGTCGAGACAGGAAGCGAGGGTCGAGGATTATAAGAAACAACGAACTAGATAGGCTTGGTAACGCAGC
AAACTAAGCTGTGAGCTGTGACATCATCTGGTGAAATGAACTGAAATATTTCTCTTCTCAAGTGACATTCTAGCATTTTT
AAAGTCTGCGTCCATAAATTCATTCATTTAAATTCAGTCCATAGCTCATTGTTCATAGACAGTGTTGTTTCAGTAAATTG
GTGTGTATGACTAATACAATTTGAAGAATTTCATTGTGTAGTGACCGCACATACAATGAAGAACTTGAACTTGATTTCAA
AAGGCAGAAATGAAACACACTCCACTCAGTTGCAGGCCTCGGCCCCTGCTCTGAGCAGCACATTGCTATATATTTTGCAC
CCAAGCTGACAATGAGACAGTTCTGGGAGCATAAATACATCATTTCATCCTTTGACCAACAGTCGGGCCATTCATCTTTT
CTGACATTATTGTTAATGCTATACTTGGCTGTGGTAGTGGTAGCTACAGGTGTTTTGGCTGATGTGACATCAACAGGCTC
CTTGCTGCTAGGAGTGGCACTAACATTAGCTAGACATTTTCTGACTCATGTGTTCTCTTTGTGCCGTTTTGGAGCATAAA
GTCCGACATTATCTGCATAAACGTTTCTTAGCATTAATGTTACATTACATAAGGTTAGACTAGCGTTAACCTTATTTATC
TTGAGACTTGTTGAGAGAACCTGAACAGGTCAGCGTCACATAGTGCCCCCTGGGTAATGTAATTTATGCAGGGCAATTAT
GAATCAGCCAGAACCTGAAATGGAGAGAAAGGGAAAGAGTACTGGCAGCTGGTAAGAAGAGCCGGTACGCTAAAAAGTCA
AATGTGGAAGTGTGGGTACTGCCTACTGGTGAGTATTGGCCCAGCAAACAATTCGACGTAGAATAGTCGGCGAAAAGTCG
CAAAGATTAGCGTTGATATGACGTATAATCAAGCCGATTTAAAGCCGTAAAACAGGGACACTTTGATACGCATTTTATCG
TCGAAACCAAGCCTCTAAATGTCACGGCTCTAAGCAGGCATTATACGGCGAAACCAAGCCTCTATATGTAACGTCACTAA
GCGGATATTATACGTCGAAACCAAGCCTCTAAATGTAACGTCACTAAGCAGATATTAAACGTCGAAACCAAGCGGATATT
ATACAGCGGAACGAAGCCTCTAAATGTAATGGCTCTAAGTGGCTAAGAATGAATTAAAATTTGCAAAAATTGTAGTTAAA
ATATGGAAGAAGAAAAATTAGACAGTCGACAATGATGTTGCAGGGGGACAAACACTACATGAGGAGAACCGCAACATATA
CATGAAGTTCCAGTTTTTGATTCCAGCATTGCAAGATATTAATCAGATTTTGTAATCATTCATATACAAATATATGCTCA
ATGATACACATGCATATAGTATTTTGTAATTGGCTGTATATACCTCATAATGTGGTGTAAATACACTACACAAATATTTA
TACACAAAGTTACACACATTACAATACTATTTTTTCTAATCAGATGTGTGTAATCCTTTTTGTACCTATAATTTCTTGAA
GTACACAAGTACTTTTGAGAGACAACAGTGATATAGTTTAACAAACTCCGTGAATATTTTTAATAAACATGCATGAATTA
TAGTAAATGCAGACAAAGTGAAGCTGAAAATGACATTCAATACTGTAACAGCCAGATGTACCCATGTATTGCTAATCAAA
GAAAACTATTAATCAGACATCAAACCCAATGGAATTCTCAGTATATACAAGATCATTAGAGTAGTTTGGAGTCTGTCAAG
CGAGGGAGAGGAATGAAATTCCAAAATTGAATCTGAACTGGACTCAGGCCCCCAGAGGAAAAGAAAATTAGAAAAGAGCT
GTCAAAAACATCTCATGTGTTCTCCTAGACAACAATGAGATCTGTGTGAAACCAAAATGAGATTATGGCTTATTTCTCCT
GTTTCTCAGTTTTTTCTCGTGGGGAAAAAGCATCACAAAATCTCAAAGTAGCCTCCTTTTAAGTTTCAAAATAGATCTCA
TCAAGCTCTCAAATAATTCTCAGATTGTCTCAAGTTTGGTGCGTCTTTTTGATCTCAGGCAGAGAAACCAGAGAGCTCTC
TCTATAATCTCAATATATTCTCATCCCAGTCTAATTCGTGCATCTCATGGTGAGCTCAGACAGCACAAATAAAGATCTCC
AACACTTTCTCATACAAACTTAATGGTTTCTTTAAAAAAAAAAATCATAAAGAAACTCAAATACATGTTCCTCATTGTAA
TGGATTTTATATGCTTGTCCATGACAAAAACAAACTTCCAATACATTTTAAATATGTTTTGATATTTACATGGTGAAAAT
TGGGTTTACATAATCTAGACAAAAGCAAATACAACAATATTTTTCACTGGATATTTCAACATCAATAATCTAACAATATT
ATTAAATAGGACATAGACATTGGGGAAACAGCTTATTACTAACGAGGATGATAATCAGTTAGAGTCTATCATTAATATCA
CTCAGCTCCAAGTGTATTTCATTTTCAGAAAATGATCACTTTATGACTCCCACATACCATGACAGACACTGGCTTTTGGA
CCTGATGCTGATAACAGCTTAGACGGCCCGGAGAACACGACGGCTATTTTGTCCAAAAACGATTTGAAATGTCGACTCGT
TGGACCACAAAACACGATTTCACTGTGTTACTTTCTATCTCAGATGAGACCGAGCCCAGAGAAGTGGGCGGCGCTTCTGG
ACAGTGTTGATGTACAGCTGCTGCTCTGCATAGTAAAGAATGCATCATTATCTAAGACAGAATCTTAACCTTGATTAAGA
GCCAAGATCTTGACAGAGTATGTTTTTTTAAGTAAAGCAGTCAGAAACACAAACATGTTTTCTGTTTACTCAAACCAAAG
TCCAAAAGATTTCCCATGTGTTCGGTGCTGGACAGCATTTAATGCCATAACTTGGAATTAACCTTTAAATGAAAAAAAAA
AAAAAAATCAAATATGTTATTTGCAGCATTTTAAAAGGCTGTAAGCTTTTTCTACATGCCCATTCATGTGCAGTTTCTGT
AAAATATAGCAGACACGTGTTCACATTTGTTTATTATTCTTCATCACTAAGAAATGAGTGTCCACTTCCACTGAGCGAGG
TTAGACAATAAACAGTCTAAAGTTCCTGTCTTTGTTAAGAAGGTTGCTCAGTTCTAAAAACAGATAGAGACTTATGCAGT
GTACTCAAACATATTTGTACTGGGAGAAAAAATTGCCTCACCTAATGTCTACCGTATAAGACACAGGTGAGAATCATCAC
CTGCTGGTTTGACCCACGTCCTCTCCATCCACAGCTGACACTTGACCATGGCCCTGCCACCACATACCCCACCACCCAAC
TCAGGCCGGGGAGCTGTCTGGCCTTACGCTAACGACCACGCCCCCTGCCCCCGCCCCACCGGTGGTAACTGGTGCAACCC
AACTGGAGTGGAAAAGTGACTTTTTTCACAAGATATTGGAGTCAAGGGAAGCTGCCAATACCCCTCCCTTGGTTAAATCC
AGTGTAAAAACCGAGCCACACCTAACCGATGGGCATCGGATACGCATCAAATTTAGACACTGCGTTGATTTTTCTAAAAT
CCACACAAAAACAGACTGACCCATCAGTCTTGGGCACCAAACCCACCAGGCTGTTCCAGTCACTGTGGGACTCTTCAATT
ATTCCCATATCTCGCATAACCTTGAGTTAATCCTGAGCCACTTTTTTTGTGTTCAGGCAACCGGTATGGAGGAGTCTCAG
TGTGTGTTCTATGAGGTTCGTGCGAGCAGACAGAGGTGAAAACTCATCGGACATCCTGGTAACCTATGCTCTCTGGGACA
GTTAGAGGTGGTCACAGCTCCTTTTTAATTTCCTGGTGTTCGCATCTCTGTCATAGCAACTACAAGCCCTTTCAGTAGCG
CAGCAAAGGGAAAAGATCCCTCTCGCCCATGCGTGTGTGTGGGTCTATGATTTCTTCCAACGACTCTCTACCCCTGTGAA
TCACGTGTCTGGGAGTTAGACACACAAGCTACGCTCGCTAATCCCGAGTGCTGCCCACACTGTTCTCTGTTCACTTTAAG
GGTATTAGAGCACAGAGTGAGAGTTACAGCTGTGACTAAAGGGGAGTTTTTATGTGCCTCCCGCATAGAAAGACGAGGCT
GTTCAATGGTGCAATGTCTTAACCACCAAACTAACACTGACCTTTATATAGTGCCACCATTTTGTTCTTATGAGATGGTG
GATCCTGAAAGGAAAGAGCTAGGACAGAAGGTAAGTCCAAAACTGTGGTGCAATATAATGTAGTAAATAATCTTAAATGA
TATTAAAACCAGTGAACTCATCATTTGTCATTTCATATTTAACACTATGCTTTCAATGCATTATTTTAAAGATGTGTGTA
CTAATGTGGCTACACAATACCCTTATTCACAGAACTATCAAAAATGTAATGAAAAATCGTCATGGAGAATCGCACCTTAT
GAGGTGAGAAATGCAGTGAATGCGTGCTCAAAGTGCAGACTTTATGCTTTAATTTGAGAGTATTGAACATCCACATCAGG
CGACTGATTTCAAGGGACCAAAATTAATTGGACAAAATATCAATCATAAATTTGATTGCTAACACATTTTTAAAGTGCAC
CTATTATGCTTGTTCAGATATTACCGTTCATGTAATGTGTTATAAAGCTGTTTGTGAATGTAAAAACTGAAATTAAAAAA
ATTTTAAAAATCAAAGCGCACGACAAACGGAGTTATCGACTCCCGAAAGAAGGAATCGATTCTGAACAGGTGAAATGAGT
CATTAATAATTCCAGACTTTACTTCCTGTACTAACCTATGTAGGTTTGAAACAAAAAGCCCCGCCTCTGGTTTTCATCGG
CTGCTCGCTGACAGCGGTAGACCAATCACAACAGACTGGGACGTCTGACCAATCAGAGCTGAGTATGTTCTCTGAAAGGA
GGAGTTTAGAATGAATAATTTAGAACGGATCATTGAACGAGTCGTTTGTGACACTGGGGAAAAAGCTAATGCTGCAGTTT
AAATTATGAGCACGTTAAAGTGTTTTTGATCTCGGATGCGTGTAAATCTATTCTATGAGATCTTTAAAACAAAATTAGTC
ACATTATTATCAAAACCATAATAGGTGCACTTTAATACTTGGTTACAAATCCTTTGCAGATGTGTACTTCCTAAAGTTAA
TGCAAAAAAAGTACAACTTTCTGAAACAGTGCTTTACCATAATTAAACAGATTAGTAAATAAAGCTCATTAAAAATGAGT
GTTTTTTCTGTCACATTTCCAGGCTTTCTGACTAAACTGATTAGGCTTCGGTCTGTTTTGCTATGGCACGTGATCAAAGC
GTGACATTCACACTTATCTAGCAAGGTTTTAGACACATTTAGGCATAATAGACCCATATTTCCACCACAAAACTGGACCC
TTACCCAACGTGATATTTGTCAAATGTCATCAGACCTAATAGCAAGCGTAGATAATAAAATAATTCATTTTGGAAATCCA
CTCCATGTATCCAACTTGCAGACAGCAGGGAAAAGCATAAAAAATACCAGCAAGGTCATATTTCATTAGAAACGTATTGT
ATTCGTACACACTATACACATCTTGTATGTTCTATACTATACAAGTTTCTACAACTCAGCTTCCCTTTAAAATTACTCTC
AAAGGAGTCCTTTTATTTATTTTTTTGTTTTATTTCTGAACATTTTAAATATGAAAAATCAGTTCTAAATGTTCGATTCA
AACATGACAAAGTAATAGCACTATGAGAAAGTTAACAACTGCCAAATCAGTCTGTTTATTTAACCCAAGGTTAAGGCCTT
ACATATCTTTTACGTCAAGTTTTGTTTTTTGCTCTTGTCAAGAGGTAATTTGCCCTCAAACTGTTATGTTTCGTGACGCA
ACGGAGATAAGGACGGATGCAATCACAGGTTAACAGTTTTATTGAGAGACACAGGCAGGTAAATCCAAAACGTGATCCAA
AACGTAATCCACAAACATGCAAGAGGTCGGGCGATCGGCAAACAGGCATAAACGGGGCAAGGCAGGAAACTATGTCGTGG
TCACGGAAAACAGGGTCGAGATACAAAACATGAAACATAAGCTATGACTATGAACTGGGAGCGGAGAAACCAGCGTGAAC
TAAACACATGAATATAAACATGAAACATGACATGGGCTATGACTATGACTAACTATGGAAAGGACTCTAAACTAATCTAC
TCTAATATATCTTATCTAATATTCCGAGCCATGTGCTGGGAGGTGCGCGGTATATATACACAAACATAATCAGCGTCCTA
ATGGCTGACGACTGATGGTAATTCAGACCCACGTGAAACAATAGCCAATGACAGAACAGGGAGGAGACATAACAAATGCA
TGTGTCGAAATGTCACGATTGTCAACCAGGGAAAAGCAGGTGCTCGCGCACCTTGCTTGTCCATGCGCGCTCACATGCTC
TCCCAGCGTGCCGCTTAAAGGGGAAACCGTGACACAAACCAACTTTTAGGAAAAGGCAGCTAGCTGCACTCAAAAAGTTA
AAGTGCAACTGCTGTCCTCCAAGTACGTGATAGCTGAGCTGACAAAAAGCGCTCTTGAACTCTGGGTATCGATTTCAAAA
TGTTGCTTAAAAGTACTGTCGAATAAAATAAGGGATTATTTAAAGCCAATAATCCACACTCTGTCCTCTCCGCTCCGTCC
TCTACATCCCCTCAATTCATAAGTCTCCGACAGTTGTGTTTTTGTGGTGCACACAGTATACACTTTTTTTTCCCTTCTTC
TATTTTTCTATTTCTACAACAACATAAATGACTAGTCCTGAAGCAAATACACAGGGGCCAGCTGCAAACATGGTTAAAAC
TGAACTGAATGTGACTCATTGACCACCAACAAGGCTGAGTTCCTACTACAACGTACAAAAGCAACCCATTATGAGCACGG
TGATAGAGCCAGCCATTTTTTTTAGCATCTCAGCTCAGGCACCACTTGGCTTCTCAATTAACCTCACAGGTGTGTGACTC
CCCAAATAACCTCATAACAGATCCAGTTAAAATAAACTCAGAGTTCTCCTCTTTTTACTGCAATCTTTACAAATCAGAAA
CTCACTCAGACCCCACTGCCATTCAGTCCTTCCTCTCTCAGCTAGATATACCCAAAGATAAACTCAGACATTAGCCAGTA
GCCTAGATCAGCCTCTCAGCTTGGAGGAGATTAGCATATTGTATCTCAACCATGAATAATAATAAAACTCCTGATCCGGA
TGTCTTCCCTATAGAATTTAAAACGTTCTCCACTCATCTATCCCGCTTATTATTAGAACTATACAATCATTCCTTAGAAC
AGGGCTTCTTACCAGCATCCTTAAACCAAGAACTAATTAATGTCTTTAACTCCTTAACATTAAAGAAAGACAAGGACCCT
AAATTTTGTGGCAGGTACAGACCTAATTAATAACCATGTCAAATTATTAGCTAAAGTATTGGCTAAACGCTTAGAGGTTC
GTCTTTCAGCCCTTATATCAGATGATCGAACTGGCTTTACACTGGGTCATCAGTTGTCATCCAATATACGCAGACTTTTA
AATATGATCTTCACTCCATCTAGCTCTCCAATGCCAGAAATGGTTCTCTCACTAGACAGAAGGCTTTTGATCGGGTGGAC
CGGGATTATTTATTTACAGTTTTACAAAAATTTGGTTTCAGCCCGTCTAAGATTTGGAACGGAGTGCCTATTTGTATAAA
TCCCGTCTGATCAGGGTGAGTAAGTTTATCAGTTACAGATCTAAGCCTGATGGGGAAAACTTTAGCCAAAATGATTTTGT
CAGAGGTGAAATTGGCCTATATCTACTTACTTACTTCCTGATCTTCACCCTTTTAAGTGATACTGTACTTCAAAAGTAGC
CTCATTTAAGGTATGATGCAATATGCCAGCAGTATTTGAATGAGTATACATTTTAAATAAATAAGGTGAGAATAGATCAC
TGAATTCTTTGTAAAATTCACTAGGGTACTCATCAGAGCCAATTGTATCTTGTATTTCTGAGACTGAAAGTTCAGCGTTG
AGGAAGTCACGATCTTTCTAAACTAGAGTAGGAATATCACAACTATACAAGAAGTTTTTTTTACAGCCAGGTTGTCGATT
AAAGCCTTGGAGCTATTATTATACTTTGAACACTTTAATTACAGAAGCTGGTCCTACATCTTATATCATAGGTTACACAG
ATATATCACGATTCATTATGTAGTACTGAATGAAAACAGAGGTTTAACACGAACCCCTTTATCATTTGTTTTATTGTGAA
TGTGTACCTTTATTAAATTTTGTGATTTCTATACAGATATCTCTGTTTAGAAACGGTTATAGATGAAGGATGATCTTGTT
CTAGGAAAAGAAGATTGAGGAAAAGAAGCGTGTCCTGTGAAAGAATGCATCATTATCTAGGACAGAGATCAAATTATTTT
ATACCATTGATTTTATTTTTTGACCTTGATTAAGAGCCAAGATCTTGACAGAGTATGTTTTTTAAAGTGAAGCAGGCAGA
AACACAAACATGTTTTTTGTTTACTCAAACCAAAGTCCAAAAGATTTCCCATGTGTTCTGTGCTCATGTGTTCATGTGTT
CATGTGCTCATGTGCTCATGTGTTCACAGCATTTAATGCCATAACGTGGAATGAACCTTTTTTAAAATATCAAATATGTT
ATTTTCAAGCTTTTAAAATGCTGTAAGCTTTTTCTACATGCCCAGTATTCATGTGCATTTTCTGTAAAATATAGCAGACA
CGTGTTCACATTTGTTTATTATTCTTCATCACTAAGAAATGAGTGTCCACATAAGCACTGTACCTTGTCTACTTTGGCAT
ATCTATCTATCTATCTATCTATCTATCTATCTATCTATCTATCTATATATATATATATATATATATATATATATACATAA
TATAATATATATGGATAGATAGATAGATAGATAGATAGATAGATAGATAGATAGATAGATAGATTTTAATCAATTTTATA
GTTTGAATTTGTGAGCTAGCAGGGCCAATGTATTTTGGAGAAGCAAATTATCCAAAACTGTTTTGGCAAGCCAGCCTGGA
GGGTTCAACAGGTACCCCTGACCCCGATTGAGGGGACACAGCTCCGCCATCCAGACCAGCCAACCATAGGAAAAGGTAAG
CAGAACACCTGTTAAAGCAATGTTTCTGCAGTAGTTTAGTGTGGTCTGTGAGGGTGGGGAGGCCCCCACTTTGGGGGCAG
ATCAATTCTGTGACCCTCCTTAAAATTAATTAAAATTTAAAACTAGTTTTAAATGTTATCCGAGCACTGTGTTGTTAAGT
GTTAAGTTGTGTTTTAGGTATTGTTTTAAATGGTGCTCCCAGTCGTGTTTAACACCTATAAGAGACGAAGGGTATCTGAC
ACACCGTTCTCAATCGGCCTCATATACTAGCTCCTAGTTCAGACAGTATTTGATCTCATATGTGTACCACCTCAGAACAC
TAGGGTGAGGAGCATTCCATTATAAAGGTATATAGATAGTACTTATGTCGAGGATGAATTAAAGAGAAAAAGTGTTTCAA
ATTTCTGAGTGAAGAGTAGAACAGGTGAACGTAGTTAACAATATCGTAAGTAATAGATAATAAGGCTAGCAAAGGTAATG
AGGTACGGCTGAAGGTGGGTGGGGGTGGGTACGTGTGTGTGTGTGTGTGTGTGTGTGTGTGTGTGTGTGTGTGTGTGTGT
TACAGTGCAGCAGGGCAGTTACAAAGTTAGACACGATCTGCGACACACACACAGCTCAGTCTTCCTGCACAACATGGACG
GTGCCCTAAAGGCTTTGCTGCTGGCAGCCCTGATTCTTCTGGTTTCTGCCCAGACATCTGATAACTACAGAAGCTTGAAT
GGTTTAGTGAGAAAACACGTTGACAAAGCGCTGAAAAAGGCAAACCAAGACTTTGGAGCGGGTTATCATATTGCTTTTCA
TTCACTCATCACAACTCCAGTGGTAAGTTCTGTCACTATTTTGAGGAGTTGCTTTACTTATGCACATAACATTTCAAATA
CCGTATAAACAATTACTTATACACCTGCCGCAGGGGCAGACATATTTGGCTTGTATTTACTGGTTTAGACTTTGGTTATG
AGGTAGCTACTGCCATAATGTCGGATAAGAAAGGAATAACATGACAGACCATGCTGACGCAGTGCAGATGGCGATTACCA
CCCTGAAGTGTATTATTTGTGTATAGCAGTACTGAACAAAGTGTGTCGTTCTGTTTAAACTGCAGTGATTTGCTAATGAT
TACAAATTTTAATTCATTACAGAACAACAGATGGCACTTTTTGTGACTGTTTATAGTTATGTAATGTTATGGAACCCCTA
CAAGACAAGTTATTTCCTGTTAGGACTTACATTGTAGCAGCTCTAAACAGGTGATTGCTCACCAGCCTCTTTTTTCAAGC
TCAATATGTATGCTATCAGCAGTTAAAATGCAAATGTTTGGCGACAATCACAAATAACTGTCAGTAAGATCTGTTCAAAT
AAATATAACGTCATAAATAATGTTTACAACACATAATTGGCCATTTCCTGTTTACCACCATGCCTTCAAATCATTATTTT
AAAGATATGTGTTTGCTAACGTGGCTACGCAATACCATTTTTCACAGACTAGAGAGAGCATCCTGAACGTAAATGTCCTT
CTGAAAGTCACAACATGCAAGAAGGCTTCAAATGATGCATATGATCACCGAGATGAATGTAATGAACAAAAAGAAAAAAC
GGTGTGTATGATATCTTTATTGGCCTTATTCTTGATCTTATAAAGCCAAGAAGGTCTATAACCTTTCGGTTTAACGTCGT
TAACCTTTTGACATCGACAAACAAATTCTGTTTCATACGAACATACGTCTTAACCATAGAAACACTAATCGTGGATATTT
TATAGCATCGATAAAAGCTTTCCTAAACGAAAGGCCATAACGTTTTTATTTTACACAGCCCGTGATTGACTGTCTTGTGT
GTAAGACGAATGATGGTAATGAACTGGTTGACTGTGCCAAGAAGATTGATGTCAGTAATGTAAGTATACTGCAGCAAATA
TAGTAATACACACCACAGGGAAACTAAAAACATCTTCTGTACGTGGTGTTGGAGATTATATTACAAACTCAATTAAAAAA
AAGTAATTGCTTCTTTTTCAGAAAAAGAACACTAAAATTCGAGGCAAATGTATTGATCATTTCACTGGAGGATCAGACAT
TTTGTCGGTGAAATTGTTGTCTAAGGATAATAAGAAGCAGAGTTGATGTCTCAGATGTGTGTGAAGCTGCACAAATCACA
ACAGCACAAATTAAAGGGATAAAGGATATTTAAAAAATCTAACCATTTTTAATCTGGGCACTGAAATAGTTAATATAGTA
GCAAATAATTATGATTTTTTTAAAATAACCACATTTTGTTGAATTAGAAGTGAAAAGTGATCTGATTAAATAGAGAATTT
GGGTTCAGGTCTTCACTGTTATAAAAGGAAATGTAGTGATGGACAAAGATTTATTTTATGAAACCGTGATTACACACATT
AATAAATAAAGCACATTTAAGAGGAGTGTGTTGTACTTGATTCTGTACTTAATCATTTCATTATCTCAGTCTATATTTGT
TTTGTTGCCTGGTCAAACCATTTCACCTGTCACCAACCTTGAGACGGTACGGAAGCAGGAGCGGGAGGCGGGTGAACAGA
GTAGGATCGGGAAGCTCCGGAAGCATAGTCGTAGAGTCAGCAAGGGTCAAGCGATCGGGCGAACAATACAAATGGGGATA
TCCAGAAAGCGTAGTCGAGACAGGAAGCGAGGGTCGAGGATTATAAGAAACAACGAACTAGATAGGCTTGGTAACGCAGC
AAACTAAGCTGTGAGCTGTGACATCATCTGGTGAAATGAACTGAAATATTTCTCTTCTCAAGTGACATTCTAGCATTTTT
AAAGTCTGCGTCCATAAATTCATTCATTTAAATTCAGTCCATAGCTCATTGTTCATAGACAGTGTTGTTTCAGTAAATTG
GTGTGTATGACTAATACAATTTGAAGAATTTCATTGTGTAGTGACCGCACATACAATGAAGAACTTGAACTTGATTTCAA
AAGGCAGAAATGAAACACACTCCACTCAGTTGCAGGCCTCGGCCCCTGCTCTGAGCAGCACATTGCTATATATTTTGCAC
CCAAGCTGACAATGAGACAGTTCTGGGAGCATAAATACATCATTTCATCCTTTGACCAACAGTCGGGCCATTCATCTTTT
CTGACATTATTGTTAATGCTATACTTGGCTGTGGTAGTGGTAGCTACAGGTGTTTTGGCTGATGTGACATCAACAGGCTC
CTTGCTGCTAGGAGTGGCACTAACATTAGCTAGACATTTTCTGACTCATGTGTTCTCTTTGTGCCGTTTTGGAGCATAAA
GTCCGACATTATCTGCATAAACGTTTCTTAGCATTAATGTTACATTACATAAGGTTAGACTAGCGTTAACCTTATTTATC
TTGAGACTTGTTGAGAGAACCTGAACAGGTCAGCGTCACATAGTGCCCCCTGGGTAATGTAATTTATGCAGGGCAATTAT
GAATCAGCCAGAACCTGAAATGGAGAGAAAGGGAAAGAGTACTGGCAGCTGGTAAGAAGAGCCGGTACGCTAAAAAGTCA
AATGTGGAAGTGTGGGTACTGCCTACTGGTGAGTATTGGCCCAGCAAACAATTCGACGTAGAATAGTCGGCGAAAAGTCG
CAAAGATTAGCGTTGATATGACATATAATCAAGCCGATTTAAAGCCGTAAAACAGGGACACTTTGATACGCATTTTATCG
TCGAAACCAAGCCTCTAAATGTCACGGCTCTAAGCAGGCATTATACGGCGAAACCAAGCCTCTATATGTAACGTCACTAA
GCGGATATTATACGTCGAAACCAAGCCTCTAAATGTAACGTCACTAAGCAGATATTAAACGTCGAAACCAAGCGGATATT
ATACAGCGGAACGAAGCCTCTAAATGTAATGGCTCTAAGTGGCTAAGAATGAATTAAAATTTGCAAAAATTGTAGTTAAA
ATATGGAAGAAGAAAAATTAGACAGTCGACAATGATGTTGCAGGGGGACAAACACTACATGAGGAGAACCGCAACATATA
CATGAAGTTCCAGTTTTTGATTCCAGCATTGCAAGATATTAATCAGATTTTGTAATCATTCATATACAAATATATGCTCA
ATGATACACATGCATATAGTATTTTGTAATTGGCTGTATATACCTCATAATGTGGTGTAAATACACTACACAAATATTTA
TACACAAAGTTACACACATTACAATACTATTTTTTCTAATCAGATGTGTGTAATCCTTTTTGTACCTATAATTTCTTGAA
GTACACAAGTACTTTTGAGAGACAACAGTGATATAGTTTAACAAACTCCGTGAATATTTTTAATAAACATGCATGAATTA
TAGTAAATGCAGACAAAGTGAAGCTGAAAATGACATTCAATACTGTAACAGCCAGATGTACCCATGTATTGCTAATCAAA
GAAAACTATTAATCAGACATCAAACCCAATGGAATTCTCAGTATATACAAGATCATTAGAGTAGTTTGGAGTCTGTCAAG
CGAGGGAGAGGAATGAAATTCCAAAATTGAATCTGAACTGGACTCAGGCCCCCAGAGGAAAAGAAAATTAGAAAAGAGCT
GTCAAAAACATCTCATGTGTTCTCCTAGACAACAATGAGATCTGTGTGAAACCAAAATGAGATTATGGCTTATTTCTCCT
GTTTCTCAGTTTTTTCTCGTGGGGAAAAAGCATCACAAAATCTCAAAGTAGCCTCCTTTTAAGTTTCAAAATAGATCTCA
TCAAGCTCTCAAATAATTCTCAGATTGTCTCAAGTTTGGTGCGTCTTTTTGATCTCAGGCAGAGAAACCAGAGAGCTCTC
TCTATAATCTCAATATATTCTCATCCCAGTCTAATTCGTGCATCTCATGGTGAGCTCAGACAGCACAAATAAAGATCTCC
AACACTTTCTCATACAAACTTAATGGTTTCTTAAAAAAAAAAAAATCATAAAGAAACTCAAATACATGTTCTTCATGTAT
TTGTTCCTGGCTGAACACCTCTGACAGTGTGAATAAACAATTTTGATAAACCTAATATAAAGAGTATAGAACAAAAACGC
CATTATTGGTTAACTATATTAACCTTTTATTTTAATAACAGTTTTATTGGGGTATATAGCTGATTCATATATCATATTTT
CACTCATTCAAACTTCACAATAATAGATTTTTCCTACTTCTGAGTACAAACAGCATAACTACATTTGATTACTTTTAATG
AATTATTAACTCTTTGGTAAAAGTAATCCACTAAAAGTTGTACAAATTGCTGCAAAAAGAACTGTGAACGGTGACTCAGC
ATTAGGACATTTCATTGGACAAGAGCGCTGTCCATTACACATGCTGCATTATGATTGGTTAATTTAAAAGGTGGGCTGAT
TAACGGACGAGGAATACAGGGAGCGTGAAAGCGGCCAGAAGGAACGGAGGACTTCTGAGGACACCCAAAGTCTCCATAAA
CAAATGAAACACCAGCTCGTAAAAGAAGGTAAGTTAAGTCTTTGCTAAGTTTAATTTTGCAATAAGATAGCCCTTGATGT
AAGACAGACATAGCCATCTTATGTAACTATCCGCCATCGTGTCTAACTAACCGACTGAACTTCAGCTAGCAGCAAGCTAG
TGGTAATATATACACTGAGAACTTATTAACATAAGCATACAAAAAGCATTTTTAAAAAATCAGCTATTTACAACTTCAGA
CATAATGCTGTGATTTAAAGACGAACGTCCATTTTAAGCTCATGTTAGCTAAAATTCATGATGTGCTAAACTAATCTGTG
CAGTAGCATGTTAGCTAGAAAGCTAACATTTTTGTGGTGGAAATGGGTGTAAAAATAAAAACAAAAACGAAAAGGTCCAC
AGGAAGAAGTAAACCTTGAGCCTTGAACTTTAACATGTTAGATTTTACTCAAAAGAAGTATCTACTCTCTACATCACAGT
TTAAATTATTTTCTTTTTTTTGTCTTTAATTTATTTATTCATTTATGCATGATTCATTTTCATGAGATTCATTTTCATGA
GATTCATATTCATGAGACACATTTTCATGTGATTCATTTACGTATGATTCATTTACATGTGATTCATTTACTAATTTGCT
TCTCTTTAAATCCAGTTTTAGACTGTGATATTACAAAGGTCTTTCCAGATTATTACTTGCTACACTGTATGAGATAAACC
CAGTAAAACTGCCTGAATTCTATAATATAATTTGTTCACCATGTTAGGTTTAAATTCTCTAAAAACAGATTCACAATTAA
ATAACATTACATCCTTCAAAGCATTGGCATGTTCTGCTTACTCTCACAATCCTCCAAACACCCACACACCCAAAGTCTCC
ATAAACAAATGAGACAGCAGTGTATCCTACAGAAACCGAACGTTGTCCACAATGTGAAAACAACTCGGAGAGTACAGCTG
AACTAACCAACAAAATTACCAAGACTGATAAACAGTCTGCACACAATAATAAATATAATGTCCTTACCTTTTAAAGACTT
GTAACAAATGATATAACAGTGTAGCACGGAAAGCCGAGGAGATAACGCTAATAAAATTAAATAAACAGAAACTCTAACCG
GTCAGAGCACCGAAACAGAGAAGCACATTAATACAGAAGTACATTTTAAGAGGTGTAAGTCCACAAAATCTAGGTGGAGT
AATGCAACGACAGTATCTTCAATAAGAATCAGAATTCTGTAGCGCTGGAAGGCCGAATGCAAAAAATAAAAATAAAAGAA
GTCTAACGTAGTCTCCTGCTTCCTCCGCTGAAATAAAGTCCTTCTGAACACCGTTGTATGTAATGCGAAGCCGAGCCGGG
TGAAGTATTCCATAGCGAGCGCTCTCAATACCACGGAGTTGATGCTGAACCTCATTAAACGCGGCCCGGGCCCGGGCTGT
CTTGGCTGTGTAGTCAGGGAAAACGGAGATGGTCAAATCCCACGCTTTAATCCGCTGGATCTCTCTCGCACGGCGTAAAA
TGTCAACACAGTCACTGTGATAGTGGAATCTGCACACAATAGCTCGTGGTCGTTCACCAGGCTTGGGCTTCAGCTGAAGG
GTCCGGTGGGACCGGTCCAAAACCGGCTCCTTCTCCAGACCAAACGCCTCTTTTATCATCATTTTCAGTAGATTTAATCT
TAGGGTTTACCGCTAGTTAACTGTCTTCTCTTTAAACTGTATAGCTGAAGCGCTGTTTAATGATTTAATTTAATTAAACT
ACATAACAGATTTATAACTATGTGTAAAGATAAGGAGAAAAAACATTACTTTTTTATTACTCATTACTTTATTACTCATT
ACTTATTGAGTTAGTGCCCAGCTCTGCTGCTCCACTCAGATGAGGCTGTGAGAGAATGAACTCCAGGGGGAAAGATGTAG
TTTTCCCTGTGGGGGAGGGGCAACTCTCTCTCAGCTCCTCACTACACGTTTTATTAAACGTGATTTCAACCACATATTAG
CAATGAAGGGATTGGGACTTTTTTTATTCAGGATATATAATATAAACAACATTTTTACACGTCATGGAAATGCCTAGAGT
ATAATCTATTTAACAATCCATTCATATATAACACAAACATTCCAGTTCAAGACGTAGCCTATACAGTGAAATCCAACGTG
GTTTAGGGACAATATCTGCGCGTGCTTAGCTTTGTATGTTTTGGTTTCGTATGTGCAGTTTCGTATGCAAGAGATTTTGT
TTTCCCGTAAAAAAATCTAATAAAAATAAATCTTAGTGAACAATCGCATCTAGATGTGTTTCTTTGAAATTACACAGCAG
TAACTTCATTAATCAGTTGGGTTTTTTTCGCATAATTTTAAAGTAATATAGCATTTCAAGAATGTTAACATTGTTCAAGC
TTCTTTTCTACGTATATTCGACGTCAATGATTTTTTTTCGTCATGATCAAGCCTCTTTTCGACTAACTGTAGCTTTCATT
TAAATGGTGGGGATTTGCTTGACTTTGTCGAAAGCGCGTTTGTGTTTGCTGGGTCATCAGGCAGCATTTTGCAAATCGCA
CACGAAATCTCACGAGAAGAGGTGAGATTAAATACGACAACGCCCTTCTGCTGACACATTTGAAGAACTGGAGAAGATGT
TCGGAATGTTCATGTGTGCAATTTAAAACCTTGCTACCCTACAGCGGAAGAAATGGACAGGAAAGAAAAGCAAAAAATTC
TGGTAATCTTTATAGACTCCTCAGATGACGATGATTTCCTAGGCTACCAAGGGGATGTCAACCAAGGGTTGACTTCCCAA
GGGGGAGAGTGAGTGTAACGGATAGCTGCACAGTGACGCAGAGGCGGAGTCCGTTCCATTCCGTGGTGTTTTAATTAACG
GAAGAAAAAAAAGAGAGATGAAGAGAAGGGTGTGGTCTTCGGAAGCAATAAATAGAACAGGTGACTAGGTGAGAGGAAGC
GGGAGGCAGAATTGAGAGCCAGGTGGGAATGGTGGAACTGATGGTGTGCGTTTGCCAAGGACCATGCTAATGTTCTTACT
ATGGATTATAACCTTGTGTAACACATAAGCATAGAAAACTGACTAACTAGAAAAAGTGTTTTTTTTGTTTGTTTTGTTTT
GTTTTTTTAATTTAAATGCAAGCTACTGCCTCATTCAGTTTTGGTAGCTTTATTAACTGTGGTATGGTGTTTTTAGTTAT
GGTTCTGTGTTGGTTTTTGTGTCTGGATTACATTCATGAGCACTATAGCATGTGGTAGCAGCTATGTAGCAGAGATGCAT
GTACTTAAACACAGACTACTCTTTACTTGGGCGATAATAATATGATGTTCAAAGGGCAAAAAATGAGGGAGACAGTCAAT
GATCTAAATTGGGAAAATGGGGAAACCAACACATTATTTTGTAACTCATGTTTCAAGTGTCCCGATTCCTGCTGCTGCTT
TTTATTTCTATATTATTTTCATTGCATTGGTTTTCCCAATTCTTTCCCAAATATGAAAAAAGTATTAATTTCTAATGAAA
TATAATGAAACAGGAAATTTATTTTAAATATCCAATTTAAGTTATTCTTTTTTTTCTCTCTTCCAGAAAAGAATGTCACC
TCGTACTCCTGCGCTAAGAACCCTGAGAAATGTACTCACAAAGAGAAGCGAAAGGATAAAAATCACTACAGCTCAGCGTG
GAAAGAGTGTTTCTCAGGAAAAACGTTCTCAAGCGACACCAGAGCACTCGCACAGGAGAGAAACCATATCAGTGTTCACT
ATGTGGGAGTGGTTTTGCTCAACAAGACAGTCTGCAAACACACCAGCACATTCACACAGGAGAGAAGCCGTATCACTGCT
CCCAGTGTGAGAAGAGTTTTCGTGAAGGGAGTAGTCTGAAACGACACCAGCGTGTTCGCACATGAGAGAAGTCGTTTTTG
TGCTCCAAGTGTGGGAAGAGTTTCATGTAAATATATTGTAAATATGTTAAACACACAAATTGAGTTGTTGAATTTGTAAT
CCTGATTTTATAATTACAATAAAACACGTTGATTTTGGTCACCTTAAGAGCACTGGTAGGCACTCATATCTCACCTTGTG
CCATAATATTGTTACTTTACTTTAATTTATTGCAACAAGGCCCTGGAGAATGTGGCCTTGTACTGTATGTGGATTTTATT
TGTATAGTATGACAAAGCTCTCTACTACTTTCTACTAACATGGTGAACGTAAACAAAGTATAGGCTACTCTCTGAGTAAA
TTCTCTGAGTATTTACTAGCAATTTCAGTTACATCAATGCATTAGAAATTCAATTCAATTTTATTTTATTTGTATAGCGT
TTTTACAATAGACATTGTCTCAAAGCAGCTTTATAGAAATATAAACACGGTATACAGATACTAAAAGTGTGAATTTATCC
CTATTGAGCTGGTGGTGACGGTGGCAAGGAAAAACTACCTAAGATGTTAAGAGGAAGAAACCTTGAGAGGAACCAGACTC
AGAAGGGAACCCGTCCTCATCTGGGTAACAACGGATAGTGTGAAAAAGTTCATTATGGATTTATATGAAGTCTGTTTGGC
CTTAGAAGCAGCCGTAGTCCCAACAATCTGGAATTGGAGTAGATGAGAGCTCCATCCAGAGGTAGGACATGCGAAACGGA
TCGGGCAGGTCCGGAGAGCAGAGAGGATCAGGATCTCTAGTATCTCCATAAAATTGTGTGTGGCTCGACAGAAGGAGAGA
GGGAGAGAAAAGATTATTAGGACTGTGCTTAGCGTAACAGAAAGTCTATTCAGGGTAGGCTTGAGTAAACAAATATGTTT
TAAGCCTATTCTTAAACACTGAGACTGTGTCTGACTCCCGAACACTAATAGAAAGACTGTTCCATAACTGTGGGGCTCTA
TAAGAGTGCTTTATAGGTTAATAATAGTATTTTATAATTAATGATTAAGATTTAAGAATGAAGTAAGATTTCACTGGGAG
CCAATGCAATGTGTATAAGACCGGGGTGATGTGGTCGTGTCTTCTGGTTCTAGTTAGGACTCTAGCAGCTGCATTCTGGA
CTAACTGGAGTTTGTTTATGCTCCTACTGGAACGTCCAGACAGTATGGCATTACAATAATCTAGTCTAGAGGTGACGAAA
CCATGAACTAATATTTCTGCATCATGTAGTGACAATATATTTCTCATCTTCAAAATATTTCTGAGATGAAAGAAGGCTAT
CCTGGTAATATTATCTACATGAGCAACAAATGATAGACTGGAGTCAATAATCACACCAAGGTCTTTTACTCCTGTACATG
ATGAAACAGAAAGTCCATCCAGAGTAACCATGAGATCAGAAAGATTACTTCTAGCTGCACGTGCTCCTAATACAAGTATT
TCTGTCTTATCAGAATTAAGTAAAAGGAAGTTAGTTAGCATCCAACATCTAATGTCCTTTACACAATCCTCAACTTTACT
AAGCTGCTGTCTGTCCTCTGGCTTCGCTGAAACATACAACTGTGTATCATCAGCATAACAGTGGAAGCTAATTCCATGTT
TACGAATAATTTGACCTTGAGGTAGCATATATAAAGTAAAAAGCAGTGGGCCTAAAACAGAACCTTGTGGAACACCAAAT
TTAACCTTGGTATGCGTGGAGAAGTCTCCATTTACATCTAAGAACTGATAACGATCGGTCTAATAAGACCTGAGCCAGGA
GAGGACTGTTCCCTTAATGCCAACAACATTTTCTAATCTATCAAGGTGAATAGTATGATCTATAGCAGGCATGTCCAAAG
TCCGGCCGGGGGCCAAATGCGGCCCGTGTTCAAATTTCCGCCGCCCGCTGCCTCTGTCATAAAATCAATAATTTGCGGCC
CGCCGGCACTGTTGACCACAGTATAAAATACACGTGTACAAAAAAAGCTATTTTATATTTCACCAGAACATGGCGGTAGC
CCTTTGGCTGCACTCTCGCTGCGTGACCCTTGTGTGACCTTGCGCTTTTTTCCTTTCCTTTCTCCGTGGACCCTGATGAC
ACTCCTGACCACCTGCAGCTGGAGCTCATTGAGCTGCAGTGTGACGCCGAGTGTCACAGTTGGTACCAACAGCTCCCTCT
GGTCAACTTTTACCGCCAGCTGGATCAAGGCAGGTTCCAAGAGATTCGAACATTTGCCAAGAAAATGCTGAGCTTGTTTG
GCTCAACATACTTGTGCGAGAAGACATTCTCGGTTATGAACATTAACAAGAACCGCGTGAGGACGAGACTAAGTGACTCT
CACCTGCGTGACATCTTGCGCATCAAAACCACAGTTTTTTAGCCAGACCTGGCCTATTTACTGCAGTCCAGATCTCAGTA
TCACCCTTCACATATTAGTGCAGGAAAGTTATTTGTGACGATCAAAACCACAGTTTTGAATATGTGCTGAGTTTTTTTAA
TCTGTGTATCATTTGTTCTTTTGTTTTTGAATTGACAATCAAACTGGGTCTCGTAAACCCGACAAATTAAATATTAAAAT
CAAATTCGGTCCGGCAGCCCGCTTTTCCATTTTGTATTTTTGATCCGAGTCTAAAATTGAAATAATGAAAAACACAACCT
TTTTCGTTTTTGATATCCGATTCTAAATCAAATAGCATATTTTTGATTTTTGATGGTCAATTAAATAACGGAAAAAAACG
AGTGATACAAGGATTCATATAGCCCTCAATGTTTCTTACTTCTGAATAAGATTACTGTTGGTGTTATTTTCCTGTTCACA
TGTTTTGAATTTAGAAGTTTTCAGTGAGCATTTAATAGTGAATAATATGTAATGTTTCAAATGAATATAAATATGTTTAA
TCTTCCCAAAAGTTTTTTTTCCTGACAGACATTTTCTTCATTTTATGTGGTCTTCAAATATTTTGATTTTGGTAAAAACT
TGTTTAGATTTATTTGTGTTCTGTGTGAAGAAATGAAAAGCATGCCATTTGCAATAAAAAAAAATTCATGAAATAGTTCA
TTTGCATTTAATGTTAATGGTTCAAAGAATGTCAGGCTGAATGGTCAGCCCCCATACATTTTCACCTCACCAATTTTGGC
CTTCTTTGCAAAAAGTTTGTACACCCCTGATCTATAGTATCAAAAGCTTCACTAAGGTTGAGTAACACGGGCAGCGAGAC
ACAACCCTGATCACAGGCCAGTTGTAGGCTGTTTACTACTTTAACTAACGCTGTGTCTGTGCTATGATGAGGTCTAAATC
CTGACTGATATATTTCATGAATGTTGTTCCTATGCAAGTACGAGCATAACGGCTGTGCTACAACCTTTTCTAAGATCTTG
GAGATGAAGGGGAGATTTGATATTGGTCTATGGCTGGACAGTTGAGAGTGTCAAGATCAGGTTTTTTAATCAGGGGTTTA
ATATCTGCTAATTTAAGTGATTTAAGTACATAGCCAGTGCCAAGGGAAGAATTGATTATATTTAAAAACGGACAAATCTG
TTTAAAGAAACATGTAGGTACAGGATTGAGTATGCAATTTGATGAATTTGCTGAAGAGATTAATGAAGCTAGTTCGGTCT
CTCTAAGGGGAGTAAAACATTCTAAACATTGATCTGATATTGCTATATTATCGTCTATAGGGTTAGTTATAATACTGTCT
GGTGTTAATTTAATAGCCTGAATTTCACATCTAATATTTTCAATCTTACCAATGAAAAATTCCATGAAATCTTCGCTGCT
ATGTAATGATTGAGTGCTTCTTTCTGTAATGGTTTTATTCCTAGTTAATTTTGATACTGTGTTGAATAGAAATTTCGAAT
TTCGAACCCAACCTAGTGAGAAAACGCATCATGGTTCCGAAACAAACGCTCCAAACAAGGCAGGTGTGAAAACGCTCTTA
GTGTCATTATCATTATGCGATATAATACTCTCTCATGACGATACATTAAGTGGGAAGAATTACCCACCTGCAAAATGGCT
ACAATGACTCCAAACAGCCCGATGGCACTGCCAAAGATTGATATTTATCAGATAAAATGAATCTTCTGCATCTTAGTACT
GCAGCAGACGTTGGAACTACTTGCTTATATGGATTATCCAACCACTTGACGAAATTTCAAAATATTACTGTTTAAATAGC
TGGCATAATTAATATTTAGCTTTGGTGTGTCTAACCTCATAAGAATGCCAGGAAACGGTACATTCTGTGAATCAGGCAGA
TAGTTATCATCATGGATCATGGAGGACTTTGACCTTCCCTGGAGTCAAAACCTAAGTTGTGGCTACAGAGTAAGACCCTG
ACTCTATAATCATATAAACATTATTGATATTACAGTACTGTAATGTTTCTGTTTAATTGTGTTCAGGAGTGGAATGTACA
ACTTTACACATTATAATGCATTTATTGTCTTGTGTATGAAATGCTGTCATGTATCATGTATCCCCTAATCTGATAGGCCT
TGCTGTGATTTGAGTCAGACTCAAGAATTTTAAGTTCTCCATTGTTTTTTTTGTTTTTTTTACATTCCTTTACTACTACA
TTGTGGGTGTCCTACCTGGACTGCATGGGTGAAGACCATTCTGTCCTCCGGATTGGTATTGGGCTTTTGTGACAATTACA
TCCCTATCATGTTCAACAATGTTCTAGAAAACACTCGACATTAGAATTTATATGGTTATTCTGTTTAAATTTTTTCCAGA
TCTAAAACTGAAACTAAATGTTTTACTTCTCACTAATAGAGGTCACTGAGGTATATTTCTGATTGTGTTAGTGAACATGT
GTTTAAGCTTTATGAACTTATCATTATTTTCTGTAAACCCTCCAGTTTGAGAACCACTGGTCTAGAATGTCTTCGTATGC
CATAGCTTACAGATTTCCCTTCACTGAAAGTAAAGTGCTCTAGACAATGGTGAATGGTCTCCACTTATATAACGCTTTAC
ACTGTGTCTCATTCAACCATTCACGCACACACACACACTCACATACCAGTGGTAGCAGAGCTGCCATGCAAGATGCTAAC
TTTCCATCGCGAGCAACTTGGGGTTCAGTGTCTTGCCCAAGGACACTTCAGTATGTGGGCCGGGAATCAAACCGCCAACA
CTATGATTAGTAGACACCCCGCTCTACCACCTGATCCACAGCCGCCCACCATGTGACAATACACGTGTGCACAAAGCAAG
GTCTACAAAGATATGTTCTGCCAAGTTTGGTGTTGAAGAACTGAACATTGGAATGGGATGTTCAGCAAGAACTTATGGGT
ATTACAGTATGATCAGGTATCCAAATACTTTTGGCCATATAGTGGATGTTAAGATTCTCTTATTAGATTATCTTCCATTA
GTCGCTTTCATTCTTGCATCTAAAACCAAAAAAAAAGAAAGCGCGAAAGACTGGTTAACTTAAGGTAGTGTACAGCAAAG
TTCTTGAAGCAATGCTGAAAACTGAATTAAAATGACTTCTATTTCTCTTATGCATTACAGCAGTTTACATATGATGGGTT
GTGTATTTTTCTTTGTGGGACTATTTTGAATGGGTTGTCCGGGGCCTGGCCGATTTGCACGACGGGCCTGTTGGCAGAAG
TCATTTTAAAAACAGCTGTATGTTCCAGCATGCTAAAATAAAGAGACGATGCAAAGGAGAACACAGCAGTACACTGACTC
AGGGGTTCCCAAACTTTTCCAGGGCAAGGCCCCCCAAATGGCATTAACATTTGACCGAGGCCCCCCTTTTGCAAGATGTC
TTTAAAACACATTAAAAATACAGAGTTCTGAATATATCCCCCTTTTTATTAATAATTACATCTTATATCTTTACATTACA
TTACATTGCTAATTGATTGTGTGAGTGTGTGAGTGTGTGTGTGTGGTTGGTTGTCTGAGAGTGAGAATCATGTATTTATT
TATTTTTCACCCCAAATTGTTGAGGCCCCCCGGGCGCCCCCTGGCGGCCCCCACTTTGAAAACCACTGCACTGACTAACA
CACAGCTTGGTGAACGCGGCGCGCGCCTTCCGTGTGAAGATGAGTCACGTGCTAAAGTGGTGCTCGTCACATGATCAGCT
GATCTCCGCTTCCTCTCTCTGGATGGCTGCAGGATTTTCAGGCTCCTCCGGTTCAGCGCTAGCAAACGAGCCGCTTCGTT
CGTTTAAACTTTAATCCGAAATCCTTTCGAGCCACATCGGGCTGTAGATTAATCCGTGGGCGCGCGTTTAGGTAGCAAAA
CTGGCGCTTTTAGTCGAGTGGATGATGAACGGCCACGCAATTCTCTACACCGGGGTCACTCTGGCCTTCTGGAGCACCAT
CCTCATCGTCGGTATGTTCTCGTGCACTGATATCTTTATTTATTTATTATAATTCCCGCCATCTTCCATCAATTCTTGAT
GAATGGCGTGAAAACGTTTGTTCATAAGATTCGTGGGTTTCCTGATAAGGTAGATGTGTCTGTCCACGGTTAGCATTGCT
AATGTAATAGCTAGCGAGCGGAGCAGCTGGTCAGGTTAATGGCGTGTGTCACGCAGCGCAGGTAGACTTCATCGACATAA
AAATGGAGATACTGCTGAGTAAATGCTGTTAAAGATGGCTGAGGATTGTAATTTGTACTTTAGGGAGCTCTAACTCACCA
CTTACTACATACAGTGCTAAGTAGCTGCTAACCTAACGGCTAGTTAGCGGTGGCGCTGTTATAGAGAGTATCGGCCTTAA
CGGCAATGTTTACATCGGATTAATGCTAAGTTTTATTTTTTTTAATTTGCGAATTCTCACTATTTCCGTGAGATATCTAT
ATAACTATAATGTGTGTGTGTGTGTGTTATCTATACATACATGTATCTACATACACATATATACACACACACACACACAC
ACACACACCTATCTATATATCTCAACAATTATAAATCTTGCATGGTAGCACTACTTGTACTTTCTTCACTTTGCTTGTAT
TTCCTCATTTGTAAGTCGCTTTGGATGAAAGCATCTGCTAAATGAATAAATGTTATGTATGTGTATATGTATGTATGTAT
GTATGTATGTATCATAAAGGGCAGTGACTTCTTGTTTTTGTTGGACAGGTTTTAATCATGACACTGAGACTCACGAATTT
TCCAACTGTTCATTTCCTACTGTTTTTTTTCCAGTAAATATTAGCGCACCAGTAGTCTGCACCTTCCCCTTTTTCCTACT
TTAGTATAACATAACTATTCATATTCCTGCTCAATATGTCCAAAACATCACGGTACTCATTCTTTCGTCAGTTTATCAGT
TTATTCATTCTGCCGTTCCACTGAGGAATGATGCACAATATGAATTACAGTATGAGTTTTGCTAATAAAAGAGTGGAGCC
GTATACTGAAATTAATACAGTGAGACTTTTATTCGTTCATTCATCTTTCTGGTCAGGGTCACGGTGGATCTGGGGTCTAG
CCTAAGAATTGTGGGTGTGAAGCAGGAATGGATGGGATGCTATATACACGCTCGTTCACACCTAGGGGGAATTTAAGCCA
CTTTTCCACTGGACGCTACAATTCGGCTCACTTTACTTTCCTGAGCTTGCTTTTCCTCTGCCGCCTCGACACGGGTGCCG
TCTTCTACTCGCCTTCACACAGGACTAACGTCATATTATCGAAGCCCTGTACAAATACACGGTCAGGCCGTAATCCAAAC
GCCTTTCCTGTTCACTGACCCTATTTAAGAATGTAAAATATCGCCACTCTAGACACTACATAGTGCTCGATTATGACGAA
GTCAGATTCAGGCGTGACAGGAGAGACTTCGATAAACGCCTGTAACAAGCGAGATGTAAGAATCCAAGACAGAAACCTTT
GTTGTAATTTTAACGAGACAAACGATGCATCATTTTCAATTAATAGAATATTACCGTACGCAAAGTATGTATTAAATGAC
ACATTTATTCGGGCACAATACAGAACCACATGTTAAGGGGAGTCCAGAAAATCCAGAGAAAGGAGGAGAATCCAGAGGAA
ACCCACAAAGAAACGTCACACAGGATGTAACCTGAGTTCAGGGTCAAACCCGCGACCATGTGTCTTTATTCACCTTTTGC
AAAATATCAGTGTTTCATGGAAAAAGGAAAAACTGATTTAAAAAATTCCAATCATTAAAAAAAATAGTTCAAAAGAGAGA
AATACAAATTGTCTGCTCGGTTAAATTAGAGTATTTTAATTTATTAGTCATTCATAGCTGTTAAGCATTTGAAGTCTTTC
TAGTCTTTGTAACCTGGGCTAAATGAGGAACGAACCATTCTCACATGAGCGTGAGTTATCACACACATCCTCAACGGAGC
ACACACTGTCACGGGCCTCTTTTTACTTGTGGAAGACGTTCAATTTCTTTAACGTTGTTTCTGCTTCTTAATGCAGAAAG
ACATATTGGTTAGATTGCGTTCGTCTTGAACCGTCCCGCCTTAATTATTTTATGATCGGGTCTGAATGTGTGTGCTTCCT
TCAGATTCTGTTGTGCCTAATCGAATCTATTTTTCACGTTTCTCTTCAGGAATCTGTTATACCATCTTTGACCTTGGGTT
CCGGTTCGACGTGGCATGGTGAGTGCCGAGTGTGAATATTTAAATCGTTGGTATTTTCCAAGAGAATATGTTTCCTTTCT
CTAGTCTCTCAAAGTTGACCTTTATTCATATGTATATCCCTTATGAGGTCAGTCTGATCAAGAATACAAGAATCGGTATA
ATTTGGGATCTTGCGTAATCTCTCTGCGCTTTAAAATCTTTGCGTCTCTTTTGGCAGGTTTTTAACGGAGACGTCCCCGT
ATATGTGGGCCAATCTTGGAATCGGCCTGGCCATCTCGCTGTCTGTTGTTGGAGCGGCTTGGTAAGAGCTTATGCTGTTT
CCTCTTTTCTCCTTCTTTCACAAGAGAACGGCTCACACTGAGGTCAGGGGGGGGATTTTACGATGTGGAAAAAGCTGAAA
TGCCCGTATTTGCCTTAACTTCTGAATGCCTTTTCATAAAAGTGTACACGTGCCAAAGGTCTGCTACATTACTCACCAAA
AAGGAGGTTATGCCAGGGAATCTGGCATTATAACCCGGTTTCTTATACAGTTGCTATGATAAAGTTTAGCATGTTTGCTC
ATTTTCACGTTTGTGAAGGTCCCGTTTTGCTTTCTTTAGTAGTATAAATGGAGAACTACTAAGTGGAGGAGAGATCATCG
GACATTCCTGAAAGTGATGTAAACATGGACTATTAGCTGTATGGCATGATCAGTGAGAGAGGGTCGGATTTTCTTAATGT
TGTGGTACAGAATGAACCTACAGGACGGTGCATTTGTTGAAATGTGGTCTGTGAAGGTCAAGTGGTCCTCAAATGTCACC
CCAAGGTTCCTGGCTGTCCTGGTTGGTTTCTATTAGTATATAGTTATTAGTATTAAGCCTGTTGTATGTTCTCATCTCTG
CAGGGGAATTTATATAACTGGCTCCAGCATCATTGGAGGAGGAGTCAAGGCCCCGAGAATTAAGACCAAAAACCTCGTCA
GGTTTGTTCTATCTGCATTCTGTCTTTTTAAAATTTTTTTATTTATTTTTGGTTCATTCATTTGATGTGAATATTGCTGA
CGTTGTGTTATGACCTTTGCGCTGCAGTATAATCTTTTGTGAAGCTGTTGCCATTTATGGGATCATCATGGCAATTGTCA
TAAGTAACATGGCGGAGGTGAGCTTTTAAAAGTTGACTGGTTTATTTCTGTTTTTGTAAGTATTTTAATAATTGGTTCTT
CTAAACTTCCTTCTGTGCCCTAGACTTTCAGTGGCACAACTCCAGAGACAATTGGAGCCAGGAACTACCAAGCAGGTATA
AAAAGGCCCAAATGAAAAGGAGATTTAGATTTGATTTAAACTTCATTTCTGAAATTTGGAAAATTGGTTCTGTTCATTAA
GTTGGTTAAAGCATTTTATGATGTCGTATTTCCAGGCTACTCCATGTTCGGGGCGGGTCTCACTGTTGGCTTTTCCAATC
TCTTCTGTGGCATCTGCGTTGGCATCGTGGGCAGTGGGGCGGCTTTGGCTGATGCCCAGAACGCCAGCCTCTTTGTTAAG
ATTCTCATTGTGGAAATCTTTGGCAGTGCCATCGGGCTGTTTGGAGTCATTGTAGCCATTTTGCAGGTGTGTAATTCTTC
CCACTTTATGTATCGTCATGAGAGAGTATTATATTGCATAATGATAATGACACTAAGGGCATTTTCACACCTGCCTTGTT
TGAAGCGTTTGTTTCGGAACCATGGTGCGTTTTCTCACTAGGTTCGGTTCGTTTAGACGTATACGAACATGGCATTTGCG
CTTGGATCTGCACCAAAACAATTGCAAACGAACTCTGGAGAAGTTTGCTTGTGCTGTTAAAGCAATACGACACAAAGGAC
CGATCTGTATAGCAGTGCATGATGGGAAGTGCGTTACGTTAAAAATGTATTTGTAACGACTTTCAAAAACGCTTAAAAAT
AGTTTTACCAGGTGTTCAGTGAGCATCTCAAGCAGATGGGCTTTAATAGCTCAGTGGAACATATACACTCGTGTAAAAAA
AAAAAAAATTATTAAAAAATGTACACCCCATGGAAATTGTTCTTGGACAAGCGAACATTTGATCCTCTTTGAAACAGCGC
TTGTTAATAAAGTTGATGTACTTGAACAAAACCACAAGGAAAATGAGCTTTTCCAATCATTTATTCAACAAAAATATCAA
TAGATGTGGTGATCTTGTGTGGGAAAAGTAAGTACACGCTTAGCCTCAGAAGCTTGTATTGTCCCCTTTAGCAGAAATAA
CTTCTTATAGGCGTTTTGCATAATTGTCCACCAGGCTTCCACTCTTCCATGCAATATTCTTTCAGTTGTAAGATGTTTGA
GGGTTTTCTTGCATGTACTGCCTGTTTCAACTACACCCCCCACAACATTTCAAATCCGGGCTTTGACTAGGCCATTCCAT
AACCCTCCATTTCTTCTTTTTGAGACATTCCTTGGAGGAATTGCTAGTGTGCAGAGGATCATTATCCTGTTGAAAGGTCC
ACTTTCGGTTCAACTTTCAGACAGATGGCCTCACACGATCTTCAAGCTCTCTTTATGATGCAGAATTCAGAGTTGAATCA
AGGAATGCAAGCTGTCCAGTCCCTGAGACAGTGACGCAACCCCAAACCATAACATTTCCACCACCATGCTTCACAGTTGG
TATGCGGTGCTTCTCCTGAAAAGCTGTCTCTGATCTTTTTAAATCCCTTGCCAGACTCAGACACAACCTTTTTTCTGAAG
GCCTTACAGAACTCTTTAGCTCTTGGTATGATGACACCACACACCTCAATAACAAAGGGAACACCAGACACTAGATATGA
GAGGGGTATAAATAAGACCGATTCCACCTGCACTCCATAAGCAGGTTCTAATCACTGGAACCCAATCTTCAACAGCTCAT
TCCAATTTTATGGATTTAAATGTGTGTAAAATGTAGGGGTGTACTTACTTTTCCCATGTGATTGATCCATTTTTTTTTTA
AATTTAAAATGTAAATTTTATGTCATTTGATAGTGTATCACCTTTATTAATATTCACTATTTCAAAGAGGATCAAATGTT
CGATTGTCCAGATATGTCCAAAAATAACAATTTCCATTGGGGTGTACATTTTTTTTTACATAACTAAATTAGCTTAACAA
TAATAATAATAATAATAATAATAATAATAATAACTACAGCTAAAAAATAATCACAATAAGCTTGCAGAGCTGCTGTCTCT
CCATCTTGATGGACGATCCCTAGGGGTCTAACGACTGAGAGGACCGTTTACTCACATGTGACTTGCAGGACACATTTTGA
TCCTCTTTGGAATGTTGCTTTGTGAAAACGAACCAAGACAAGGAGAAAAAGCAACATTGTAATAATTTACGTCCCCGTTT
CGGAACAAAACCCAGATCTCTAGGTCAGAAAACGCCCCTAAACACCTTTCCTGCATACAGGAAGAGGAAATGCGTTATGA
CTGTCTTCCTGAAACCAACATGTTCCTTTTTTTTTTCTTCCTCTTCCCCCTTTGTTGCAAAATTCTGAGGGGTTTCCTAT
TTATTGTAATTGAGTTTGGTATGTGACATTAACATGCTAGGAATGTCTCACAAAAATATGAGGCGCTGCTAATTATCATC
CACAGTAGACTTTTGTCGTGCTTTGAGGGTTTTTTCTGTTTTATTACTTGATGCACGTTCATGTTCGCCTCTAGGTAATC
CACAAAATCATACCCGCCAACTTTTTTGCATGATCAGGAAATGGAAATGAGTTAAATGTATGCAAAAATGTGTTTTCTTT
TTTTTATATGAAGGGATAAAAAAAAGACATGACGTATCCTTTACTTCCATATACAGTAAGTTAAAACTAATATAATGAAA
ACGTGTGCAACAACAAGCTCCATATTAGTTCTCCATTTGGCCACACTAAAAAATTTGACATGTGGCATGATGAGAATTTA
TTAGTCCGACCCTGGAGCCTGATCTGATGTGTGTAGTTGTAACGCTACTGCAAATGAAACAAATGGAGACGGACTACATC
ACGTTCCGTCTGCTTACTCCTCAAGTGCAGCTGATGAATTGAATCCTCCCACCAGTTGTTTTCTTCAATATTAATATTGT
CTGACATGATTTTTTTTTGTTTTTTTGTCCCCCCCCCCCAGACATCGAAAGTAAAAATGGGAGATTAGACGCAGTCTTCA
AGACGAACAACAAAGAAGAACGATGCTGTGTTGGATACACAGCCTGACTATGTAAATACATAGTAAATTATTTAAATGTG
TTTTCTTGCTCTCTTTTGTTTTGTTTTGTTTTTCCCCCTGTGTCTGTTTTTAACCGTCGTTTACCGAAGAGTGAAACATT
CGCACCGCTTTGTCTTAAAGGAATGCATGTTTTAGTCAAACACAGATCTTTTAAGACACGTTACAGATACATGAACCTCA
GAAGAAGAGATCTCTTCAACAGGTGTGATGTTGGCCCTAGATCATCTTGAAGATGTATAACAGTTGTATTGATTCCTGGA
GGCTATTTTATTTCAACTGTATGAATACATGTGTAAATATATATATATATATATATATATATATATATATATATATATAT
ATAAGATTCTGTAGAGTAGAATCCTAACATTGCGAAGACTGGACCCCAGTCACCTCTTCAGACGTCTAAACTCCCTGAAA
GGTTACTCGGTAATTTTGGTGAACGTTTTGAACTTCTCTTGAGCGGTGTAGCTTGCTGTGATTTGCTGTTCTGTACAACA
CACACAAAAAAGTAAAAACAAACAATGAAATGTTTGAAATTTGTATGTAGTATGGTTGTCCGAGGTGTTCATTATTCCGT
GGTTATGGAGACACGTTTAAGTCAGATCTATTGTAAATCCTATAGTCCGAACAACTCTGGATCCTTTTGAATATTGTTCA
TTCTAGTGTGTGTGTGTGTGTGTGTGTGTGTGTGTGTTCATTCATCTGTGAAGCCATCGATAGACGAGGACACGGCTAAT
CCGCCATTACTCCCAATCTGTTAATTTGATATTAATGCCCAGTGTTTTTGTATGTGCATTGGCACCAGGACACGCTTCCG
CTGTGTTTTGGTTCTGAATGAGAGGATGTATAAATCTAGTGTTTATAAGAGTATCTTAAAACTATGTGAGGCATGAGGAT
GTTTAACATTCCATATTTCTCCTACTGTATTTCAGCGTCTTTGGGGATTTTTAATATTTTTTTTCTCCAACCCCCCGGTG
TTTTTGTTTACTGAAGTAAGATGCAAAGGTAACTATATTTAGAGTTCCATGTTCATCCCCTGTAACTCTTTGCTATGTAG
GTACTCCACTAAAGAGATAAGCTTGCCGTGATGGTTGTCACTGCAAGTCAGATAGCTTTAATAGACCTTTGGTGAAAAAC
GTTGCATGCAGTTACGGCTCTTTCTTTAGAGAGTTACAGCTCTTGATTGTACGTTTTGTGGTTTTTCATTGTTTCTTTCT
GTAATAATAATGATGACAATGTATCCGTGTAGTCCTGTACATGCAATACAAAGCACTTGGGTGAATTCTAGCTTCTAACG
GATGACCTAAACCCCAACTTCCAGCGCATTTTAATACGTTCAATGCTCCGAGACATCTCGTACATCTTGCCAGTTAATGA
TCAGCTTTAATACGTGTGATCCTGTAGAGATTTTTTCCAATCACACCGGAAGCCACAATCTTTTACAAAAAAAAAAACAT
ACACATTTATTTCAAAGCATTCCAGTAATTTATCTTGATGCCAGCTCTTGGAGCTCTCTGGAGGTAAAGAAGGACCTATT
ATTAGCAGCTTGGCCGCGTTCACGTGCCTTGCTAATACGGGATGTCCACATCTGTGCCCAAATGTCCACTTGTAATTCTT
GATTCTCTCTTTGACCAGGCATCCAGTGATTTTGTGTGTATGTTCCTGTGGTGATTTTTTTTTTTTTTTTTTTCTTCACT
GTTTTTGAAATGTAAAAAAAAAAAAAAGTGGATGCTGTTGACTTCCTCGAACAAATAAATACATCAAATACATCCTGTCC
TGATGTCCAACGTTTGTTCCTGTGTCAGTGTCTCTGTTAACAGGTTAACAGGCACTAAATGTAGACACCTTTATTTCTGT
GTATCCTTCAGTGTTATGTCACTTTCTCTTTAAGGATGGTCTGGAGAATATAACGGACACAAGACCGCTGGGGCAGGAAT
CACGCTGCCACGTGATCGAGAGGACGGTTGATGTGGCCTCATGGTCTTGTTTTATAGTAAATAAAAGTGCAGTTTGTGTA
GCATGTACAGAACAACTTCTCTTTTTTTTTAAGATGTATTGCAAAGAATGGGAGAGGGAAAGTGGGATTATGGAGTCGAT
GGTGTGTGCACCTTGGTGCTGTCTGAAACTGCTCAAAACAAGCTGCTAGACTGCATGCTGGATGAATTGTTGGCTCTCAG
CTTCCTACTATGAGGTTACTTTAAAAAATCACTAGATAGTAGCCTATAGTAATGATAACAAGTAAGATAACAAACTTCAA
AAATACAATGTCCTCCACTAATATTGATATCCTTGGTATTCCCATTGACATTTTAAATTTTTTAGTACACCTGGGTGACT
ATGAACAGGAAATTGTTCATCCATGACTTCCTGTTTCACAGGGGTATAAATATGAGGTGTAACACAGGCCAAATTCTCTT
AGTCATTCATAACTGGGTGAGACCAAGGAATATAGCTGTGATGTGCAGCAAAAAGTTGTTGATCTTCACAAAATGGGAAG
TGGCTATAAGAAAATGGCACAAGCATTGAAAATACCCATTTCCACCATCAGGGCAATAATTAAGAAATTCCAGTCAACTG
AAAATGTTATGAGTCGACCTGGAAGAGGACGCGTGTCTATATCGTCTCAACACACTGTGAAAAGGACGGTTTGAGTGGAT
AAAATATCTCCAAGGATCACAGCTGGAGAACTGCAGAAGTTAGTTGTGTCTTGGGGTCAGAAAGTCTCCAAAACTACAAT
CCAAAGTCACCTACATCACCACAAGCTGTTTGGAAGGGTTTCAAGTAGAGCAACTAATCAACAACTAATCGATAAAATCG
ATAATGATCGATTATGAAAATCGTTGTCAACGAATTTCAGTATCGATTAGTCGGTCTGCGCACGGCACATGTTTACTCAT
TACGTTACTTCTGTTCAGAAAACGCTTCAGAGAGTAAATACTAGACTTGTGTCCCAAATCACGTACTCAATAGCATTTGA
AGGGAATGATGTACAGTCATAAAGAAGACTGTAAAGTGTTCATCTAGGTGTCAGGCATGAAGCACACCTTTTACATTTTT
GATATTTATTTATTTTTTATTTTATTTATAATTGTTGGAAGGGCTGGAATGTTTAAGTTAAGTTCACTTAAGTTATCGAG
TAAACATTACTTAATTTTTTTTAAGGCAACCACTTTCCTCAAATTTTTAAGTACATTCAACTTATCCAAGTTTACAGTGT
GGTTCAGACAGCCTTCTCCGTAGTTCACTCACATAAATGTGATATTAGGACCAACATATGAACACCATGTACATACCATA
GTATGTGTCACAGGATGTGCTTTGCTACATGTTTTACCCATATTTTTTTTCTTTAGGACTTACAGTTTTCTCTTCCCTTC
TTTTTTTAAAAAATAATTTATTTTTATTATTATTATAATATATTTTTATCTCAGTAAAATGTACTTGTGTGTTAAATTTG
CCAAATGTATTATGTACCGCTGATATGGTGGAATAAGTCAATGGGGCATGCCACTTGATGATAACCCACCGCAAAAATAA
TGCACCTCTTCAAAAGTACTCTCTTTACATATTTAATGCTCGAACTGGACTCTTTCCATTAGCAAATAATTTCACCCTTA
TTATCTCTCTCTCTCTCTCTCTCTCTCGCTATATATATATATATATATATATATATATATATATATATATATATATATAT
ATATATATATATATACCTGTCGGTATATATCTTAGTTTTGAAGCTGGGATCTAAGAAACACCAATATTTCTGCTGTCGCA
GAAGTAAAGTTCCTGGAACTTCTTATAAGAAATCGCTCCATGTAATACTTCTCTCTCAATGTAATGCGCACATGTCTTAT
ATCATTGACTCCCTTCCACACAGACAGTAATACACTATGACAGCAATACACAATCACAGTAATACACTATGACAGCAATA
CACAATAACTTCATAAAATTCTAATTCTAAATTCTAAATTCTAAATTCTTGATGATTCCTACCACTCAGTGGTAAGGTCA
CAGTTGTCCAGAAAAGCTGAAAGACTCACGCAGCCCAGCCAGGAGCCGCCAGATTGTCGTAGAAATTAGACAACACTCGC
AGACCTCTGAAGTCCTCTGAAGGTAAAAAGGTTTATTACAGAAAGATGGTTAATACAGGATAGAATAAAGCAGGATAGAA
TAATGAGAGCGCTCTGAAGCGCTTGTGCTGAACCACAAGCGGTATAGAAAATGGATGGATATACATTTTAGATTTCTCAA
TCAATCATGACAGTCTGTTATGAACTCGGGAATTTCTGTAATATCCACTGAAAAGTTAAAAGTACAGCACAGCATTGTTT
TGTCATAGGTTGATATAATCATACCTGAGTGATGAGCCTACACACATAAACATCAAAAGAAAAACAGACTGCAATTCAAT
TAAAATGTTTGGGTTTACCATATTGTTCCAACCTGGAACCTGGAACTGACTTTTATATTAAAGTGGGGGATCAATACACA
CTAAAATAATACGTAATACAATAAAAACACATTTCGTTAAAATTATTTATAAAACATCAACAACAACATTACAGTTGTTA
TTTAACACGTGTTCACCCCATTGCTGTGAAAGCTCTAAATTTGCTGGAGAGACACAGGGCCACAGCTTCACATTTTTGGT
TTGCTAAAGAAGAGTTATACATTAGCACATTTTGTCATAATTTATGGCCTAAAGCATTTTTTTCCTGCTAGAGGAATAAC
AGAGACCCCGCAGGCGGTATGTTTGCCACTACTGACCTAAACGTTCACCGTTTCTCCTACAAAACATGCCGAATGGCGTC
ATCACTATTTTCTGATACACGTTAATACGCACCAGGACTTTAGTTTGGGATCGGACGACGTCACAGGCACGGGTTACTCT
GATTGGATAAATCCATGCGAGCTCATTGGATATTCATGAATTTCTCCGGCTCCTCCACCTGCCCAGTCTCCTGAATTTAA
ACGCTCGATATATAAGAAATATTTCACACGTGATCATGTAGCACTTAGAAATTATTTTGGGTCTGTTTTTGTTTGAATAT
TTAGGCTATGGTCAGGTTGCTTGACAACTCTAATGGTAAATTTTGATAACATTAATGCTATAGCTTGTTATTGTTAGTGA
TTTTCAGCTGTTACTGAAGATGAATGTGTTATGTGTTAGCTAGCCACCTACTATCTAGTTAGTGCTAGAGAGTAATTGTT
ACATTCAGTCTCCTTTTCCTTCACCCAGCTAGCTACAAATCTTTTTAGCTGGCATGGAAATCGATGAAGCAACTTTTGTC
ACCTTGATCAACCCCAACCAGTTCCCTGCCAAGTTGTGGCGTTTGGTGAACGATCCACAGATTCGCTCAATCTGGTGGGA
CGCCAGTGGGGAAGGAATACTTGTCCATCAGCAAGCCTTCGAAGCTGAAGTGCTATTGTCCCAACCCAGGCATTTGTCTG
AGTACTTCAGAACGACAGATTTCGTCAGTTTCATTCGCCAGCTGAACCTCTACGGTTTCAGAAAAGAACGGATAGACCGT
GACGTCTCAGACAAGCAACCCGACATCTCATCCATTAAGGCCCAGCTGCACCACTTTCACAACCCGTTCTTCAAACGGGA
TAAGCCTGAGCTTCTAGTCAAACTAAAGCGACTCACGCCTCTCAACAAGGCCAAGCTCGCCGGGAGAGAGGTGACCAGCA
GGAAATCAAAACATTTCCATCATATGATGCTGAATTCGCCACAGGAAACCTCTGGCTTAATGAAAACAGGTTGGTAGTGT
TTCAACAAGCAGATCAAACGAATAGACAGAATATATTCATTCATTCATTCATTTCAGTAACAACTTTATCTAACTTTATA
TAGGAATGTGTAGAAAAAAGAGAAAATAGACAAATATAAAGAGAAAGCGTACGTCATTTTGCTAGTACAGTGCCAGCTGG
ATAACTTTGTGGCCTCGGTCATCATCTGTAGTTTTAGTTTATTAATACTTGACTTGTCTATCTGTTCAGGTTCAGTCTTG
CTTGGACATCAGGGAACCCCTTACCACCTTCCCTGTAATGGCCCTCAGCAGGAGAAGGACTGCGACAGAACGTCCAAATC
CTCCCAAGCATTTGTAGTGGGCCATGGTGATCCTTCTCCAGTTACATTAAACACTAACGACGCTGTGCCTGTCCCTGTGT
CTCACCACTTCCCAGTGGACTCGTCGAGTGCACATCCCTCCAGCGTCATGCACATGCAGCAGGGCGTCAAACCTCATCAC
TCACAGCACGGGTTTCACACACCAGGTGATGATGATTTAATACATTTTGTCCTCTTTATAATAGTTATAATAGCTCAGCC
TTAATTAGTATAAGCATTCGATTTGCACGCTACTTTAGTAAATACTGTAGTATAGAGCATTATTCTGACGTGTAGTTTAA
TTGTATGCAATTTAGGATGAAGCCCAATCCATTGTTTCACAATTTCAGTGTTGGCGTTTATTAATCTTCGTTTATTAACC
TTCAATGTTTCCCACCCCCAGTGTATCAGCGCTGTAGCCCAGACGTCTTGGATTCAAAAGTGCCATGCTTTCAACAACCA
GCTGCTTCCTACTCTCCTTGTGGCTATTACCCTGTGAGAACTGAGAAACCTTTTTAAGTTCATGTACTGTTCTGATCACT
AAAAATGGCTAGTGTCGTTATTTTAGCCAGTGTAGGCATGTTAAGGTTTGATGGTACATGTTGCAGTATGAAGGGAATGC
TGGGAGGTCAAACAGTTAAAAGTAGAACCTAGATGTGTAAATAATATTAATATGAATGTTTCCACTCATTCCTCAGGACC
ACTCAGTGAGATACGCTCATCCGATTGATCAGGATCCATACTGGAAAGCAGGTGATGTTCCAGAGTCCAGGACGAGTGAC
ATGAAAGACAAAGAGAAAGTGGACCTGGACACTATATTCAAACTGGCGGATGAAATACAGGTCAGATTAGACGATTTCCC
ATCAAGAACAGCCCCGAGTGTGTATCTGTGCTTACAGTGTAGTCAGTGCTGCCGTAGTACCATAAGGTCCAATAGTCTGA
ATCCAGGACTAAAAACTGTTTACACGGTTCAAGAACATACAGTGCCCTCCAGTGATAATGGCACCCTTGGTAAATATGAG
CAAAGAAGGCTGTGAAAATGTGTGAAAAATTGTCTTTATTGTTTAAACTTTTGATCTTTTGTTCAGCCTTCTTTGCTCAT
ATTTACCAAGGGTGCCAATATTAATGGAGGGCACTGTATGTGGTTTAAATCTCACGTTCTCATATCAAACTCATCAGAAA
TCATAACAATCATAACATAACATTTAGCATTTCTACCACACACTGTTAAGTCCTGTTGTTTTTTAATACTCAACTGTCGT
GATGCACCAAAATGCAAAAAAACAAACAAAAAACAACAACAACAACAAAAAACTGTTTATTTGCATATTTTATGCAATTT
TGAATAGACTTTCAGGAAAACTGAATTCGGTACGGAAAAACTCTGTCACCATAGCGTAACCATAAAATGTTTGCGCTGTA
AATCAGTGTGTAGCCACCATTGTTAATCCATATTATTCATTATATTCATTCCTTATTTCTGTTCTTGCGCCTGTTTTAAA
ATAATCAGCACATGACTGAACAAAACTTTTTTTTTTGTCATGAATTTGCAATCAGAAGTTTATAGACTTGTTTGTGAGGT
AATGGATTTGAGTTTATGGGTGCATCTCAATCAGCTCCATAGTTCAGTAGACAGGACACTGATCAGGGATTGGACCATTT
GAAGGGCTGTCTCAATTGAGAAATCCTACCAGTGTGCACTGGGACGTTCACTCCCTAAAAATCCCACAATGCACCACGAA
AACCAAGGAGCATAGATGTTCACTATTTTCCCTTACTGAAAATGACGTCATGTTTTCAGAAGCCTCTCAGATCGAACAAT
GTGGCGGACGAACACTTGTTGTAGATCTCAAATGATTACTTACATTAGCGATTTTTAACTTTATTTGATGTTCTATATAT
TGTTTATTTGAGTCTAACGTCTTTAATGATTTTTTAAAAATCTACTAACTAGTCTACGATCCTACTTGAAGTACCATGAC
AGACAAATTAATATGCCATATAAGTGCCAGTGGTGATGTTTTACAACGCAAGTACATAATCATGTTACCGGAAGTTGAGT
CATCAGTGTCCTAATGTGTAGTGAGTCAGGGTCTTTACCAGTACCCGAGCTCATGTACACCATATACTGATTCACCACCT
AGGGATCTAGGGAGCTGATTGAGACGCACCCTACTGTATGTATTAATGTTGGTCTTTTCTATATATTTTATTTATTCAGG
CTGAAGTTGAAGTTGCCGCAGGGACCAGTTACCTGATAAGACAGCTTGACTAGGGAGCACATTTTATTTCGAGTGTAATG
ACTGGAAATGTTGCCTTTAATCCTTTTCCTGACAATGATTCACATGACAGCAACATGAGTTGATTATTATCACTTTCCAG
GTATATTCCTTTGATACGATATAACAGAAAATAGGTAGCAAATGATCCTTAATGATCAGTAAATTTCAGAGGTCTAAACT
CCCTGAAAGATTACGAGGTATTTTTGATGAACGTTTTGAACTTCTCTAGAGCGGTGTAGCTTGCTGTGATTTGCTGTTCT
GTACAACACATACACAAAAAAGTATGACATGTTTGAAATTTGTGTGTAGTATGGCTGTCTGAGGCGTTTATTATTCCGTG
GTTACGGAGACACATTTAAGCCAGATCTATTGTAAATCCTATAGTCCGAACAATTCTGGATCCTTTGGAATATCGTGCAT
TCTTGCATTGGCACCAGGACACGCTTCCGCTGTGTTTTGGTTCTGAATGAGAGGATGTATAAATCTAGTGTTTATAAGAG
TATCTTAAAACTATGTGAGGCATGAGGATGTTTAACATTCCATATTTCTCCTACTGTATTTGAGTGTCTTTGGGGATTTT
TAATATTTTTTTTCTCCAACCCCCCGGTGTTTTTGTTTACTGAAGTAAGATGCAAAGGTTACATTTATTTCAAAGCATTC
CAGTAATTTATCTTGATGCCAGCTCTTGGAGCTCTCTGGAGGTAAAGAAGGACCTATTATTAGCAGCTTGGCCGCGTTCA
CGTGCCTTGATAATACGGGATGTCCACATCTGTGCCCATATCAATTTACCTCATTTACCTCAGTTTACCTCATCAAAGCT
TTTATTATTTTGTTTTTTGCACTCTTTCAGACCCCTCTATTTATTGTTGTATAAATAAGAGGTTTTTTTGAATGCAAGGA
GGAAGTGAAATAGACAAAAATGTTATAAATAAAATGGTTTGTTCAGTTCAGTGGTGTTGTTATCATTGTGTCAAATACAA
AAGTAAAACAATAAATAAATATTGGTTCTGCATATCGGTTATTGGTCGATCTCTAATTTGGAGAGATTCTGTATGGAGGA
ATGTTCTCAGATCCCTTGCCATGTATTCTCCAACCTCATCAGGCATTATAGAAGACTCAGAGCTGTTATCTTGGCAAAGC
AAGGTAGCACAAAGTATTAACTAAAAGGGTGCCAATAATTGTTGCACAACAGTGTGAGATGAGTGCAAAACAATAAATAC
ACAGAACATGGACTGTAACTGTAAGGTATTGTGTATATATAATATAAAATTATATGTATATATAATAAAAATTATTATGT
TTATAATGTTTATCATTTATAATTTGGATTGGCAAAACATGCATGGTATTTATAATAAATGTTGCATAAGAATAAAAATA
TATAATTCATCCATCTTCTATACCGCTTATCCTTTTCAGGGTCACGGGGAAACCTGGAGTCTATCCCAGGGAGCATCGGG
CACAAGGCGGGGTACACCCTGGACAGGGTATATATAATTCGAATATCTAGTAATACGCTCTATTGAGTTCATATCTCCTT
ATAACCACTAGATGACGGAAGAGTGTATGAGGAAAGCTTCCCGCCTTTACATACCTCACACCTCGGTTGATTCATGCTTC
AATTGTAAAGCCAATTGCTAAACGTGTTTAACTGTAAAGTTATTTATAAACATATTTCATTCCCCATACTGTTTCGTTTT
AGAGAATCCCCTTAGTGAAAGCCCTAATGCCATTTTATGTGCGTTCCAATACATTTATTTGTTCAAATATAGTTTAAAGG
ATGAACTTTTCGATAACATTCACTACAATAGTGAATTATCATACATGCTAGTTTGCTAATAAGCTACCTGTCAAACATGT
TCTGGAAAATTCTTACCCCAAATTGATTTTCCAGTTGATACCAGTTCACTGCGGTTGTATTACAGTGCCTTCAAGGCAGT
GTCTGATCCTGAAGTCCATAGCCACCAAACCCACCTTGCACTGTTCGCCCAGATTTCATATCTACTTAACAATTTAATTA
CAACATACTTATATTATTTACGTTTGAGTGCATTACTAAAATATTTAAGTAGATTCTACTAATTTGCAGACATATTTCAA
TGTATGAATAATTTTAAGTGTAACGGATTCAAATTATTACGTTTTTGTCCTGTCTACACCTCCCCACTGGTTAGATGTTG
CAGAAGCAAGGGAAGCCATTTTTTCTCATGGGTGCAAATGAATTCGAGGAGCTGTTGATGAGTGGTTAGAAAGTATGTTT
AGCCAGTTTTTATTGTTTCTATTTTCCACTGAGAGGCTGTTTGTGAGTAATAAAAAATAGTTTGAAACAATTTTGGACGT
TTTCTCCGGCTTCAACTTGAACCAGGCGAGTTCAGGGAACATTTTTTCATCTGTTCATTTTAACTGTGAAAAATATTGTT
TGAAACCATTTTGGATGTTTTCTCCCACATGAAACCCTGCCAGGTGAGTTCAGTGGACATATTTTTCTCTGTTAATTTTC
ATTGTCCCCCCCCAATCGAGGTGCTGTTTGTGAGTAGTAAAAACCACCCTTGTGTTCAGCTTTTAACTTGCTAGTTTTTC
ACTCGCGCACGGTGGACACGATCCCACTTGAACTCACCAACATTTTTTCAGTGAAAAAGAGTGAAACAATGAAAAACATT
GTTTTAAACAATTTTGGATGTTTTCTCCCGCTTGAACCCCTACCCGGCGAGTTCAGTGGACATTTTTTCGTCAATCTGTT
TCTTTCTCTGTTGGGATGTAACTGACAAGGACTCGTACAGTCAAACTCCAGTGGGGATCCTCTGCTTCGAATCAGAAAGT
CCTCAGCTAAACCCATTCAAAGTGAGCATCGTCTTGAGTTTGGTGATGGATGAACTGGCCGACCTGCCTCAGGCCTTCTG
TGTTCTTTTCGGACTGATTTATGCCCTGTACTTGAACTATCATAAGTGTATGAAAAACAGTTTCCACTTTATTCAGCAGG
TAATGCTCAACCTGAGATGTAAGCTGCTCCCAAAATGTAATCTTTGAAAAATCAGCTAACGGTAAAACGGGCCTCCGGAT
TGTTCTACTACTGTTCCACTAGCAAGTGGTTCATTTGTAATGTTGAAGTGCATATTTTATGATATTGGCACTGATTTTGT
GGTTTGATTCAATTCTTTTTTGCAATGTTCCTATTTTATAGAAAATTAAATTTATTTTATATATATATATATATATATAT
ACACACACTACACACACAGTGGTACAATACTGATGTCCAGTGAACATTTCATGTGAATAGCCTCATTGGAAATATATTTA
CTGAAACAAATGTTGATGTGTCCAATACTTATTTCCCTCACTATGTGTGTGTATTATATTATGTGTTATATATCATTTTT
TCAGCTGCAAGTGCAGATTAAAGTCTTTATTTACAAACACAAAGTCGATAAACATGAAACGCGGTCTAAACTTGAAGTTA
GATTTGCGGCATGAAACAAAATCAAGACAAGAGAACACGACCGCTTAGCACTGGAATAAAGTTGGTGTGACGTTGGGCAG
TCGATATTCGCGGATTTGCGGAAAAAAAAGGGACCATCTCTAAAAGTTACATACGACATTGTTAAACACATTTCTATCTT
CAATAGCATTTGAAGGGAATGACTTACAGTCAAATAACCAACTGTAAAGTGTTCATCTAGGTGTCAGGTATAATGCACAC
CTTTTTTGATTTTTGTTATTTATTAAAATATACTATTAAATCATATATAAATTAGATATGAATTTCACTACAGAATGGGC
CCATACACAAAATATACCATTATTTAAAGCTCAATAGCATTTGAAGGGAATGATGTAAAGTCACACAACCAACTGTAAAG
TGTTTATCTAGGTGTCAGGTATGACGCACACCTTGTAGATTTTTGATATTTAACAATACAATGCACGAACCAAAAAAACC
TTCACGAATGCATAAAGGGGGTCAAAATGACCCGTACTGGATTGAATGGTTTTCTTAAAAAAGTAGATTTCCTATTAATG
TAATTATATATATATATATATATATATATATATATATATATATATATATATATATATATATATATATACACACACACACA
CACACACACACACACAGTATATCACAAAAGTGAGTACACCCCTCATGTTTTTGTATATATTTGATTATATCTTTTCATGT
GACAACACTGATAACGATCGGTCAGATAAGACCTGAGCCAGGAGAGGACTGTTCCCTTGATGCCAACAACATTTTCGAAT
CTATCAAGGAGAATAGTATGATCTATAGTATCAAAAGCTGCACTAAGGTCAAGTAACACAAGCAGCGAGACACAACCCTG
ATCAGAGGCCAGTAGTAGGTCATTTACTACTTTAACTAGCACTGTCTCTGTGCTAAGATGAGGTCTAAATCCTGATTCAT
ACATTTCATGAATGTTATTCCTGTGTAGGTATGAGCATAGCTGCTGTGCTACAACCTTTTCTAAGATCTTAGAGATGAAG
GGGAGATTTGATATCGGTCTATAGCTGGACAGTTGAGAGGGGTCAAGGCCAGGTTTTTTAATCAGGGGTTTAAAAACTGC
TAATTTAAATGATTTAGGTACATAGCCAGTCCCAAGGGAAGAACTGATTATATTTAAAAGTGGTTCAATTACTCCAGGAC
AAATCTGTTTAAAGAAACATGTAGGTAAAGGGTCTAGTATGCAAGTTGATGAATTTGCTGAAGAGATTAACGAAGCTAGT
TCGGTCTCTCTAAGAGGAGCAAAACACTCTAAACTTTGATCTGATATTGCTATATTATCGTCTACAGGGTTAGTTACAAT
ACTGTCTGGTTTTAATTTAATAGCCTGAATTTCACATCTAATATTTTCAATCTTACCAATGAAAAATTTCATGAAATCTT
CACTGCTATGTAATGATTGAGTACTTCTTTCTGTAGTGGTTTTATTCCTAGTTAATTTTGCTACTGTGTTGAATAGAAAT
CTAGAATTGTTTTTGTTATCTCCTATTAAGGTGGAGAGATAGACTTTTCTAGCATCGCTAAGAGATTTTCTATAGTTCAG
GAGGCTCTCCTTCCATGCTGTTTGAAATATTACCAATTTGGTTTGACGCCATTTACGTTCTAATTGTCGATTGGTCTGTT
TTAAGGTATGCGTTTGATCGTTATACCAGGGTGCTAGTTTTTTCTCTCTAATTATTTGAGCAGATCCTCAGAGATTTCTT
TGCCATGAGGTGCCATATTGAACTTCCAGTGACCAGTATGAGGGAGTGTGAGAGCGATGACACCAAATTTAACACACCTG
CTCCCCATTTACACCTGAGACCTTGTAACACTAACAAGTCACATGACACCGAAGAGGGAAAATGGCTAATTGGGCCCAAT
TTGGACATTTTCACATAGGGGTGTACTCACTTTTGTTGTCAGCGTTTTAGACATTAATGGCTGTGTGTTGAGTTATTTTG
AGGGGACGGCAAATTTACACTGTTATACAAGCTGTACACTCACTACTTTACATTGTAGCAAAGTGTCATTTCTTCAGTGT
TGTCACATTAAAAGATATAATCAAATATTTACAAAAATGTGACAGGTGTACTCACTTTTGTGAGATACTGTATATATATA
TATATATATATATATATATATATATATATATATATATATATATATATATATATATATATAGTTGCGATAGACCGACAGCC
GGCGCACAAGGAACTAAAATCGCTCCTTCCTCGACTCTGGCACTGCAGAGACAGTCCAGCTTCAAGAATTTTGACGGCCA
GAAAGCATGTGGCGGTGGGGCGGAGCCACCAACACACCCTCGACGGTGTGGGTCGAGGGGAGCCTGGTCACCGCCCTGCT
GGACTCTGGGAGTACCGTGACCCTCACCTGGCCGACGATCCTGCCAAGAGAGCTCGGCCGGAGTGGGACCATCACCGTAA
CCTGCATCCATGGGGATACCAGGGAAGTCCCAGCAAATCTCTAGACATTCAATTAATCATATAACCTCATTGACCCCCTT
CCACACAGACAGCAATACACTATGACTTCATAAAATTCTAATTCTAAATTCTAAATTCTTGATTATTCCTACCAGTCAGT
GGTAAGGCCACAGTTGTCCAGAAAAGCTGAAAGACTCACGCAGCCCAGCCAGGAGCCGCCAAATTGTCGTAGAAATTAGA
CAACACTCGCAGACCTCTGAAGTCCTCTGAAGGTAAAAAGGTTTATTACAGAAAGATGGTTAATACAGGATAGCATAAAG
CAGGATAAAATAATGAGAGCGCTCTGAAGCGCTTGTGCTGAACCACAAGTGGTATAGAAAATGGATGGATATACATTTTA
GATTTCTCAATCAATCATGACAGTCTGTTATGAACTCGAGAATTTCTGTAATATCCACTGAAAATTTTAAAGTGTACGGC
ACAGCATTGTTTTGTCATAGGTTGATATAATCATACCTGAGTGATGAGCCTACACACATAAACATCAAAAGACAAACAGA
CTGCAATTCAATCAAAATTTTCCAGATTACAGGTTTACCATATTGTAGTGTTCCAACCTGGAACCTGGAACTGACTTTTA
TATTAAAGTGGGGGATCAATACACACTAAAATAATACGTAATACAATAAAAACACAATTTGTGAAAATTACTTATAAAAC
ATCAACAACAACAAAACATTACAGTTGTTATTTCACAAGTGTTCATCTCCGTTGCTGTGAAAGCCCTAAATTTGTTGGAG
AGACACAGGGCCACAGCTTCACATTTTTGGTTCGCTAATGAAGAGTTATATATTAGCACATTTTGACATAATTTATGGCC
TAAAGCTTTTTTTCATGCTAGAGTAATAACAGAGTGTCACATCCCAAGACGTAAGGGAGTTGAGTACGGAAGCAGGTACA
GGAAAAGATGTATTTATTAAAAAAGACAAAGGCAGACAAATCCAAATCGTAATCCAAAAACATGCAAAAGGTCAGCTGTC
TCTTCAACCTGGGACAGGAACATGGCATGAGCAGAGCTTGGGTTGGTCGTCTCTTCGTCCTAGGACAGGAACTTGGCGTG
AGCAGAGCTTGAGTTGGCCCTCTCTTCGACCTGGGTCAGGAGTTTGGTGAGAGCACAGCTTGAGTTGGCCGTCTCCTTGA
CCTGGGACATGAACGTGGCATTATATTGGAACTCAGGAGCTGAGACCCCCTCATGGGTATCAGGCTAAAACTCTGTGGCT
GAGGTCACCATGTTGACCTCTGGCTTAAACTCAGCAGGTGACACCTCCTCGTGGGTCTCAAGCTGTAGCTCTGAGGTCAC
CATGTTGACCTCTGGCTGGAGCTCAGGTGCTGAGACCTCCTCGTGGGTCTCAAGCTGGAGCTCTGAGGTCGCCACCTTGA
CCTCTAGCAGGAGCTCAGGTACTGAGACCTCCTCGTGGGTCTCAAGCTGTAGCTCTGAGGTCACCATGTTGACCTCTGGC
TGGAGCTCAGGTGTTGAGACCTCCTGCACGAACTCTTGCAGAAAAAGTTCAGCAAACTGAGTGACGTTATTGAGAGCACT
GGACCCTGTACGGATCAGTTGTTCCGCACAGTCACAGGCCGGGCCATAAAACCGGGACACTAAGAACCCCAGCCACCGTT
TCTTGACAGGCTTGGGATGTGCCAGGCTAGCAAAGTACACCTGGCTGTGAACAAGGAACAACAACAGGTGGCTCTCCAAC
CCATAAGTCTCTATCGGGAGTTCAGCGGCAGTCCTCTGGGGAAACTGGACTGATTTGTATCGTGGCCATTAATCCGTATA
TTTACTGCCATGATGCTCTCCTCGTTCTCCTGCTACTTCCATGTTTAGGTGTAGTATTCTGTCACGTCCCGAGACATAAG
GGAGTTGAGTACGGAAGCAGATGCAGGAAAAGACGTATTTATTAAAAGACACAAAGGCAGACAAATCCAAATCGTAATCC
AAAAACGTAGTCCAAAAACATGCAACAGGTCAGGCGATCGGCAAACAGGCATAAAAAGGGCAAAGCAATAATCAGAGTCG
AGAAACTATAAACGAGGTCAGAGATCATGAAACAAAAACGAGAACAAAGGACAACCACTTGGTAAGTGAGTTAAACTCAA
TACTATGCAAAGTCATAGTGTTTGAGCAGTCTCTTATATACTGTGTTGTGAGTATGTGTGAGATTGGAAACAGGTGTGTG
TGATTAGTATTCCAAAGAAGGTGAACATGTATGTGTGGGAAGTGTAGTCCATGGCGGCCATGTTTGTAGGCCGCTGTGCA
CGTGTTCACAGTAAACAATGTCACAGTTGTCAAAATCCAAAGAGCATGTGCTCGCTGAGCACTCGTGCACGTAGCTCATG
CATGCGCGCGCACCCCTCATCTCTCCGAACGCGCTATCAGATGGGGTGATCGTGGCACAGAGACCTTACGGGCGGTATGT
TTGCCACTACTGACCTAAACGTTCACCGTTTCTCCTACAAAACATGCCGAATAGTGTCGTCACTATTTTCTGATTCACTG
TAATACGCACCAGGACTTTAGGGATCAGAGAACTCCCGAAAGGAACCACATAGCAGGTGTATGTGCTCATATATAAGAAA
TATTTCACACGTGATCATGTAGCTCTTAGAAATTACTTTGGGTCTGTTTTTATTTGAATATTTAGGCTATGGCCAGGTTG
CTTGACAACTCTAATGGTCAATTTTGATTACATTAATGCTATAGCTTGTTATTGTTAGTGATTTTCAGCTGTTACTGAAG
ATGAATGTGTTATGTGTTAGCTAGCCACCTACTATCTAGTTAGTGCTAGAGAGTAATTGTTACATTCAGTCTCCTTTTCC
TTCACCCAGCTAGCTACAAATCTTTTTAGCTGGCATGGAAATCGTTGAAGCAACTTTTGTCACCTTCATCAACCCCAACC
AGTTCCCTGCCAAGTTGTGGCATTTGGTGAACGATCCACAGATTCGCTCAATCTGGTGGGACGCCAGTGGGGAAGGAATA
CTTATCCATCAGCAACCCTTCGAAGCTGAAGTGCTATTGTCCCAACCCAGGCATTTGTCTGAGTACTTCAGAACAACGGA
CTTTGTCAGTTTCATTCGCCAGCTGAACCCCTACGGCTTCAGAAAAGAACGCATAGACCGTGACGTCTCAGACAAGCAAC
CCGACATCTCATCCATTAAGGCCCAGCTGCACCACTTTCACAACCCGTTCTTCAAACGGGATAAGCCTGAGCTTCTAGTC
AAACTAAAGCGACTCACGCCTCTCAACAAGGCCAAGCTCGCCGGGAGAGAGGTGACCATCAGGAAATCAAAACATTTCCA
TCATATGATGCTGAATTCGCCACAGGAAACCTCTGGCTTAAAGAAAACAGGTTGGTAGTGATTCAACAAGCAGATCAAAA
CAAAACAAAACAAAACAAAACAAAACAAAACAAAACAGGGCAAGGCAGAAATCAAGGTTGGGAACGTAAACGATGGTCAG
TCACTTTGTCAAACACGAGAGATAAGGCTTGGATAACGGCAGAGAACAAGTCAGTATGCATCCAAAGTCTCTTATATGCT
GTGATGAGAGCGTGATAGTGATTGACTGCAGGTGTGTATGATTAGAACTCCGGGGAAGGTGAGTGTATGCGTATGTGGGA
AGTGTAGTCCTCAGTGGCCATGTTTGAAGTAGCCGATGTTTTGCGGGAAACCGAGTCGTGGCTGGGCTGAGATATGACAC
ACAGCCAACTGGAAAGTGTTCATCTACATGTCAGGTATGATGCTCACCTTTTAGATTTCTGATGTTTAATAAAATAAACT
ATTAAATCATATATAACATTTGCCAATCTAAAAGGTGTGCATCATACTTGACACCTAAATGAACACTGTATGGTTGTGTG
ACTGTACATCATTCCCTTCAAATGCCATTGAGCTTTAAATTATGGTGTATTTTGTGTATGGGCCCATGCAATAATAAAAT
ACACGGCAATATTTATGTGATTTAATAGTTTATTTTATTAAATATCAGAAATCTAAGAGGTGTGCATCATAGCTGACACC
TAGATGAACACTCTACAGTTGGTTATATGACAGTAAGTCATTCCCTTCAAATGCTATTGAAGTTAGAATCGTGTTTAACA
ATGTTGTATGTAACTTTAGAGACTTTCCCTTAATTTCCGCATATACGAGAATATCGAACATCCAACGTCACACCAACTTT
ATTCCAGACCGCTTAGCATCAAGGTAGCTAACGCATACATATACTTGGACTCCATTAGCTAGTTATCCATATACAATACT
ATGCGAAGTGCGCAGCCACACGAGGGGTTTAAATAACTCACGTAATCAAACTTAAACTCAGACAGCTGGAAACAATAAAG
TCACACCCTCACACATCACCAATACCTGAACAGGAGGAGAAAAAAAACCAAGACACAGGCCATAGGAAACAGTCCTCTTT
ACGTAATCTCGTGCACGTGCACGTCCTCCGGCTCCCCTTGCACGTCGCAACCACAGCGCCGTCTGCAGGGGAGATTGTGA
CATTGACTGTGTGTATTGTATTTTCAAATGAAAATATTGCAGTTGAAATAAAACATTTTTTAAAAACTTTTGGTATTTGC
TTGCTTTTTAATATATAATTTAATGAATTTAAAGTTTACTTAATTTAACTGAAGAAACTAAGTTGAGTAATTGAACAGAG
CAATTGATATTACAAATGATTTTGAGTTAAATCAACTTGGAATTTAGTGCATTGAACTTAAAAATAATTGTTGGAAGGGC
TGGAATGTTTAAGTTCACTTAAGTTATCGGGTAAACATTACTTAATTTTTTTAAGGCAACCACTTTCCTCAAATTTTTAA
GTACAATCAACTTATCTGGGTTTTACAGTGTGGTTCAGACAGCCTTCTCCGTAGTTCACTCACATAAATGTGATATTAGG
ACCAACATATGAACACCATGTACATACCATAGTATGTGTCACAGGATGTGCTTTGCTACATGTTTTCCCCATATTTTTTT
TCTTTACAGCTTCTGTAAATTTCAAACTTTTAATCAATTTAACCTGCTATGAAAATCAAGTGAATATGCGTTCTCGTACA
CAGACAGAAAATGTTCTAGTGTGTGCCAAATCTCTAGACATTCAATTAATCATATAACCTCATTGACCCCCTTCCACACA
GACAGCAATACACTATGACTTCATAAAATTCTAATTCTAAATTCTAAATTCTTGATGATTCCTACCAGTCAGTGGTAAGG
CCACAGTTGTCCAGAAAAGCTGAAAGACTCACGCAGCCCAGCCAGGAGCCGCCAAATTGTCGTAGAAATTAGACAACACT
CGCAGACCTCTGAAGTCCTCTGAAGGTAAAAAGGTTTATTACAGAAAGATGGTTAATACAGGATAGAATAAAGCAGGATA
GAATAATGAGAGCGCTCTGAAGCGCTTGTGCTGAACCACAAGCGGTATAGAAAATGGATGGATATACATTTTAGATTTCT
CAATCAATCATGACAGTCTGTTATGAACTCGGGAATTTCTGTAATATCCACTGAAAAGTTAAAAGTACAGCACAGCATTG
TTTTGTCATAGGTTGATATAATCACACCTGAGTGATGAGCCTACATGCATAAACATCAAAAGACAAACAGACTGCAATTC
AATCAAAATTTTCCAGATTAAGGGTTTACCATATTGTAGTGTTACAATCTGGAACCTGGAACTGACTTTTATATTAAAGT
GGGGGATCAGTACACACTAAAATAATACGTAATACAATAAAAACATTTCGTTAAAATTATTTATATAACATCAACAACAA
CAAAAACATTACAGTTGTAATTTCACAAGTGTTCATTCCCGTTGCTGTGAAAGCCCTAAATTTGTTGGAGAGACACAGGG
CCACAGGTTCACATTTTTGGTTTGCTAAAGAAGAGTTATAGATTAGCACATTTTGTCATAATTTATGGCCTAAAGCTGTT
TTTTCATGCTAGAGGAATAACAGAGTGTCACATCCCGAGACATAAGGGAGTTGAGTACGGAAGCAGGTGCAGGAAAAGAC
GTATTTATTAAAAAAGACAAAGGCAGACAAATCCAAATCGTAATCCAAAAACATGCAAAAGGTCAAGCGATCGGCAAACA
GGCCTAAATAGGGCGAAGCAATAATCAGAATCGAGAAACTATAAACAAGGTCAGAGATCATGAAACAAAAACAAGAACAA
AGGACAACCGCTTGATGAATGAGTTAAACTCAATACTACACAAAGTCATAGTGTTTGAGCAGTCTCTTATATACTGTGGT
GTGAGTATGCGTGAGATTGGAAACAGGTGTGTGTGATTAGTATTCCGAAGATGGTGAACATGTATGTTTGGGAAGTGTAG
TCCATGGCGGCCATGTTTGTAGGCCGCTGTGCACGTGTCCACAGTAAACAATGTCACAGTTGTCAAAATCCAAAGAGCAT
GTGCTCGCTGAGCACTCGTGCACGTAGCTCATGCATGCGCGCGCACCCCTCATCTCTCCGAACGCGCTATCAGATGGGGT
GATCGTGGCACAGAGACCCCACGATCGGTATGTTTGCCACTACTGACCTAAACGTTCACCGTTTCTCCTACAAAACATGT
CGAATAGTGTCGTCACTATTTTCTGATTCACTGTAATACGCACCAGGACTTTAGGGATCAGAGAACTCCCAAAAGGAACC
ACATAGCAGGTGTATGTGCTCATATATAAGAAATATTTCACACGTGATCATGTAGCTCTTAGAAATTATTTTGGGTCTGT
TTTTGTTTGAATATTTAGGCTATGGTCAGGTTGCTTGACAACTCTAATGGTCAATTTTGATTACATTAATGCTATAGCTT
GTTATTGTTAGTGATTTTCAGCTGTTACTGAAGATGAATGTGTTATGTGTTAGCTAGCCACCTACTATCTAGTTAGTGCT
AGAGAGTAATTGTTACATTCAGTCTCCTTTTTCTTCACCCAGCTAGCTACAAATCTTTTTAGCTGGCATGGAAATCGTTG
AAGCAACTTTTGTCACCTTCATCAACCCCAACCAGTTCCCTGCCAAGTTGTGGCATTTGGTGAACGATCCACAGATTCGC
TCAATCTGGTGGGACGCCAGTGGGGAAGGAATACTTATCCATCAGCAACCCTTCGAAGCTGAAGTGCTATTGTCCCAACC
CAGGCATTTGTCTGAGTACTTCAGAACGACAGACTTCGTCAGTTTCATTCGCCAGCTGAACCTCTACGGCTTCAGAAAAG
AACGCACAGACCTTGACGTCTCAGACAAGCAACCCGACATCTCATCCATTAAGGCCCAGCTGCACCACTTTCACAACCCG
TTCTTCAAACGGGATAAGCCTGAGCTTCTAGTCAAACTAAAGCGACTCACGCCTCTCAACAAGGCCAAGCTCGCCGGGAG
AGAGGTGACCAGCAGGAAATCAAAACATTTCCATCATATGATGCTGAATTCGCCACAGGAAACCTCTGGCTTAAAGAAAA
CAGGTTGGTAGTGTTTCAACAAGCAGATCAAAAGAATAGACAGAATATATTCATTCATTCATTCATTTCAGTAACAACTT
TATCTAACTTTATATAGGAATGTGTAGAAAAAAGAGAAAATAGACAAATATAAAGAGAACGTGTACATCATTTTGCTAGT
ACAGTGCCAGCTGGATAACTTTGTGGCCTCGGTCATCATCTGTAGTTTTAGTTTATTAATACTTGACTTGTCTATCTGTT
CAGGTTCAGTCTTGCTTGGACATCAGGGAACCCCTTACCACCTTCCCTGTAATGGCCCTCAGCAGGAGAAGGACTGCGAC
AGAACGTCCAAATCCTCCCAAGCATTTGTAGTGGGCCATGGTGATCCTTCTCCAGTTACATTAAACACTAACGACGCTGT
GCCTGTCCCTGTGTCTCACCACTTCCCAGTGGACTCGTCGAGTGCACATCCCTCCAGTGTCATGCACATGCAGCAGGGCG
TCAAACCTCATCACTCACAGCACGGGTTTCACACACCAGGTGATGATGATTTAATACATTTTGTCCTCTTTATAATAGTT
GTGAGCTCAGCCTTAATTAGTATAAGCATTCGATTTGCACGCTACTTTAGTAAATACAGTAGTATAGAGCATTATTCTGA
CGTGTAGTTTAATTTCAGTTCAATGTTTCCCACCCCCAGTGTATCAGCGCTGTAGCCCAGACGTCTTGGATTCAAAAGTG
CCATGCTTTCAACAATCAGCTGCTGCCTACTCTCCTTGTGGCTATTACCCTGTGAGAACTGAGAAACCTTTTTAAGTTCA
TGTACTGTTCTGAACACTAACAATGGCTAGTGTCGTTATTTTAGCCAGTGTAGGCATGTTAAGGTTTGATGGTACATGTT
GCAGTATGAAGGGAATGCTGGGAGGTCAAACAGTTAAAAGTAGAACCTTGATGTGTAAATAATATTAATATGAATGTTTC
CACTCATTCCTCAGGACCACTCAGTGAGATACTCTCATAAATATAAACAAAGAAGGCTGTGAAAAATTGTCTTTATTGAT
TAACCTTTTGATCTTTTGTTCAGCCTTCTTTGCTCATATTTACCAAGGATGCCAATATTAGTGGAGGGCACTGTATGTGG
TTTAAATCTCATGTTCTCATATCAAACTCATCAGAAATCATAGCAAATGCTAACTTTTAGCATTTCTAATACTCAACTGT
AGTGATGCACCAAAATCCCCCCCCCCCCCCCCCCCCCCCCAAAAAAAAAAAAAAAACCTGTTTATTTGCATAATTTATGC
AATTTTGATTTGACTTTCAGGAAAACTGAATTCGGTACGGAAAAACTCTGACACCATAGCGTAGCCATAAAATGTTTGCA
GTGTAAATCAGTGTGTAAATCAAAGTTTATTCCTTATCTATGCACCTGTTTTTAAATAATCAGCACATGACTGAACAAAA
CTTCTTTTTTTTTGTCATGAATTTGCAATCAGAAGTTTATAGACTTGTTTGTGAGGTAATGGATTTGAGTTTATGGGTGC
ATCTCAATCAGCTCCATAGTTCAGTAGTCAGGACACTGATCAGATAGTGGACCATTTGAAGGGCTGTCTCAATTGAGAAA
TCCTACCAGTGTGCACTGGGACGTTCGCTCCCTAAAAATCCCACAATGCACCACGAAAACCAAGGAGCATAGATGTTCAC
TATTTTCCCATACTGAAAATGTTTTCAGAAGCCTCTCAGATCGAACAATGTGGCGGACGAGTTTATAAGAGTATCTTAAA
ACTATGTGAGGCATGAGGATGTTTAACATTCCATATTTCTCCTACTGTATTTGAGCGTCTTTGGGGATTTTTAATATTTT
TTTTCTCCAACCCCCCGGTGTTTTTGTTTACTGAAGTAAGATGCAAAGGTAACTATATTTAGAGTTCCATGTTCATCCCC
TGTAACTCTTTGCTATGTAGGTACTCCACTAAAGAGATAAGCTTGCTGTGATGGTTGTCACTGCAAGTCAGATAGCTTTA
ATAGACCTTTGGTGAAAAACGTTGCATGCAGTAACGGCTCTTTCTTTAGAGAGTTACAGCTCTTGATTGTATGTTTTGTG
TTTTTTCATTGTTTCTTTCTGTAATAATAATGATGATAATGTATCCGTGTAGTCCTGTACATGCAGTACAAAGCACTTGG
GTGAATTCTAGCTTCTAACGAATGACCTAAACCCCAACTTCCAGCACATTTTAATACGTGCTCCGAGACATCTCGTACAT
CTTGCCAGTTAATGATCAGCTTTAATACGTGTGATCCTGTAGAGATTTTTTCCAATCACACCGGAAGCCACAATCTTTTA
CAAAAAAAAAAAACACATGCACATTTATTTCAAAGCATTCCAGTAATTTATCTTGATGCCAGCTCTTGGAGCTCTCTGGA
GGTAAAGAAGGACCTATTATTGGCAGCTTGGCCGCGTTCACGTGCCTTGCTAATATGGGATGTCCACATCTGTGCCCAAA
TCAATTTACCTCATTTACCTCAGTTTACCTCATCAAAGCTTTTATTATTTTGTTTTTTGCACTCTTTCAGACCCCTCTAT
TTATTGTTGTATAAATAAGAGTTTTGTTTTGAATGCAAGGAGGAAGTGAAATAGACAAAAATGTTTGTTCAGTTCAGTGG
TGTTGTTATCATTGTGTCAAATACAAAAGTAAAATAATAAATAAATATTGGTTCTGCATATCGGTTATTGGTCGATCTCT
AATTTGGAGAGATTCTGTATGTTATTATATTATATATTCTGAATGTTCTCAGATCCCTTGCCATGTATTCTCCAACCTCA
TCAGGCATTATAGAAGACTCAGAGCTGTTATCTTGGCAAAGCAAGGTAGCACAAAGTATTGACTAAAAGGGTGCCAATAA
TTGTTGCACAACAGTGTGAGATGAATGCAAAACAATAAATACACAGAACAAAACAATAAATACACAGAACATGGACTGTA
ACTGTAAGATATTGTGTATATATATAATATAAAATTATATATATAATAATATTATTATATTTATAATATTTAATAAATAT
TATGTATATAATTTAGATTGGCAAAACATGCATGGTATTTATAATAAATATTGCATAAGAATAAAAATATATCATTCAAA
TATCTAGTAATACACTCTATTGAGTTCATACCTCCTTATAACCACTAGATGGCGGAACAGTGTATGAGGAAAACTTCCCG
CCTTTAAATTCCTCACAGTTCGGTTGATACATGCTTCAACTGTAAAGCTAATTTCTAAACATATTTAACTGTAAAGTTAT
CCTTCCATCCATCCATCTTCTATACAGCTTAATCCTTCTCAGGGTCACGGGGAACCTGGAGCCTACCCCAGGGAGCATGG
GGCACAAGGCGGGGTACACCCTGGACAGGGTGCCGATCCATCACAGGGCACAATCACATACACACTCACACACCCATTCA
TACACTACAGACACTTTAGACAAGCCAATCAGCCTATCATGCATGTCTTTGGACTGGGGGAGGAAACTGGAGTACCCGGA
GGAAACCCCCGCAGCACGGGGAGAACATGCAAACTCCGCACACACAGGGCCACGGTGGGAATCAAACCCCCGACCCTGGA
GGTGTGAGGCGAACATGCTACTGTAATGTTATGTAGAAACGTATTTCATTCCCCATGCTGTTTTGTTTTAGAGAATCCCC
TTAGTGAAAGCCCTAATGCCATTTTATGTGCGTTCCAATACATTTATTAGTTCAAATATAGTTTAAAGGATGAACTTTTC
GATAACATTCACTACAATAGTGAATTATCACACATTCTAATTTGCTAATAAGCTACCTGTCAAACATGTTCTGGAAAATT
CTTACCCCAAATTGATTTTCCAGTTGATACCAGTTCACTGCGGTTGTATTACAGTGCCTTCAAGGCAGTGTCTGATCCTG
AAGTCCATAGCCACCCAACCCACCTTGCACTGTTCGCCCAGATTTCATATCTACTTAACAATTTAATTACAACATACTTA
TATTATTTAAGTTTGAATGCATTACTAAAATATTTAAGTAGATTCTACTAATTTGTACACATATTTCAATGTATGAATAA
TTTAAGTGTAACGGACTACACCTCCCCACTGGTTAGCTGTTGCAGAAGCAAGGGAAGCCATTTTTTCTCATGGGTGCAAG
TGGAGCTTTTGGTTAGAAAGTATGTTTTAGCCAGTTTTTATTGTTTCTTTTATTGTTTCTATTTTCCATTGAGAGGCTGT
TTGTGAGTAATAAAAAATATATACAGTAGTTTGAAACAATTTTGGACGTTTTCTCCCGTTTGAACCCCTACCCGGCGAGT
TCAGTGGACATTTTTTCGTCAATCTGTTTCTTTCTCTGTTGGGATGTAACTGACAAGGACTCATACAGTCAAACTCCAGT
GGAGATCCTCTGAAAGTCCTCAGCTAAACCCATTCAAAGTGAGCATCGTCTTGAAGGGAGTTTGGTGATGGATGAACTGG
CCGACCTGCCTCAGGCCTTCTGTGTTCTTTTCGGACTGATTTATGCCCTGTACTTACTATCATATGTGTATGAAAAACAG
TTTCCACTTTATTCAGCAGGTAATGCTCAACCTGATAGGTAAGCTGCTCCCAAAATTCAATCTTTGAAAAATCAGCTAAC
AGTAAAACGGGCCTCCGGATTGTTCTACTACTGTTCCACTAGCAAGTGGTTCATTTGTAATGTTGAAGTGCATATTTTAT
GATATTGGCACTGATTTTGTGGTTTGATTCAATTCTTATTTGCAATGTTCCTATTTTATAGAAATTTGAAATTTATTTTA
TTTATATATACACTGGTACAATACTAATGTCCAGTGAACATTTCATGTGAATAGCCTCATTAGAAATATATTTACTGAAA
CAAATGTTGGTGTGTACAATACTTTTTTCCCTCTCTCTATGTGTGTGTGTGTGTGTGTGTGTGTGTGTGTGTGTGTGTGT
ATTATATTACATTATATATTACTATTAATTTTTTTTCAGCTACAATGCCACAAAGAGAAACTTTGTAACGTTGCACTTTT
AGAATAAAAGGCTAACGACAAGTTTCCTCACACTGATAGTTCAGAAGACCTTTAGGAAGTAAAATTTGGCAAATAATTTC
ACATAATTTTCTTGACTGTTACGAAACGGGACTCGGAAATGGAAGCAAGTGCAGATTAAAGACTTTATTTACAAACATAA
AGTCGATAAACATGAAACGCAGTCTAAACTTGAAGCTAGATTCGAGGCATGAAACAAAAACAAGACACGAGAACATGACC
ACCTAGCATGAAGGTAGCTAACACATACATATACTTGGACTCCGTTAACTAGTTAACCATATATAATACTGTGCGAAGTG
CACAGCCACACACTGGCATAAAGTTGGTTTGACGTTGGACGTTCGATATTCACGGATATGCGGAAATTAAGGGACTGTCT
CTAAAGTTACATATGACATTGTTACACACGTTTCTAACTTCAATAGCATTTGAAGGGAATGATGTACAGTCACACTGTCA
TGTACCGTGGTTGAATATGGAAGCAGATGTGGGTGACAGCCTCAGGCAGAATAATCCAAAGGAATAGACAAAGTTCGTAG
TCGAGAAACAGCCAGGGATCAGGCGATCAGGCAAACAAAACAAAACAGGGCAAGGCAGAAATCGAGGTTGGGAACTTAAA
CAATGGTCAAAGTCACTTTGTCAAACACACGAGTCAGCTGAACGTTTACTTCGCAAAGTCAATATGCATCCAAAGTCTTT
TATATGCTGTAGTGAGAGTGTGATAGTGATTGACTGCAGGTGTGTATGATTAGAACTCCGGGGAAGGTGAGTGCCTGCGT
GTGTGGGAAGTGTAGTCCTTAGTGGCCCTGTTTGAACTAGCCAGTGTTTCCCGGGAAACTGAGTCGTGGCTGGGCTGAGA
TATGACAGAAACCCCCCTCCCCCCAAAGGGCTCACTCCGGGAGCAAAGTCCTTTCTGGGCCTTGTAGAGCTGCGGGTCCA
GGATGTCTTGCGTCGGAACCCAGCATTGTTCTACTGGTCCGTAGCCCTTCCACTCGATTAAACATTCCAGCTTACCCCTC
CTGCGCTTAGAGTTGAGGATATTCTTGATCAAGTATGCAGGTTTCCCATCGATCTCCAGTGGTACAGGAGGGGTTTCAAA
GGGCACCTCTGTGGCTAGAGGTCCTGTGATGACAGGCTTGAGTCGTGACACATGGAAGGAGGGGGCTATGTGACTGTGTC
AAGGTAATTCCAGATGGTAGGTGACCTCATTGATTTGTTTTAGGACCTTGAATGGCCCCGTGTACCTTGGGGTGAGTTTT
TTGCAGCAATGTGGTTGTCTCAAGTCCTTTGTGGACAACCAAACCCTATCGCCGGGCTGGTACCGTGGATGCTCACTGCG
GTGGCGATCCGCTCTACGCTTGTAGGTGTGTGCCGTCTGTCTCAGGCACTGGTGTGTGTTGACCCAAACCTGATCGCTCC
TCTGGAACCACTGATCTACTGCTGGTGATTCCGTGGGGGTCGTAAAACAGTGGGGGTTGGTAACCTAGTATGCATTGAAA
CAGTGTGAGGCCTGTGGCTGAGTGACGTAGTGAATATTGTGCATATTCGGCCCACGGGAGGACTCTGCTCTAATCCTCGG
GGTTTGAGGCACAGAGTGTCCTAAGGAACCAGCCTAATTCCTGGTTGACTCGTTCCACTTGGCTGTTTGTTTGTGGATGA
TAACCAGATGTGAGATTGACTGTGATCACCATTTTTTCTATAAAACTGGACCATACCCTGGATGTGAATTGAGGTCCCCG
ATCACTGACTATTTCCTCTGGGATGCTGAAGTACCAGAATATATGCTGAAATAGTAATTCGACTGTCATGAATGCGGTGG
GCAGAGTGTGTAGTGGAACGAGCCTTACTGACTTCGAAAATCGGTCCACTGTTACCAGAATGGTTGTGTTACCTTGGGAC
TCGGGTAGGTCTGTAACAAAGTCAATGGATATATGTGACAATGGACGTTCTGGTACGGGTAGAGGTTTGAGATTGCCGGC
TGGGAGTGTCCGTGGCACTTTACTCTGAGCAAACGAAGAACATGACGCCACTACTCTGTGTATCTCCCTCTCCATATTAG
GCCACCAGTATTTTCCCGTAACAGGTGGTAGGTGCATTGTGCCCTTGGGTGACCTGTGCCAGCTGCCGTGTGGGCCCAGA
CGACGAGTTCCTGTCGGTACCGTTTGGGCACAAATTGTCTTCCCGAAGGGCATGTTGCTGGAACCTGAGACTGGAGAATG
TTCTCTAGCATTTGATCCAGCTCCCACTCCTAAAAGGGCACTAATAATACATAAGGGTGGTAAGGTGTACTCTTTGTTGT
TCCTCTGAACCTCAGTGTTGTCCAGACGAGACAGGGTGTCAGCCTTAGTGTTCTTGGATCCGGGTCGATATGATAGGGTG
AACTGGAACCTGGCGAAAAATAGTGACCATCGAGCTTGATGGGGTGATAACCTCTTGGCGGTACGTAGATATTTTAGGTT
CTTGTGATCAGTGACTATGACGAACGGGTGTGTAGCCCCCTCCAGCCAGTGTCGCCATTCTTCCAGGACTAGCTTAACGG
CCAAGAGTTCTCTATTGCCCACATCGTAATTTCGTTCTGCTGGTGATAGTTTACGTGAAAAGAATGCCACAGGGTGGAGT
TTGGGTTTCTCTCCGAAACACTGAGAGGACAGCTCCAACGCCTGTCTCTGATGCGTCGACCTCCACCACGAACGGTTTGG
ATGGGTCTGGGTGCTTGATAATGGGAGCGGTTGTGAAGGCCTTCTTGAGCTGATCTAGTGCTGCTTGGGCAGCTGGGTTC
CATGGCAGGCGTTTGGGCTTTCCTTTCAACAAGGACATCAGTGGGTGTGCTATGGAGCTGAAATTTCGAATGAACCTTCT
GTAGAAATTGGCAAAACCCAGGAATCTCTGTAGCTCCTTTATGGTTGCAGGCGTGGGCCAGTCTATTACTGCTTTCACTT
TAACTTGGTCCATAATAACCCCGTCAGGGCTGATGATGTACCCCAGAAATGAAATGGTGTCCTTATGGAACTCACACTTT
TCGGCTTTGACGTAAAGCTGGTGCTGGAGTAATCAGTGCAGGACTTTACGGACGTGGTGAAGATGCTCCTCTTGGAACAT
CGGTATATCATCAATGTACATGATTATGTTACGTCCCAGCATGTCCCTTAGGATGTCGATAATTAGACACTGGAAAACTG
AGGGAGCGCTAAAAAGCCCATGTGGCATTACCAGGTATTCGTAGTGCCCGGAGGTAGTGCTAAACCCCGTCTTCCACTCA
TCTCCCTCTCTGATCCGGACAAGGTTGTATGCACTGCAGAGGTCCAGTTTAGCGAAGATGGTGGCAGCATGAAGTTGTTC
TAGAGCGACTGGAACTAACGGAAGAGGGTACCGATACAGCACTGGTTAAGACCCCTGTAGTCTATGTATGGTCATAGCCC
TCCTCCCTTCTTCTCTACAAAGAAGAATCCTGCTGAAGTAGGGGACGTAGAAGGTCTCATGTAGCCCTGCTGTAGTGCCT
CTTGGATGTACTCCTCCATAGCTCTCTGTTCAGTCAATGACAATGGGTAAACCCTTCCTTGGGGTGGTGTAGTTCCCGGA
AGCAGATCGATGGCGCAGTCATGGGGCTGATGAGGTGGTAATCCACTAGCCTTTTCTTTACTAAACGCCTCGCTGAGGTC
CTGGTATTCGGGTGGAATGTAGAATATGGTGGTTTTATCCGGGCTCTTAATGGAGGTGGTCGCTAAGGTAATCAGTGGTG
TCTGATGGCAATCACTGATGCAATGGGGGGACCAGTGCGTGATCTTGTGAGTACATGAAATACCTGGATTGTGTTGTTCT
CACCAGGGGAGGCCTAGGACCACTGGGTCTGGCGGACACCGTGATGTAGAACACCGTGCTCTCCTGATGGAGTGCGCTGG
TCCGGAGGTTGAGTGGTTCAGTACAATGAGTGATGAACCCCCAACCCCCCCGCCCCATGTGGGCCCCTTCAATGGCTTGT
ATCTGGTGTGGTGTGATTAATGGACGAACAGGGATGTTGTGCTGCTGTATGGTGGTCTGGTCAATCAAATTCCCCACCGT
CCTGAGTCAATCAGTGCTTCTAATGTACAACACAGTCCTGAGTATTCTACTATGACAGGCAACAAAAATGCAGGTTGAAA
TACACTCTGGGTTGACAGACCAAACTCACCCCTGGCTGATGTAGCTTAGCCATTCCGTTGTCTCCTAAGTCACGGCGTTG
CTTGAGAGGGCATTGTCTGACGAAGTGCCTCTCTTCACCACAGTAGAAGCAACGAAACTCACGACACCGTCTCTCTCTCC
TCCATATTAACCCGTGCATGCCCCAGCTGCATGGGTTCAGCGGGGAGACTTTGCACCACAACAACCGCCTCGCTGCGTAC
TGGGTGGCAGCTCTGTAGCAGGCGGTCTAGGCGAATAGCCAGACTAATGAGTGAATAAAGGGTTAGCTGATCATCGCGAC
ATGCCAGTTCTGTCACTATATCCGGGTTCAATCCCTGGCGTAACATAGTCTTGAGGACGGGTTGGTTCCATCCGCACCTG
ACTGTGACAGTGCAAAACTCTAAAGCATAACCCGCAACGCAGCGCATCTCTTGCTTTAGGGTAGGTAGTTCCTCCCCGGT
CTCTTTGTTGTCTGGAGAGTGATCAAAGACGAACCAAAATCGATCCTTCAGTTGCTCCAGAGTAGTGATGGTGCTGTTTC
CCTGTTCCCATTGTGCTGTGGCCCAGAGTAAAGCTCTCCCAGTCAAAAGCTCCATGAAATGGATAATTCTCCGACTCTCC
GGCATGTCTGGGTAGTTTGAGAAAAACAGGGAGCACTGGAGGAGAAAACCCTGACAGCGTGCCGGATCTCCAGCGTATTT
TTCCGGCGCCGGTATGGGAGGAAAATGCGCAGTCGTCAGTGTAGCGGCCGGCACGGCTTGAGCTAGCCTAGCCACCTGCT
CAGTCAGGTTGGCTACCTGTTGTCTCTGGTCGCTAATCATCCGGTCATGGCCTTCAACAGCCTGACGCCACAGTGGATCA
CCCGCTGCTTCCATAGGAAGGCGAAGTAATATGTCACGTACCGTGGCTGAATACAGAAGCAGATGTGGGTGACAGACTCA
GGCAGAATAATCCAAAGGAATAGACAAAGTTCGTAGTCAAGAAACAGGCAGGGGTCAGGCGATCAGGCAAACAAAACAAA
ACAGGGCAAGGCAGAAATCAAGGTTGGGAACGTAAACGATGGTCACAGTCACTTTGTCAAACACGAGAGATAAGGCTTGG
ATAACGGCAGAGAACAAGTCAGTATGCATCCAAAGTCTCTTATATGCTGTGATGAGAGTGTGATAGTGATTGACTGCAGG
TGTGTATGATTAGAACTCCGGGGGAAGGTGAGTGTATGCGTATGTGGGAAGTGTAGTCCTCAGTGGCCATGTTTGAACTA
GCCAGGTTCCCGGGAAACCGAGTCGTGGCTGGGCTGAGATATAACACACAGCCAAATGGAAAGTGTTCATCTACGTGTCA
GGTATGATGCACACCTTTTAGATTTCTGATGTTTAATAAAATAAACTATTAAATCATATATAACATTTGCCAATCTAAAA
GGTATCAACAATCTAAAAGGTGTGCATCATACTTGACACCTAGATGAACACTTTACAGTTGGTTGTGTGACTGTACATCA
TTCCCTTCAAATGCCATTGAGTTTTAAATTATGGTGTATTTTGTGTATGGGCCCATGCAGTAATAAAATACACGGCAATA
TGTGATTTAATAGTTTATTTTATTAAATATCAGAAATCTAAGAGGTGTGCATCATAGCTGACACCTAGATGAACACTCTA
CAGTTGGTTATATGACAGTAAGTCATTCCCTTCAAATGCTATTGAAGTTAGAATCATGTTTAACAATGTCGTATGTAACT
TTAGAGACGGTCCCTTAATTTCCGCATATACGAGAATATCGAACATCCAACGTCACACCAACTTTATTCCAGACCGCTTA
GCATCAAGGTAGCTAACGCATACATATACTTGGACTCCATTAGCTAGTTATCCATATATAATACTATGCGAAGTGCGCAG
CCACACGAGGGGTTTAAATAACTCACGTAATCAAACTTAAACTCAGACAGCTGGAAACAATAAAGTCACACCCTCACACA
TCACCAATACCTGAACAGGAGGAGAAAAAAAAACAAGACACAGGCCATAGGAAACAGTCCTCTTTACGTAATCTCGTGCA
CGCGCACGTCCTCCGGCTCCCCTTGCACGTCGCAACCACAGCGCCATCTGCAGGGGAGATTGTGACATTGACTGTGTGTA
TTGTATTTTCAAATGAAAATATTGCAGTTGAAATAAAATATTTTTTAAAAACTTTTGGTATTTGCTTGCTTTTTAATATA
TAATTTAATGAATTTAAAGTTTACTTAATTTAACTGAAGAAACTAAGTTGAGTAATTGAACAGAGCAATTGATATTACAA
ATGATTTTGAGTTAAATCAACTTGGAATTTAGTGCATTGAACTTAAAAATAATTGTTGGAAGGGCTGGAATGTTTAAGTT
CACTTAAGTTATCGAGTAAACATTACTTAATTTTTTTAAGGCAACCACTTTCCTCAAATTTTTAAGTACAATCAACTTAT
CTGGGTTTTACAGTGTGGTTCAGACAGCCTTCTCCGTAGTTCACTCACATAAATGTGATATTAGGACCAACATATGAACA
CCATGTACATACCATAGTATGTGTCACAGGATGTGCTTTGCTACATGTTTTCCCCATATTTTTTTTCTTTACAGCTTCTG
TAAATTTCAAACTTTTAATCAATTTAACCTGCTATGAAAATCAAGTGAATATGCGTTCTCGTGCACAGACAGAAAATGTT
CTAGTGTGTGCCAAATCTCTAGACATTCAATTAATCATATAACCTCATTGACCCCCTTCCACACAGACAGCAATGCACTA
TGACTTCATAAAATTCTAATTCTAAATTCTAAATTCTTGATGATTCCTACCAGTCAGTGGTAAGGTCACAGTTGTCCAGA
AAAGCTGAAAGACTCACGCAGCCCAGCCAGGAGCCGCCAAATTGTCGTAGAAATTAGACAACACTCGCAGACCTCTGAAG
TCCTCTGAAGGTAAAAAGGTTTATTACAGAAAGATGGTTAATACAGGATAGAATAAAGCAGGATAGAATAATGAGAGCGC
TCTGAAGCGCTTGTGCTGAACCACAAGCGGTATAGAAAATGGATGGATATACATTTTAGATTTCTCAATCAATCATGACA
GTCTGTTATGAACTCGGGAATTTCTGTAATATCCACTGAAAAGTTAAAAGTACAGCACAGCATTGTTTTGTCATAGGTTG
ATATAATCACACCTGAGTGATGAGCCTACATGCATAAACATCAAAAGACAAACAGACTGCAATTCAATCAAAATTTTCCA
GATTAAGGGTTTACCATATTGTAGTGTTACAATCTGGAACCTGGAACTGACTTTTATATTAAAGTGGGGGATCAATACAC
ACTAAAATAATACGTAATACAATAAAAACATTTCGTTAAAATTATTTATATAACATCAACAACAACAAAAACATTACAGT
TGTAATTTCACAAGTGTTCATTCCCGTTGCTGTGAAAGCCCTAAATTTGTTGGAGAGACACAGGGCCACAGCTTCACATT
TTTGGTTTGCTAAAGAAGAGTTATAGATTAGCACATTTTGTCATAATTTATGGCCTAAAGCTGTTTTTTCATGCTAGAGG
AATAACAGAGTGTCACATCCCGAGACGTAAGGGAGTTGAGTACGGAAGCAGGTGCAGGAAAAGACGTATTTATTAAAAAA
GACAAAGGCAGACAAATCCAAATCGTAATCCAAAAACATGCAAAAGGTCAGGCGATCGGCAAACAGGCCTAAATAGGGCG
AAGCAATAATCAGAATCGAGAAACTATAAACAAGGTCAGAGATCATGAAACAAAAACAAGAACAAAGGACAACCGCTTGA
TGAATGAGTTAAACTCAATACTACACAAAGTCATAGTGTTTGAGCAGTCTCTTATATACTGTGGTGTGAGTATGCGTGAG
ATTGGAAACAGGTGTGTGTGATTAGTATTCCGAAGAAGGTGAACATGTATGTGTGGGAAGTGTAGTCCATGGCGGCCATG
TTTGTAGGCTGCTGTGCACGTGTCCACAGTAAACAATGTCACAGTTGTCAAAATCCAAAGAGCATGTGCTCGCTGAGCAC
TCGTGCACGTAGCTCATGCATGCGCGCGCTATGTTTGCCACTACTGACCTAAACGTTCACCGTTTCTCCTACAAAACATG
CCGAATAGCGTCACCACTATTTTCTGATTAACGGTAATACGCACCAGGACTTTACTTTGGGATCGGACGACGTCACAGGC
ACGTGTTACTCTGATTGGATAAATCCACGTGAGCTCATTGAATATTCATGAATTTGTCCGGCGCCTCCACCTGCCCAGTC
TCCTGAATTTAAACGCTGGTGCATACGCATAACGGTTCCTGACCAGTTTTAACAGCTCTGAGAAGCGATAAGGGATCAGA
GAACTCCCAAAAGGAACCACATAGCAGGTGTATGATCTCATATATAGGAAATATTTCACACGTGATCATGTAGCTCTTAG
AAACTATTTTGGGTCTGTTTTTGTTTGAATATTTAGGCTATGGTCAGGTTGCTTGACAACTCTAATGGTAAATTTTGATT
ACATTAATGCTATAGCTTGTTATTGTTAGTGATTTTCAGCTGTTACTGAAAATGAATGTGTTATGTGTTACCTAGCCACC
TGGCTACAAATCTTTTTAGCTGGCATGGAAATCGTTGAAGCAACTTTTGTCACCTTCATCAACCCCAACCAGTTCCCTGC
CAAGTTGTGGCGTTTGGTGAACGATCCTCAGATTCGCTCAATCTGGTGGGACGCCAGCGGGGAAGGAATACTTATCCATC
AGCAACCCTTCGAAGCTGAAGTGCTATTGTCCCAACCCAGGCATTTGTCTGAGTACTTCAGAACGACAGATTTCGTCAGT
TTCATTCGCCAGCTGAACCTGTACGGCTTCAGAAAAGAACGCACAGACCTTGACGTCTCAGACAAGCATCCCAACGTCTC
ATCCATTAAGGCCCAGCTGCACCACTTTCACAACCCGTTCTTCAAACGGGATAAGCCTGAGCTTCTAGTCAAACTAAAGC
GACTCACGCCTCTCAACAAGGCCAAGCTCGCCGGGAGAGAGGTGACCAGCCGGAAATCAAAACATTTCCATCATATGATG
CTGAATTCGCCACAGGAAACCTCTGGCTTAAAGAAAACAGGTTGGTAGTGTTTCAACAAGCAGATCAAAGGAATAGACAG
AATATATTAATTCATTCATTCATTTCAGTAACAACTTTATCTAACTTTATATAGGAATGTGTAGAAAAAAGAGAAAATAG
ACAGATATAAAGAGAAAGCGTACGTCATTTTGCTAGTACAGTGCCAGCTGGATAACTTTGTGGCCTCGATCATCATCTGT
AGTTTTAGTTTATTAATACTTGACTTGTCTATCTGTTCAGGTTCAGTCTTGCTTGGACATCAGGGAACCCCTTACCACCT
TCCCTGTAATGGCCCTCAGCAGGAGAAGGACTGCGACAGAACGTCCAAATCCTCCCAAGCATTTGTAGTGGACCATGGTG
ATCCTTCTCCAGTTACATTAAACACTAACGACGCTGTGCCTGTCCCTGTGTCTCACCACTTCCCAGTGGACTCGTCGAGT
GCACATCCCTCCAGCGTCATGCACATGCAGCAGGGCGTCAAACCTCATCACTCACAGCATGGGTTTCACACACCAGGTGA
TGATGATTTAATACATTTTGTCCTCTTTATAATAGTTGTGAGCTCAGCCTTAATTAGTATAAGCATTCGATTTGCACGCT
ACTTTAGTAAATACAGTAGTATAGAGCATTATTCTGACGTGTAGTTTAATTTCAGTTCAATGTTTCCCACCCCCAGTGTA
TCAGCGCTGTAGCCCAGACGTCTTGGATTCAAAAGTGCCATGCTTTCAACAATCAGCTGCTGCCTACTCTCCTTGTGGCT
ATTACCCTGTGAGAACTGAGAAACCTTTTTAAGTTCATGTACTGTTCTGAACACTAACAATGGCTAGTGTCGTTATTTTA
GCCAGTGTAGGCATGTTAAGGTTTGATGGTACATGTTGCAGTATGAAGGGAATGCTGGGAGGTCAAACAGTTAAAAGTAG
AACCTTGATGTGTAAATAATATTAATATGAATGTTTCCACTCATTCCTCAGGACCACTCAGTGAGATACGCTCATCCGAT
TGATCAGGATCCATACTGGAAAGCAGGTGATGTTCCAGAGTCCAGGACGAGTGACATGAAAGACAAAGAGAAAGTGGACC
TGGACACTATATTCAAACTGGCGGATGAAATACAGGTCAGATTAGACGATTTCCCATCAAGAACAGCCCCGAGTGTGTAT
CTGTGCTTACAGTGTAGTCAGTGCTGCCGTAGTACCATAAGGTCCAATAGTCTGAATCCAGGACCAAAAACTGTTTACAC
GGTTCAAGAACATACAGTGCCCTCCAGTGATAATGGCACCCTTGGTAAATATGAGCAAAGAAGGCTGTGAAAATTTGTCT
TTATTGTTTAAACTTTTGATCTTTTGTTCAGCCTTCTTTGCTCATATTTACCAAGGGTGCCAATATTAATGGAGGGCACT
GTATGTGGTTTAAATCTCACGTTCTCATATCAAACTCATCAGAAATCATAGCAAATGCTAACATTTAGCATTTCTACCAC
ACACTGTTAAGTCCTGTTGTTTTTTAATACTCAACTGTAGTGATGCACCAAAATGCAAAAACAAAAAACAAAAAAAAAAC
TGTTTATTTGCATATTTTATGCAATTTTGAATAGACTTTCAGGAAAACTGAATTCGGTACGGAAAAACTCTGTCACCATA
GCGTAACCATAAAATGTTTGCGCTGTAAATCAGTGTGTAGCCACCATTGTTAATCCATATTATTCATTATATTCATTCCT
TATTTCTGTTCTTGCGCCTGTTTTAAAATAATCAGCACATGACTGAACAAAACTTTTTTTTTGTCATGAATTTTCAATCA
GAAGTTTATAGACTTGTTTGTGAGGTAATGGATTTGAGTTTATGGGTGCGTCTCAATCAGCTCCATAGTTCAGTAGACAG
GACACTGATCAGGGATTGGACTATTTGAAGGGCTGTCTCAATTGAGAAATCCTACCAGTGTGTACTGGGACGTTCGCTCC
CTAAAAAATCCCACAATGCACCACGAAAACCAAGGAGCACAGACGTTCACTATTTTCCCATACTGAAAATCGTCATGTTT
TCAGAAGCTTCTCAGCTTGAAAAATGTGGCAGACAATTTACATTAGCGATTTTTAACTTTATTTGACGTTCTATATATTG
TTTATTTGAGTCTAACGACTTTAATGATTTTTTAAAAAATCTACTAACTAGTCTACGATCCTACTTGAAGTACCATGACA
GACAAATGAATATGACATAATGTTAGAAAGATGTCCATCCTGCATGTTGTGGTTAAGTACCAGTGGTGATGTTTTACAAC
GCGAGTACGTAATCATGTTACCGGAAACTGAGTCATTAGTGTCCTAATGTGTAGTGAGTCAGGGTCTTTACCAGGGCCCG
AGCTCATGTACACCATATACTGATTCACCACCTAGGGATCTAGGGAGCTGATTGACACGCACCCTACTGTATGTTTTGTG
TAATGTGAAACATTAATGTTGGTCTTTTCTATATATTTTATTTATTCAGGTTGAAGCTGCCACAGGGACCAGTTACCTGA
TAAGACAGCTTGACTAGGGAGCACATTTTATTTAGAGTGTAGTGTTAATTCTTTGCTCTCTTATAATGCACGATATCTTT
TTACAGCTACAGTTTTGTGTGTTATTTTATTTGCTCATGTCTAAAGCACTTTGTTTATTAAACAGCATTTGACATGTAAT
TATAAATGATTAAAACACAGCTTTTAAAATAATTTCCTTTAAAAAGCATTTGTGCCTGTCTTTTATTTAAGATAACTTAA
ACAAAATGCTTGATGTAATTATTATACTTATTAGATTTAAATATTATTTTTAGCTGTAGTTTGATTCAATAACAGTAATA
TTTTTATGTCATCTTAAATATTTTAAAAAATAGTCATATTTTAAAGCTGGTATGTAATGGAGAGACGTGAGCACACTGAA
GCACTTGATTTATTAAAACTGATTTATTCAATGAAACCATTTCTCGCTTTCTATTTCTATTCACTCATGTGATGAGCTGC
TGGAAATAAGCTATGAGCTATGCTGATACCGCTGTCTAAGAATAAATTTAAGAGACATAAACACAGTACATGATTTGATT
ATGCACAGGCATGCATCAGTTCTTTGTGGTGTGATGGTGGCGTAGAGCATCTATAAAAGTTAATTCAGTGCCACAGAGGT
TTAAAGAACAGAGACTGATCAGACTTTACAAAGAACTAACAAGTTGATGATTTTAAGTTGATCACTATATACTTACAATA
CATGTATCAACAAAACAGTTGCAGGTTGGTAAGAAATTAAACACAGAATGAAATGTCTTACATTATAGTCTTTCCCTCAG
TAACCTCACGTTTTTCCTCTTTCTTTAAGTTAACAAAACAAAACAAAACAAATAAACGCACATTGTCATACTAGTGAGAA
ACCAGAAAACTAAGAAAACCAGAAAAGTCCTCTGTCCTGGAGACTTTCCTAAAGTGGAAATCTTACTGACACTTACAAAG
CGCTGACGCTGTTACAGAAAATTAATCAACACCTTCTGACCAATCAGATTCAAGAACTGAACAGTGCTATGGTATAATAA
GTGATCATACTAAATAATATATATAGTACTTAGTAATAATATTGACTATATACAACTTAATAATAATAATAATAATAATA
ATATTTCCAATTCAGTCCAAATACAGTAGCCTAAGTGTTATTTCACAAGGAAGATTTATTTAACAACAGTATTCTTTACA
ACAACACAATGTAAAGTTTAACAGTATCAGAATCTATTTTCTGCAAAAATAAATAAATAAATAAATAAATAAAAATAGTG
TTAATAAATATCTAAACCTTGAAATGAAAAAATATCAAATAAATACAAAAATAAAATAAAAAAAATGTAATAACAAAGAC
TAAAATAAAATGTATTGCACTTTCTAATGACACCATCATCTCTTTATCCTTTGCATAAGTTAAGGAAACGGCTGCTTGAC
AACTTCAACACAAATAGGAGAACATTAGTTAAAGGGTAAATCTCCAACACTATTCTTTAAAACATCACAATGTCCTTTTC
TGCAATCCATCCATCCATCCATCTTCTACCGCTTACTCCTTTTCAGGGTCACGGGGACCCTGGAGCCTATCCCAGGGAGC
ACCAGGTACAAGGCGGGGTACACCCTGGACAGGGTGCCAGTCCATCGCAGGGCACACTCACACACATTCACACACCCATT
CATACACTACGGACACTTTAGACACGCCAATCAACCTACCATGCATGTCTTTGGACTGGAGATGGAAACCGGAGTACCCG
GAGGAAACCCCCGCAGCACGGGGAGGACATGCAAACTCTGCACACACAGGGCCATGGTGGGACTCGTACCCTGGACCCTG
GACGCGTGAGGCGAACGTGCTAACCACTAAGTAAAGAATAAAACAAGTATTGCACTGTTCTCTGCAAGAATTATTTTCAC
AGTATAGCTTTCTAATGACGGATTCATCTCTTTTTCCTCTGCAGAAGTGTAGCTTCAAGGAAACATGGCCAGCCCTAAAA
CATTAATAAACGCCTGAGCAATGCACTGGTCTCTGCAACTTTGTTTATCACAGTGTCATTGTCCAAAGACATGAGAATTT
CAATCCTTTGGTGAATGCGTTTCCAGTCTTTCATGCCTCCCTTTATGAAAGGGCCATCACTTACCAAAGGTTCAAATGCC
AAACAAACAGAATAGTACAGAGATTGTCCCCCCCCCCCCCCCCCCCCCCCCCCCCACAGTAAGTCAGCCACTTGCAGTTT
GTTCCATCTTTGCTATTGAAAACCTTTGGTATAGGAACATTTGGAGTTTGTTGAGGATGATAAGAAATAAATGTATGTAC
AGTGGCAAGAAAAAGTATGTGAACCTTTTGGAATTTCATGGTTTTCTGCATAAATTTGTGATAAAATGTGATCTGAGCTT
CATCTAAGTCAAGAGTATTGACAAATATAATGTGTCTAAAATAATAACACAAAAAAATTCTGATCTTTCATGTCTTTATT
GAGAACAACCAAAAAAACCTCATAGTGCTTGTGGAAAAAGTATGTGAACCCTTGAGTTAATGAACTCAAAAAAGCTAATT
GGAGTCAGGTTTTAGCGCACCTGGAGTCTCGTTAAGAAAATGAGTTTGTAGGTGTGGACTACAGCTACTTTGACTGATAA
AAACCCCTCAAACTTTTGGAGTTTGCTCTGCACAAGAAGTAAAATGTTTTGTGGACTGATGAAACTAAGACTGAACTATT
TGGAAAAACCACACAGCACTATATCTGGCGTAGAAAGGGCACAGGATATCATCATGAAAACATCATCCCAACCGTAAAGT
ATGGTGGAGCTGAATCATTGAGCTGAAGATGAATTCCCAAGTATATCAGACAATTCTTCAGGATAATGTGAGAATGTCTG
TACATCAGCTGAAACTGTGTAGAAATTGGGTGATGCAACAGGACAACGACCCAAAACACTGGGGCAAGTCCACAACAGAA
TGGCTTCAGAAAAACAAAATCCACCTTTTGGAGTGGCCAAGTCAGAGCCCAGACCTCAACCCAATAGAGATTATAAGAAT
ATAAGAGGTCAAAGAATATGACCGAGCTAAAGCAGTTCTGCCAGGAAGAATGGGCTAAAATCCCTCCTGAACGATGTGCA
GGTCTGATCCACAGCTACAGGAAGCGCCTGGTTGAGGTTATTGCTGCCAAGGGTGGTCAACCAGTTATTAATTCTAAGGG
TTCACTTAGTTTCCACTGCCATTTTGAATGTTGAATGAGTGTGTTCAATAAAGACATGAGGGATCAGAATTTATTTTGTG
TTTTTATTTTAAGCACATTGTATTTGTCAATACCCTTGACTTAGATGAAGATCAGATCACATTTTATGACAAATTTATGC
AGAAAACCATGAAATTCCAAAGGGTTCACATACTTTTTCTTGCCATCTTGTGACTGAGGTTGAGCAAAGTGATCAAAACT
ATCAACAGAATCATCTGTATCTGCCTTGTTCCTAGCTTGTGGTTCTGGGTTCTACTGCTGAATTGTTGCCTCTGTTATCA
GTCCCTGAGTAGACTCTGCTCTCCCTTTCACACTTCTTTCTGTATCCCTAGACTCGAGTGCACCTTAATCACAATAAAAA
GCATTCTGCAAGCTTTAACATATTTGACATGGAAAGCATGTTTTAATTTAAACTACTAAAATATCCAAATGGTAAAATAT
GCAGGCTTATTTCATATGACTTTTATCCTATACCCTTTCAGTCATGGGCTTTGTATATTTAGGCTAGTATCTTTTGATAA
AAAACATAATGGGTCACTAACACTTGGGCATAGAAAGTTGTTATAGGCCTATTGTAACTAATGTGATCATGTTTGCTTAT
TCACACACTGTGGTACAACCGCTTACCTGTGTCTTCCACAGTGAGAGCATCAATCTTCTACATAGGCCTACAACTGGGTC
CTGGCTCTGCTTCTGACACTAAATCAAATTTTACAAATTGTCATACTTCTCACCACAAATCTCCCCTTTTTACAAAGCTT
TCTGCTCAAGTTAAGTCAGTTTCACTAATGTAGTGCTGAATCATCTGGTATCATTCATTATCTCAGGGCATTTTTTTTGA
GCAGGTGTAGCCTACACCAGTGGTTTTCAAAGTGGGGGCCGCCAGGGGGCGCCCGGGAGGCCTCAATAATTTAAAAATAA
ATAAATACATGATTTTTTTTTAAATGATTTTTTTTTTCAGACAACCACACACAAACACACACACACAATCAATTCCTAAT
GTAATGTAATGTAAAGATATAAGATGTAATTATTAATAATAATAAAAAAGTAGGATATATTCAGAAGTCTGTATTTTTAA
TGTGTTTTAAAGACATCTTGCAAAAGGGGCCTTCGGTCAAATGTTAATGCCATTTGGGGGGCCTTGCCTTGGAAAAGTTT
GAAAACCACTGGCCTACACTATACTCTTCATTAATATTAATTCTTCTAATTCTTATATTCACTCAATGAGCAATAGAGGC
TGCTGCTGCTGAAGAGCTACAAGAAAAAGTTTGATACATGAACGGTGGTTTGCAGACAACGTTGTTTTGCATGGCTGCTA
GCATCTTGCACTGCTCGTAACTATCTTAACGTTAGCTTACCGGTCATCCCATCGTGGTCATTCGGTGTGCTGGTGAAAAA
GATGCTCAGTTTTGTACATTTGGCCAGGTCAGTTTGAAGTTCTTTTTTAGCAAGGTGCCGCTGTCGGGGGAGTCAAAAGA
TAATTATGTCATCATTAAACTGCAGGCTGCACTCTTCAACTGGGCTGTGGGAAAATAATAAATAAAAAGAGTGGGGATGC
AGTAAAATAGTACAGGTAGCCTAGGGACATTATCCATATTTCAACCCAGTGCCATGACAACACCGGCCCTCATGGCCCAA
AAAACAGACCGGCCCACCAGGAATTCTCCCGGTCCTCCCGATTAGCCAATCCGGGCCTGTAAACCTCTGCTATGTGAAAT
AGCTTATTCAGGATAGCATTACATAAACAACATGGGATTTTTATGATCCTTCTTATTTTGGTAAAAGTATTAAGAATTTG
CAGATTCTGCATGGGGTATGTAAACTTCCGACCGCAACTGTATGTTCTCTATATGTCTTTTCTTTACAAAATGTAAATCT
ATTTGTTTGATTTATTTTGTTATTTGTTAATAAATATTCATATTATATTCATATTGTATGAATCCATATTGTTCACATTG
TGTTTTTTAATTGTTTATAAAAGTCCTTGATGTTTTTAAGTGGTTGAATTTATTTGTGTGCGTGTGTTGTTAGCAGTGTG
TGTGTGTGTGTGTGTGTGAGAGAGAAATTTTTTTTTTGTCTTTAAATATACTGTAAATATATTTACTTGTTATTTTGTGG
TTTTTAAAAGTGTTATTAATAAATGTTCATATTGAAGTGTATTTGTTAATGTTTAATAAAAGCCCTTAATCTTATTAAAT
GGTTGAATTTGTGTTTCTCTGCTAAAATGAAGTACGTTTAGCAGTTTCTGGGCCAAACCTGGGCCACATAAAACAATATA
AGTCACTTTATAGTCTGGGCCAGATCTGGGCCGGAGGGAATTGTATGTGTCGGTTTTCAGTGTCTGGGCCAGAACTAAAG
CAAGTATGCGGCTCACAAGTGGGCCAGACAAATTTTGCTATCTGGGAATTTACTCAGCACACAACCTGTTAGCAAATCAG
TCATAATATATTGCATTATTACTAAAAATGTTGTGATTTAATGTTCCCTAAGTCCCCCCAAAACAATAGAAACCCTCATA
GAATTCTGAATGGATTTAATGGTTATAATGGGAATTGTATTGTTTTAATGGAAACTCTAATGATCACTGTGGGTCTCTAC
TGGTAATTTGCTGCCTTCTGTTGGTGGCATAATATGTCTAGCGTATACCATTAAGGAGCAATAGAACACCGTTGACATTT
GGTCATGGTTTTAATGGTTAACTGATGGTTTGTAATGGTATTCGTATTGGAACCAGAAATACTTAAAGTAAGCAAATAAT
GTAAAATATCCAGTTTCTTATCAGTATATCAGTGTCCTATTTATGATTCACTTTCATAAGTCATTTAGCGTTCATCGACC
AAATGGTCGAATGATTTTGTAAAACAATATTTTTCAAACAGATGTGTTTTGAGATGAGTTATCGATATGGTCTTGTTCTG
TGGTACTTCCCGGTGTATAATTTTCAACAAATTATAAACTACAAATAACGATTCTTCAGGAAAACACATCAGGTTATTAA
TTAGACTCACATATTTAGGCACCAAAAGCCATCTGTAGTAGTAGTCAAAAAACAAAAACAGTGTTCCAGTTGTGATCCTT
TGACCTGTCATCCATCCACACAGTAATGAAATAAAATACGAGGAGGAACAGAATCTGATGTCTCTTCTTCTCTGCTATAA
TTTGGTGTCACAGAGTGAGGAATTGCTGGAGAGTCTTTGACATTTCATCCTTCTCGATTGTTAACAGTGTGCACAGGACA
ACGGGGGACTAACATACATGCTTGTTATCCTGGAACCGCTGGGCTACAGTCTATGTCTGCAATCCTAAACTAAATGAATA
AACAAATATATAAACAATACAACACCACATAAAATAATGCACACAGGCAGCTTAAACACAAGGGCATGCTCTATAGCTTT
ATTAAAACACTATGTTTTTTCCTAACACCATAAGATTTTCTAAAGCAGTATATTTGTTCTGCAAAATACTAGTTTCAAAA
TTATTCACATCCTAAAAATTGATGAAGTTACGCAGCAGTGAATCCCCTGCAATGTCTAACAAGCTTGTAGATGCTTGTAC
ACTAGAGGGATCCTGGGATCCACTACTCCCATTTCAGAACATTTCTTAATATTCTAGGTTTGTGCTGGTGGACTTGTGGA
CCATGTGTTTTGTTAGGAATCCAGGGGATGAGATGGCCACTGCAAAAATATGTTACTCAACCATATCTCTGAGAGTCATA
TGTTTTTTGGGGATTTTTTTTTAGCCGTCTTAACCACTATTAAGGGGCAGTGATGGCTTGATGATTGAAGCTCTGGGTTA
CTGATCAGAAGGTCGGGGGTTCAAGCACCAGCACTGCTAATCTGCCACTGTTGGGCCCTTGAGCAAGGCCCTTAACCCTC
TCTGCTCCAGGGGTGCTGTATCATGGCCGACCCTGCACTCTGACCCCAACTTCCTAACATGCAGGGGTATGTGAAGAAAA
GAATTTCACTGTGCTCTAATGTATACGTGCCCAATAAAGACTCATCATTACACATTATATCCATTACTTAACTTGTGCAG
TTCTTCCTGTATTCTCTTGGCAGCTCTTTGATTTCCTGATTGGTGCTGGATGACATTGTTTTTTTCTTGTTGTTTTTTTT
CAAGTATGACAATTTGTTTGTGTTTATTTGAAATATTCTTTGTGGTGTCAATCATGTTTCCTTATTAAGTTCTTACAAGA
ATGTTTTATTGCAACAAGTCATCAAGTAATAAGTAAGTCGCTTATCATGTTTGTGTAGAAAACTTTTCCTCTGGCTGTAA
TAAATAAAATGAATAAATAAAAAAGTATGCATTTAAAGTAAGAACTAGCAAAATAGTTCATTGGTTGCTTTCCAGTCCAG
TGTGCATTTATCCAATCCCTCCTCAGTCCAGTGTGCATTTATCCATATCTTAATATACTGTACATGAAAACTGACTGTGA
AAACAAACTAATCAACAGAGATGTAGAGTTCTACACTGTATCTGTGGACCTGTATATGGTATTACCTTACATATTGTACC
TTACATTCTGGATATCCAAGGTTATCGTGATGATCCATTACAGTGTAGTCACTGAACACCATTTGGCCCAGGGCAAAAGT
AATATTTCTCATGTTTAGTGGTCGTTCACTAGGTCCATGAGCTGTGCAGTGTTTGCTGGGATTTCATTAATGTGAATGAT
GTTAACATGTGTAGATGCAGTCCTATTATTCAGGTGTCTGTTAAATATTCAGCACCACATCTTGTGTGTACGTTGTTGCA
TTTGGGGAAATATTCATACAGCAGAAAATGCTAGCAGCTAGTCCACATGCTTCCACACTATGGCATACACTGTGCCATGG
GGTCTCAGTATATACTATGTGGTACTGTGAGATTTGTGTGTGGCTAATGCATGGGCAAAGTTGTACACACATCAACACTT
CCTGGACACTTCATATAAAATCGTGTGTACCATCATGCGTACTCTTGACTGTGTATATGCATACAGTTGAAAAATAATCT
GCGCTTCATTATATTCACCCATTATATTTCATGTGGAACATTCAGAGTTAATTGACACCGTTGCTAATACGAAGCCCTTC
TCCCTGAAGTCATAAGTGCGCTTCGTGCAATCAAAAAAAGGTATAATGGAGTAGCTGAATGTTTTTGAGAGCATTACAAA
AAGCCAAATAAGCTTGTTTTTAAAACTTTGGCTCATGATGATAACTGGCTTATGATTCATTTTCAATTCCCAAGGGCCAT
CCTCTTAGAAATGTTTTCTAAATTGGAGCCAGCATTGAAGAGATCATCAAGGAGAAATCGATTGTTTGGATTGCATCCTG
TCTCAATTGCGAGTCGCTTTGGGTAAGATCTAATGTGTCGGCCGAATAAATAAATGATGAAAAATGTAATCATACGGTTC
CAGTACTCGTACAGGTACTGACAACTTTCAGGTGTTTCCGAACAGGTACTTATAGGTGGGAACTGATCTTGCCTTTCTTA
CTCGTGTCTGAGCCTTGTCATTTCAGCTGTATGTGATAGTGTAATTAGATTTTCATAAAGCTAATTGGCACAATCGACTT
CAACCATGCTGAAATAAAGGCATCAACAGACAAATCTTTATCACTACATTAATCTGAGGCACAGCTGTGTCTCTATGATT
TAATTTCCGGATAGCCTGGGTCAATATTCCAGCAGTTTATATAACTGTAGTGTATTAGACTAAGCACATTCTCATTTGTT
CCTCTTTAAATGCTCGTCTTTTCTTATTCTTTTTTTTTTTTTAATGAAGAATTAATCATGCAATAAATGATTGCACAAAC
TAGGTATTACCTGGAATGCTGAAATCGACTTTCAGGAGGCTGGGTGGCGCAGCGGGTGACGTTGCAGCACCACAGCGCAA
GGACCCAGGCTTGAAGCTATAAGTACTGTCTGTGTGGAGGTTTTTTTTCCTTTATCTGGATTCCTCCCAAAAAACATGGA
TCAAATTAGCCACTCAGTACTCATAACAATGCGTATAACTGAGTGTGATAGTGTTACGCCCTCGCCGACAGAGGGCACTG
TGGCGCGGCTGTAGAGAGCGTGCGTGCACGAGACTGAACTGTTGAATATGGACACGTGCCTTTGTTTTGGTTTTGGTTCT
CCTCCTGTTTAAGCATTGGTTGATGTTCGAGTGTGTGTCTTGATTTACCCCAGCTGTCTGTTTTAGTTTGATTGTGTTTG
CTATTTAAAGCCCTCGTGTTACGATGTACTACACGCAGTATTATTTGACCCACTGAATGTAATGGTGAATACGTTACGCA
TGCTAAGCGGTCTTATTTTCGTGTCCTGCTCTCGTTCCATGCCTCGACTTGAGTTCTATGTTTAACCTCGTTAATCTTGT
CCAGTATAGGCCGCGTTTCTTGTGTTTTGTCTGCTGTGTGAAAATAAAGATGCTGATCTGCACCTGCTTTTGACTCACCT
CCCGTTTCGTAACAGATAGCCTATAATATTGCATTTTTCCATTGAATCTGGTGTTCCACGTACATTTCAGATCAAGCATG
ACAAGGACAAAACAGTTACTAAAGATAGTCTTTATATATATATTTAAATATCTCTTTTAAATACATGTGTGAATATTATG
TGGCTTATGTGAAGATTGCTGTCACCATGAATTTCTGTCCAAGACCAGGACATTTTATCTCTAAACCTGGACACCTCTGC
CAGAAACTTAAGATGTGTTCAACAGAACAGGGGTTTTGCAGTGAAATGATTTAAATAACTAAAAGGGGGCAGACGAACTA
CAGTCAGCTATTCAGAAATGATGCACTTATATGGAAGGTACTACTATACACGATAAAACCGGCCAACAAGTGTTTCTACA
AATTAGTGTATCTAATAAACTGGTGGGAAAAAAAGGGTATATTAATGTATGTTTATATCTCATTCAGCCTCTTTTTCTCT
TTCGCCTGGGGTAGAATAAACGGGTATTTCCGATGTACAAAACTATTCATCTTGAATTCTTTTTACATTTAAATTGTTGT
TTTGTTGTTGTTGGTTTTTGAAAATAGTAAATCCCACTGAGTCATTTTCAACATCGGTACCACACTACTACTCAGTATTA
CTGTGATGTCAAAAACTGACAACGTTGTTTAAAAAAATATGTAATTAATTAGCTGATTAGCTGATTAGCAAAACAAGATT
GCAAACCTTCCTACATATGTTAGATTTAAACTTTGTTTATAGTTTTGTTTTTTCTTTTTTTTTTAAAAAATGTTTTACAC
TCAGAATCATTCCATCCACTCTGGTTTTTCCGTATTTTCCTTCAGTCTCCATTCGAGCTGTAATAGTTCACCCCAGATTA
CGTTTTGTTTAAACTATTATGTAACAATAGCTTGAATTTTTCCAACCTAGAGACAATTCTTACATTTTAGTAACAACCTA
TGGAGAGATGTTACCTTGTAGTTCTCCCTGTAATAGCTAGATATGCTGGAATCCCTGCTTTCTGATCACAATGTACACTC
TTTTAAACCACTGTAGGAAAGATCAAAGCTAATCTGTTCTGTCTCTTTCTGTCGAAATGTACTTGTACCCCTGCTGCCTG
ATGTGATCCGAGTGCCAGATCCTGACACACATCTACTGCTGTGGCTCCTCTTACCCTTCAGAAATGGCTGATTTGTCCTG
ATACTCTAATTCTGCTTGGAGCTTCTGCATGTATGATTCACATTCTGGTAATGTGAATGGTCCCACGTGGATACCCTAAA
GAGCTACACTTCCGAAAAAGACTCACCCCTGCTTCACTGGATAATCTCACCTGGATACTATAGACATGTTCCTTTGAACT
GCTACTGTAATCATAAACACTGTTCTGTGCTCATTCCATTCACATTGACTGTCATTCACAATATGCTCATACTCAACATG
CTTTCAACTCACTCAGCACTGTCTTTTTTAGGCTCTACTGTATAATCACCGCCATTTTGAAGACTGAAGAGGAAACTGAC
TGCATCAATGTCCTTGAGTCTGGACTTCATTAAGAAGATTTATTTTTTATTTATACCGGTAATCGACTGTTCTAATGCAC
TTGAACATCTTCATGAGAACATCTTCACCAAGAAACAACGCAGCTATCATACTGCCTAGTAGATACGTTAAGGGAAGACT
GGGAAGTTTATCACAGCAGCCAGTTTTACTAACAGTCGCAAGAGTTAGTTCGTTGATTTCGACTTACCCTCCCTGTAATG
ACATCCGTCTCAAGTGATCCAGTCGTCTCGAGTGTCCCGAGGAAACATAGCTGTTTACACCCGGCATTATGAATACGTCT
CCAGTGACCACTTGTGATTAGATTTCATACATTGTTTCTACAGGAGGAAGGCTGCCACACACATTTTTACACACTGCATT
TATTTTTAGGCAGAATTGTCCCACATATCCTGACTTATCAACCTGTACGGGCTGTTACAACCATTACGAGCGCATGGTTT
GTTCATATGTGGTCATGTGTGTCCTAAACCACCTCTGAATGTGGTTTGAGTGATCATCTTCGAGATGCATTGAACCCTGT
TCACATCTGTACTTAGAGCTGTCCACTTACGATCCAATCACCCAGGATGTTCATGCCAGGTGTGAACAGGGCCTAAGTGG
ACTTCATCAGTTGAGGGGGAAAGTACTAGTACTTTCAACTGATGAAGTACTAATGAAAGTACTAAAGAAACCAGAGTCTC
TTTCATTGGCTTTTGTCAAAGTACTGTTTATTCTCTTCTGAAGTGAGGCGAGTCATTTTAGCCACCTTTCAGCTCTAGTT
ACGTTGGTGTTGTGCAGCAACCCCAGAAATATGATCTCAAATATCGTGACGGCAATAGAAAAACCATGTGCCCCAAATGC
TAGACTTGTTAAAAGTGCTAAACAAATACAAAAGTGAGTTGAATTGAAGTGGAACTCATCTATATCACTTACAGTGGTGA
TTGAAAGTTTGTGAACCCTTTCGAATTTTTTTTTAAATTATCATTATTTCTGCATAAATATGATTGGTCATTTATTTGTA
AAAAATACTTGGAAAACTATACAATATTATATATCTGTGAGTGGTACATGAAAAGTACATGAACTGCTAGGATTAGCACT
TAATTTGAAAGTGAAATTAGAGTCAGGTGATTTCAATCAATGGGATGACAATCAGGTGTGAGTGAGTGAGCTGTTTTATT
TACAGAACATGGATCTATCAGAGTCAGATCTTCACAACACATGTTTGTGGAAGTGTATCATGGCACGAAGAAAGGAGATT
TTGGATGACCTCAAAAAAGAGTAATGAAGCTCATCAGGTTGGAAAAGGTTATAATGCCATCTCTATAAAGAGTTTAGACC
ATCGTTACCCTCCCCAGGAGTGGTCAACCAACAAAGATCACTCCTAGAGCAAGACGTGTAATAGTCTGCGAGGTCACGAA
GGAACCCAGGGTAACTTCTAAGCAACTAAAGGCCTCTCTCACATTGGCTGATGTTAATGTTCATGACTCCATCATCAGGA
GAACACTGAACAACAATGGGGTGTATGGCAGGGTTGCAAGAAGAAAGACACTACTCTCCAAAAAGAACATTGCTTCCCCT
CTGCAGTTTGATAAACACCATGAGGACAAGTCAGAAGGCTGTTGGGAAAATATTTTGTGTATAGATGAGACCAAAATAGA
ACTTTTTGATTTAAATGAGGAGTGTTATGTTTGGAGAAAGGAAAACACTGCATTCCAGTATAAGAACCTTATCCCATCTG
TGAAACATGCTGGTGGTAGTATCATGGTTTGGGCCTGTTTTGCTGCATCTGGGCCAGGACGACTCGCCATCATTGATGGA
ACAATGAATTCTGAATTATACCAGTGAACTCTAAAGGAAAATGTCAGGACATCGGTCTGTGAACTGAATCTCAAGATTCA
GATTGTATAGATAACCTTAAAGCTAACATATTCATACTAAAAGACACAAAACTCAAAAAAAACATTTTGATCTCATGGGG
TCTTCAGTACAGGTGACATACACCACAATACAGGTGACATACACTCTGGGGTGGCTGTGGCTGAGGTGGTAGAGTGGGTT
GTCCACTAATCGTAGGGTTGGCGGTTCGATTCCCGGCCCACGTGACTCCACGTACCGAAGTATCCTTGGGCAAGACACTC
AACCCCAAGTTGCTCCCGATGGCAAGTTAGCGTTAGCGTGTGTGTGTGTGTGTGTGTGTGTGTGTGTGTGTGGGTGAATG
AGACCCAGTGTAAAGCGCTTTGATATAAGATAAAAAGCGCTATATAAGTGCGCCATTTACTCTCTTCCTCCACCTTGTGG
CGAATCCGTAAATTGCCGTTTGAACCTTCTGACTCTCCGTACTAAAGATGCTGAAGCAGAAACCTCACTGTGAGTGTGTG
TCAGTGCTTTTTTTTTTGTTATTCCCGCTTGCTCCATCTATCCACGCACACACACACATCGAAGACGCTGATCTTTTTTT
TTTTTTTTTTTTTTTTGCATATGGAAACACAAGGGGCACAGAATTGAGCCGATTCTCGGAATACCGACCAAATGGTTTTT
TGTGCAAACATGCACGCGGTCCATTTTTCTACGTTTTGGCGACACCGCTCCGCGCTCGCGCTCCGGGCTGCAAATCATGA
ATTAACAGACAGGAGGAAATAACGGCGGCTAGCTGGAGCTGGAGCAGGAGCAGGAGCAGGAACCACACTGCATTGTGTTC
CCTGGATATGGTGCGCATTTTCCTAGAAACTGCTCCCATGCACTCTTGATGAAACCCTTATTTTGTTGTGGAATGGACAA
TTCTCCCATAATAATAATAACAACAAACAAACAAAACCCCCAGGCTGCTCTGCTAGTCAGGGGCTGAAGTGCTTAAACAA
AGAAATGCATTCTTAAAGAAGGAGGAACAGGCTGGATTTGCCATTAAGGTAAAAATAAATAAATATACACACATATATGT
GCATGCATAAATATCATGCACTTTTAATGCATGCATGTAGTGCAAGATATGTCCACCTTTTTGTGTGTGTGTGTGTGTGT
GTGTGTGTGTGTGTGTGTGTGTGTGTGTGTCTTTTTGTTTGTTTGTTTGTTTGTCTGTCCTGTAGCCTTCCATCTTGATG
GAGCTTATTAGAGATCATAAACACAAGCTATGTTGATGTTATCATCAACTGCAACACAACTGAGTCTGATTTTAATACTA
AACATGGAACATGGTGGATGTTGGTAATTGTTATATTTTTTTAAAAAAAGGAAGAAGGAAAGAAATGGTAACACAGTTGC
AGTCTCTTCTATTGTCACATCTGCAGTGTCTTGACTTGGCCAACTGGCAAGCCATGCATGACTTTGTCCTATTCTACAGC
TGCCTGTAAGTTTGTCATCATGTAGTGGAGTTATATTCCTGGGTTAATTTACCCTTAAAATTCATTAAGTCGACATTTCC
TTCTTTTTTTATTTTTCGACCTAGAAGAAACTTGTCACAGCACTATATGCACCTGCTGCAACTTTGCAAAGATTGAATGC
ACTTAAATCATTTTCAGTGTTATTAATTATTCTAACGTCATCTGTTGTTCACACTGAGTGGTGGTGGTTTCGGAGCACTC
ACCAGGTGGGTTGTACTGTTTTGAAAGCTTTTTATGCTGCACGGTAGACGTGTGGCGATGTTTATGATCTGATTTATACA
GTACGCTTTGATATTCAGCGAGCACTTTGCTCCCTTTGCAATCCATCTGGAAGAAGGCTGCCTTTTTGGTCTGAGATAAA
CTCTGGCTCATTCACAAGTCGGGATAACGACGACTCCCGTCAGAGGGTCTTGATTTTAAGACGCATCGAATGAAACATGA
TGGGCGTAATTGTTGCACCGTAAAATATCAAATATATATTTGAATTGATTGAGTAAGCAATAGAACACAATGGGGCGTGC
TGTTATTACCCCAAAGTTGATTATTTACCTAAAACGGCATGTCCCAACGTGATTTTATTCCTCATATACTGTAACAATTT
GACAACGATTACAATTAAAACAACAACAACAGTCATACTTTTTAATTGTTTATTGTCACAGTCCCCTCTGAAACTATTGG
AACAGCGAGGCCAGTTCTATTGTTTTTGCTATACAGTGAAGACATTTGGGTTTGAGATCAAAAGATGAATATGAGACGAT
CAGAATTTCAGCTTTCATTTCCTCATATATACATGTAGATGTATTAATACATATAGATGTATTCAACAACATGGTACCTT
TGGAGGCAGACCACCCAGTGTTTAGGTGAGCAAAAGTATAGGAACATATAGTCTTAAAGTAAATATAGTAATAATAACTG
ACCCACCAGTTGGTTTCTCCTTTCAGGAGGTGGAATGGGTGAAGGTCTGGTGATTGACTTGGCAAGTCTAAAACCTTCCA
CGTCCCCCCCTGATGACTTCTTTGTTGTGTTGGCAGTCTGGTTTGGGTCATGATGAAGTTCCTTCCAATTAGATCAGATC
CTTTTTTTGTTTGTTCGATGTTATGGAACGTCTGTGAATCAAGTCAGTTATTTCTTACATTATAAAAGTACAAACAGTCC
TGCCCTCACAACTTGTCATGTTACCGAGAAATTGCAAAGCCCTCTATCCGGAAGATTTCCTGTGATGGACAAATCCAAGA
AACAAGCTTTACCACTGACTCTTACGAAGCACTGACACTGGAGACTCCTTTCACAAATGATGAATAAACATCTCTGTACA
GAAAACTTCACCACGTCAGCAATGACGTGTTTTTAACCATACATCCGCCTTACAACGTAGTTACTATAGAAACAATAGCC
TATTAGTATGAGCACTTTATTAAAAAAAAAAAACAAAAACCAACCTGTAATTTTCCTTATAACTGCCATCAGGTCTGCTC
TTAGAGAAAATGAATCCACACCTTCTGACCAGTCAGCCCTGTGGTGTAATTTTTAATACAAAATCTTGTTTATTTAAGTC
ATTACCATACATGTTTACGTGAGATGTAAATACGATATTGACACATGGCTTAAAGAAGGTTCTCTTCAAGGATAGTTTCT
GAAATGGTTCTTGGAACCTTCTGTTGTAGGGTTCAACATAGAACATTTAATGGCTCCCCTAGAGGGACAACCAGCGAATC
GAAGGTTTCTAGATTTATTTATTTATTTATTTTAAAGTGTGTTCTGCACAGAATTTATAGTCCGTACAAATGTATAGCAA
TCTTTAATTGGGGGGGGCTTTTCAAGGATTCTTTGGATAATGAAGAGTTTTTAGCTTCCTGAAGGGGTCCTATTTGTAAG
GCTCTTTGATAGAAAACAATCTGTTTGTAGACAGAACACGAGCACATTGCAAAGACTAGATTGAACCTAGATTTTTGTCT
AAGAATGTGCACACTTGACAATATCGTCGGTGTCTTGCATTAGGTTCGAGACGAAGCTGACTAGTTAGGAAGCATATATA
GGTGCTGTTATGCATCTGAAACAAACAGTCCCGTTCAGAAGACCACTTAATGAAAGCTGAATAGATTTGAAAGCAGGATT
GCATTGATCCCTCTCAAGTGGGAAGTCTGCTGCTCTCAGATCACGTTGATATTCCGGGTAAAAATGATGCTAAGTGCAAA
TGGATAAAGGTAAACAAGCAGGTCTAGAGTAGTGCCGACTTCATGTCATGTCTCAGGTTAATATTAATGCAATTGTGCAA
TGTTGTTCTGTAGTAATAACTTACACAGGGACTTATATGTTGATCTAGTGGAGTTCTCTTTGAGGAGACATGGAAGGAGT
CTCCAGTGTCAGTAGTTCATAACTTTAAGTTTCTGACAGGAAAGTCTTCAGGACGGAGGGTCCTTGTATTCTGTGAAAAA
ACTATCATTAAGGACAGTTCTCACCCTGGCTTTGATCTGTTCAATCTGTTGCCCTCAGGGAGACGTTACAGGTGCATCAA
AACAAGGACTAGTAGATTTAAGAATAGTTTCTTCCCAAAAGCTATTACCATGATAAACAAACACATGTACTGAGTCCACA
GCATATGTATATATTGTCTCAAACTGTGCAATTCATAGTACCTCCGCCATCCACCCAAATATCTATCTATCGTGCATATA
TCTTGCATATATTGTATATCTTGTTTATTTATTTTGTTTATTTATCTTATTTATTTATCTGTGTATTATCTGTTTATTCT
TCTTGTGTATTGAATGTATATGTTTGCACGGAACAAAAAGGAGTGGCTCTTAATTTCATTGTACATATGTATAGTGACAA
TAAAAGGCATTCATTCATTCATTCATTCATTTCTTCGTAAGAAGCCAAATTTTTTGGGAGTTTTTTTTTTCTTTCTTTTT
TTTTAAATTCAATTTGTGCCTATAGTATTGAACGTAACTTTTCAAGAAACGAAGAAAAATATACAACGGGAGAGTAGAAA
AACAGTCTGAAACTGAAAACAGTAAACTCTAAACAGCAAAAAATTTAACATGGTCTTTAAATAAACAACATTCATTCCAC
TTTATTACACATAACTTTATTTATGGACTTTAACGTTGTGAATTCTTTATATTTCCGGATTTCTTGAGTTAATACTGACG
TCTGGTGAAAATTTCATGTGAATAACTTCATTGGAAAAATATTTACTGAAAAAAAATGTTGAAGCGTTCAATACATATTT
CCCCCGCTGTATGTATATTTTGATATATATATATTTTATTTGCAAGGTAGTGTGGTGCCAGTTGTTAGCTGTGAGACAAG
TAATATTTGAATGCTTAACACACCTATTTTATTTCTTCGATGTTGTCTTTTTTTAAGTCGAGTTGTGTACTTGGTGCTGT
CTCTTTCAGAGTGCTCGGGCGTTGCCTCTGCTTGAGTTGTTTGGTTGTGGTGAGAAAATAGACCTCAGATTTTATGTTGT
TTGCACTGTGAAGATAGAGTAGGTCAGATCATTAATCTCAGAGAAGCTGAAGGAGCTGGTGAGTGTGGCTTAAGCCTGTT
GCCTCTCTCTCGCTGTCGTCTTCTTCTACTACCTCTTCCTTCATTTTTTATCTTTTTTTTTTTTTTAATCGTCTCTTCAT
TTACGTATTCCTATTTCAATTCTTTCTGCTAAAATTGCCCCTGGGTGTGAATGAGTGAGTGAGTGAGTGAATGTGCCTGC
GCGTGGTACCCTGCGATCGACTGGCGTTTTGTATTCTGTGCTCATGTAATGATCTCAGGACGGACTCCAGCTCCAGCACT
CTTTTTTCGATTCTTACTTCACTTCTATTACTAAAACTACTCCTATATTTCCATTTGACTCTTCTTCTTTTGCTCTTCAG
CCTTTTCTTCTGCTGCTGAATGGGATATATTCTGAATTGTTGCTATTTGGTTCGTAATCTTTTGGGTTCTTTGTCTTTTC
TTGTATGGATTCTTCCGTTTTTGGTCTACTTAATTTCTACTATCGCTTCTTCAGTTTCTTCTATCTCTGTTGTACTTAAA
ATGTAGAGTTTTGATTGGAGGTGCCGTAGAGAAACTAATAAAATGTTTCTTTTTTGGTCAACCAGGTCTGACGTATTGAA
GACATTTTGCCACTCATCCAAGAAGCGTCTCGTTGCCAAATTACTTCTATTATATTCCAGCAAATTAAATTGCTGGGCCA
TGGAAGGATCAATTAGTAACTAGCCCTTGTTGTTATGGGAACAGTGAGACCCTATGATAAGAAGCTTGCTCTTTGTGGAT
CTCTTTGTTTAGTACAGTAGTGCCATCCTGATATTTTTCTCCTACCTGCTGTTCAGGAGTTATGATACTATTCTCACATC
CATCCGTGATGTGGTTTAAAGATGGTATTTACACCATCGAGACATGTCCGTGGGTTGTAGCCAAATTTTTCCAGCTTGTG
TGGGTGTTTAATGTTATGACTAAGAAGTAAAAAAATGTGTTTTAGCGAACCTGAATGCCAAGGCGCTGAGGTGGGCTGAA
TTGGGCTGAAGGCCAGTCAAAAAAACTGCATTCACCTTGCCATTACACATTTCCTAAGCACTCAGTCCTTATTAAATGCT
TATCCTGATTGACTATGAAGAGGTCAGGAGGAGCGACAGGACGTTTGTCACATCCTCTATGACTCTTTTCAGCTTGGTGC
AGAAGTTCCATTGCAATTTCAACTATAGTTTTCTTTTAAACATTCTTTACAACTGATAGACCAAATGTCTGAAATGTTAC
TTTCTTACTGTCTTTTATTCTTGTTTCTTAACTTTGTGTCTGTTTTTAATGGTGTTTTCCACATATAGTTCATTTTAAAA
GAACCAAACCCAGTTCACTTAAAGTGAACCATAAAGAGAACCAGCCGAAAGTGACCTCAGTCCTTTTGGTGTTCACAATA
AGATCGACTCAAAATAGTACCCCGTTCTTTTTTTTGGTCCTCTTCAGCAATGAAGTGATCTCAGACCCTTTCTTGTTCAC
ACCACAACTTCAGAAGAACTCAGACCCTAGCTTGGACCCAAAATTTCATTCAATTCGCCATAGAAGGGACAGGAATGCTG
AACGGGTTACGAAACTTTGAAATAAATGGGCATGGATGGCTGTGCGAAGAAGGGATGGGGAGTGGGCGTGGCATTGAAAG
GCAGGACAGGAAGAAGTGGAGGAAGAGGAAGAGCCTTCAGAACACTAACAATGAACTGGATAGTGATAAAAAGTTTGCGT
ATGAGGCAGAGGACTTCTCCCGAATCCCCAGCGCTAAATGGAGACACTGTAGACAGCTGTGCAGGTCCTCTGCCCTGTCT
ATTTGAACCAATAGCCACTGGCATTACTATGGAGTGAAACATAAAATAAAACCGGAGGCAGTGCAGATGGGAGAAGTGTC
GGAATGGTAGCTAGCTAATAGGCTCGAGCTTTTCACGAATAAAAGGGGGAAGGCTTTTCCTTTCAACTCTCGTTGTATAG
TTTTGCATGCGATGGCCTGAGTAGCTTTAAGCGGTTTAATTAACTCAAAAGGCAAGTAAAACTGTCATGGTTAAAAATTA
GACACGTACCTCATTTGAACGGATGGAAAAGTCCTCGGGACTGAGCATTGCATCGTTGTGTAGACGCAAACTGCTTTCAT
GAGCAAATCCGAAGTCCACCTTTCTCCAGTTCTCATAGCTCTCCAGAATAAACACACTGGAACTCTTACACCACTGAAAC
GAACACCTCCGACCCATTTGAACTCCTCTCTCATCTACTACATCTGTAGGAAAGCACCACGTGCTGGCAGGAATAATAAA
GAGATGGCATCTTCTCATAGGATAAGAACACTCAGACTTGTGAATAATTATGAGACAGACATGTCATCGAAGTACTATAG
TACATTGTTACGTCACCGCCTGTGACGGGATGAGTTTTTAAACCAGGAAGATAAAAATAGTGGAAAAAAGCTCAAAATTA
ACCAGTTTTCTCCTCCAATTAAAATTATAGAATGCTAAGATTGTCTTTTATGATGTGTGATACGGACACTGTTAAAATCT
CAGAAAATGTAGTTTAGTGTTTCATGATGCTTTAAATTCAGTGGACTGTCCACTTCGACGCATTTTCTCACGGTTGCTCG
TACTTCTGTTGTATTTTTATTTTTTATTTATTTATTTTTTTAATATAAACTTTTACCCTGCATTGTAGTGCTGTTCTGTT
ATCGCCTCTTTCCTTCATTTTTTGAGAAACAAAAGAAACACTTTTATGTTCTTATGTGTTGAGGATAGTTGGCTTCCGGA
GGTGGTCCGACTACGGTTCGCTTTTGGGTCCTTTTAGGGGGGTCTGAGATCACTTGGTTTGTTCACGTATACATGCTGAA
CCGCTCTGAGAGCGTTTGGAAGGCTCAAATGAACTAGCTGTGAAAACACCCTAAATTGTTTGTTTTGAAGATGGAAAGTT
ATGCACACTTTCCGCCACACGTTTCTGTGTGGGATGGACTTCAGACTTTAATGCTATTGAACACTTTATAGTTCTAAAAT
ATTACTGAATATTTTAGGGGGACTAAAATATTTTTTAGTCCATCAATTCTGTGAAAATTATTTATACTTTTTTTTTTTTG
ATGATTCATCGTGTTATTAGTATTGAGTTTGTCCAATTAAATGCTGTCTAGAAGGTAAATGTTCTGCCCCTGGGGATGGT
CTGGTTCTACAGTGGCCGTTGATTAGCAGTAAACAGGGGTTGTCTTTGTGTTTTTGACTGTGCATCTTCTTGCTTCTCAC
ACTATGCCCTTTTCCAACCATCCCTTAGTTGAGAGAAAACGTTGGGGGGGGGATCGCACGTGGATCGCACGTTTGCTTCA
CCTCTGGGTTTGGGGGGTTCGAATTCTGCCTGCACCCTATGTGCGAGGAGTTTGCATGTTCTCACCATGCTTCGGGGGGT
TTACTCCGTGTACTCCGGTTTCCTCACCCAGTCCAAAGACATCCGTTGTAGGCTGATAGACATTCCCAAATTGTCCGTGT
GTGTGAATGTGTACGATTGTGCCCTGTGATGGGTTGGCCCCTCCTTCCAGGGTGTTGCCCGCCTTGTGCCTCGAGCGCCC
TGGGATAGGCTCCAGGCTCCCCGTGACCCTGTGTAGGATAAGCAGTATGGAAAATTGATGGATAAATGGTTGGAGTGGAT
TCATCTTGAAAATGGTGGAATTTGCAGTTATGCAGTTAGTTTATGATTATTAAGCTATCAAGTAGCTTAATAATTCAGAT
GAATTATATGAAAAGTTTCAAATCACATAATGCTTGAATTAAAATTGACACTGAAGTAAAAAAAAAAAAAAAAATTATTA
GGATGTAATTTGCACCTATTTTAAAGGCTAAATGCTAAAGAAAGGCAGCAAAAATATGTAAGCAATTTTAGCACATTTAA
CATTTACTTCACCACTTCCAGCTGGTTTTAAGCGCAGTAGTGTAGCAAAGCATTGGGTCGGTGCAGAAGCAGCACAGTTA
TCACTTTAAATGAGCTTTGTAGTTCACACATATGCTTGACAGTGTTTTGGTAGATAAAGGCTCATTATCAAAAGGCACTA
GGTATAGACATTTAGGGTAACTGCTAAAAAAGATTATCTCAGCATAATCCAGCTACTTACCTGTTTTCTTTATGCTAGAA
ACAATGTCTGCTAGTTTCTTTTGCTGCTTTTAAAACCCTGAAGTGCAACTACTTACCAAGAACACACATGGGTATGTGAA
AATAGTTTGTGTTTATGTAATGGTGTGTACTTCCTTATATAAAAACCTGATGACTGAGCTTGATTTCTTATAGATACAGT
CTAAAAACATGCAATACAGTGAATTACAGGCCCCTCTCAAGCTTTGGATTTCAGCGTTTATTTCCTGGTATTTATATCTA
CGGTCGTGTGGAGAAAAAAAAAAAAAAGTACACCCCAATGGAAATTGTTGGGTTTTTTGAGATATTTGGACATGCAAACA
TTTGATCCTCTTTGAAACAGCGACTATTAATAAAGGTGATGCATTATATCAAATGACACATAACATTGACGTTTTGTAGT
AATTTTCACAATTTAAATTAACAAAAAACAGATGGAAAACGTAAGTATACCCTTACATTTATCACACCTTCAAATCCATA
AAATTAGAATCAGGTGTTGAAGATTGGGTTCCAGTGATTAGAACCTGCTTATGGAGTGCAGGTGGAACCGGTCTTATTTA
TACCCCTCATATCTAGTGTCTGGTGTTCTCTTTGCTATTGAGGTGTGGTGTCATCATGTCAAGATCTAAAGGGTTCTGTA
AGGCCTTCAGGAAAAAAAGGGTGTGGATGCCTAGGAGTCTGTCAAGGGATTTAAAAACATCTTCAAATGATTTGAAATAC
ATCATTCCACTGTAAGAAAAATCATCTACAAGTGGCACAGATTTCAAACTATTGCCAGTTTCACCAGGACTGTCTGTTCC
AGCAAATTCAGCCCTAGAGCCGACCGTCTGATGCAAAAAGAAGCATCCAAGAACCCTGAAATTTCATCACAGGATCTGCT
AGTAAGTCTTGCAATTGTTGGTGTCAAAGTGTATGCTTCTACAGTCAGAAAGAAATTGCACAAATTTGACCTGCATGGGA
GGCGTGCCAAGAAAAAGCCTGCTTAAAGATAAAGTGAGGTCATCTGTCTGAAAGTTGAAGTTGAACCGAAAGTGGACATT
TCAACAGGATAATGATCCTAAGCACACGAGCAAATCCACCAAGGAATGTCTAAAAAAGAAGCAATAGAGGGTTATGGAAT
GGCCGAGTCAAAGCCTGGATTTGAATCCCATTGAAATGCTGTGGGGGGATTTGAAACAGGCAGTACATGCAAGAAAACTC
TCAAACAACTTGCAACTGAACGAATACTGCATGGAAGAGTGGTCAAAAATCCCAGAAAGCCGATGTCTGAGACCAGTGGA
CAATTATGCAAAAGGTCTACAAGAAGTTATTTCTGTTAAAGGGGGCAATACTAGCTTCTGAGGGCAATCATGTACTTACT
TTTAATTTTGGTTCCAGAACTTTTGAGGCTCATCTTTGTATTTCTTTGCGAATTCCAATCAGCTTTCTGATTCTTACTGC
TGATGAGTGGTTTGCATTTTGTTCTATGGCCTCTATATTCCTGCTCTGGAAGTCTTCACTGAATGGCAGATTGTGAGACC
TTCACCCCTGCCCTGTGGAGGGTGTTGGTGATGTCACTAACTGTTGTTTTTGGGTTTTTCTTCACAGCTCTCACAATGTT
TCTGTCATCAGCTGTTGTTGTTTTCTTTGGCCTACCCATTCGGTTTCTGTTGCTTATGACACCAGTGGTTTATTTCTTTT
TCAGGGCATTCCAAATTGTTCTATTGGTTATGTCCAATTTGTGTGCAATGCCTCTGATTTTCCCTCATTTCTCAGCTTCA
AAATGGCTTGCTTTTTTACAAAGTGGGTAGTCTGATAGCACATTTTGTATGTTCTATGTTGTTTAACACATCTACATATT
AAATACCAGGAAATAAAAATTTTATTCTCATCTTCATCTTTTGATTTCAAAACCAGATGTCTTCAGTCTACAGCAAAAAA
ACAAATGAAGTTCAGTTCAGTAGTTTCAGAGGGGACTGTATAGAAGTAATTAATGAAGCAAATTAGTACACTGACTTTAT
GAGAAAACTTGACATGTTAACTTTGTGCTCTTTTTCTTTTTTTTTCTGTTTCAAGAGATTTATATGAAACTGTTCAGAAA
ACCACAGTATACTAAAGTAAGGTGATGATTTCTTCTGTTTTTGTGTATATCTCATACTAAATTGTTTCAGAAATTAAAAC
AAAACCAAGGCAACGTGAAGCAAAAATGTTATCCAATACCAACTGGGCCTGTGTGAAAATGTATTTGCCCCCGTAGTTAC
TAATTCCCTAAATCTATGAAACTGCATTGATAACGGGGTTCAGCTGGACTAGACACACCCAGACCTGATTACTGCAAACC
CTGTTCAATCACATCTACACTTAAATAGAACTTTTTCAACAGCATGAATTTGGTTAAAAGGTCTTATTCAGTAACGCACT
ATGGCAAAGTTGAAAGAAATTCCAGAAAAAATAAGGAAGAAGGTGATTGAAATGCATGAGTCTGGGAAGGGTTACAAAGC
TCTTTTTGGAGAGCCGTTATCTCCAAATGGAAAAACTCTGCACAGTAGTGAACCTTCACAGAAGTGTCGACCTTCCAAAA
TTCCTCCAAGAGCACGGTAACGACTCATCCAGGAAGTCACAACAGAGCCAAGGACAACATCAAAGGATCTACAAGCCTCT
CTTGCATCAATAAAGGTCACTGTTCATGACTCCACTATCAGAAAGACACGGGGCAAAAATGGCATCCATGGAAGAGTGGC
GAGGAGAAAACCACTGCTGACCCAGAAGAACATTAAGACTCGTCTGAATTTTACCAGAAAATCCTAAAGGAGAATGTTCC
GGTCTTCAGTCTGTGAGTTGAAACTCAAGCGCAACTGGATTACGCAGCAAGACAACGATCCAAAGCGTAGGAGTAAACCC
TAGTCCTAGAAGTAAGTGAAAGTCTGATCTCCAGATATCAGAAGCACTTGGTTGCAGTTACTGCTGCTAAAAGTGGCACA
AACAGATATTAAGTTTAAGGGGGCAGTTATTTTTTCACATGGGTGATGGATGTTGGATAACTTCTTTTGCTTTAGTAAAA
AATAAATAAATAAAAAGTGTATTGTATATTAAGTCAGATTGTCTTTGTTTTATGTTGTATTTTGTTTGAAGATCTAAAAC
TATTTAGTATGAGATGTACACAAAAACAAGAAATCTTGAAGGGCGAATACTTTTTCACAGCGCTGTATAAGGAAAAATAA
GCAAAGGGAGTAATAACAAGTAATTAATTTCGACATGGTGGTGTGGTGAGTTACTGTTAGCATCAAGACATTTATTTTAT
TTATTTTTCTTGTCCAGCATGTTCCGATGGGGTTTTTTTATTTTTTATATGACAGCAATTTGCCAATGATTATTTTTTTT
ATTAATTGAAGAATGTCATACTCTTTATCCATTTATAGTTACATTAAATGTGGTTTATCATCCAAAAACAAGCTATTTCC
TTACACAGCAGCTAAAAGCAGTCATTCCCTTGGCAACCTCTTTGATTCTCTCTCTTGAAGTTAAGAAAATAAAATTCAGC
TTGACATGTTACTTTACCTCTGACTGTTACACACTTCCATAAATGCTAAATATCTCCTTACAGAAAACTTCACCATATAA
ACAATTAATACATGTTCATATGGAGCATTCATCATACAAGTCTCTGTTGTTACTATAGAAATGATAATGGGTCAGCCCAT
GTGAATTCACCGGAGGACTTTGGAGACTTTGGACATCTGAGATTTGCTTCATACTTTATTGAAATAATGTCTCTATGATG
TAAAAAAAAACAAAAAAAAAAAACTCAGAAGGTAAGCTTATTCACAATCAGTTAGATATGTAATGAATGTGTATAGCCTT
TTCAACAATTATTGGTGTATATTGATTTTAATATTGACTTTCAGAACTGAAATTGAGTAGCAATTTCATATGACTTGACT
CCTTGAGCCTACGTGCATTCGTTACTTGTCCAGCTGATTATGAATAAACCTTCCTTTTGAGATTTTTTTTTTTTAACGTA
ATGCAAATTGTGACAGTCTTCACTAAACTTGAGCATTTCTCCAGTGGAGAAATAAATGTTCATATTATTGTTACATGTAA
ATCAGGTGTATTCAGCAGTGAGAAAGACCGAGGAACTCCAAATCATGCTGTCTTGGTCTGCTTTTATAAAATAGTTGATT
AGCAGAGCTCTGCAGACATCAGCCACAATATATTGTAGTAAAATGTGGCATATTTGATACCTTAGTACATATAGTTTGGT
ACCAACTTCATATTTTGTACATTTACAAATTAAAACGTGTTCTTTCGGGTGGTATATATGCTTTTCATGGTAGGACTTGT
TATAGAGTTCTTTCTTGTGAGTTCTTTCAGACCTACACCCAGTTACTCTAAAAAGGAACTAATAGATGAATAATTGATAT
GAAAATCTGAAGACCTGATTATTTATTTAGTTATTGATTATTATTAACAACAATAACAGTAATATTATTTACAATTTTCA
ACAGGCCATTAATTGGCAAATATGCAACTGTGGTCCTTATGTTCTAGAAGTTAAAGATATCTTATACTAGACAACAAACT
CTGAGAATTTCATGCATCTAGCATAAATAGTCTAAGATCTATTACTTATGGAACTTTGAACATTTTCTGCACTCCATTTG
TACAGTGAAATTAGGGCCAGACCCTCTTATTAAAACCTCGGTATCTCAGAAACTAATGTAGACACAAGCCTGAAATTTTG
TACACTATTTATAGTGAATTGTGACATTATTTCCAGAAAGTATGAAGCAAATCTGATGTGGTCAGTTGTGAACATTAAAA
AAAAAAAATCTGGTTATTTGAGGTGGATCTTATCTAAATGTATAAGAATGAGCACTATTGTCAGAGCTGCTGTGAAAATT
ACTCAACACCTTCTGACGAATCAAATTCGAGAATGCAACAGTGCTGTGTTTAATAAGTTTATGAACATGTCCATACTTTT
TAGGAGTATATCATAATATATTAAAATGTGATTATTATTATTATTAGATCATCATAAATAGTGTCATTTTTAGTACATGA
AACATTATGATGTGTATCAGCAGACATGACTGTGTCCATAAATGTAATACAGAAGGCCAGGTTCAGGCAGCAAAACACTG
GTTATAGTAAGATACAGCACATATAGTGTGCATGAAATGGCATATTGCAATCTAAACCTATAACAAAATGCATAATGCAG
CACGAAGTGATATATCTAAGCTGAACACTGTAGTATATTAAACAGATTTAATGTGGATTTCACCATGTTAAATTGTATAG
ACTGCTTTGACGAGCGTAGACCTCGTTGAAGCTTAAAGTACATTTTAGAATACCCCGCATCTCTACTAAACATCTGGGAT
TAGGGCTAAATGAGGAGCAAGAGCCTTCAGTTAGATCCCTTTGTCTTTGAACAGAAATCAATGACACAGACATCAAAGCC
GAACCTGGCAGGATGATGTTCTGGCAAAATCGAAGCTTTCATCCATGTCGAGGAAGTGAAAATCTCTATAATTTTAGAGT
CGTGGGCATGCGGTTCATGTCGTGCATGTTAGTGCGCATATGCTGACTGGGAATTATTCTCAAAAGTCTTTACAAAAGTA
CTCTGTATTTGATTGATTGCAGGAAAATATATTGCAAGCCAGCAATGGGGGCTAAAGTAATATTTTTATTGTGATATTAT
TACATTCGATTGACTTTCTGCAGCTCGCCCTAAGTGTGCTTTTTCCTTGAACTAAACAGTAAAAGCTGTTTGTGTTACAG
AATTGTGAAATGAAAAGCTGCTTTATGTCCTCTGCCAGAGCTTAGGGGCAAGGCCAGACTAAAAGCAAACATTATAAAAT
GATAAACAAGGAAACGTAAGTGCATGTACAGTGCCCTGCACTAATATTGGCAGCCTTGGTAAATATGAGCAAAGAAAGGC
TGTGAAAAATGATCTTTATTGTTTAACCTTTTGATTCATTGTTAAACGATATTCACGAAAATACTCTGCTCTCATGGATA
TCAAACACAACGTCAGGTTTATTTAAAAAAAAAAAAAAAAAAAAAACTTTGTTAACTATAGGTGTGCAACAATTATTGGC
ACCCCTATGAATTCATATGAGGAAAAATATCTTTGAAGTATATTCCCATTGATTTTACTTTTTTTTTTTAGTACACCTGG
GTGACTAGAAACAGGAAATTGTTCAACCATGACTTCCTGTTTCACAGGGGTATAAATATGAGGTAACACACAGGCCAAAT
TCCCTTAGTCATTCATAACAATGGGTGAGATCAAGGAATATAGCTGTGATGTGCGGCAAAAGGTTGTTGAGCTTCACAAA
ATGGGGCGTGTCTATAAGAAAATAGCACAAGCATTGAAAATGCCCATTTCCACCATCAGGGCAATAATTAAGAAGTTCTA
GCCAACTGGAAATGTTATGAATCAACCAGGAAGAATTCGTGTGTCGATATAGTCTCAACGCACTGTGAAGAGGACGGGTC
AAGTGGACAAAAAATCTCCAAGGATCACAGCTGGAGAATTGCAGAAGTTAGTTGTGTCTTGGGGTCAGAAAGTCTCCAAA
ACTACAATCTGAAGACACCGACATCACCACAAGTTGTTTGGAAGGGGTTCAAGAAAAAAGCCTCTACTCTCATCCAAAAA
CAAACTCGAGCATCTTCAGTGTGCCGACACTACTGGAACTTCAAATGGGATCGGGTTCTATGGTCAGATGAAACCAAAAT
AGAGCTTTTTGGTAATAAACACAGAGGTGGTTTTGGCGCTCACAGAGAGGTAGCCGTATGGAAAAGTACCTCATGCCCAC
GGTTAAATATGGAGCAGGATCTTTAATGTTTGGGTCTGTTTTTAAGCCAGAGGACCTGGACATTTTGTTAGGATACATGG
CATCATGGACTCTATCAAATATCAACAGATATTAAATGAAAACCTGACGGCCTCTGCCAGAAAGCTTCAAATGGGCCGTG
GTTGGATCTTCCAGCAGGACTATGATCCAAAACATCATCAAAATCAACACAAAAATGGTTTACTGACAACAAAATCAATG
TCCTGCCATGACCATCCCAGTCCCCTGACCTGAACCCCATAGAAAACCTGTGGGGTGAACTGAAGAGGAGAGTCCACCAG
CGTGGACCTCGACATATGAAGGATCTGGAGAGATTCTGTATGGAGGAACGGCCTCAGATCCCTCGCCATGTATTCTCCAA
CCTCATCAGGCGTTATAGGAGAAGACTCAGATGTTATCTTGACAAAGGGAGGTAGCACAAAGTATTGACTAAAAGGGTGC
CAATAATTGTTGCATACACATATTTAACAAAGATATTTTTTGCAATTGTTTGATATCTATGAGCGCATGAGACTATTTTT
GTATTTTTAAAAAAAATTTTAACAAAAGATCATAAGGTTAAACAATAAAGACAATTTTTCACAGCCTTCTTTGCTCATAT
TTACCAAGGGTGCCAATATTAGTGGAGGGTGTTGTAGATCTCAGAATTCACAGATAAGTAACATGATATGGAAGATGCAG
ACATGTAATGAATTTGAGTCAGCAGGGTAATTATTTCTCTCTTAATTTTCCCCCGATGTTATTATCCATGCTGTTTTTTC
AAGAAGAGCTTGATTTGATTATGTATGTTTCCAATTTGTCTGATCATGAGCTACAGTCTTGTTAACGTGATCTAAAATGG
GCGTCCTAGCTGGTGCTCTGCTTTCTTGCTTGACATGATTCCAGTGAAATTTGGTCTTTTGCCATGAAATAAGTAATGAA
AGAAGTAGGAGCTATGGAGGTTGTGTCCATGCCAACTTATAGTCTCTGTTAAAACGTTTGAAGAAGGTAGACATGTCCTG
ATAATCCATTATGCAGCAAATACTGAGGTATTCAACTCAGGGCAAATGTTATCGGAGCACGGTTTATGTTCTGTTAGGGA
AGTTAGAGAAGGTTGGGGAAAAAAATACGGCTTTTAAGGCTACTTCACGTTGTTGAAATTTTGAAGGTAGCATTGAATTT
ATCTTTCTCAGTGAAAGCAATATATCATGCTTGAGCATTGCCTTAAGAAAAACATGGTGGACAGAACTGTCTCTATGATA
AATCCTCAAACTTTCTACTGCTTACATGTTCATGTAGACCATTAAAGCACTGGAAGTATGCTTAAGCAATATCACATGGG
CCAGGAGTATTGTTGTAGTGAATATCAGCATGGCTGTTATTCGGCTGTAGGCACGAGGCCACAGGTAATCACCGCTATGC
TGATATTCACTACAACGGCATGATGATTGTTTTTATAAAACAGTTCTATAAAGAAGAAATAATATCAGGTAACTCGCATT
TCAGATACAATATGAGCAAATATTTTGTTCATCATTGTGCAATGTAAATATTTCCCACAGAAGCCACAGCTGGATGGAGC
GTTCTGTGTTGCCATACCAACGCACAGAATGACTGACAAGCAAGTATAGTAACAGTTTCAGCCTAAGGAACTATTTCTAG
AATAAAAATTTTAGGTAGTAAACACAGACAAGTGGAGTGATACAAACAGTAAAATATACCCGTTATGGCTGCAACTAACT
ATTTTTTAATATATAATCGTTTAATCTGCTGATATGCTATACATTGTGCAAAGGATTTTTAAAAGTATTAACATTTTTAA
TGTTTAATTTAACTGACTGTCCACATGCTTTAAAGCAGAAGTTACATCACTATATTAAAAATGCTTAAAAAAAAGAAAAA
CAAAAGCACGAACTCGAAACACAATTACTTTTGTTTCTAAATATAGCATCAAACAACGTATTTGATCAAAATGAATATTT
TAGTCAGAGTTAATGCACTTCCTTTACTGATTGACGTGCGTGTGTGAAGTGTAACGGAGTGAAGTGTAACGGAGACTCGC
TCGCTGTTAGGACGAGTCTTTATGTAAAATGGAAATACTGGTGTGAATTGCGAACATTTATAGATAAAGATATAAAGGTA
AAAATGTTACTCCTGCGCTGAAGAAAACATGTCTGGAACACAACAAACAGCACACGCATCTGTCGCAGCGTCTGACACGA
CGAGCCACGTTAACACACTTACCAGTTTGTTTAAAGCTCTTAATATAGAACATTCTCATGTTTTGGACAATCTGGATCGT
GAAATTTTTCCCACAGCAGCTCACTCTGTGACCTCCGCTGTTTTATTCATAGAAATGCGTTTAAGTGGCATCACTGACGG
GGTTTATCCACAGTGACATCACAGACCCAACTAACCGGTAATGAAATTCGTTGTCGATTATTTTAATTATTGATATTAAA
GATATGTAATATTGGATCATTTTCAATAAATAAATGCCCAAGTATATTATTTTTATTATTATTATACCTACTTTTCGGAC
TTGTGCGAAAATCTGATCATGTTCTAAGTCATTTATGCCGATATTTAGACATTTCTAAAAAGTTCACATACTTTCAAGCA
GCACTGTAGGTATGTAATCCACAATCTTGACTAGAACATTTTGACAATAATTATTCGAATTAAGCAAATTCATTGAGAAA
AATCGCCCCCAGCACTAGCCTACTGTTGCTCTTCTCACTGTCCCAGTTCTTCTTGTGTATATTATGGCTCAAACTTGTTC
GGTTGGATGTCACTGTGACTCGTTAACTCAAATTTATTTATTTATTTTAAAATCCGTTGAGTCATTTCTGTTGCTTGGGC
AGTCCATTTGCTATGTCGCAATAGTCTACTTTAAAAATCATTGCTGATTAGCAGGAGCTGCCTCACTTCCCTGAACATTC
CATCTACTGAGCATTCCCCACCCCCCCTCCGCCCCGGCGATTCCTCTCCCGCCCAAAATATCCACCATAACCGATCTAGT
TTTTCAAATCTTGCTTCCACCTCCAAGATACAGAATCAGGTGGGGGGTTTCTTCAGTATTCAGACCCGGAAACCTCACGA
CACAGCCCGCTGCATCGTCACTGTAAGCACCTTCTAATTGCTGTGGTATAAGAGGAATAAACATTTTCTATAACGGCACA
CCGTTTTTGTGTGTTATTCCTTATGTAGTGAGTAAATGTAGTGGTGTAGGTGTCGATTTCCTGTCACAGAGTGTGCAGGA
ACAAGCTGCAGGTTAATATGTTAGGCTTAATATAAAAGGGCTGTTAGTTCATAATCCTTTTTTTAAAAATAATTAACCAC
TTTAATAAAGTATTAGATTTTTTTGCATGCTTAGGTGGTCTTAGATTGATTGAACCAATGTGGCGTGGAGTGGAGATGAT
TGGGGGGGTGTCGGTATGTGTACGCGCCAGTGCGGGATGTTTGCCAGTATGAGATGAGCAGTTTCACAGTGTAATGAGGA
GGCAGTCAGAGGTCAATGATGCTCACCTCTGCTTTCCTCACCTGCTGCCATTACTGATTATCTGCTCTGTAGAGTCCTCG
AGATCTGACAAATTATGGCCCTGACACATACGCCATGCTCGAAAAGCTTCTGTTTTCCTCTATTGCTTATGTGTTTACTT
TCATATTGTCCAAGCTGTTTAAGGGATTGCTTGCATGAACTCGGATACGCAAAGTTTTACCTTCAGCGTCTTCTTTTGTA
GACCGTTTTTTCTTCCAAGATTAAAAATAATTAGAAGTTTGCTGATGGTGGTTGAGTTAGTTATACTTGATTAAATGATT
GATCATAGTTTGTTTATTAAACCTGGTTATTTAACTCAGATGTACAGTCCCCTCTGAAAGCATTGGAACAGCGAGGCCAA
TTCTATTGTTTTCGCTATACATTGAAGACATTTTGGGTTTGAGATCAAAAGATGAATGAGACGATAGATCAGAACTTCAG
CTTTCATTTCCTCATATTTACATCTGGATGTGTTAAACAATTTAGAGCATGGTTTCTTGCTGCCCGGGTGTGCTCTGTTA
AATTGATTGTTCAATGAATGAATAGCTCTGAATGTCTTCTCTTGGTTTGAGCCCTAGGTTTTGTCTGTGAAGACTTGTTG
TTAAAAAGGATAAACCAACATGAAGACCTGAGAGCTGTCTATGGGAGAAAAGCAAGTTGTTTTGAAGCTAGGAAAAGAGG
GAAAATCTATCAGAGGCATTGCACAAGTGCTGGGCAGAGCCGGTATAATAATTTGTTATGTCCTGAAAATGAACGAGACC
GCTAGTTTGCTAGCAACCAGACATAGAAACGGTCGGCCAAGGAAAACAACAGCATTTTATGACAGAAACATTGTGAAGAA
AAACTCGAAAATAACAGTTAGTGACATCACCAACACCCTCCGCAGGGCAGTGGTGAAGGTGTCACAATCCACCATTTGAA
GAAGATTTCAAGTGCAGAAATATAAAGACTATACCACAAGATGCAAACCACTCATCAGCAGTAAGATTTAGAAAGCCAGA
TTGGGATTCACAATGAAATCCAGAGATGAGCCACAAAAGTTCTGGAACCAAGATTAACCTCTACCAAAGTGATAGAAAGG
CCAGAGTGGAGAAAGAAAGTATCTGCCCATGGTCCAAAACATAGAAGCTCATCTGTGAAACATGGTGGAGGTAGTGTCAT
GACTTGGGCTTGCATGGCTGCTTCGGGAACAGACTCACTAATCATGGATTATGTCAGTCATGATGGTTGCAGCAGAATAA
ATTCAGATGGTACAGAAACAATCTATCTACTAATTTACAGAGAAATGCATTTAACCAAATTGGGAGGAACTTCATCATGC
AGCAAGACAGTGACCCAAAACACACTGCCAATGTGACAGGCTTTACACTGGCCAAATCAATCACCACACCTTAACCCAAC
TGAGCATGCATTTCACCTCCTGAAGAGGAGACTGAAGCTAGAACCAATTTCCACCAAAACACAAAAGAACTGAAAGAAGC
TGCAGTACACGCCTGGAAAAACAACACAAATGAAAAATGCAACAGTTTAGTGATGTCAGTGGGGCAGTTGATGCTACCAA
ATATTAAGTGTTGTTTACTTTAGACTGTTAATCTGTTCCTATACTTTTGCTCACCTTTTAAAATCAGGTGGTCTGCCACC
AAAGGTGGCATGTTTTAAATCGTTTCACACATCTAGATTTAAATATCAGGAAACAAAAGCTGAAATTCTGATCTGTCATT
TCATATCCATCTTTTGATCTCACATCCAAATGTCTACAGAGTAAAGCGAAAACAACAGAATTGGCTTTGAGGTGCCAATA
CTTTCAGAGGGGACTGTATGCGACTAGCAAGTGGCCTTGGATTGACCCGAGATGATAGAAATAGAATAGAAAGTTTTCTT
GAATGCTGATGATGTCATTAATGATTGTGTGTGGGTTTGATAATATGCAAATGAATAAAACATAACAGGGTGTGCAGCAA
TCCACGGGGTGTTGTGATGCGTCCCGACGTGAAATGGAGTAACTACCACCATGAAGTTGAGTTATATTCCAATAATAACA
TGTCTTGAAGTGTTTCACTCCAATTATACCACAGCAATTTGAATTAAAGAATGAAAAAGCTTTTAACATCTTTAATACTG
TCAGAAACATGTATTGATGTCATTTCTTCCTCTCTCCCAGCTCCATTCCCCTGCACATTCCTATGCATCCGTGGTCATAC
ACACATTATTGGCAGAGTCGGCGACGATACGACGCAGGGCGGATCAAACGTTACAGGCTTGTTAATTTAAATCGATTACT
AAATTACCATATGCGCTTCTGTTACTTACACAACCCTTCTTTTCTCGTAGATACCAATTATCTGTCTCTTTAAATATAGC
GCTAGATGTCACATGCCTCTTGTAATCTGACATGAGCAATTTAAGCCAAGTAACCTTGATAAGCTCGAATGATAAGCCTC
AAACCATGCCCTGTAACGAAGCGAGCCGAGTCTGAAGAGCATCTGAGGGAAATCAAATCAACCCCCTTCATTAATGTTTA
AACTCCTCACTGAGCATTTAATAGAGCTAGGATCCTTCATACAAATTTAGCACACTATTACAGATGCTTTCATTTGCTTC
AGGATACACAGCCAAAGCTTGATTGGATGTTCAATGGCATGGCTGTAGTTGTTGTTGTTGTTGTTATTATTATTATTATT
ATTATTATTATTATTATTATTATTATTAATAATATTTTCAAACTGTGGAACAGTATTGTTGCTGAGGATGCGATGCTTTG
TGAAGGTAATAATAGAGCATTGGGCTGTCATGTCTTCTTACAGTGGCCAAGCATCCGTGCTCACACCACATTGTAGTATA
GAGTAGAGTCTACATTATAAACACATATGCTGAGACGAGTATGATTTCCAAACGTACCACTGCATTCCCTAAATAACAGC
ATGCGCAATAATTAAGAGCATACGTTACAGTATCTTACCTTCACTTATATCTGTCTAAGCAAAGCAAGCTGTTCAACACA
CAAGGCTTTCCGAGAAATACCTTTAGAAATGTAAGCTGTCAGACTCACAGCCAACGTTTTCTGCATAGATGAAGTTATTT
TGTGTTCCTGAGAATGCAACGACATCATTTGTGTAATTACATCTGGCTGTAATGTGATTCGACAAACAGTGTGTGTGAAA
AGCTAGTGTTGGAGAACGGGTACCAGTAGATATACAATGTCCTGTACAGTGCCCGGTACTAATATTGGCGCCCTTGGTGA
ATATAAACAAAGAAGGCTGTGAAAAATTCTTTGTTTAACCTTTTGATCTATTATTCAATTATCTCACACAGGTTTATCTG
AAAAAAAAAGAAAATTATATATATATATATATATATATATATATATATATATATATATATATATATATATATATATATAT
ATATTTCTTTGTTAAATATAGGTGTGCAACAATTATAGGCACCCTTATGAATCTATATAAGAAAAATATCTTTGAAGTAT
ATTCCCACTGATATTTTTTAGTACACCTGAGTGACTAGGAACAGGAAAGTGTATTTAACAAAGATAATTTTTTGGGGATA
AACCTGTGTTGTTTTTGCATTTGTTTGATATCCATGAGAGTATTTTTGTGATATTTTTTATTTGTTTATTTTTTTTAACA
AAAGGTTAAACTATAGACAATTGTTCACAGTCTTCTTTGCTCAAATTTACCCACGGTGCCAATATTGCCAATACTGAATA
CTTTGGGGCGGGGGGGGTGAAATGTGATCACATGATGTAGAACACAGTGGTGGGAAAAAATGCTTGGCAGTTGTAAGTGA
GGTGAAGTATTTTCCAGCAAATATGTAATTGGAAGGTGATTCTATCAGTGCTATCAAAACAAGCTGTTTTCATCTATTTT
GGATGAGACCCCAAGAGGTTGGCTTTGGGACTTTTCAGGTCTTGGAAGTGAGAGTGAAGTGGGGAAAATGCCTCCCAGAT
ACATCCAGCCTTCTGGACTGAAATGGAGCCCTTGAATTATGGAGCTGTGAATGAGAAGTATGGGAAGTGTTCTTCCTATA
AAATAAATATGAGCTGGTGAGGCTGTGAAGAATGGATGGGCTTCGTATTCAACTCGGCTTGTTTAGAGTCTCATGGGTTT
TCCTCTGTATTTCCCCACAAGTTCACATCCCCATTTTATTTTATATTATGATGTTTTTTTCCCCCTGAATGCATTTCATG
TGGTGTGACACACCTCACCGCTGTACTACACACATTGGCTGAGGCGTATTATAGTTGCATAAGTTTTACTGGGTGGATTA
ATTAGCATGCATAGATGAATCGGGATCATGCAGGTATGTGGAAACACTGACAAAACTGAGTAAAATAAACTTCAGAGTAA
AACTCGTATAATTTTCCTGCGATCACACTGGAGATTTTACTTGCCTGGTTGTCTAGCTAATAAATTTATGATTTGTCCGC
CCTGTTTATTTATTGAGCAAGGTGAACAGTGATCCAAGATGTGCAGTCACTCAGCTAGTGTATGTTAGGAGGAAAAAAAG
AAAAAAACAGGTTTGGATGATGGGCATAGTGGAAATTGCCAAACATCAGTTGTCCAGCTGTCCACGCCACCCTTATTCCT
TACATACAGTGGTGTACATACATAACCCTAAGCACACAAGTCATTCTACCAAAGAATGGTTAAAGAAGAATAAAGTGAAT
GTTTTGGAACGGCCAAGTCAAAGTCCTGACCTTAATCCAATAGAACCTGAAGCAATCAGTTCATGTGAGGAAACACAGCA
ACATCGCAGAGTTGAAGCTGTTCTGTACTGAGGAACGGGATAAAACTCCTCCAAGTTGATGTGCAGGACCGATCAACACT
TACCCCAAACGTTTAGTTACAGTTATTGCTGTAACTAAACAAGCGGCTCACGCCAGATACTTAAAGCAAAGGTTCACATA
CACATCGTTATCTACTTTTAGGACTTGTGTGAAAATCTGATGATGTTTTAGGTCATATTTATGCAGAAATGTAGAAAATT
CTAAAGCGTGCTTAAACATTCAAGCACCACTGTTCTTGCTTAGTTTGTAATTCCTATATCCAAAACATGCCGTTGTGCAT
CATGCTAGAATGCTGCTAAATATTTTGGTATGTTTTCTACTAATAAGATATCCTTTACTTATAATAAGTCTCTGTAGATA
CTCTGCTGTCAAATTTGAAAGACGAGAAAGAGAGAGAGTGAGAGAAATACACTGGAACTAATGATTGCGTGCAGTAAGAG
ACTGATTGATTTCAGCCCAATCCAGCAATCTGGTTTTTGCAAGACAGGCCTCCTGCTCAGACAGATGTTTATCTGTGAAA
GATATCTAAATTCCACCTGAAAGACATCTGAATTCCACCTGTTGTTTTGCTTGACACAACTTATTAAGCATACCATGGTT
GTTATATCAGCTAATGTCTTTGCCAATACTACAGAGAGCCTCGGCTGATTAATGCTGCCCACATCAGTAACGTCTCAGTC
AGGTGCATGTGTGTTTTAGTCATAGCCTGTGTTGGTCTTGCTTGCACTATAGTTTATTTTGGGAGCTACCTCATACCAGA
GATGTTCACAAGACACTTTTTCATGTCTGAGTCAAGTCTCGGAGCTGCAAGTCTGATGTAACAAAAATTTTTTTTTTGCT
CATATATGTATATGTGTGTGTGTGTGTGTGTGTGTGTGTGTGTGTGTGTGTATATACATGTATATATATGTGTGTATATA
TATGTGTATATATATATATATATATATGTATGTATATATGTATATGTATGTATATATTAGTATTGTGTTCCTAATGAAGT
GGCCAGTGAGTATTAAAAAAATCTTCTATTTTGTTACTGTCCTTTATTTTGATGCTGCATTTATTGCACACAGCACTTTA
TATTAACGTTGAGTCCGAGTCCCTATCTCTGGCTTTTATCATTCTGGCTAATTTAGGTTGTAGGGTTTTTGTTCTCTAGG
CTGGTCATATTCCATTTATTCTCTTTCAGTGGAATTGTGAATGCTGGCTTTAAATTTCCAATTAATAAAATGTTGTATCA
GCACTGCTTAATCTGAGTCTTATTAAAATTTTAGCTTTCTGCACTTGTCACATTGCCAGTTTGTAGCCAGTTTTGGAGGA
CTTTCTTGTATATTTGAAACCTCCATTAAGTTATGACTTTAATGTAAAATATTTATACGTTGCCTCTATTTCTGTGCCGG
TTCACTGTGTAGCCCATTGAAAGTGGCTTTAGTGCTGAGGCAGATTTTCTAATAAGCATTATACTGCTTATTATTTGTTT
AAAAAAATAAAATTTTATATATATATAAATTTGGTACGCACTAGTATTTACAGTAAGTCTTTTTTTGTTTTGATACAGTT
TACTAGGGGTGTGACAGCGATGCAAAAATGTGATGTGCATCATTAAAATGGTTGATTTCCAACATGTATAGTGTACGCAT
TCTGATAATGGTGCAGTCTAATGCAGTTTGAACACCAGTCCCAATCTGTGCAACCCATAGAGAGCGCATGCTGAACACAA
CGCTCATGCTCTGGATCATGACAACCAACATGCATTCTAGGTTATAAGGTTACACAACCATGTTAACAGTTCAAAAGGGC
TCTTCATTTGCTTTCGAACGACACCAGCCCCACACCCCTGAAGTCTACGGTGCCCAAGAAAGAGGCAGCGGAAAGTGGTC
ATTTTAGCCGACTTTGGAGCTCTATTTACGTTCAAAATGATGCCTCAGGCTCTGCTGTTGAGATCGTTATGTTTCAGTCA
CTCATTTTCTCCAGATCAGAGACTTTGTCTATTCAGTAAAAAATTTTGTGCATTATTTTTAAGATCTGGTGAACCTGTAG
TGCGTTTTGTACACGATATTAAACCGCATAGCAGTTTGTTCATTTATTTCGTTTTATACAAACAGAAATGCGCTTTGTTT
AGCATTGTTTATGATTTGGAAATTTTAAAAAAAGGAGTCTTTTCAGTCCTAATCTTTCTTCATACAAATTTTAGGTAGAA
ATATTTTGAGAATCACATCGAGTCGAAATGGTGCCGCTAGTATTGTGAACTGAATTGAATCATGAATGCGGTGTATCGTT
ACGCCTCTAGCGAACTTTGGGATTTTTCTGATTTACTTCACAGAAAAAAAAAACCAAGCATGGATATTGTGTAATAACAG
AGGATATACAATAAGCCCCTACTGCATAAACCTTTACCTAATGTTCATATTAGTTAACCTAACACTTTAGTTAGCGAAGA
TGAACTGAAACACTATTTTAGTATTATATACAGTGTCCAGTACAACTGAGCACATCATGATGAGAAGACCTGCATCTCTC
TCTCTCTCTCTCCCTCCCTCCCTTATCTTGCTGCACTTTCCGGATGCTCATTATAGCGCTGCATCACCGCAATGTCATGT
TTGCAGTCAGATTAAGGAATTATATTTCCAGTATTATTCTGAAACCCTGTATAAAACCCATGGAAGAGGTGTCACAATGT
CATGTTTCCAGACACACCCCTCCACTTCAGCCAGTCACTGTTCGCCGGAAGGCTGGTTGATGCAAAGTGCCACAGATGCA
CATGCCATGCGGTTCCTCTGTGCGCTACACTTACCCATAAACCCCTTCTCTGAGCTGCACCAACCGTAATACTTAAACTG
TAAAGCTCTCTGTTTGGTAATAACAGCAAGGAGAATAAACAGCCTAGGATGTTGCCAGGAGTCTTTTCTACAAGGCCCCT
GCAGTTTTTCTGATGAATATTTCACAATCATTACTATTGAGGTCTCTCTCTCTCTCTCTCTCTCTCTCTCTCTTTCTCTC
TCTCTCTCTCTCTCTCTCTCTCTCTCTCTCTCTCTCTCTCTCTCTCTCTCTCTCTCTGTGCTCAGCTTGTTCACACATTC
ATCTCTCGTTCATACGGTATTGACCAAAAAACTTGGACTTTGGCACTGCATTATGAAATCGTTGTATCGATGCTCCCAGA
TGAGCCAAAGCCGTGAAACAACAAACAGTATCTGAAGTTTTCACAGGAGGGCGATCATTAAATAAAAGACTGCATTATAA
TGTTAGATATAGTCTTCGGGGCCCATTGGGCATCAGTGCAGGCTGCCTGCAGCTGTAAGTGGAGGTCTTTTACTGAGGGT
TTCTTCCTGTCTATCCATCCTGGAACACCACAAGGGAAGATTGCTGCTTGCCCAGGTTTCTGCATTTTAAGAAGAGAAGA
GATCTCCAAATGAGGTTTGGTGCTTCATTGTCTGCTGGCTTTGATTCATTATGGAGGTAAAAGTAGGGCAGAGGAGGGAG
CTTGCAAAAGTGTGCTACTGTTTCTGCAGATATACAATGTTCCCAGATGGCGCTCAGCTCTACAAGAGCAATGATTTCCT
TCATCTGCTACAGAGAGAATAGGCAAATCGAGGACAGTCTTTGCATAGCCGCACACATGTTCGAGCACATCGTCCATCGA
CCACCCTCGCATGCTGTAAGGTCCTAGCAAGGAGTGGCCAGACTGAGAGCTTTCCACCTGGGAGTTCCCACCAGGCAGTC
GAATGTGAAATCTGGAGTCTTTTCCTCCAAAGTTGGAACCAGTGATCACTTCAGAAGAGAAGAGCGTGATAAATTAGCTC
CAAGCGTCCCGGACTTCTGTTTGCTTCCCTCATCTTCCCCCAGTTCTGCTTGAGTGGGGAAAAAGCCATCAGTGCTGAAA
TGGCTTGCAGTGAGGCTTCAGTGGCCACTCGGTTGATCCCAGGCCCGGGAGAGCACGTCTACAGAAAGTCATTTTCTTAC
AGTTGTTGTGAAAATAACTTCATCTCCGTCTGTTTGTTTGCGTGTGGCGCTTTTGGTTCCGAAAATGCTTTTGGACTTTT
GTTCACAGCACAGAGCCAGGAAGATGCAAATGAGAACGAGGCTTTAATAATGTGATCTCCCGTGGCGTTCAGATGTGTAA
TAATTCAAGCGAGCTCCATGGTAAATCAGGGCTGTCAAATGAATGGCTGTAAGAAAGTGTTGACATAATGAAAGCTTGTT
GTAGCCCACGTGTTGGTTAAAAATCTATGAAATACATGACTAAGCTGGCAAAAATCCAAGCATTCGAGGTTGGCTAGTTA
TCTGAACAGCCATTGAGAGGAATCTGAGTAGCAGATTTTCAAACACAGAATACAAAAGACTTTTTTTTTTTTTTTTTTGT
GTGTGTGCAGTTCGAACAGCTTCAGAAAAATGCTGGCGTGATCATGAGATTACTCAGACTTGTCATTCCTTCTCAAGCAT
CATTGTGTTTATCTCATCTCCTGCAGGTAATTCGTCTGTGTTGCTGCCCAGAGGTGAGGTGAGGCGAGGCAAGGCGAGGC
AGGGCGGAGCGAGGCGGGGGAGCTGCTGAGCGGATGACTGTAGCGGCGGGCGCCGCGTGCCCTCGACAATGAGCCGGCTG
ATGCTGGGCCGCACTCTGGAGCGGGTCTGCAAGGCTGTGCTGCTGCTCTGCCTCGTGCACTTCCTCATCATGATGATCCT
CTACTTTGACGTCTACAGTCAGCGCTTTGACATCTTCAGCCGTTTCAACAACGGCCGCGGCGCCAACGCTTCACGCTGGC
CGCACCATTCCTACTACAACTACTCCAGCGCCAGGCCCAATGCCACCTTCCCTAGCTATGTACCCGCCTCAGAACAGCTC
CCACTCAGCAGCAAGCCTGAGCTCAACCGCACACACACGACCCCCAAGCCTATTCCTCCTTGCCCAGAGATACCACCTGG
ACTGGGTAGGTGCTTTAATTTAATGTGCTGTGATATGATATGAGTGTATTTCTCCAGGTATTTTCTGACAAACGCTTTTG
AGTATTCCATGAGTCTGTTTAGTCAATGCCATTATTTTGTATCACTAGAACGGGACAGTAAGCTAATGATTCAGGAAAGG
CCTGGGGCCTCATAGTAACTAAATAAATAGGACAAAATCTTCATAGGTATGATAATGGCAGCTCTGGGAATGTCATATGC
ACCCGTCTGTAATTATTGGCAGCTTAAGAGGAGAGTTTAAAATGAAATAAAGATGTGTGTCAGGTATTAAGACTTTTTAA
TGGTCAGGATATAATATCTGTCATAACTAGAGTGTGATGAGCCAATCAGAGAGCTCGTTATGTTAGGGAATGTGAGAGTG
AACAACAAGGATGGTGGATAAACAGGGAGATATGACAGAAGCTTAGTGTGTGTGTGTGTGTGTGTGTGTGTGTGTGTGTG
TGTGTGTGTGTGTGTGTGTGTGTGTAAGAGAGAGAGAGACACAGAGATGCTGGCCTTCCTCTCCAAAGTGCATTGGCTTC
TCTGTAGATTGTAATTAGTCTAAAAGCTGCTCAGCTTTCTATACAGAGACGGGAATCGAGAAGCGATTTAGTGTCAGCAT
TCTCCTCGGTACGACCCATTTCATCTGAGCTGCTGAGCCTCTTCACTGTCTCCCACTGGAACATCATAAACCCCGGTGGC
TGAACGCGGCACCTTCTCCGGGAATCGGGGGGGGGCATTAATGGGGGCATGCACCCTTGAAGGAAATTTTGATGATCAGT
CTGAAGTCCTGGACAGTGAAAAGTAAACATTTGATTAATCATTACACAGTCCAATTATTAAAACACTTGAAATATCACCG
TGGTCGATATCCATGCGTATAACGCTCACGTGCTGTGAGGACACTGAACAAACTGTCGGAAATAAATGCGTGTGAACGTT
TCGTTTAAAACTGAAATGAAACTATATTTCGAAATTTACAAAATGCATGAGTATTATCTAACCTGCTTTTCCCAGTCTCT
AGTTGCGTTTATGATTCGGATTATAATCTGTTACCTATCAGATATGTTGCTTTCTGAAGCCAACTGCATGCTGTAGTAAT
ACTTCTTCTTAAAGGACAGCATCGACTCTGCGGCGTTTGCACTCGTGCAACCGTTTTGGAACAGAGACGACCGCTATTCC
ACTTTTGCCCATGTCCATGCGTGATAGACTTTGTACCACATGACCTCAAGCACCTGTAGTGCAGCGAGCCTACAGAAGAA
AATGGGAGAGACTGTGGGCCTCGTTCATCAAGCCGAAACCGTTCGTGTGAGCGTTCGTGTGAGCGTTTACACAAAAACGT
TTGGTATTCACGAAAATCCCGTAAACACGTTACTGCGTTTTATAAACGGATTCTGCTGTCGAATTCATCTCTTTTATTCA
ACGTAAACACACATTTTATGTTTTTTTTTTTTTTTCGGTTCCATTTAAAAAAAAAAGAGCTTCGTCATGGTTTGGCCTTC
CCTGGTAGCAGATAAACTCTGTTGATTAGCAGTAATCCTTTTTCTTTCTTTCTTTCTTTCTTTCTTCAGTTATTTTTTAA
ACTCTGTTTTGGGTTAAACTATTTTATTTTGACCATATATAAGCGCATGATGGATGACACCGGATTCACCTCTGTTATTT
CTCTCTATATTGTTTTATCCTTTTTAGGTGCTGTGGCTAGATAATATTTTTTTTTTATTCTCGTAGACGCGAGTCAAAAA
TACTTCAGCTTCCACCTCAGAGAGAGTCTTATTTATTTTTTTTTTTTTCTGTGGTCATGTTGGCTTTCCACTCTGGCCTT
TTATTATGGGGTTTTTTGGGCATCACCAAAGGCAAATCAACATGAGATCTAAATGCATGAATGAATGAATGAATGGAGTG
AGTGAGTCATGGGTACATGCGCCATCTCACTCAAAACCTGCCAAAACGTCATGTATTACACACAGTATGTTTATCAAGGC
GGAGGTTTCACCCGCAGAAACAGTGACTAACTAATAATCCAGCCATTAATATTGCTGCTTACCTTTGAACAACTATTGGA
GGAACTATTGGGGGGGGGGGGTTGTTTGTTTTTTTGGCTCTGCAGTAAATCAGTAATGAAAAGATGCAGGCGAGCCATTA
TTCACAAACATCTCCTAGGTAAATATGTCCACCATGTTCTCCTACAGTAATGTAATGAAATACACATATTGTTCTTTACA
AATTTGGCCAGTGAAAAGTGAGTGAGAATTGTGATAGCCGAGATTTCATCAAGAATTGTAAGGATTGGATTGTGTATAAA
CAGCTATTGAGCTCTTAAAATTACTGCAGCACTCATATTTCAATATATAATTTATTTATTTATTTGCAAATTTGCCATCA
CCTGGAGGCCGAGTGTCTTATGCCCAGGCTGTCTTTTGTAAACACATACAATGCAGGAAATATCTGAATGGAAGCTGACA
AGGAAAAGCAATTCAAGTTGCCTGCGTGATCATTTGTGCAGAAAAACCCGAACAAAAGGAAGAAAAACAAATCATAGAAG
AGTGAATAACTGTGGAGACTCGGGCCGTAAACACGGTTTTATCCAGGCACCGCAAGCTGATTCAGAAGTTTACACACTCC
TGTTTCGGAATGATGAAATCAACAAGACGTTAAATGCAAGTTCAGTTCTACAGATATTCCTTTATATTCTTTTGCATTAT
TGCAAATCTCCTTGCATTTTTTTATTTGTCTTCACGCTTTTGAGTAGTGTCTTTGTGCTTATTCCAGTTCCAAGTCATGT
TTGTTTGTTTGTTTGTTTGTTTATATATTTATTTATTTATTTTTCCCCTCCCACTATCGGTAACATTCAAACGAAGTACT
TATGATGATTTGGTTTCTTGACTTCCTCTTGACGTGAATGCCCACAGCAGACACGTGCGTGTATGCCTTAAATGTCCTAA
AATGAATGCATTGACTCTTTATAAGTGAGAAGACGCCTGAATGAAGCCCGTTCAGATGAATGAATTAAAGGATGTCACTG
GGGATGCAAATGTTTGAGCCTCATATCACTAAACAAGATTTAACAGTATAGTTGCTGTTGTTTATATTTAGATCATTTTT
AATAAGAATTAACATTTTCTTTTTTTTTTTTTTAAGATCGTTTTTGAAACAGAAGGATGTTTATTACCATTTCATTAGAA
ACGCATGTAAAGTTTACGCTTGATTGGATATCGTGCAGAGAGCCAGACACGTCATTTATTTTGATTTAAAAAAACAAAAA
AAACAAAAAGGAATATTATGGCTAGGATTAGGATCGTGAGGTCAGATCCCAACGATGCTACAGCCATCTGTTGATTGGAG
GCAAGGGAATCGTGCTCTGTGAGTGGGAGGGATGATGTACTGTCCCTGTGAGCTTTTGTATGCGGAAGAGGGCGATTAGT
GCTTTCCTCCCAGTATGTTACTCTGCCCTGTGATGCAGCATGAGGAGCAGTTTGAAAAGCTGTGGTTGGTTGGCTTTACG
TGTCGCGAAGGAAGCGCATGTTAGCCTTCCACTTTTTGGTTGGTAGCGGTCATATGATAGGGGAGAGCTGGGCATTGACC
AAACTGGGGAGAAATTGGCGGTAATAATGAAGACGTTTCACACGATCATTCTCACTAGAAGTCCTTCATCACCCACATTA
TAATGATAATGAGTATTAATTGATCACGTATACATTACAGCACAGTGAAATTCTTTTCTTCGCATACCCCAGCATGTTAG
GAAGTTGGGGTCAGAGTGCAGGGTCAGCCATGATACAGCGCCCCCTGGAGCAGAGAGGGTTAAGGGCCTTGTTCAAGGGC
CCAAGAGTGACAGCTTGGCGTCTGCCCAGACTGTGTGCTTTTAAAAAAAATCCTCAATATTATATCTGTCAGACATAACC
CTTTGTGCTGTCTCTGACAGAAGGTTTAATTGACATGTGGACTGTTTAATTTCAGTGGAAAATTATACCTGATCACGTTA
TATTAAATAATTACACCCCCCCCCCCCCCCCCCCCCCCCCCCCGCTAACTGTTAACTGAATATCTGCTCATGAACCCTAA
TGGATATCCGAATAATAAAATTAGGCATAAGGACCATCCCTAGTTTGAGTGTGTGTGCACGTACTGGAATGGATGTTTGT
TGGTGTCCAGCATTAGATGCAATGAGCAGAGCGATGGAAATTTTTTTCTCAGCACTGTGAGATTGTGACGGCAGAAAGGT
AAACCGTGGACGTCAGTGGGACATTACCTATTAGGACCCGATGACCGCAATTTGCAGCCATTTTTTCCATCAGTGTTTTC
AGGTTTCATACTTTTGGGAACTATTTGATTCTCTGCGATGAGGCATGGATCATTTGAAATAGAAGAACTTCGCTCAGAGG
GTCTGGAAAAGTAATGTCCAGCTTTAAAGAGTTGTAAAATCACACTTGAATAAAAAAAAAAAAAAAATGTTTTTATATCA
CAAATCTGTATAACCTCAAGAAAAAAAAAAATGGATGATTGCATATGACTACTGCCTGTGGAAGATACTGAAGGAAGTGA
CAAAAATAGTGTAGAGTTGTAAGGGTTAATACATTAGAAATATTGGCAAACTCCAATGTATGACCAAAATATGACGTCTG
CCATAGCCAGCAGCGGTGGGTGGCCTGTTTTTTTTTTTTTTTTTTTTTTTCTTTTCTTTTTCTTCTCTTCCCTTTATTGT
TATTCCCATCTGCTATCCCTCAGCATGAAATAAGCAAAGACAAGAATGGCACTAATACCTATTATGATGGAAAAAAGCTA
CACAGTGAATATGACAGATCAGCTGCAGCTGTGGTTATGCAACCGGAACCCGGACCTCCGCCACGGGGAGAACTGCCTCT
CTCTGAGCAATGCATGTCATCAGTGGGGGTAAAAATACTCATTAGTTACAATGTCATTGGGTTGCATTTTCCTGGCTGTA
ATGAGGCAACCTATTGTAACAAATGCACTGTATCACCATTTGATATGCCTACAAGCAGTGGGCCTTTGCCACCCGTCCAC
TTCTAATGAGTTTTCACTAGGGCTCTTGAGCTGTTGAGTTGTGCTGTATCATGCGACCCATATGTATTAGTTTTCCTCTC
TCTCTCTCTCTCTCTCTCCGTTTTCTCATGCTTCAACTCCTGACCTTATATGCACAAATAATTGAACAGGTCTTGTAGAA
ATGTTAAGATCTGATAGGTGCTTAATGCCTTATGCACTTATGCATTTTGTATCACCCAAAATATGCCAAAGAGTCTTTCC
CGAGTAAAAACAGATGATGAGCCAAATTCCATATGAATTTGGAATGACTGACAATACTAACTGACATTAACTGAGTGTAC
GTCAAGGCCATAAATATTTACACGTTGACAAAATTATTGTTATTTTAGCTGTCTACTAGGGTATATTGGATTATGGAGAT
TGGGTATGTACATCCAGAACGGGTGAACGCTGTAGGAATTACAGAACATTTTATATGTCAACCCCTCTTTATAAGAGACC
GAAAGTAACTGGACAGTTGTCTGCTAAGCTGTTGAGGTTTATATCGTTATTTTACTTACAAGTAATCAGATAAAAGGTCT
AGAGTTAATTCAAATGTGGCATTTGCATTTGGAATCTGTTGCTGTTAATGCGAAGTCCAAAGAGCCCACGGAACGTGCCG
GTAAGCTCGGGAACACCAAAAGGCCGAAAGACTACGGAAAACGACTGTGGTGGATAACAGAAGAATTCTTTTCCTGGTGA
AGAAAAACAACTTCCAGGAGGTAGACCATATCTGTGTCAAAGTCAACAATCGGGAGAAGACTTCACCAGAGTAAATACAG
AGGGTTGACCACAAGATGTAAACCTTTAGAAAGCTTTTCATTCAGGATTAGAGTTTACCAAAAACATCTAAAAAATAAAT
CAAAAATACCTGCACAGTTCTGGAACAACATTCTATGGACAGATGAGACGAGGATTTGTGCCAGAACGATGGGAACAGAA
GTGTACGGAGAAGGAACTGCTCATGATCTGAAGCTTCAGATCTGACCACCTCATATTATTGCGTGGGCATGTATGGCTGT
CAGTGTATTTATTGATTAACTAAAGCAGCAGTATGAATTCAGAAGTGCATGGAGCTGTATTATCTCCTCACATTCGGCTA
AATGCTTCAAATCTCATTGGATGGCACTTCACGGTGCAGATGGACAATGGCTTGAAGCATACTTTGAAAGCAAACCAAGA
CTTCTTTTAGGGCTAAGAAATGGAATATTCTGCAATGGCCATGCCGATTATCTGACCTGGATCCTATTGAGCATGCATTT
CACTTCCTGAAGGTAAAACTGAAGGCAGAACACCCCAAGAACAAGCAGGAGCTGAAGACGGGTCCGGTAACAGCCTGGCA
GAGCATCACCAGGGAAGAAACCCAGCGTCTAGTGGTATCTATGGGTTGCAGACTTCAGACAGTCATTCACTGCACTGGAT
TTGCAACAAAGTATATTAAAGATAACAATTTGATTCATGATTGTTAGCTTGTCTAATTACATTTGGTCCCTTAGGGCATT
GGTGGCTCAACGGTTAAGGCTCTGGGTTACTGATCAGAAGATTGGGGATTCAAGCCCTAGCACAAAGCTGCCACTGTTAA
GCCCTTGATCAAGGCCATTTGTGGGGTTATTTATAGCATATATTTCTAAGAAAGAAAGTATGCCTGTAATCCTTGCTAAA
AACAGACAAGTAGAAGTTTTATTTATTTATTTATTTATTTATTTATTTATTTATTTATTTTTATTTTTTTTTGGAGCCTT
GTGATTATCGTAACCCCCTGAGTATACTCTAGGTTCCACTTTAGACGAGTGATTTGTGATTGTGTTACTTCCACCCCCCC
AACGGCAGGACCAAGGTTTCTCTTTCTGCTTTCTGCTATCGGGAGATACGACTAATTATTTGTGAAACTACGTAATGAAG
GTGTGTAGTAACATGAGTGAGCAACATATATAGGACTTAAGGAGTTAAAGCTTATAGCTACAGCACCCAAACCTATGACT
GAGTTTAATTTTGTTCCAAAACTAAGGATATTTTAAAATTCACAAGAGAAAAAGCAAGGAATTGTGTTTTACACTGGATC
TTAAAGAAGGAAAGAGTAGATAGACAAAGGTAGAAAGTTCCAGCGTTTCGGAGCCATGACACTTCACTATAATCTGTCTA
ACATGGGCACACCAGCAAACACAGCACATCGTTTTTATTTTGATTTTTTTTTGGCTCTCTGGCTCTCTCATCTTCCTCTC
TGCTAAGGGAAGATGCTATGAGGAGGAGGGATGCACTTCAGTGCAGTCGTTCTGAAGGCCAAAAGGAAGCTCTTTGCGAG
AGTCAAAATCGTGATTCGGCTACATGTTGGCTGGACGAATCAACGCTACGGGATGTACAGTATGTCGTGACTGCGTAGAA
AGTTGGATTTTGGCTGCTAAGACACGACGAATGAGTCCGTGGAAAAAGCTTAGGGGAATGCCAGATGGCTTTGACGAGAA
CACTGCCAACCATTTTGGAATACGATCTTAATTAGGACACAAACACATAAAGCAAAGTTGCTTTGACAAAAATTGACGGC
TGCACAAATATTAGATTGTTAACCAAATTTTCATTTTGGGTGACACCAAATGACTGAACTCGGGTCTGGGGAAAAAATCT
GGGCTCTTGGTTCTTGTCCAAGTGAACCCTGCTTCAGATTAAGTGCTTATCACCATGGTCAAGTTTAATATTTTTGACAT
TTGTCTTTTTGGCTCTACTGACTTTTTGAATACACGGTGGAAACCTGATTTGCATCTCTGCTCAGTTTGTTAGATTTACA
GCAGTCTGGAATGATGCAGAGGTTATGACAGTACGTGCCACTTTTGTGCATGCTGAAAGACAAAGAATATCTTTTCCAGC
AGAACATGTACTGTATATATTTCAAAAGCACTTGTAGATCAACGCACATGAATCGGTTTCTTTTAAATTGCTACATGCTA
TTTGAGCACTACAGAATAAACCCAGCTCTAAAGAGGTCATGTAACTTCCTGCTGGTGAGGTTGGACAATGATTCTCTTTT
CTACCAGACTTTGACCCTAAAACAGCTTTATATGAAACAGCACAGTGTTTTTATACACCTACGTAATAGCATTACTTTCA
GTGTAATAAAATTGCAAAACACAAATTACTGGACCATCTGTTCCTGAAAGTGTGTTAACAGTTTATTTTACTAATAGCAA
GTTTTTGGGGCTTCTAAAAATATATATATTTTTAATTTTGCAGCAGACACAAGGACCTCTAACTTATCTTCACAGAAATA
AATTCCACTCAATCTACAGTCGTGTGAAAAAAAACAAGTACACCTCATGGAAATTGTTGGCTTTTTTGACATATTTGGAC
GAGCAAACATTTGATCCTCTTTGAAACAGCGACTATTAATAAAGTTGATATACTTGAACAAACCCACAAGGGAAATTAGC
TTTTTTAGTCATTTGTTCAACAGAAATATCAGTAGATGGGGTATTCTTCTGGAAAATGGAAGTACGCCCTCGGCCTCAGA
AGCTAGTATTAGCGGAAATAACTTCTTATAGGCGTTTTGCATAATTGTCCACCAGGCTTGCTGGAATTTTTGACCACTCT
TCCATGCAATATTCTTTCAGTTGCAAGATGTTTGAGGGTTTTCTTGCATGTTCTGCCCGTTTCAGCAACATTCCCCCCGC
AACATTTCAATGTGATTCAAATCCAGCTTTGACTAGGCCGTTCCATAACCCTCCATTTCTTCTTTTTAAGCCATTTCCTG
GTGGATTTGCTAGTGTGTTTAGGATCATTATCCTGGTGAAAGGTGCACTTTCGGTTCAACTTTCAGACAGATGGCCTCAC
ACGATCTTCAAGCTCTCTTTGATAAGATGCAGAATTCAGAGTTGAATCACTGAATGCAAGCTGTCCAGTCCCTGAGGCAG
CGCAGCAACCCCAAACCATAACATTTCCACCACCGTGCTTCACAGGTGGTATGAGGTGCTTCTCCTGAAAAGCTGTCTTT
GATCTGCGCCAAACATGTCTGCTGTTACTGTGGCCGAACAACTCTATCTTTGATTCATCTGTCCAGTGCACGTTATTCCA
AAAGGCCTGGTCTTTACCTATATGCTCATTGGTCTTGAAAATCTCTTTCTGATTGTAGAATCATGCACTTTGACACCAAC
AGTTGCAGGACTTACTAGCGGATCCTGTGACGAAATTTTAGGGTTCTTGGATGCTTCTTTTTGCATCAGATGGTCTGCTC
TTGGGCTGAATTTGCTGGGACGACCAGTCCTGGAGAAATCGGCAGTCGTTTGAAATCTGCGCTGTATTTCAAATAATTTT
GAGATCTTTTTAAACTCCTTGCCAGACTCATAGGCATCCACAACCTTTTTTTCTGAAGGTCTTACAGAACTCTTTAGGTC
TTGGCATGATGACACCACACACCTCAATAGCAAAGAGAACACCAGACAATAGATATGAGAGGTTTAAATAAGACCGGTTC
CACCTCCACTCCATAAGCAGGTTCTAATCACTGACAGCTAATCTTGAACATCTGTGTCTAATTTTCAGGAGTTTAAAGTG
TGATTAAATGTAGGAGTGCTCAAAAGCACTGATGAAGGTGGATGGTTGAAACAAAAAAAATAAACTGGACTCTGTACATT
CTTTGTGGGAAACCATCCCAAGTATGATGACCAGGATCCCGAAGTAATTTTTTTTTATGTCTCTGAAAGTATGTCCTCCT
CAGAGACTCCCTCTATTAATCTGATAATAGCAATGTGTTACTATGAGAGTTTTCATATCTATATATATATATATATATAT
ATATATATATATATATATATATATCTTTGAGGAAAATATTAGTCTTTTTTACGCTTAGCTGGCAGGTCCTGTGTGTGGGT
ATTGACTTGTCTTTTCTCCATGTTTTTTTTTTTTTGTAAACCCCATTATCTCTCCAGGTTTAGTCGGTGACAATTCCCTC
CCACTAGTTACTTCTCCTCTATAGCACAACAGCTACCAATCAGGGAGATTGAAGGTGAACGCATGCTTCCTCCCAGCTAA
AACATCTTTTCAGACTGCTGCTCATGCCACTTTGTTAGGGCAGTTAAACAAACTCACTCATGGGAAAGTTCTATTGGCCC
ACCTCCACATACAAGCTCAAAGATTCCTGTGAATCGCTCTGATTGACGGGATAGAGTACTCTCACATAAAGTCTACGGCC
AGTTTTGCTCTCCGTCATCATCAGAAGTGAAACTCATGATGCCTGCTTTCCCAGGGAGCCTAGATTTTGCCATTATACTA
TGATGAGTGTAAACACAATGCTCTGAAAAAGTATTTGTCCCTATCTTGATTTTTGTTTTTGTGTATATCTCATACTAAAT
TGTTTCAGAAATCAAGACAAAGTTTAAGATAAAACAAACAGCAACCTGAGTAAACACAAAATACTGTTTTTTTTTAAACG
ATGATTTTATTTATTACAACATTATATATTATGCAGTACCAACTGGGTCTGTGTGAAAGTGTATTTGCTCCTGTACTTAC
TAATTCCCCAAATCTATGAAACTGCATTGATAACGGGGTTCAGCTGGACGAGACACACCCAGACCGGATTACTGCAAACC
CTGTTCAATCACATCTACACTTAAATAGAACTTTTTCAACAGCATGAAGTTGGGTAAAAGGTCTTACCCAGTAACACACA
GTGCCAAAGTTGAAAGAAATTCCAGAAATGGTGAAGAAGAAGGTGATTGAAATACTTCAGTCTAGGAAGGGTTACAAAGC
TATTTCAAAGGCTCTGGGACTCCAAAGAACCACAGCGAGAGACATTATCTCCAAATGGAAAAACTCTGCACAGTAGTGAA
CCTCCCCAGAAGTGGTCGACCTTCCAAAATTCCTCCAAGAGCACAGCAACGACTCATCCAGGAAGTCACCAAAGAGCCAA
GGACAACATCAAAGGATCTACAGGCCTCTCTTGCATCAATAAAGGTCACTGTTCATGTCTCCACTATCAGAAAGACACGG
GGCAAAAATGGCATCCATGGAAGAGTGGTGAGGAGAAAACCACTGCTGACCCAGAAGAACATTAAGACTCGTCTGAATTT
TACCAAAACACACCCTGATGATCCTCAAACCTTTTGGGAGAATGTTCTGTGGACTGATGAGCTGAAACTGGAACTGTTTG
GAAGACACGGGTCCATTACATCTGCTGTAAACCAAACACTGAATTCTACGAAAAGTACATCATACCTATGGTCGAGCATG
GTGGAGGAAGTGTGATGGTGTACGGATGTTTTGCTGCTTCAGGGCCTCAGCAACTTGCAATAATTGAGAGAAACATGAAT
TCCGAACAATTCTGAATACGTAACTGAACACTAATATCCTCGGATGCTGAGCAGGAAAACAAGGAGTGTAAATGTCTATA
TAAGTTCCAGTTCATGTGACCATGGGCAAGTTCATGTGACCCGAGGCAAGTTTTATGATAAATCCAACTTTTACTTATCA
TGAAATACATCGAAACGTGCTTAAATTACTGAAATAACTCTGAGTTTCACTTTGTAGTGTATTTTTATAGGTTTTTACTA
TAGAGAACTTCTGTGAAAATTTCCGGTTCAAGTAACGTGAAAGTAAAGTAATTATTAATCTGATGACTTTTTACATGCAG
TAATCAGTAATGTAATCAGATTACAGTTTTAAAGTAGCAATTAGTAATCTGTAGTGGATTCCTTTTTATTTATTTTTTAT
TTATTTATTTTTTTGAGTAACTTACCCAACAATGAGTATGAGAGAGACACAAAAACAGAAGAAATCAGGATACACAGCAG
AGTACCACTATAGAAATGACAGCGACCCCCCCCCCCCCCCCCCCCAACAGCAGGAAAACATCATCAAGCATCCAGAGCAA
TGCTCCTTATCTTTATGTCACGGTTCCACACGATACACTTGATTAGCAGGCTAGGAGAGCAAGTACAGAGTTTGTGTTTG
GCCATGCAGCAGCAAACCTCAGACAGTCAGGTGACTTCCACTTGGCATAGAGAGGCGAGATGGATGATTTCCTCTGGGAG
GATGCCATTATTCTCCTTCTGAGAGAACAGTTTTTCAGTGAGGGTGCTTAAGACTGGGTCAGGAGCAGTAGAGAGAAGGG
AAATAAAATGTCTGGATTCTGTTTGCTGATGCTTTTAAAGGATTTTGATCCTTTTTCTATTGAACTATGAGGAATCATTC
AAACCAAATGACAGCAGGTGTACCTGCTTACTATGTAAAGACTATGAAAAAACTATACTCTTAGTACACACTCACACTGG
CAGCACTTGTTTTTCACCTGTAAATCTCTCTGTTAATTGCTAGTGGGCGTGTGTGTCATGGTTTCGCTTGTAGTGCCTGC
CTAGTGTACTTCAGGCACACAAACTAGTGTGCTTAGGTTTCCATTTTATTAAAGTAGTCTAATTGAAACATAATAATACA
GTGTTTGAGAAGTGTTCATGTGGGCCATTCAGATTCTTAGCAGCATATAATGAAACAAAAGCTTTGCATGAATCAAAATT
AAATGAAGCGGCTGTGGATCAGGTGGTAGAGCGGGCTGTCCACTAATCGTAGGGTTGGCGGTTCGATTCCCGGCCCACGC
GTGATTCCACATGTCCTTGGGCGAGACACTGAACCTCAAGTTGCTCCCGATGGCAAGCTAGCACCGTGCATGGCAGCTCT
GCTACCACTGGTGTGTGTGTGTGTGAATGGGTGAATGAGAACCAGTGTAAAGTTCTTTGGAACTAAGGTTAAAATGACTA
TTTACCATTTAAACAACAGCTTACATTTAATTTAAAGAACAATGTAATCAACAATCTTTCTCTGAGGTGATTCTGAAGTG
TGGGTGTGTTAAGTCTGTCTGGATTTTTTTTTCTTCTTTTTTTTTCTTCTGCTGTTAGCAAGTTACACAGTTAGCCAGTC
ACACAGCTCTCTGTACCTCATGTGTGTTTTTGAATCCTGCATTCTTCACTATACTGGGTAGAGTTTCATATCTGCAGCTT
GGAACGTCGTAGTGTCTTCAGTGATTGTTCTTGAATCGGAGAGAAATGGCTGCCTGAATTCAGAGAGTGATGTGCGTGTT
TGTGCGCACGTTACTTCATGTTGTTCAGTTCTGTAGAATTAAAATTAAAGTCGTATCTTACCAGGAAATATCACGGAAGA
TATTGCTGCCCCCCCACAAGCTGCTATGCTAATGTGTCAGTATGCTAGCAAATTAGCTCCTGAACATTATTCTTACAGGA
AGTCTGTTGTTGTTTTTAAGCCATGTATCCTCTCCTGGTTCATGATAATTAATCCCACACTCCGTCTCTGAAAAAATGGC
TCTTTAAGAATTCATGTAGGATCGAATCCCCATGATGGGTCATCATTTAAATAATTAACTGCTAACCTTAATATCTACTG
CAGTGGCATATAGCCCCCGACATGACAGGGTGTGAAAAACCCACTCAAAACGCCAGCTGCCTCACCCAAATGTAAAGGTT
TTTTTTTACTCTAAATCACAGGTTCCCAAATTTTCAGCCCATGACCCTCAAAGTAATGGTGCCCGTGACTCACCACGCCC
CGCCCCCCTCCACAATCCTCAGAGGTGGTTAAATTATACAAACGTAATTGGGCTATCCAAACAGTATAATGACATCAACA
CAACAGAACACAACAACCTAACAACCATCATTTTATTTAAAAGTAGCCTAATGTCATTTCAGTGTGAACCTCACCTAATG
AGATGGGTATGCACAATGCTTGGAGCACAGCAAGTCCATTATTGGTTTAATTTTGGAGACCGCCACTCGGGGATCATCCC
CTACGTTCAGTCGCGGTCCGTATATATTTTTAAGGTAAACAAGTGCCGAGAAAGTCATTTCGCACAAGTAGGTAGTGCCA
AACGGCATCAGTACATCCATAGCAGCCTTGGATAACTGTGGGTATTCCCTCTCGACTGAAATCCACAACTCCGCTGGCGT
CTTGGAATTAAATGCTGTATTTTATCACTGGACAGTTCAACCAATGCGTCCTTCAGGTCAAATGTCAGATGATTTGCCCT
CATTACAGTGAATGGTGATTAATATCTGGAAGTGAAAAACATACTGTAGATAATCAGTTAATAGCTACTAAATAGGAGCT
GCTTCGAATCTTCTCAGTGGTGTCAGGGGTATTGACACCCCCAGTATAAGAGATCCTGATTAGCATGATATACATTGTTC
TACATGGGGACTACTAGCTTAGTCAAATTTGCATCTAACCTTATTGTTTGTACCCAACCTTTCTTTATTCAGGATGGAAA
TATTTTTAAAAAATGTTGTGCCACAATGTTGGGATCGCGTTCAGGAGTCCACACTGTCTTGATTCTTTGTCTTTTTTTGT
TTTTTTAACATTTTATTACACACAAGATTGATGGAAAAAAATATCTCCTTGGCTGTAACTACTTGTCCCACTGTATGTTT
GGCCTCATTGAATGTGTTAATTAATGACTGCACAAGAAACACTGCAGCACATCTGTGAAATAAAGGCCCTAGAGGTGTTG
GGTCACATGTGAATAACATGGTAATGATGATGAAGTTGGTTGCTTATTGCCCTTGAACCACTGAACAGTTCAGAATTCAG
AGTTGGCTATGCCTTTTCAGCACTGCTGGAGCTTCAGTTGATAAAACATACAAAATAACTCTAATGAAGACAGCAAAGAG
CTCTCACAGGCACTGTAACTGTGTTTAAACGAGGCTACTTCCTGTGGAGCCGCACATTTCTGCAAAATTGTCCTGTCTTG
ATGACCTGCCTGCCTTCCTGTGTGCTCAGTGGGTTTCACTCCTCCACCACCACCACCACCACCACCAGCCCGGGGTTAAT
GGATTCACATGATTAATACTGTCATATTAGAGAAGTGTAGATGCTGCAAGAGTATGGACATGGAATCAATGAATGCCACA
CATGACAAGGCAGACACAGGAAGAAAATTGCTCCGGTTCCTGAGTTTGCACAGGTGGCTATTAGGATGTCCATGCATTAA
CTAGTCTGAGCAGCAAACTCCTCCAAATGATGAATGACAAAACAGGAGCATGTTATTGGCAGCTGGAAGGGAAGTACAAA
ATAGCATTTTTTTGGCTAAATGAGCTGTGAAGGAAGATGGATATGTGGCTGTACATATAAGCATGTAGCTGCAGACGTCA
ATATACAGTTAGTATTTAGACCCATTTTTTTGTTTTTTAATATACTTCCATCATATGTATCCACATATAAATTCAAATGT
ACATACACACGTTGTCTTTCGACTTTGTACACATGAATAGGAAAAAAGTGTGTGTTTGTAAGCATTAAAAATAGAGATAT
ATTTGAAAAATGAAATCGATGGGGGGAATTATTCAGCCACCACAACAATGTGGTTCAATTTTGGTCCATTCCTTTTGCTA
AATCATCTTCAAATCCCCAAGGGTACGATGGTCCCCCTGATGGACTCGATCCAAAATTTCAAAATCGTCTGTAGATGTTC
AATAGAATTTAAGTCAGGAGATTGGCTAGCCCATGCAATGCCTTTTTGAGTTAGTTTGGCCGTATGTTTGGGATTGTTCG
TCTTCCCCCTTTTGATTCAATTTCTTGGCTAATGAGATTAAATTCTGCAATAGGTTCAGTCCACCTCAAGTTGTCCAATA
ATTGTAAAGTTGGTTGCTTGACGTTTTTATTATTCCTAATCTTTATTTTTTTGTTTTTTTTGAGTGACTAACTCTATGTA
TTGGCATTGCAAAACCAACAGTTTTTTAAATTTTAAATTTATTATATTATACTTGGTTTAACCACGACTGCCGTCTTTGT
GTCATATTAGAGACTATATTTTCTTTGTGTCATATTAGAGAACATTTTCAAAAACGGTTCTTCAGATCTGGTCCTTAAGG
TTCACTGTCCTGAAGCCTTTAGCTCCAACGCTAATGAAACACACCTGAACAAGCTAACCAAGGTCTTCAGGATTACTAGA
AAATTCGAGCAGGTGAGTTTGAAGGTTGGAGCTAAACTCTGCAGATTTGAAGAACGCTGTGATAGATCATGCTTCACTGT
TGCCAATATGAAACCACAAGCACAAGCTCTATTGTATGTCAATTATAAATATAATTACTGTAAATATAGTTCATTTTTAT
TATTTTTTATGCTTTATGCATCTGTTCATTTCTCAAAATGCATGAATTTAGTAGGCTTTTCGTCAGATTTCTACTAGCCC
TAGCTCTGTAACCAGTGGAATCTCAAACTCAATTTCTTATAGCAGAATGCGACTTATTTCTGTGAAAATTTCAGGTTCAC
AGCTGGTCCCCCACCAGAGATATTTAACCTGAAAGTGAGGGGATTTATTTTTTTAATTGCAGTTTCTCACCCACATAGAA
AAGAAAAAAAAAAAGTAAGTCTCATATCTGAAATGTTCTGCATGCACACTATACTTACCTAGGTACTGCCTTAAAAGATT
AAGACTGAGACTCGAGCCCTACCCATTATAAATTGACCCTAAAAGTGGAATTGTGAGCAATCTTGGGCATTACATTTGGA
CTTAAGTGCTAAGTCTGAGGAACAAGAATTTGCAAAAATGTTTGTATAGGTCCAGTTTTTGTTCTAAGGAGCTAGGACCA
TCCTAACTAACAAATATCGAGGATTCTGTAAACAGCTGTAGAACCAAAATTTGTTGTGCGCCATGGCACAAAGATGGCCG
TCGTGGTTAAACCAATAAATAAATAAATAAATAAATACAAATATATATATATATATATATATATATATATATATATATAT
ATATATATATATATATATATATATATATATAATTACATATATGCAATTGTATAGAATTACAATACATAGAGATAGTCACT
CACAAAATTTTTTTAGGTAAATTAAAAATGATCAAGCAACTTCTAGTGGACCACTTGAGATGGAATGACCCTATAAGTCC
TGCTACAATTCTCCATTCAAAAATACTCTGCTCTAATGGATATCAAACAATTGCAAACAAAAACACAGGTTTGTCAAAAA
AATTCTTAAATATAGGTGTGCAACCTATAAGGTCATTGGTACCCTTTTAGTCAATACTGTGCTACCTCCTTTTGCCAAGA
TAACAGCTCTGAGTCTTCTCCTATAACGCCTGATGAGATTGGAGAATACATGGTAAGGGATCTGAGATCATTCCTCCATA
CACAATCTCTCCAGATTGATGTAAATATCAAATGTAAAATATCAATGGGAGTATAGTTCAAATATATATTTCTCACATGG
GTGCCAATTAATTTTTCCTTAACAAATTCTGTGTTCAAGAGAAGTATTGTTTCTAATGCATTCTCTCTGAGATGTTATGT
GCAAATGTGGTTAATAGAGTAGTTTTTATTTATTTATTTATTTATTTATTTAAATTTATTTTATTTAATACTGTCCATGA
AATGGCATTCCATAGTATTTATTTATTTATTTTTTGTATTGGCCAAAATATGTCAGTCAAGATGAATGTTTTTAGACTGC
GGCACTTTGATATCTCTCACACACAAAAAAATGGACTTAAGTTCACAGTCGGATTGATGTGGAACCGAGACATGTCTCTG
GCTGCACTGAATACAGATGTTCTCAGTTTCGCTATTAACTTGCTAGCCGTGTTTAACTCAATGCTGAATATTTCCCAGGA
TGTGTGGTCCGCAAAGACCGAGCAATCTGAAATCTATGTATACAGTAAGAACCGGCTTCGTTGCTATGTAACATGGCCTT
GCATAGCATACTAATCATTTATAGCTTCATAGCTCTATTTCCGACAAATATGCGCATTACTAATGCCACAGTTACAGACG
GATTATTACCTTAAATCCCCTCAGTGTAAACAGATGTAAAATGTCATAACCAAAGCCTGATTAAAATCCCTAGTAAAATG
TGTGGATGAACCAAAAAAAAATCACGATCATTTCGCATCCTGAGGTGTGATGTCACGTCCTGTCTTCATTATAACACGTT
AATAAAGGGTCTGATTGTGCGAGTCAAGCTCCCTGTGGCCTTTTAGAATAAAGGCTAAGAATATCCCGGGCCATGACTGC
GATGTGCGTCTTTCGGTTAAGGGCACCGAAGCGGATGATGTTTGAACACCAGAACGAAAGAACACTCTCGGACTTTTTAC
TGCTTTCAGGAATGAGAAGCATTAGAGCGTTTCTTCATTAAATGTGTTCCCTAGCGAATGTCTGTGTTTATTGCTGGTTT
ATAATGGATCTTCTTTTTTACTCTGACTTGGAAACACAAGATTGCTTTTGTCATTAGCAAGGATATTTCCAAAATGATGG
TTTGCGTCTTTAAAGCGGACGAGCACGGTACAGAATACGCCGGTCAGGCTTTATTCAGAAACAGTGTGGAGAAATCACAG
GTCACTCTAGGTCACTGAAGGGCATTTACTCATCAACTCTTTTTCTTGTGTGTTTGTATCAGGCGAGAGGCAGACGAGGC
CACATGCCTAGCTTTCGCCTCACTCCTGCCTCGGGTGCCGATGGAAATGGCTGGGGTTTTTTTCTGGAAAGAAAATAAAT
GTCTCACTTGATTTAGAAAGATGAGTCCTTTTTTTTAATTTATTTTTTATTTTTTATTTTTTTTAAGCCTTCAGCAGTAA
TAGTAAATCCATGGACCTTTTTCAGGGTGATGGTAAAAAAAAAACACCTGCATATTGATTCAGTGATTCAAGTAAGTATT
GTCTTCCTTACCTTTTTTAAAGGCTGACCAGATGTCTAGAAAATGAGATGTTTGGTAAAAATGATGAAAGCCATTACCGA
GAATCCAGAGTGTGCTAGGGATGACCTTGACCCTCATTCGGTAATGTTTTTGCAAGCCGTTACTTCAGTAAAAATGGCAT
TCGGTGCACTTCAGCTAAAGATATTGTAGAATTGTCGAGACACACTAATAGAAATGGATGCTAGCTTGTATGCTGGATTG
CTGGTCTGTTGGAGGAGCTTTGTCCTGTAAGCTTTAATTGCAATTGGAAAATGTTCTCCAGATTCGTAGAGAAGCCAACA
CATGTTATTGGTGTCAGTTTTTGCATGCTTTTATTTCGTCTAGTGGAAGTAATCGTGAAACGGAGAGAAGCTTAGATTGA
AAAACGCAAGGTACTTTGTTCCTGCAGAACGTCACGTAGTGTATACACATAACTGCAGTAGAACTCAGCTCAGATCCACA
TCGGTTGGGATCCTAGCTGTAGCTGTTGTGCGTAAACCCTAAGCTGTCTCATGCTGGCTAACGCTGTGCTGGTTAATTTG
AACTGCTTTAGGCAAGAGCATCAGTGAAATGTAAATATAATGTCCCTCTCAAGGGAGTGCGTTTTAATACTATTTTCAGT
ATGACTTTATGCCTTTAAGCGAAAGAGAGCCTAATGAATGTGAGACGTTTTTCAAGTTCTCTTGAAACTTTTGGAGTTTT
TTTTTTTTTTTTGCTCAACCTATGCAAATAAGAAAAACACAAAGTCTAATATTTGACCAGAATATCTTGTTCTCCAAAAA
TGATCGTCAGTGCCTTATATCTCTGTGCGCGTCCCACTTCATTTTATATTCCAATTAATTTCCTGTATCATGATGCCCTT
AAAAGCGTGTCGTAAACCACACGATTGCTGACAGTTGTTTGTGCTCAGTCATTTTGATAGGTGGTGCCAGCATCTGACTG
GAAGGACGCAGATAAAGGTAGATCAAAACGACGATTCAGTTTTTCTCAATTACCGTACACGTTTTGGAGGACATCCACAG
GACGTCTATGATTTACGCCGTTAAAAATCACAAAGCCATGAGGCAGGGAATCAAAGTTGGATGATTAGGTTTTGTCTTGC
AAATTTGAAACCATTTGTCTTTGTTTGTTCTCTGTTTACTTGAAAGACGAACGGCCTTTTGTGCTTCGTTCCATCAGCCC
GAAGCTCAGATAGCTTTGGGTTGGCGGTGCTGTGAAATTGCCAGAACTGGTTATTTTCAGCCACGGACGAGAAGCTGTAG
GTAATTTAGTTCAAGCAGAGTAGTGACAGGTATTCACTAGTTTCTGACCTGATCATAAATCATGAGGACTTCAAACACAG
TGCCATGAATCAGGTGAAGGCCATGCATGGCTTGCTAACTCAAGACACACGGGGCTGTGTTTAGAATTAGCTATACTTGC
TGTTTGGTTGGTAATGCTAGGAATGATGTCAGAAATGGAAAATCTCGTACTTATTACCATAAACTCTGTCAAAAAGCACT
GACATCGCTCTCATATTGCGTTGCATAGACACTGCCGTAATTGGAGTCCTAGAGCACAGACACTGCCGTAATTGCATCAT
GTTTCACAGTAGAATAGCACTGCAGGCACAAATAGGAAATTTGATTGACTTAAGTCAATAAATCAATTATCTGGGTGGTT
TTATTTTCCCATTATTTCAAGAAATGTACTCAGTAGATGACTTGCCTTAAAGCTACAAAAAAGGGATTTTTTTTTACATG
ATTGTAATAAACCCTGTGCATACTATTAATTCGGTTTCCCTATTGTAAGCCAGGTTTGGCGTTGTGGAGTTTCTATCACG
GTTGTCCATTGTGCTCATGGTTTCGGGTTTTATTCGTCAACGATAGCCTGTGTATTCATTCAAGTGAGATGCTTGGTAGA
AAGTTCCAGAACTGTGCTTACAGACAATAAATAACAAGACATGGAAATCAAAACTATACAGACAGAATCTGTGTACAGAG
CAATATAAATATTGTATAGTATACAGAAGACAAGGCAAGCGTTTTCATGTCTAACATGTGCAAGAGTCTATAGTATGTAA
CGGTAATGCTGTTCGAGATGGTGGACATGATTCTAAAGATGTGCATCATATAATAAATCAGAATGAATCTATGAAAAATG
GAATAAAGAGACTGGTTTTCTCTTTTAATGAACAAACCAGGAGACTGATTTTCTTTTAATGAACAAACAGCATGGTTCTG
TTTTCACTTCTGTACTAGCCTGGACACTCATTCCTTAGAATATAATTTGCTCAGCCAATTATTGTTTTGCTTCTAACTGT
CGTTTAATTTCAGTCCAAGTTTGTGTGTGTGTGTGTGTGTGTGTGTGTGTGTGTGTGTGTGTGTGTGTGTGTGTGTGTGT
GTGTGTGTGTGAAGCAGTCGCTACCCGAGGCAATGATTTTTATTCCACTAAAAAATACTGCTCCTTGTTTTCAGATTATT
CTGCTCTCGGCTTCTATGTAGACTCTAATCTCAGCTTCTTGGTACCAAAAGTTTGGTGTGGAGCTTTCAGCCAAAGCCCT
CTACTCCAGCAGGCCTTCTGCTCACACATCCCTCCAGTTGGCAGGAGCAAGCAGGGCATGCGGTTCATCTAAACCCCAGA
CATTAGAGTGACTACTGAACCGTAATGATTTGGCCAGAGAGAAGTGGGCCTTTTGACTGTGTGGCTCCATGATCATCCTC
CCTGGACCTACTATCTAACCTCAAGCCTTTATCAGTGCTATCACAGCACTGCTGTTTTCTAATGGGCAAAGCCTGAGAGC
AGAGCAAACATTGCAGATACAACCTCCTGTTTTTATCTGTTGTTTTTGCACATGCTTTGATCATTTTTTTTTTTTTTTTT
TACAGTTAAAAGTCCTCAGTGGTTTCAGTGCTACTGGCAGGCAACATTGACGGCAGGTGGCATCTTAATAATCCGGTTGA
ATGCATAATTTCTGGGTTATGAGCATGTCCATGTCTTGATTGTCTGCCAGAGGAGCCAATTTTGGAATGACGTTCATCCG
CTGGTTCATTTGGCGCAGAGTTGAGCAAATGTAAAGAGAACTTTGAATGTACTACGAAACTGAGGAGCACAAACGCGGGT
TGATCCGTGGAAAAGACATGCAAAACACCACATAACAAAAGATGCCTTGAAAGCCATCACAGTACCTATTGGGAGCAGAG
ATCGCGGTTATAAATAAATAAATAAATAAATATTTGCCAACACTGTACTCACTAATTATTCATTAAAATTCTGTGCTTGG
TGATTAGCTGTATAGTTTGAATGCTGGCAGTGTTTGGTTTTTACATATTAGAGGTGATTCCTGGTCTCTACATGTTAAAG
AATAGCGGTTTGTACTGTACTGTATGGAACAGTATGATGAAGGTTTGAGAAGAATTAATTGTGCAATTTATATGAAACAA
TATGTCCATCCCTTATCAGTTATTTATTATTACTCAAGCTGTTACACTGAACTTATCACTTTGTGTGTGAATGGCAAACC
ATCATACGGTAGATACACTATAGTGTATAGCCAAAGGTTTATAGACACCTGACCCTCACACCTATATGTAGTTTCTCCCT
AAACTGTTGCCACAACATTGGAAGCACACAATTTAATAGAACTTCTTTGTGTGCTTTTGCGTTAAAGATTTCGTCTCTGG
AGCTAAGAGACCCAAAACTTGTTCCAGCATGGCAATGCCCCTGTGCACAAAGCGAGGTCCATGAATATGAGGTCCTTGGT
TTGGCGAGGATGGCACGGAAGAACACGAGTGCCCCGGACTCCAACCCCTTTAACACTTTTGGGATGAATTGAAATTCCGA
CCGCATCCCAGACCTCCTCAGCCAGCATCAGTGCCTGAACTCCCTAATGCTCTTGTGGTTGAATGAACACAAATCCCCAC
AGCCACGCTCCAAAATGTAGTGGAAAGCTTCAGAAGAGTCGTGCTTATTATAACTAAACCTGGAATGGGATGTTTTTTAA
TAATAATAATAAAAAAAAAAACTCATAACATGAGTGCATGTGGAGCATATGTATCTGGTGTCTTGCCACCAACTTGTCAT
GTAGTATTGTAAAGTATTAGACGTATTAAAATACCGTTTGATTGTTCGCGATCTGAAAGTGTTTGATTAACGAAATCATT
ATTTGTGCTTGCTATATTCACGGGAAGTTTGTGGCCTTGAAAAAGTAACGCCACATCTGGCAATAATGCAGAGAGAGAAG
CAGAGCGATGGTGTGCACATTACAAGGGGCTGGAAAGTCTGCGGGAGTGCTCGGTTTTTTACTCACGTGTGGATGGGAGC
AGTCAGACAGATACGCAGCTCATGGGACGAAAGCGAGATAATACATTTGCAGTAACATTTAACGCCTTTAAAGATCGTGA
ATGTCAGTGGACGCAATTTAAGCCAGTTTTACTGTGTTAATGACACTGCAGGCACGCTCTGCAACACTTTTCATTATACA
CCAAATGCTGTTCTCCTGCTGAAATTTTATTTCTGCATTTTCATTCACTGGCTTCATCCATCCATCTTCTACCGCTTACT
CCTTTTCAGGGTCACGGGCATTCACTGGCTTATGAAATATAATGTGCAAATATGTATGCTGATGAACAGATTATTATAAA
CATGCATTCCCACTGTTAAGTCCATTAATCCAGTGAGGTTTTCAGTCCTGCACTGAAACAGGACGAAAGTTTCAAATAAA
ACTTGATTACACCAGACTAAAGACGGATATCTGAATATCTGTTAATTGCAGATATTCCTATATTAGGTAGAATGCACATC
CCTAATAGGTCCATTTACATGTATTAATTTCCATTGATTTGATCTACTATTTGCATTAAAAGTAATGGAGTTGCAGCAGC
AATCATAGAGAAATTGCTTTCACAGTACATCTAATTTTACTACAGGTGTGTAAGGTTTGTGAGAGGTTTTCAGAGACCAT
AAATGAACCTCTAGAATGTATATCAGCTGGCCAGGAAAGGTATAAGATTCCTAAGTGTTAAAAAAACAAAAACAAAATCA
TATCTCTAGCCCAGGGGCTGTAATGCTGCCAGGGAATGCTTTGTATCCACTACTTCCATGATTGCTGAAAGCTTTACTTG
AAGATTTACATTTCAACTTTATTCCACACTCACATGGCAGTTTAACAGAGCTTGAGCGTTTACAATCCATTTAAGCATAC
AAAAGAACACTGAAACACGATATGAAAAAAATTTAGAGAAACGGTCTATACATCTACATTTACATATTTTTTGTTATATA
GCAACAACCTCCATGAGCTGCTCGACTGTATGGAAAGCATTCACACATCTAAAGGGTAGACGGAGGTGTTTGTCGAAGTG
CTTCACAGTTTTGTGAAATTCACAATGAAGAGTACAGAAATAATGAAGCAGGAGATAAGGAATTCAAATTCACCCTCAGG
CTGCTCAATTTTTCTGCAGCTTTTTTCAATTTGCGATGCAAGTAGCGGTTTCTTGCGTTTTTTCTCTCTTTTCGGGGGGG
GGGGTCAAAGTGAATTGGCGAAATTGCACAGAATTGTTTTGCATGGTCTTTCAGAGGGATGCTCCGATCAGGATGTTTGC
AGCCGATACCGATACCCGATCGCTCAAGCCTTATAAAAGTGTAATGTAAGCCCCCAACCCCCAGATAAAGTAATACCACA
GATGCTGCCTTGCTTATATTATTTACAGTAATGTTGTAGATTGTTGTTTTAATTAAGAATTAAATAAATAAGCACAACAA
ATATTCATTGTACAATGAACATTTTAATAGCCCTTTAAACATACACGGCAAATGCCGGATATTTCTTGAGACCTTGTAAT
AATTCCACACCGGTGATGACGTGACTGCAGCGCTAAAGTTTAATGTCGTCACGTGCTTTACGTCCTCACATGTTTTACGT
CATCAGATTGCGATCGGTTCGTGAGATCGGTCGAATTTAGAGACTACCGATCGAGTCGTGGAATGTGACACTGAGTGGTG
GCCGATCGATCGATCGGAGCTTCCCGAGTCTTTCACGGTGATGTTTGTTGGTAAATGAGACCTTTTTAGCTGTACTCATG
CTCAGCACACATGTATCGAAGAGTTGTGATGACGTCACATGATGCGTCTTGGCCCAACTCACCTATAGCAACAGTATTCA
GGATGTATATAAAACCTTATATGTAGTGTTTCAGTCATTTTAAATATTAGCTTTTAATGTTAAGTCCATTAATACTTTAA
AGGAATACTTTTTGGGCACCATATTAACTTTTATCCTTTTAATATATGTAATACTTTTAATATAGGCTATTGAGTGGCCA
AGTCATGTTTGCTGTTCAGAGTATTTTTCTTTTATTCTTTTTGCACTGGGCTTAATGTGCTGACAAATAATGTCATATTA
TAGCTTCCAGTTAAACATAACTCTGTGCCTAAAATCATCGTTTGAATTTAATACCGTGTCCTGAGTTGAACTGGTCTCAT
CTTGCTTTGAGGCAGTGCAGATGCTGCTGCTGCCTGGAACGTAAATAACTAAATGGAAGCATTGAATTTTCATGAGCACG
TGACCGGTGCTGCTGATGGCTTGGTCAAGGCTGAAAGGGCAAAAGCATTGAATTTCCTTCACCAGTGTGTTGAGATTTAG
AATAAGGGGGTGAATGCACATTTCCTATGAAAATTGCACGTTGTGCTTCTCAGCCTCCATTTATGACCAATTACTCAGCT
GCTGCGTTTACATGAACTCTTTATACTATTTGGAGAAAAAAAATTATCTGAAGATGTAGAAATTCTTCAAAAGTGTTATT
CAGTGACACTGGGACTGCGCTACGAGTTAGGTGCAGTCACTTTCTTAGTTGCCTGAATATATACATCAGAAGAATCCAGG
AACTGCAGTATAGTCAAGAACGATAGTGGATATAGTAAAATTCCAGTGAATATAATGTGTGTGTGTGTGTGTGTGTGTGT
GTGTGTGTGTGTGTGTGTGTGTGTGTGTATATATGTGTGTATATATATATATATATATATATATATATATATATATATAT
ATATATATATATATATATATATACACACACACACACACACACACACGCAGTGAGGGGAAAAAAGTATTTGTTCCCCTGCT
GATTTTGTACGTTTTCCCACTGACAACGAAATGATCAGTCTATAATTTTAATGGTAGGTTTATTTGAACAGTGAGAGACA
GAATAACAACAAAAAAATCCAGAAAAACGCACGTCAAAAATGTTATAAATTGATTTGCATTTTAATGAGGGAAATAAGTA
TTTGACCCCTCTGCAAAACATGACTTAGTACTTGGTTTAAAAACCCTTGTTGGCAATCACAGAGGTCAGACGTTTCTTGT
AGTTGGCCACCAGGTTTGCACACATCTCAGGAGGGATTTTGTCCCACTCCTCTTTGCAGATCTTCTCCAAATCATTAAGG
TTTCGAGGCTGACGTTTGGCAACTCAAACCTTCAGCTCCCTCCACAGATTTTCTATGGGATTAAGGTCTGGAGACTGGCT
AGGCCACTCCAGGACCTTAAAGTGCTTCTTCTTGAGCCACTCCTTTGTTGCCTTGTCCGTGTGTTTTGGGTCATTGTCAT
GCTGGAATATCCATCCACGACCCATTTTCAATGCCCTGTCTGAGGGAAGGAGGTTTTCACCCAAGATTTGACGGTACATG
GCCCCGTCCATCGTTGCTTTGATGCGGTGAAGTTGTCCTGTCCCCTTAGCAGAAAAACACCCCTAAAGCATAATGTTTCC
ACCTCCATGTTTGACGGTGGGGACGGTGTTCCAGGGGTCATAGGCAGCATTCCTCCTCCTCCAAACACGGCGAGTTGAGT
TGATGCCAGAGAGCTCCATTTTGGTCTCATCTGGCCACAACACTTTCACCCAGTTGTCCTCTGAATCATTCAGATGTTCA
TTGGCGAACTTCAGACGGGCATGTATATGTGCTTTCTTGAGCAGCGGACCTTGCGGGCGCTGCAGGATTTCAGTCCTTCA
CGGCGTAGTGTGTTACCAATTGTTTTCTTGGTGACTATGGTCCCAGCTGCCTTGAGATCATTGACAACATCCTCCCGTGT
AGTTCTGGGCTGATTCCTCACTGTTCTCATGATCATTGCAGCTCCACGAGGTGAGATCTTGCATGGAGCCCCAGGCCGAG
GGAGATTGACAGTTCTTTTGTGCTTCTTCCATTTGCGAATAATCGCACCAACTGTTGTCACCTTCTCACCAAGCTGCTTG
GCAATGGTCTTGTAGCCCATTCCAGACTTGTGTAGGTCTACAATCTTGTCCCTGACATCCTTGGAGAGCTCTTTGGTCTT
GGCCATGGTGGAGAGTTTGGAATCTGATTGATTGATTGCTTCTGTGGACAGGTGTCTTTTATACAGGTAACAAACTAATA
TTAGGAGCACTCCCTTTAAGAGTGTGCTCCTAATCTCAGCTCGTCGAAATCTTTCTGATTGAGAGGGGGTCAAATACTTA
TTTCCCTCATTAAAATGCAAATCAATTTATAACATTTTTGACATGAGTTTATCTGGATTTTTTTGTTGTTATTCTGTCTC
TCACTGTTCAAATACAACTACCATTAAAATTATAGACTGATCATTTCTTTGTCAGTGGGCAAACGCACAAAATCAGCAGG
GGATCAAATACTTATTTCCAAATATAGATCAAATACAAATATAGATCAAATACTCGCTGCGTGTGTGTGTATATGTATAT
ATACATGTGTGTGTATATATATATATATATATATATATATATATATATATATATATATATATATATATATATATATATAC
ACACACACATGTATATATACATGTGTGTGTATATATATATATATATATATATATATATATATATATGTATATATACATGT
GTGTGTATATATATATATATATATATATATATATATATATATATATATATATATATATATATACACACACACACACACAC
ACACACACACACACACACACACACACATATATGTATGTATGTATATATATATGTGTGTGTGTGTGTGTACACATTTCATA
GGCCAAGCAAAGGCAGTAGAATTGCTTGACATTACTGTCCTATCGTTTTTGTTAAGTAAAAATGTAGACTTGGCGTAAAA
CAGACAATAGTAGCACTGTTTATGGACTAGAGTGATGTGCTAATTGTTGATAACTCATCTGCAAACAGAGGCTCTGAAGG
TAGTGACTTCTGATATTCAATAACATTTCAATGTAAAAGTGTACTGTGTAATTTTTCACAACATCAGAAGATTTTATGGA
TTTTATCTTTCTCTGTAAATTATCTAGACATTGTTTAATACTTCAGATGAAGCGTATCGGTCATAGCTGTTCACTGATAA
ATAAAAGTATATTTATTGAAACTATTGTGTTGCATATGGTTTCACATACTCCTTTTAGAAAATGAGGGCCAAAATATTTT
CCGGATGTAATGAGTAAAGATGATGTGCAAACACTACATGACTCATAAATTTATCAAATAGATCCCCTACAGTTCCCTCG
GAAACGGTTGGAACGGCGAGGCCAGTTCATTTGCTTTTGATGTAGACTGAAGACATTTGGGTTTGAGATCAAAAGATGAA
TATGAGAAGAGAGTTTAGGATTTCAGCTTTTATTTCCTGGTGTTTATATGTAGACGTGTTACACAATGTGCTATCTTCTA
TGTCGTTTATCAGACCACCCAAATTGTAGGTGAGCAAAAATACTGGAACAGGTGACTGACTGGTGTTTCTTGTTACCCAG
GTGTGTCCTGCTAGATTGAATGTTTAAACAATAAACAGCTCTGAAAATCTACTCTTGGATTTAGCCTTCAGTTTAACCTG
TGAAGTCTGTATCTGTTGTTAAAAAGGATAAACCGACATGAAGACTAGAGAGCTGTCTATGGGAGAAAAGCAAGAAAGAA
ACCACTGGTGTATTGAGCAACAGAAAACAACAGCAGCTGATGACAGAAACATTGTGAGAGCTGTGAAGAAAACCCCCAAA
ACAACAGTCAGTGACACCACCGACACCCTCCACAGGGCAGGGGTGAAGGTCTCACAAGCCACTGTTCGAAGGAGACTTCA
AGAGCAGAAATATAGAGGGCATAGCACAAGATGCAAAACACTCATCAGCGGTAAGAATCAGAAATCCAGATCGGGATTCA
CAGTGAAATACACAGATGAGCCACAAAAGTTCTGGAACCAAGATTAACCTCTACCAAATAGCTGGAAATGTCACTGTGTG
TAGAAAGAAAGAACCTGCTCATGATCCAAAACATACAAGCTCATCTGTGAAGCATGGCGGAGGTAGTGTCATGGCTTGGG
CTTGCATGGCTGCTTCTAGAACAGACTCACTAATGTTTATTGATGATGGAACTCATGACGTTATCAGAAGAATGACTTTA
GTAGTCTACAGGAACATTTTGTCTGCTAGTTTACAGATAAATGCATCCAAATTCATTGGGATGAACTTAAACACATTCCC
AACTCAACAAACGACTTTATCGGGGGAGTGACATTGGTGATGTCAGTGAGTCACAGGCTGGATGCAGTTATTGCAAGCAA
AGGATATGCAACCAAATATCAAGTGTTATTTACTTTAATTTACTTCAAGTTTTATCTGTTCTTATACTTTTGCCCGCCTA
AAAATCAGGTGGTCTGATACAAAAGGTTTTATATTTTATGTCGTTTAACACATCTAGCTGTAAATACCAGGAAATATCAC
ACACTCAGTGTGTGTGTGTGTGTGTGTGTGTGTGTGTGTGTGTGTGTGGGTCTCATCAGTGTTTTAGAGCGGCTCGGTTC
ACAGTAACTGTTGTCCACACCAACTTCATCTCTGTCTGTGCTACGAGTTTGAGTCACTTATAATCTGCGTTTAGACACGA
CACGTACCAGATTCACAATCTCAAACATTTTCATGGGCAGAGGTTTACAGCATTTCACCTGATTGGTAATGAGAAGTGGA
AAAAAAAACAAAAAAAAAAAAACACTGTTGCCAACTAAATGGAGGTCTTCCTTTGGTTTTCCACCAAAATAAAAGCCACA
AGGTCTAATGCATAAAAGTGAATTATGTCGGAAATATATTACTATATTTACTATTACTATTTGTACCCAAAATAAAAAAA
CATTATTATTATTAAGTATTATTCAGAGCAACCCTGCCCGGGGTATACCCCGCCCTGTGCCCGATGCTCCCTGGGATAGG
CTCCAGGTTCCCCCGTGACCCTGAAAAGGATAAGCGGTATAGAAGATGGATGGATGGATGGATTATTCAGTGCAATAGTA
ATATAACAAAAAGCAAAGGTGTGTGTGTGTGTGTGTGTGTGTGTGTGTATGTATATGTATGTGTGTGTGTGTGTGTGTGT
GTGTGTGTATATATATATATATATATATATATATATATATATATATATAAATAATAAAACACGACTTGTTACATTACCCT
GGTATTAAATTACAAAAAAACTAGTAAACACTGCTGCGAGGGGGTTTCTCATACAGCTGCTGAGGGACTGATGGTAAATT
CGACATCTTTTTCTCTTCCGATTGCTGTAATCCGTCTCTCTCTATGTTTTTCCTGTCTTGGAAAGTCATGAGAAGGAAAT
ATTGGATTTATTTCTTTCACTGTTGGAAGCAAATGCTAAAAGGATATTTGCTCTGGTCTCCCACATCCCTCTAGAGAAGT
TTACCCTCCTATAGTTTACTTAAACCCGTAAACGTCTCTATACGCATGAATACAATCCATTATAGCTGATGTAACGTGTA
GAACGATTGAAGTGACGAGCAGGTCTTACGGTTTTTTTGTTGTTTTTTTTTGTGGAAATGTCTTGAATCCGGTATTAAAA
AGTATTCAGTTTGACGTGCTGTTTGATAAATTTATGAGTCATGTGTTCTTTGCATGCCGTCTTTACTCAGTACATCCAGA
AGATATTTTGGCCTTCACTTTCTAAAAGGCGATATAACACCCACAGTTGAAAACATTGTAATTTCCTAGATCTTAATAAT
GAGAAAGTTTAGAAAATAACAAACAGTGTCTGAAAATGATTATCTTGGTTTAAAAAAAGGGAAAAAAAAAATCTAACTTC
TAATTAGTTTCATATTGGATTTTTTTTTTTTTTACACCTGAGAGCAACAGCTCTATGAAGAGTCTGAAAAGTATTCATAT
ACATGTACTTTATTACCATAATGCAAACTGCCTGCAACTCCTGGGGACAATTAGCACATTCAAAAATCTCATTTACATTT
GCTTCCTCCCCTCGCGTGGCGTCACTTGGCATTTTAGTAAATCAGGGCCAGTGTGTCCTCTGCGGAACACAATATCACAC
TTCCAGCTATTATTTAAACAGTAAGTGACAAGTTCAACTGATCGCCATATTGGATTTCTGATACCAAAGTAGAGTGTCTG
TAGACTGGACCACCTTATTAATGAGAGATCAGAGGAGAATGACCAGCCAGGAAGTCTATAATGACTCAAATAGGCATTCT
TGACGACACATCGAACCGTGAGTTGGATGGACTACAACAACGGACAGTTGTTTTAAGACATATAATGGCTCCACTCTAAA
TGTCTGTAGCGCTAAAGGTCAAAGTACCCAAGATTACAACTCTGCCGTCTGTACTTTATTATAAAGCTTTGAATAACTTA
TGAGTTATGGGAACGGTATTGATAAAACCTTTTTTTTTTTTTTTTTCCTCTCAAGTATAGTATAAGGAATATTGCACTTA
AGCAGAACTGAAACTAAGACGTGTGAGTCATTTTACATTATATTCCTGCCATAACGATCACAGGGACGCTAGTATCAAGA
GACGATCATGTCGATGTATATGCACTGATAGATGAGTGTTATGAAAGCAAATAAGAAATGATTAACCCTCACAGGAGTTA
TTTTGGAGTACTGTGTATCGATAGAGCTGGTGAAATGTAAAACGAAAAAAATCAAAAGATCTTACATCAGCGTCTACTGT
ACGGTTAGTGTTCGCGTTCCTTTAGGGCACTATAGAGGTGGAGTTGTTTTTGCGTCTTACAGTGACTTCGTCTTTGAGGA
GTGTAATTCAGTTACACGGTGTTCAGACGTCATCTTCACACAATGATCGACTCTGTATAGCTGTATAAAGTGTCTGTACA
ACAAGCCGTACTGTGAGTACATTTTGAGCCTGTCTTTGCCTTCGAGGAATAAAGTGAAGAGGACTGCAGCAGTGCGAAAC
ACTCCGAAAGCAACGGGAGGAAACCGCTCAATTTCACAGCTCTTCGCCCCCAGCCGAGGAGATTGCGGTTAGTCCGGCTG
GCTTTAAAAGCCGTAGATACCGTTTCGGTGTTTTTGGGCTTCTTATCTTTGATCGCTCTTTCGGGACGGCTGTTCTCCAT
GAGCACGGCGAAGGCTGGATTTGTTGACCTCGTACATTTTTTTTTTTTTTTTTTTTTTTTTTTTTTACTCATGACCGATT
GCATCCTTTCCAGCATGCTTTTTCGGGATCCTGGAGGAGTGGCACAGCGGGGGCAGTCCTTGGCATGGGAACTCTCACTT
TGCCTCCGGTTGCTGCTTCCGGCTCCTTTTTGCTATCTCGAAGCTTTGGCTGCGTTTCCATGGCTCCACATGAAAGGTTG
GGTTTGACTGGGAGGAGATGGCAGCTGGCAGACCCACACAAAAGGAGCCTTTCTTTCCCTCCTCCAGTCGCTTTCAGCTG
GTCCTTTTTGTAAACCAGGACTCCGGTTCACCCAGGAATTGGCTAGGGAGAAGAGACAGATTCCGGTCGCCTCAGATCCT
TGCTCGAGTACAGCAATGAGGCACTGAATGAAGTCTATTTCCAGAAGCTTCTCAGAATGCACCTGATGAACTGTTATTTT
GTCCATGGCTAGTTAAGACCTCTATGCATTTCTCCAAACCTTTTGATACCTGTGGCTAATGTAGTCTTTCATTGAACTTG
TTGTAAAAATATTATAACGGCCTTACCATTATCATTCCCCTTTCAGCATGTGTCTAAGCTTCTGTTCTCTTGTTTGAAAT
CTGAGTCGTACGAGTATTCCTGCCACCCATGTTCCCATTTGTCTTTCTTTCTCCAAGCTTGCCACAAACGAAAATGCATG
TCGCATATTTGCTCCGTTTTAATGGGTCTGATCTAGCATTCATTGATTGCTTGCATTTTATGGCAGTTTCTAATTAAGGA
TTTGAGTTTAAGTGGAACTTCGACGCATGCTGCAATCAAGCTAACACAGCACTTTGACTGTGTTTTTAATAAGCTCCCTT
TTCCATTGCCTGAAATCAGTCAATGTTTACAACTCTGGGCAAATCTTAGCAGTCATTTATTTTTTTTACGCTCTCAGCGG
ATGGATGGATGGATGGTGCTCCTCGAGCCAAGAGAGAAGCAGTTGAATTACTTGAATAAGAGCGCCTACATCTGTGATAA
TCATGACTTCAAGAAGACATCGGTCTTCCTCACCCTTTATCGAGATACCATTCCATCATTTGTATTCAATCCCATTATAA
TACTTCTTTCTTTTTTTCTTTCTATCACTGGTGATCTGTCTTTTTTTCTTATCATTTTTTCAATGATATATAGGAAGGCA
TCAATGTTTTTTCTAACTGAGAGCAACTTTATTATTATTATATGCTCATTTGTCAGCATGTTGCTCATACTCATTCACTC
CAATGTGTTCCTCTCGTCTCACTCATAGAGGAACCTTTCTGGTTTCAAGCCTTGTGAAGTAGGCCCTGCAGCTGAGAGGA
CTTTGATTATAGTACCCGAAGAGCCTGAATTATTTTTTAAAAAATATTATTTTATGTATATATGCACACCATGAACCGAG
CATAGCACCGAGCTTAGATCATCGACGAAATAATTTCTGCAGTTAATTGTGTGAATGAGGCCTATTGCTCTGAAAAGCTG
CATAATGACATTGAGTGATTGGTTGAGTGGAAGCAGAGCAGGCTACGGTTGCATTTCATATTCTGCCTGTTACTGAAAGC
TAAGTGAAATTCCTAGACACATCAGTAGACTTGGTAGTCATTTTTTGCTGTTTCAGTGACTATTAATTTAAAGTCAGTGT
CAGACATTGTCCTAGATGACATCCATCCATCCATCTTCTAAACCCCTTATCGTTTTCAGGGTCACAGGGAACCTGGAGTC
TATCCCAGGGAGCATGGGGCACAAGGCGGGGTACATCCTGGACAGGGTGCCAGTCCATCGCAGGGCACAATCACATACAC
ATTCACACACCCATTCATACACTACGGACACAATGGACACACCAATCAGCCTACCATGCATGTCTTTGGACCGAGGGAGG
AAACCGGAGTACCCGGAGGAAACCCCCGCAGCACGGGGAGAACACACAAACTCCGCACACACAGGACCACGGTGGGAATC
CAACCCCCGACTCTGGAGGTGTGAGGTGAACGTGCTAACCACTAAGCCACCATTCTTTAACAATGGACACTGTCACCTTT
CTAGACATATCTAAGCGCACTTATATATAATAAATCATTTCTCTTCTAAAACTGTGTATTATATAGTCAAAAATTGCAAT
TGTGTAAACAGGAGCTTATGAGCAACTTATGAGTATAGGCATCAGAGTTGGAAGAAAAATCCCATCTTCTTCTCAGTGAC
ACCGGATAGTGTGATTATAAATAACGAAAGTATACAGAAGTAGAACAGTAAAGGCAAATAGTACTGTGTTGAGAAGATTT
GTGAATAGTAGTCCTGCTATTAAACAGTCACGATTTACTTTACGATTACTGTAGCAGATCATGGGTACAAATCAACAGTA
TCGATGTGAGATTATCCACCGAAGGCGTAAAGTGTTGATGGGCATTGTAATCTTTTAAGGTATAGGTGAGTGATGGCCCC
CTGCAGGTGTTTTCCATGTGAACTTGATCTAAGGTGACTCCACAGTTTTGTTTTGTTTTTAAATCCCAAACTTATAAGGG
GGCTAGTGTTAACTTTCGTCCATCCTATCCTTTTGATGATCAGCCTGCTCCATAAAAGACATTCAATGTATATCAATAAC
TGGCACTGAGTGCAGTGAATGCATCCCTGCTGTACAGTTCAATCTTAGTCCTTGCATTTTAAGCACTCGCTCTGAATTAG
AGGGCAGACTGAACTTGACTGCCGTTTACTGTAAATTTAAATAAACTTAAGATTATTTCACACTGATTGAGAACACAGGA
AGCAGTTCTGTCTTGTTGAAAAGGCAACAGTCATCTCCGCATATCGTGGAGTTCTTGTTTACGTCCTTAAATGTTTTCTA
GAGCACCGTGCAGTACAGCCTGATATGGTTAGCAATCTGAATCCAGAACTATCTGTACCCTGGTCATGCACGTTTTACAT
TTGATAGACGCTTTTATCCAAAGTGACTTCCAGTTGAGCCGAGCGGATGGAGGTTACGGGTGTTGCTCAAGGGGTTAATG
GTGTCAGCCTGACAGTGCTGGGATCTGAACTCTCACCCTTCTGAGCAGTAGCCCAGAGCTTTCGCTGCTGAACGACCACT
GCTGATGCCATCACATAACGCTACCTGTGAAAGAACTAAAAATTCACAAATTGCTTTTTTTTTTTTTTTTTGCATAACAA
ATACGCATATAGCAATTTTTTTTATGTTAAAATGTGTGTAACATTGTTTCTTTGGTTTATACAATTAACTAGCGTGCATG
AGAAACAGCACGTTTGTTGTAATGGCTACCTATTAGAGATGGTACAATACCACGTTTTCTTTTCCGATACCAAAACTGAA
ATACCATGAGTATCCCCGTCCAATATAGCTTTCTTTTTTTCTTCTTTTTATAAAGTCTCTTTACGTTATACATGAACTTA
AAAAAAAAAATACCTTCCTTTTCCAAATCCAATTCCGATCTTTGCAATTTGTCATAAGAGCCGATATCCGGTATGTTCTC
TCCAGAATATGAAGACAGGCGTGCCAATAATTGAACGTTAGTGAAGCTAGAGAGTGTGGTGAATGCAAACTTTAAATACA
AGCAGAACCTGTGCCTTTGTGGTTGAATCCGAAATTGTATCGGTGTACGAGTACACTACAGTCATATGACAGCGCCATTT
TGTTATCCGCTATGTATTTAAGTCTATACAATGAATTTGAAGCTGTTTGGAATTTGGCCCTATCTAAGATGTGGGATCGT
ACATGGAACACGGGTAAAACTATGAAGTAGAGCTAAATCTCAGGATATATTGAAAGCATTTGTTTACGTCAATGAAAAAG
AAAAAGAAAGGCCTACAAATGTATGTAATTAGCTGGTGCTGCAATTAGCTCCAGTGCACTTAGCTGATGGAGTATTTTGG
TGTATTATTTAGTGCATTAGTAGGCTGTGGTTTTGGATGGAGTCTCTGGAACACATTTCCATCACCGTTTAGTGCGTTTT
CTGCGCTGTATGTGCTTGAAGTAGGACGTGACATTGGATTGTGGCTGTTGTGGTGTATATAAGCGGTGGTGTGGCTTCAC
TTGCTTTGGGCTGAAGTGCAGATTAAGAGGTGGTGAGGCTCACCCATATGGCGGCGCGGACACTCTGAGCGGAAATCCTC
AGTCACGTCTTCTAAATCACGTTCACTTTGTCTGCTATACGAACTCTCCAGTGCTTGTTTTGCTTTATTTTTGTCCCCAA
TTAAAGCTCACTCTCTTTGCTTTATCTCTTTCGTTAACTCCTTGTCCATCTGCCGAATTTTATTTATTTTTTTTATTCCC
CCGCCCTCGTGGTTCAGTGGTCACACTCATGCTGGGGGCACTGCATAACTCTCTGTCTTCAGAATAAAAATGAGAGGACT
GGAGAACAGTTTGGAATCATGCAGTACGTGGTAAAAAAAAAAAAAAGATTGACAGGAGTGTTGAGATAATTGCTGTGCTG
CCATGTTTTTTTTTTTTTTTTTTTTTTTTTTTTTTTTTTTAAAATTTCATTTCATTTTGACAGTGCATCTGCTAAACAAG
TATAACCTGTATGGAAATCAACTGATTTGCATATGTTGCTGGTGCTATAGAGACATGTCTTCTGATTAAAAGAAAAAAAC
AACACAACATAATTTGGCTCCGTTTATGTAGCTGCTTTGCTAACTTATATATTGTAAAAAGGTATCATTTCATCTCATTC
TAATACCATGGTTCAACTCGCAGTGGTAGTAGTGTTCCTTACAGGGATATCCTTGGATAGTTTGTTAATGGATGGTGTCA
GATATGTTTCAAGCCATATACAATAGGACCGTTTGATTTCAGTGGATCTGCGCAGTGCCAGTTTTCTCTCCAGAACACAG
ATAGACTTATATCCTTCTAAGTTGTAAGTGTCAAGTGGGTTTTTATTGCCATTCCTCTGTATAGCTTGTATGGTTTTCTG
GCAATCTGTCCTACCTCTCAGAATGTGCTTGATTATGGCATATCTGAAGACCCGCCCATAATTTTGAGCTAGCTTGCCTT
TACGAATTACGAATTTGTATGTGAAATGTAAGTAAAATCAATCTAGCTTGAATTAAATACTTTGCTTAAATTAAAAATGC
TAACATGAATAGTATTCCATAGTACAGAGGAGTCTTTACCAATATAATAGGTTTGTGATTGCGATACGTGGTACGATTAA
ACACCACCACAAGTATTGGAAGCTGACAAGACGTGCTATCCTGTTTTTCATCCTTTACTCTGAGAAAGAAACACATTTCG
TTCGATCAACATGACGACTTGAACTACTGGTAGCACATCCTGAGCGGGTAGGACAGATCGTCAGAACACTGGCGCTACTA
TTGGCAGAGTAGGCAATTTCCTAGGGCTTCGGGCTTGGAGGCGGGGCCTCTATGACTGTCACATCACTATGAGCTAGTCC
ACCAGTTAAGACGCGCAGCAGAATACTAGGCTTTTTGTCCATTGGGTATAGATGAATTGTCACTCACCTGTAGTGACACC
AATTAATGTCACCGTTTCAATGTTGGTCCCGCCCTCTGACTGTATGAAGAGATAGGGTACAGTGAACAAAATGCAAAAAC
GCAGCTTTTCTGCTGCTGACTGACTTTAAGTCTGTGACTTATTCTGGCGTAGAAACGAACACATCCTTCAAGGGCTGCTG
AACGAAAGGCTGTATTCTAAAATTAAACCGGGCTTTGTTCTGTCTGTCAGAGTCATTTCGGGATGGATCATTTGCCGGTT
TATTCAAAAGAGCGCGATCGCCGTCGACGCGTTGAGACTGTCAGACGCCTTGAATTCACGCGTACAATGAACTGCGTCAG
GAGCCGACTAGCAAAATACTAAAGTAAAAGTAAAGAAGTTTGCATTCAAAGTTAAAGAGCAAACACAGTAGAGCATAAAA
ATAAAAGTACCTCAGCTGTATGTATATCTTCCAAACTCCGCTGATGTTTACATTACTGCTTTACCTTAATACTTCATCAC
ACTATTAACGTCGTGTGAGAGTTTTCACCGCATTGTGCGACAGGACACGTACACACACGGCAGCGCTCGACCGTTTGACG
GCAAACAAGAGAGCACGGCTGCGTCCCAAACCGCGTACTTACCTACTACAGTATATAGTAGGTGTAATGCATGTATATCA
GTTACTATATAGTAGGTAAGTATGCGGTTTGGGACGCAGCCCACGGCTTCAAGCAGTCATCTATTTGCACCCAAAACTGT
ATGCGGTTCCATAACGAAGACCAACTGTACGTCGATACGTGAAATTCTGGAGGGAACGTCGGACGGCGTGGCGTGGGGAC
GTAATGACGTGTGACGTTAATCCATCTACGTTCTATAACACGTAAAACCTGAACATGAAAGGAATATTCTAAAAGCCACT
CATGTAAACACCTTAATCAGAATATTATATGGAATAAGGTCAATAATTAGATTACTTCTGTCTCTGAAGAAACTGTTGCC
ATGTCTGCTGGTGGTGGCACGGATGCTCCTGTATGTTCTACCAGATGACAGAAGGGTGAAGAGTCCATGAGAGGGGTGAG
AGGGTTTCAACCTGCCTTGTTTCCCTCGATGGCATCTTTTACAGGCTGGGGAGCAGTTTATGCCAAAGTGGGCTTATGGT
TCCTCAGTGTAAAGTCGGAACACATCAACCAGTTTGAATAGATGGTGGTTCATCTGACCCACATGCTCTTTGACAAGTTC
TGGAACATCATCACGTGTTGGTTTGCTCAATGTTCGGATGGTTCAGCCATCAGGATGATGCAAGATCGAGCCTCATTCTC
CGCCTCGCATGGAACCATCTTGAGAACATCTCGTCTTCTGGAGCTTTACAAAATCCTAGCAGGCAGAGAGAAAAAACAGC
ATCGATGTTAACACCTTAAATGATAAAACACGTACTAGTTAAAATGATATTCAGCTGCAGTCTGCAGGAAGGTTTGGATT
TAAAAGCAACCAGCTGAGTGCATAAGCATAGCACAGTCCACTGGGTTGTTAGTTTTACAGCTTGACAGGAATGCATCCAA
TACAGGCATGCAGCTCATTCTCTCTGGAGGTTATCCGGGGTTAAAAGAACCGCGGCTTTTGATCTCTTAACATTTTTGCA
ATTACGTAAGAGGTAAAAAGAGTAAAAAGTAATCACTGTGTTCTATCACAACCCGCATCCAAACTAAGCATGTGGTCATT
TCTCTAGTGGTCAGAGTCAGAGTTGGAGAGCATTACACACTGATGAATGTAAACACTTTAGGTACTTAACATAGGCTGAG
TTGATTTGGATTGGCCTTCTTCTCCTGCTTGGCTTTAAGTAGATTTTCTGATATTGCTAATCTCCCTAACTAGAACACGA
GTGAGCTAGCTCATCACCAGCACATCAAAACTCCCAACTCCTCTTCAGGTGATGCTTGTTGTTGGAGCTGCGGTAATAAA
CTGGCAGAATCACGAAACGTTTGTCATCTCTTTGTCCCCCATGCTTCTTCAGCACAATGAGAACACCGAGACTGCAGTAG
ATGTACAGGATCACTTCCCGTGTGCATTCAAGCGCAGTCGTTGAGACATTATTCTGAAGATATGTATGTGGGTACCTGGG
AAAACCTTTCACATAATCAAATTTTGACACTTTCTTGTAAAGGCTATGTAGTTCTGAAAAGTACACTGTGTTCCCAAAAG
TCTCTATATCTAGTGTAGGGGAGCACCACGTCAGTTCATCACACCTTCATCAATGGATGCTTGGACATCTACTTCCTCAC
TTCCAGGCTTTTTGAATCATAGCCAGCGGGCTAACATTTGCTCCCAATATGCATCAGTGAGCCTTGGGTTCTGACCCTGT
CGCCGGTTTACTATGTTGTACTTCCTTGGACCACTTACGGTAGGTACTAACCACAGTATACCAGGAACCTGCTGTTTTGG
AGATGCTCTGACCCAGTGCACTAGCCGTCACAGTTGTGCCCTTGTTAAAGTCGATCAGATCCTTACGCTTGCCCGTTTTT
CTTGCTTCCAACACTTCGAGAACTGACTTTTCACGTCCTGCCTAACCTTGACAGGTGCCATTGGAACGAGATAATCAGTG
TTATTCACGTTACCAATCAGTGGTTTTAATATTTAAAGGCTAAACAGATTATATACTATTTAACATTGCGATTGCAAATG
GTGGCAAGCAGTTTCTGACTGCATCGCTGATATTATTGCACACTCCCCTAGTCCTCTTAAACCTGAAATAGTAGCTTATT
TTACAGCCTTTTATAAAAGCAGTTGGATCTAAAATGGTGAACCCCAAGCAGGAAAAAAATCTAAATGTTTTTGGGGAAAT
ATCTTGGTTTTTATAGTAGACTGTAGACATGTCAAAGTTTTTCTATTGGTTAAAAAAAAAAAAAAAAAAAAAAAACCCAT
TGTTCCCATTCCAGCTAAATCTGAGGGGTTTTCCCAGACGACAACACATACAATGTACTGATGGATAAATAACAGGCAGC
ACCTAAGACATGGGCTGAAAGGCCAGCTTCAGCATACTACTAATTGGTCCCACAGGTGTCTTATATTACGCAAGTGAAAT
TTTAGGAAGAACTCAACAGTTATCCTGCAGTCCTTCAATACCTTGTGGAGGCTCTAATGTTGACCTGCAGGGAGCTTCTG
AATCATCAAACACAAATGTGCAGTTATGCTGTATTGAGATTTCATGAAGGGCAACAGCATGACTCCTGTCCTTCACAGTG
CACGTGGGTATTGCATCTGCCTGGAGTTTGAGAAGTACGGATGGCAGATCTGAAAGTAGCTCTCAGAGGGACCGGTAGAT
ATGTAGGCCTTGCCTCTTTGCTAAAATCTTGTCTGCAGTTGGGAAACAGTGGAGTGGTTTTATTCCAGAGTGTCTGAAAA
GGGCACTACTTGTCTTGCTTGCCTGAAGCCTTGACATTTCTTTCTCTTGCCATGACATTCTCAAGTCATTCTGAAATGTA
CAGCAAAGAGACAAAGACTACGTTTACATGGACAGCAGTAATGTAATTATTGACCTTATTCTGAATAAGACAATATTCTG
ATTAAGGTGTTTACATGAGTCGCTTTTAGAATGTTCAGGTTTTACATGTTATAGAACATAGATGGATTAACGTCACACGT
CATTAAGTCACCGCGCCACGCCATCCGACGTCCCTCCAGAATTTCACGTATCGACATACAGTTGGTCTTCGTTATGGAAC
CGTGTACAGTTTCGGGTGTTTTTATTTTTAATTTTACGAACGCTTCAAGTGCGGTTAATTATTTGTCATGCTGTGCATGC
AAATAGACGACTGCTGGAAGCCGTGGGCTGTGTCTGATGCATGTATTTCGCCTACTATATAGCAGGTAAGTATGTGGTTT
CAGACGCAGCCATGCTCTCTTGTTTGCTGTGTATGTACATGTCCTGTCCTGGAAAACTCCCACACGACGTTAATAGTGTG
ATTAAGGTGTGTATGTGTCTGTAACGCACGTTGATTATGTGACTAAAACTGGAATACTCCACACGTCTTAATTTGATTTG
TGTTTACTTCGAGTATGACTTTAGTCGGATTAAGGTCATCAATAATCTCTGTTTACATGCTAATTTCTTAATCCGAGTAT
CGTCTTAATCGGGTTAATATCAGATTATCGTCGTCCATGTAAACGTACTGAACGAGTGTTAGCCATAACTTGGTTAAGCC
ATGTTCCTGCAATACGACATTAGGTAAAAGCGCTCTGATGGCACAAACTCAATGATTTTTTTCAGTGTTTTTAAAGAATT
AACACAAGAAAGAATTTAGGAAATTTAAGGCATAACACTACAGGTAGAAATACCTGTTTTTGACCTGTCATTTTCTCACG
TTTGGATACGTTGCAGTGAGATCTCCCGTCTGGTCTGAGCCAACAGAAGGGCTACTGTGGCATATGTCACAGACAATTTG
AATGATGGTTACAGGAGGAAGGTGTCATAACACAAAGTACATTGCACCCTGCTGTGTAACTCCTGTCCACGATCACGAGT
GCCTACTTACTGTAGTGGAAACTATGGAAGAATTTTGATACAAAAAAGCACGTTGAATTGCACCAATCGAAGAAAAAAAA
ACAAAGCATTGCATTAACAGGTCTCGCAGTTGTATTTTCAGGGCTTGTATTTTTGGAGGGGCTGCAATTCAACATGGTTG
TATATTTAAGCTGTGAATATTTCAATTGGAAACATTTCACACACAATTTCATGCTTAAAAATTCAGTAATCGATATTCAC
CTTCCAAAGTTTGTTCAAAAATACCACCTCTAATATTCGGTCCATTTCATTTCGCATTTCAAATTCGCTTCGATAAATTC
AGTGGTTCAAATTCGGTTGCACATCCAGGGAATTGCAGGAAATCCAGTGGATGCAGAACCTGACCTGTTGCTAGTCCGCC
TCACCAAGCGGGTTTTGATGAAAACCAAAGCGACAGGTAGAGCGAGGGCTTCACAATTTGATTCGACGAAATGGACCAAG
CAAGCATGCATGTTTGTTTATCAGGTGGCAAATTCTGATTATCAATGACAATAAAGCTATTTTAAATGAAGACACGAAAG
CAGCCTTTACAAACAACAAAATGTTGTAAACTACACTATATGGTCAAAAGTATGTGGAGACCTGAGTATTAAAATCGCAT
TCCAAAACCATTCCTGTTCTTCCTGACAAGTGTGGAACCTGATGTGGTCTTTTGCTGTTGTAACCCATCCACCTCAAGGT
TTGAAATGTTGACTTGAGTCTTTGGAGATGCTCTTCTGCTAACCAGTGGTTATTTTGACTTATTTTAGCCTTTCTGTCAG
CTCGAACCAGTCTGGCTATTCTCGTTCATCAGCAAGGCATTTCCGCCAGCAGAACTGCTGCTCGGTGGATATTTATTTAT
TTATTTTTGCGCCATTCTGTGTAAAGTCTAAGAACATTGTATGTCCCAGGAGTTGATTAGTTTCTGGAATTCTCAAAACA
GCCCGTAATCACCAACAACCATGCCGCACAGTCAAAATCACTGAGATCAAATGCCGAACGATTGAACAGGTGTTCCTATT
AATGTGGCCAAAAGTGGAGTGCGAGTGATAACAGGAACGAACATTACATAACCTTAAACATGACTATAAATGGGCATTGT
TTGTCCGGCACAGCCCGCAGAGACTCGATCGGACTGAGATCTGGGGAATTTGAAGGCCGAGTCAACACCTTGAACCCTTG
AGAGCTGACTGTTCACTTACTGCCTAATATATCCCACCCCTTGATAGGTTTGATTGTAACGAGATAATCAATGTTACTCA
TTTACCTACAATGACCTAAAACATTCCACATAAGATCTTAGCGCTACAACAACTACTTGATGAAATCGATAATAATAATC
GATGATGAAAATCATTGTCAACGAATCTCATTATTGATTAGTTGGTTCGGGGTACGTGTACCCGTTACGACACTTCTGTT
CTGAAAGCATGCATCAGAGAGTACAGACCAAAGTTGTGTCCCAAATGATGTACTATACACTTACACTATGTACTATGAAC
TCTACCGTCTAGTGTGTGGATTTTAGAAAGGTAATATCATCTCAAATGGAACACTAGTGATCTTTTACGAACCGGAAGTA
TAAGCCGCTTCCCAGTCGATGGGACGTGACATCATACGCATGTAATGCGATGCCTCTAGCTTTAGCCTAATACCCGGAGA
CAACAAAAATGAATTTCCTCCGTTTACTATTTACGTCAACGTTACTTTTTATGCCCAACATGACCTCAGTCGCCAACAGA
CAGAGGCGTAATCGTCATGTGACAGCGGAAACACAAACTCATGTTTATATCCAAAGCGCTACGCAGTCTGCAAGAGTTTT
GGGAAATATTATTGTCATTATATGCTGTATTTGCAGTGTAAATTCTGTCGCTTATTATAACGGAAGTGATCTAAGAGTAC
CGAGGCCACGTAGCTCGTCACTCGCGGTGATGAACAGTATGAGCGCAAGTAAGATCTGTAATGTCTAATTAAAATGGTAC
GATCAAAGTAAACAATACCATAAACCAATATGCTTAAAGGCAGTGTGTAGCAGTATCTGTTAAGTATGAGCCGCTTGTGC
AGCAATAACTGCAACTAAACGTTTGGGGTAACTGTTGATCAGTCCTGCACATCTGCTTGGAGGAGTTTTAGCCCGTTTAT
CAGAACAGAACAGCTTCAACTCTGGGATGTTGATGGGTTGCAGATGCAGCAAAACAGGCCCAAACCATGATACTACCACC
ACCATGTTTCACAGATCGGTTAAGGTTTTTATGCTGGAATGCAGTGCTTTCATTTCTCCAAACATAACGCTTCTCATTTA
AACCAAAAATACTCTTTGGTCTCATCCATCCACAAAATATTTCCCATTAGCCTTCCGACTCAGGCACGTGATCCTTAGCA
TGTTCTATTTGTAGAGCAGTGTCTTTCTCTCTGTACGCCATTGTTGTTCAGTGTTCTCCTGATGGTGGACTCATGAACAT
TAACGCTAGACAATGTGGTTCCTTTGTGACCTCGTGGACTATTACACGTCTTGCTCTTGGAGTGACCAACCTTTGTTGGT
TGATCACTCCTGGGGAGGGTAACAACGGCCTTAAATTTCCTCCATTTGTACACAATCTGCCTGGTTGTGTATTATTGGAG
TCTAAACTCTTTATAGAGATGACTTTGTAACCTTTTTCTAGCTTCATGAGAGCGTTATTACTCTTTTACTGAGGTCCTCA
GAAGTCCCATTTCTTCGTGCCATGACACACTTCCACAAACATGTGTTGTGAAGATCAGACTCTGATAGATCCCTGTTCTG
TAAATAAAACCGGGCGCTCGCTCACTCACACCTGATCGTCATCCCATTGATCGAAAACACCTGACTCTAATTTCACCTTC
AAATTAAACTGCTCATCCTAGAGCTTCACATACTTTTCCCATTCACAGATATGTAATATTGGATCATTTTCCTCAGTAAA
TAAATGACCAAGTTATACATGTCTCAATTGTTTAATTGGGTTCTTTTTATCTACTTGTAGGACTTGTGTGAAAATATGAT
GACGTCTTAGGTCATATTTATGCAGATATATAAAAAATTCTAAACTTTCAAGCACCACTGTACACTCCCTACACCTTCAT
ATTTGACTTCATATTTGCACACATCTCTCCCCTTCTAGATCCCTTTCCTTTTTTTTTATATCTATCTATCTATCTATCTA
TCTATCTATCTATCTATCTATCTATCTATCTATATATATATATATATATATATATATAATTATAAATTTAAAGCCACTAA
TTAAAAGTGGCCAGATCCAATCAGCTTTTGTGGAAGGATCACTTCAAAGGAGCCTTCTGAATGATAAGCGGACGGGGCAC
AGCAGAGCTGAACACTGGATTTATTGAGAGAAGGAGGGAGAAGCCTGTAATTGGGGTGGTAGCTGCCGCAGCTCATAAAA
AGTGGACACAACAGTTTATTTATCCCATCCTCCATCCTATCTTGTCGGGTTTGTAGAAAATTTTTTATCATTGCGGCATT
TGCTATACACTGCCGGGGAGGGGGGAGGGGGGGGTCAGTGACATCACGTAAAGATTTATAAACATTGGATTGTGAGAGAA
ATAGTTGACCTAAGACGATGCCTATCAGGAAAAATTTATTTATTTCCTTCCAGAGTGCAAAAGAAAACACACACACACAC
ACACACACACACACACACACACACACACAAATCCCTAGCTGTCTTCTGCATGCTGCCCCGGTTGTCCTGCCAGTGCTTAC
TTAATGATTTGGGAACAAAAAATGCTCAAACAAATCAGTCTTTGCTCAAGCAAATTCATTAAGCAGTTTTTTTTTTAAAA
CCCAAACTGTGTGTGTGTGTGTCTGTCACACAGTTCCCCATCTGCTGTATTCAGATCAATAGCTCTGTGATGTTTGGATA
GGTTTCAGTCAGCATTGTTGTTTGGCTGGTGCCTGGGCACAGAGGAGTTTGGTTTCATTTTGATTCAGGATGGCAGATTG
TTCAGTGCTTGAACATGCACTCGTCTCCCCCGAGTGTCAGTCTCGCTCATAATGAAGAGCTTCGGTGTGTTTGATCATTT
ATCAGAGCTGAAAAGTCACCCCATACCTGCTCCTAAAGCTGTCCATCATTAGGGTGTTCTCATTTAGTGGGCCTGTAAGC
TCAGCATGTATCCCTCCCTGTATATGCCTCCAGGAGTGATTTAACTGTGACGTGAGCCGAGTCTGGATCGTGCCCCTGTT
AGGAAATGATGGGTGAAAAGCATCTGAGCCACGCAACTGCAACCTGTGAATGTTTCGTTTAGACAGCTTTGCTAATGAGA
ACATGAGATGCCCAACGGTATCGTAGGAGAAGGAGGGAAAATTAGGAGTGGGTTTTTATTTATATATATATATTTTAAGT
TTACTGATTGGATCAGCTGGGATGGAGTTTATGAACCCTTGATTTTTCTTCAGCTTCTCTGATCACGCCTTCTCTGTTCA
TTAGGCTTTAGAAAGTGCTGAAATGGGACGTTTAACGTTTTAGTAAAGTATATTTTATCTGTGAGCATGCAGTCAGTTTC
TAATCCAGTACATTCCTGTTCTAGGCCTATTGATTTCCAGTTCTCATGCTCTATAGACGTGGGGCACGGTACAGCAGGTA
ACATTGCCGACTCACAGCTCCGGAGTACTGGGTTCGATTCTGATCTCGCTTTACTATCTCTACGTGGGTTTCCTCCCAAT
GTGCATGCTGCCAGGTGAAGGACCTGTGTACCATCTGTCCACCTGTGAACGTCTTTCACCCAAGATCCCTGGATCTGCTC
TGACCCTGACCAGGATAAAGTGGCTATATATGAGTATATAAGTTAGTAACCTGGGGAAGGACACGGCATGCCTTCTGCTG
GTCACATGACTATGAATTATACAATATGACTGTATTGCACAGTATTTTTGGTCTTAAGAATTATTATACTAGGTCAGAGG
TCTCTCAACATCGAGAGAGATCGGGGGGGGGGCGCAAGTTGTTTTCAAGAAGAAAAAAAAAAACAGCCAGGGCATCATTT
GGGTTCTGGGTGTATTTTTTTTGTTTTTCAAATAGAATGTGCATAAATGAAAAACCCCGCGTTCCCTCTCCCTGTGTATT
TTGTTTTTGCTGGGGAGAGGCGGAGCTTATCCTGCCTTTTATCTAACTGTCAGTGCAGACCAGTGTTGCTAACGTAGTGA
CTTTTCAGACCCCGTTAGTGACTTTTTGGGGGAAAAAAGGCGCCTAGTGACAAATCTAGCGACTTTTTGGACAAACCTTA
GCGACTTTCTAAATGTCACCAGTACTGCAAGTGCGAGGTCCTGCTTTCCCGCTGCACTGTCACCTCTCTCTGCGTCTGCT
CCGTTCGGCGAGGGGCCGAGAGACGGAGATTTAATGACGTCGTGGATAACGAGACGCGCCCTCCGTCCGCATTTACATCG
TTCTTACACGAACGTTTTTAGAACGCGAGACGAATGTAACGCGGCACGTTTTACACGTAAAATAGTCCACGTTATTACAG
CTAGTTCTCTCGTTCAAAGTAGTTCTAGTGTTCAGAAACATTTTAGAGCATTCATCTTCCATACCGGTCCGTTACATAGC
TTTAGAAAAGTCATAAAAGTTATGAAACGTACTAAAAAAGTACAAAAACACAAAAGCAAAAAAAGCTAGCTAGCTAATCT
ATCTATCTATCTATCTATCTATCTATCTATCTATCTATCTATCTATCTATCTGTCTTTCCAAAACAGATTATAGATTATG
TTATATATAGATACATTTTATACAGACTATAGATAATTATTATACCTGGTCTCCTCCAGTAAGGGGTGGGGGTGGGGGTG
GGGGGGGGGGCTTGGGGGTGGGGGGGGGGGCTTGAGGGGGGGGGCTTGAGGGGGGGGCTTTAGTTACAGAAGTTTGAGAA
GCTCTGTTCTGGTGTTCAGCCAGTAAGGAGTTATTGATGTATTTCAGTGTAATAGTTGTATTATGTTGTAACTATAATTG
TTATTGAGGAATTTAATCTGTAAAAGTCTTTAAATCATCCTGTATATTTCCATAGGAGTTTCAAGTTGAAACTTTTCACT
GTTTGATGGTTTGCTTTAATGATCAAAATCTGAAAAGTGGAGGAATTTTGAATCTGGTTCCTCTCGTGTTGTCCGAGGAA
GGTTTTTGTTTTTTCTTGCGTCTGTTGATTGTGGTTTTCAAATTAGGGAACGATGTTTCTGGTCAAAGGTGTTGGTTGAA
TTCAGCATGTCATTCAGCATGGTTAAATAACGTGCCATGTTTCTAACGGCGTTTGTGTTGTGTGTGCAGTGGGGCGTCTC
CTGATTGAGTTCAGCTCTCTGATGAGCATGGAGAGGGTGCAGAGGGAGAATCCCAATGTGACGGAAGGGGGCAAGTACAC
GCCACCGGACTGTCGGCCCAAGCAAAAAGTAGCCATTATCATTCCATTTCGGCACAGAGAACACCACCTGAAATACTGGC
TCCACTACCTGCACCCCATCCTACGGCGGCAGAAGATCGACTACGGAATCTACATCATCAACCAGGTGAGTGTGTGTTCC
TAGGCAAGCCTTCTGATGCTAATGTTAATTAATCCAACTATGGGTTTCAGGAAGTATTACTCATCCTAGGGTGTTAAACA
AAACAAAAACAACCCAGTATCATTCAGAAGTTTGTGTCTATCCATCATATTTTGGTGCTGTGGCCGGATGCGGTGAGAGA
GCTTCTGCTGGATGGAATTGGGAATGAATTGTCCTGTAGATTAAAGGGCATCTCTGATGGGTCCACGTACAGAGACCGGT
AACTGAAAGTGGACCAGCACCGAGTCAGTGTGTTCTATTTACATTTTGGAGCACTTGTTATTGTAAAGGTCTCAGATGCC
ATACAGTGGTGTGAAAAAGTATTTGCCCCATCCTGATTTCTTCTGTTTTTGTGTATATCTCATACTAAATTGTTTCAGAA
ATTAAAACAAAGGCAACCTGAGTAAACACAGAATACGTTTTTTTTTTTTTTTTTTAATGATAATGATATTTATTGCAACA
TTATATATTATCCAGTACCGAGTGGGTCTGTGTGAAAATGTATTTGCCCCCGTAGTTACTAATTCCCCAAATCTTTGAAA
CTGCATTGATAATGGGGTTCAGCTGGACTAGACACAACCAGGCCTGATTACTACAAACCCTGTTCAATCACATCAACACT
TAAATAGAACTTTTTCAACAGCATGAAGTTGGGTAAAAGGTCTTACCCAGTAACACACTATGCTAAAATTGAAAGAAATT
CCAGAAATGAAGAAGGTGATTGAAAGACATCAGTCTGGGAAGGGTTATTTCAAAGGCTCTGGGACTCCAAAGAACCACAG
CGAGAGACGTTATCTCCAAATGGAAAAAACCTATGCACAGTAGTGAAAATTCCCAGAAGTGTCGACCTTCCAAAATTCCT
CCAAGAGCACAGCAATGATTCATCCAGGAAGTCACAACAGACCCAAGGACATCATCAAAGGACCTACAGGCCTCTCTTGC
ATCAATAAAGGTCACTGTTCATGTCTCCACTATCAGAAAGACACGGGGCAAAAATGCCATCCATGGAAGAGTGGCGAGGT
GAAAACCACTGCTAACCCAGAAGAACATTAAGACTCGCCTGAATTTTACCAAAACACACCCTGATGATCCTCAAACCTTT
TGGGAGAATGTTCTGTGGACTGATGAGCTGAAAGTGGAACTGTTTGGAAGACAGAGGTCCCATTACATTTGCCGTAAACC
AAACACTGAACTCCACAAAAAGAAATCAGACTTACAGTCAAGCATGGTGGAGGAAGTGTGATGGTGTGGGGATGCTTTGC
ATCTTCAGGGTCTGGGCAACTTGCAGTAATTGAGGGAAACATGAATTCTGCTCTCTAGCAGAAAATCCTAAAGGAGAATG
TCCGGTCTTCAGTCCGTAAATTGAAACTCAAGCGCAACTGGATTACACAGCAAGACAACGATCCAAAGCAGAGGAGTAAA
CCCTAGTCCTAGAAGTATGTGAAAGTCTGATCTCCAGATATCTGAAGCGTTTGGTTGCAGTTACTGCTGCTAAAAGTGGC
ACAAACAGATATTAAGTTTAAGGGAGCAATTAGTTTTTTTTTACATGGGTGATAGGTGTTGGATAACTTCTTTTGCTTCA
ATAAATAAACACTGAATCGTGTGTTTGCTCAGGTTGCCTTTGTTTTATGCTGTATTTTGTTCCCAAGATCTAAAACTATT
TATTATGATGGGCAGCAGATGTCAAATAAACCATAATGTTAATGATGGAAAAAAGGCATATACACACAGATAGCTGGAAT
AAAAATGGATTATGATAGATTGATATGATAGATGACAGATTGTTGGATAGAGAGATGTTTAGATGGTAAGATGAACGGAT
AAACAGGTGGGTTTGGTAGTTTCCACGCTAGTCGTCCTGTCTACTGACTAGTTGTGCTCTTAAAAAAATAAAAAGGTGGT
TCTTCAGATAATTAAACTTCCTTAGCTTCTTTTCTTCTTGGAACCCTTTCTGACTGGCAGACCTGCTGCTGTAAGACTCT
ATGTAGAACCTATAAGTGTTCCCCCAGAGGAACAGGTCAGAGCACTGTTGGATTTCTAGCAGTGTTGGAGCTACTGAACT
GTGAACATTTCTCCATATTGTTTGGCATAGCGTTCGGAGGCATTTCACTCAGCAGTGGGATCCGGATGATAATTTCTCGT
CAGTCTGTAAGCGAGCGCTGTCACGCCCCATCTGTGAACCATCTGTGTATGATCATTTTTTTTTTTAAAAAAAGAAGTCT
TTTCTTGTTTTTTTTTGTTTTTTGTTTTTTCCCCTTGGCTTAGAGACACAAGTAAGCGAAAGAATCAAGGAAGTTTTCTA
ATATGCGATTAAACTTTTCTAGTCTGCTGTAGTATATTGAAGTCTTTTGTGAAATGTGAGGCTAATGATGACACTGTGAT
CTTTTTTTTTCTCTCTCTCTCTGTGTGTGTGTGTGTGTGTGTGTGTGTGTGTGTGTATGTATGTGTGGGTGTGTGTGCAC
GCATTTTTTCAGCACATTAAACCAGTCCTCGGTAGTTACTGAGCTGTGGTTAGTAGTGTCCGTTCAGTGTCTGCCCTGTC
CTGTCCTAATAACTCCCACTCCCACACGTGCAGGCATTCTGAGCAATCACGTAGGTGCCAGTGGGTGTCATTATCTACAG
TAAGTCACAGAGCGTGAGACGACAGCACTATGTGGGAATTATTAGCATTGTTCTTCCTTTCTGTTTTCCATGGCCATCAT
TAGGCCGGTCGAGGCTGATGCACAGAGCTGTGAGGCGTAACCCTCAAACTTCACAAAACAGTGCTTCTTTACGCTCCAGA
GAACAAAATGAGCTTTTTCCTAAGGAAAACCTTCTTATTTGTTAACTTTTTATTCGTTTCTCGTCTCGGATCAGACAGTG
CACCATTTTCTGCATAGTCTCATGCGAAACATGCTGTTTGAGCTTAAATGCCAAGTGACGTGGATGTTCAACCACAGCGT
GTTCATGGCACAAATGAGGCTGGAAGATTTCCTCATCCAGTGAGAACATAAACTCCATCAGCCCAGATTACTGTCTGATT
AGCAGCCTTGCTTTTCTTTCCCAATTAGATCACCTAATTTGTTTGCCTACAGAACAGTGTCCCTTGGCTTATTGCTATGT
ATTGTGACGATAATTGACTACAGGAATCATGAAGAGAAAAAAAGAAATCATTATCCACCATTACCAGTCTGTCCTGTATT
CAGATTCCAGCTTCCCTTCATCTGCTCATAAGTGCGTCTCGTAGACACTCGGCTCCTTTAAAAGCATTAGACGGCCTAAA
TCGCATTACAGCCAAGCACTTTTCCTTCTCCAAAGGCCATGTGGTTTGAAAACAACGAGATCTGGCAGATGCTGCACAAC
AGTCTGTCTAAAACAAAGTCTGTCCAAAACAAAACCCGTCTGTGCCGTCCTTTCTCTCGCTTCTGTCTCACCCTATCGTT
CGGTCCCAGGCGTGAATACGGCAGCATTTTCCAGACCTTATTCAAATTCTGTTGGAATGCTAATCGGAAAGATGCTAATT
AAAACACGGATTTAGAGTCGCGTGTCCTTTATTAAACGTGTAATATGAGACGGTTCAAATTCATCGGCAGAATGTGGATT
TGCATTATTTGTGCATAGCAAGCTACAATGGATGCAAAATTCAGAATCATTTCATTTTCAGTGTCAAAAGGGTCTGATTG
TCTGTGTGGAGTTTTGCATGTTCTCCCAGGGTGTCTGTGTGGGTTTCCTCCGGGTTCTTCGGTTTCCTCACACCTCATAA
AACACATTGAATTACTCCTAGGGTGTGATCGAGTACATTAATGCTCTGCTATGGTGTGGCATCACATTCAGGGTGTATTC
CTGCCTCGTGCTCAGTGTTCCCAGGATTAGCTCTGGCTCCACCGTGACCCTGATCCGGATAAAGCAGAAGGACAGAAGAC
GAAGGACAGAAACGGGCATGATTTCTGCCATATTGAGAAGTAATATCGATCCTTCAATTTTGCATTCGCACGTTCACATC
CTCACGGTACAATTGAGAAGAAAATTAAAATGCTATTTCAATGCCCTTTTGAATGTTCATGTCTGTGGTATTGCGTGCAA
AATCAGCTACTTTTGCTGTCCTGCAGCGAGTCTTTTACTTGATGCAAGTTTACAGCATCTCTAATAATGGGGTTTTTTGT
GAAAGGCACAATCTTTCCCAACAGACCAAGAACCCTGTCACCTCAAAGCAATAAGCAATTGGTTGTGAATTGTCCCCTTT
GGCAAACATTAAAATGTCCTTAGCATTGTCATTATCTGCATATTCTTAGCATCGTGAGAAAATCTGACACCGCTGTCTTA
AGAACTGAAGTGCTCAGTTCGTCACTTCATCACAAAAAGTTGCCCAGTCCACACCCCAAAAAAAAAACCATCCCATCCAC
AGCACTTGATTGACAGGTCTAGCTCATTGCTAGGGAAAATTCAAATGTATACATGATTGGAAAGATGCTTTATTTTTGGA
CAAGGTGTAACGTTAGATGAGTAAGTACGTGGAAGAATTGCTATTATGTTTTCATTACAGCAGAATCAGACTTGAAATGG
ACTTTGCATTTGGCCTTTCATATTGGCAGCAATTCTACATTTCTGTGCACAAAAATCCAAATTCAAATACAATTCAATTT
CTGTCCGAGTCGAAACAATTTCTATAACACAGCCCCATCCCTCATCTCAGTCTGCATCTTTTCCAGTGGTTTGACACGTT
CATTCTTTGCTAGTTGGGCATGTGGAATTGTCCTGATTTTACATCACCTCCCTGTGGAGTCTGTCCCAGGTCTACCTGTG
TGGTCGGATTTATTTCCCAAACTGCACTTGTGGAAGCTCTTGTTTATTAACGTCCTATAGTGCCTTTTCTGTGCCATATC
CTACATTCAGAAAAATGTTTCATCATCTTGTCTCCAGTGGCCCATTAGCCCCTGGTGAAGCAGCAGCCTTGAAATAGACA
ACGCCAGTCTTATTTCTTGTGCCACTAACCTCGCCAGCCAAGAACAAAAAAAGTTTAGGAAATTATGTCAGTAGGGACGC
TGGTGTGCAAAACGACCCGGTGCTCCCTGCAGGCTTTTATCCTGGATCATCATTGTTCTGTAAGCATTAATACTAAGAAC
TGCCTCCATGTCCTTCCCAATGAGGTGAATCATTTCACGTTTGTATCCACTGTAACATTTTGGTAATAATGTGTGAAGAA
TGAAACGTGGCAGGAATTTCTCCTGATGCAAGACGATTTCTAGTCCTTGTTTAAGCCCTGGTTTAGGTCCCTTAGGCTTT
GTGGACAAAATAGTGCTGTGGAAATAAAGAATGGAATATTGGCGAGCACACTCAGTCCCGGCATTCTCTGTAGTCTTCTG
CTCCCAGAACTCGGTCATCTTTCTCTTATCCAGAAATCCCTGAAAAACTCCAGCTCAGATTTTTCCAGGCCTAAAACCTT
CAGAACAACTCCATCTCACGTCTTTCCACTGGCTTACTGTAGCTGCTCACATCAGATATAAAACACTGATGTTTGCCTAC
AAAGCCAAAAATGGACCATCGCACACTTACCTCAAAACACTTATCACACCCTGCACTGCACCACGCTCCCTCCGATCCTC
TAGCACTGCTCGACTAGTCCCACCATCTCAGGGTACAAGGAAGGCATGCATCATGACTCTTCTCTGTTCTGTCACCTAGG
TGGTGGAATAAACTTCCCCTAGATGTCTGAACAGCTGAGTCACTGGCGGTCTTCAAACGACGTCTAAAGACCTACCTCTT
CCTGAAGTACTTAAAGTAGCACTTAAATGAACGTTATTTAAAAAAGAAAAAGTTAAATTGTTGTCTGTGCACTTTTGTTA
CTATATTACCTCCTCAACAGAGTTTTTAGACTGATGGTATTGTTAGTCCGTGACCTAGTGAACCAGTATCAGGATGTGTT
TATTGATAGAGACGTCAAAGCACTTCTGTAATTTGCTCTAAGGGTAAGGGCGTCTACCAAATGCCATGAATGTAAATATA
TGCCCCTTCAAACCTGAAACCACTGACCAAACTCCAGCTCAACCCCCCTCCAGACCTGAAACCCCTCTCCCAACACCAAA
CTCCAGCTCAACCCCCCTCTGGACCTGAAACCCCTCTCCCAACCCCAAACTCCAGCTCAACCTCCCTCTGGACCTGAAAC
CCCTCTCCCAACCCCAAACTCCAGCTCAACCCTCCTCCGGACCTGAAACCCCTCTCCCAATCCCAAACTCCAGCTCAACC
CCCCTCCAGACCTGAAACCCCTCTCCCAACCCCAAACTCCAGCTCAACCTCCCCCAGACCTGAAACCCCTCTCCCAACAC
CAAACTCCAGCTCAACCCCCCTCCGGACCTGAAACCCCTCTCCCAACACCAAACTCCAGCTCAACCCCCCTCCAGACCTG
AAACCCCTCTCCCAACACCAAACTCCAGCTCAACCCCCCTCCGGACCTGAAACCCCTCTCCCAACACCAAACTCCAGCTC
AACCTCCCCCAGACCTGAAACCCCTCTCCCAACACCAAACTCCAGCTCAACCCCCCTCCGGACCTGAAACCCCTCTCCCA
ACACCAAACTCCAGCTCAACCCCCTCTGGACCTGAAACCCCTCTCCCAACCCCAAACTCCAGCTCAACCCCCCTCTGGAC
CTGAAACCACTCTCCCAACACCAAACTCCAGCTCAACCCCCCTCCGGACCTGAAACCCCTCTCCCAATACCAAACTCCAG
CTCAACCCCCCTCCGGACCTGAAACCCCCAAATGCTCTCCTTGCCTCTTTGGTGAGAGTCTGGTGAGGCTTTTGGGTAGC
ACCAGCTGAGCTGCCAGGAATGCAGGCCAATGTTTCTCTGTCCCTTATCATGCTCATCATGTCAGCTGGCTGATGGCCTA
GAGGTTTGGGCTGAAGTGACGAGCAGTTAATGTGCTGAGATGTAAACCTGCACTCCCTAATGAGGCTCTGCACTGGGGGT
CAGCCTGAGCTCCACAGCCAGCCATTTAAACATTGATGACTCTGTCAATATTTGGCTATCATCAATGTTTCTGGCTAAAG
CACTCAGCAATGGCACCATGCCACCTAGGAGAAAAAAATACACTAACTCTAATATGTGCATAAATGACCCTCCTTTGATA
AAACGACCTATTAACAAGTGTTAATTTCCTGTATATTTGGTGTCAGGAGTGTATTCAGGATTTTGATTCAATTATTTCTG
CAGAACTTTTGCAGGAATAGAAAGTATGACAGTAACCAGGTTCTCAGGATCTCTTCAGTGTTAAAATCTTGACTTGACTT
CACCATATTAAGTTCAGCTGATATTTATGGTCATCGCATTTTAAATTGTTCCTGCGCTAGGATTTCAGATGTCCTTGTGA
TGGGGTACCGTCTGACAAAGTGGAGGAAAATGGCCAGGTAGTTCATCGCAAACATCCATGTCGTATATACAGAGAATTTA
CTTTGTTTAGGTCTGCCGTGAAGCAAACCCAATGATCCCTGATTTGCTGCTGTTGTTGTTACAGAAGTGTAAATCTCTCA
GCACTCTAAAATTTAACGTACTTATTGTTGCATTCTTCTACTCATTAGACTGCTCACTAGAATGGGTTTAATCCAAAACT
CAATAATTAAAAAAACAAAGAAAAGTAGCTTATGAAATCAACATGGACGTCAACAACAGTCTTCTGTTGGTGGACATTTC
TGGAATAAAAAGCTCTATGCCATAACTTTGTGCACGTTTATATAATGAGCTTAATATTTGAATAGACAGTGTTTATAAAA
TAAATTGGTACTAACGGAGTCCATAAAGTTTAATTGCCCTGTCTACTTAAACACCTCTGACGTGTAGAATGTGAGACTTT
CACACTTTTCAGTGTGCAACTCTGAGCGTAGTTTCTCTTTTTGCTTCATTGCTGTAGGCCTTTTGTTTTTCGTTGTCCTA
TATTGCGCTGTTTGCTTGATTGTTTGACTGTTTCCTGTTTACTTGGACTAAACGTTAATGTACACTTACGTACACTTATG
TCCACCTGCCTTGTGACAGCTCATTGTGTTGCAGTGCTCAGAAGTTCTGCTGAAAGCAATACACCGAAGAGCAGAAAGCT
AATCAGAGTGCAGCCTTTAAGATTCTCGAGGTTGTGGTGCGAAAGCAGTGTGAGAGGATGGAGAGAGAAAGAGAAGGGAC
GGAGAGGAGGAGGTGAAGATGTGGGCAGAAACAGGAGATGGGGATACTGCAGAGGAGAAGTTAGGGAAAAGAGAAGAGGC
ACAATCGAATCAGGTCTGCGGATGACTTGGCTTTGAAGCTTGGGTGCAACTGTCAATCTGTGGACCAACAAGTACACGGA
GACTTTAGGAGAGAGCTCTCAAGATGCTCAGGGGGAAAAAGAAGCCAGAGTGTTGAGAGGATGTCTCTCTGACTACAGTC
TGCTGTCGTCTGGTTCAGAAATAAGCCTTGCTACAGTATTTCACCGTAGTTACATTGATTAGTTTCTCTGTCAGTGTCCT
TCCCAGTGAGCAAATAATTCAAGTTGTGAGTTGTGAAGGGGTATTATGCTAATAACTTGTGCATAATGCATGAAGACTGA
AGTAAAGAAATGTGTCAGGAATTAACCTTGATGCAACATCCTGGCTTGTCACCCTTATTATAGTAATTACAGTCCCTTGC
AGATGAAAATAAGCATCTCTGGTGCTGTCCATTTATTTTTGTCACCACCCAGGGTTTGAGTATGTGTTCCTCAATTCTAT
GCAGTGGTTTATATATGTATGTGTATATATATGTATATGTTTGTGTTTGTGTATGTATTTGTGTGTGTGTATATATGTGT
GTGTGTGTGTGTATATATATATGTGTGTATATATATATAATGTGTGTGTGTGTGTGTGTGTATGTATATATATATGTGTG
TGTGTGTGTGTGTGTGTGTGTGTGTATGTATGTGTGTATATATATATATATATATATATATATATATATATATATATATA
TATATATATATATATATATAAATAAAATTTGAATATCGTGGAAAAGTTCATTTTTTCCGTTATTTAAAAAAAGTGGAACT
TTCATATATTGTAGATTCATTACACACAAAGTGAAATATTTCACACATAAAGTAATGATTACGGCTTACAGCTCACGGAA
ATCAAACATCCAGTATCTCAAAACATCAGAATAAATAATTTATAATACAGAAATGTCGACCTGAGAAGACTCTAATCAGA
TAATTAACTCAAAACATCTACAAAGGTTTCCTGAGCCTTTAATCTCTCAGCCTGGTTCAGTACACAACCACAATCAATTT
TTTATTCTATTTTTTAGAGATACGTGTGTGTGTGTGTGTGTGTGTGTATATATATATATATATATACACACACACGAGAA
CTTGCAGTACACAAGCCACTGACCTTTACTCATGATGACAACCTCCACCACAGTCAATACATCGCTCCTGTCCTTTTAAT
GAAGCTTTATTAATCACGTATAGCATCGTCCCTGGAGCAGAGAGGGTTAAGGGCCTTGCTCAAGGGCCCAACAGTGACAG
CTTGTAGTGCTGGGACTTGAACCCCGACCTTCTGATCAGTAACCCAGAGCCTTAACCACCAAGCCACCACTGCCCCGCTG
TGTGGTTGCAGAGAGAAGAAAGAAGATGAAAGATGAACCCTCTATTCTTTCCTTCCTTTTTTTATTCATTTGATAGAACT
AAGCTCAGACCAAGGAAAGCAGCAGGATATGCATGTCTGTTTCTTTATTTCCAGTCAACAGCTTTGCCCAGACATGGTGC
ACCACCAAATTGGAATCAGCCGTCTCATTTGGGAGAGAGGGAGTGCTTCAAATATAGATCAATCATTTTTCTCTAGAAAA
TCAAATCACAGTAGCGTGATGAGGCTGAATATAATGCTAACGCTCATGTTTTTTCCCCTCCCGTTTCTGCCGAGTGGCAC
CAGTCAGTTTTAATCCGTTCTTTTCCACCACAAACTCACACCATGTTCTGGCAATTTCGCACAATTTGAGCTGTCTGCAG
TCAGCGCTGGTATGTTTGGAGATACAGGGACTGTGCATGTCACAGAATAAGCCGTTTATCCTGTCAGCATTGGCTCTTAT
CTTAAGATGACAGAGAAATCTGCTTTCTAGGAAAAAGCCAACCACTGTGCCAAACCAAGGATTAGGCTGTAGGATGCCCC
TGTTTTCTACATGTGCTGTGTATTGTAAGATAAAACTCTACTGTACGACTCTTATGATGTATTGAGTCTGATTTCTGTCT
GTGATCTGTGACTAGTCATGAGCACTTACTCAAGCAGACGTACACAATCAATTACCGTCTCACGGTCATTCACCTCTCGG
CTTGAATTTAGATTAAGACGGACCGACAGGTTTATTCAGGTGTGGCACAGTGGTGTCGCTATCTCACAGTTTCAAGTTCC
CTGGTTCGATCCTGAACTCGATCGTTACTGTCTGTGTGGAGTTTCTCTGCATGTTCTCTCCATGGGTTCCCTCCAAGATC
TTCGGTTTCCTCCCACCTCGCAAAAACATTCCAGTAGGTGTATTAGATACGATACAACATGCGTGAATGTGTGTGCGCAG
TCTGGGATTGGACTGGTGTCCCATTCAGGGTGTATTCAAGTATTCAAATGAATTTTGTGCCAGAAGTTTCACATAAATGA
ATAAAATCCAAAGGAAAAAATATAAATGATAAAAATGTAAACAAACCAAAAAAGTTGCAAATGTAAGTAATTCTTCAAAA
AGATGACTTCTGATTTTTTTTTTTTTAAGGGGGAGGGGTCTTCTGATAACATGGTGGAGCAAATGAAGCAGCAGGGAAAC
TGTAGTGTAGCTGCGTTAACAAGCTGACAAAATATGAGTAGCTGCTGAATTGTCTGTAGATGGATTCTCACGTATTTCTT
TATTATGCCATTAAGTGTCATCATTCCATCGAGTTGAGTAGCAGTTTAAACAGCATGTCCCAAAACTCTGGCAGTTTCAT
ATCAACATAAGTGTAATGTATTGTATAAATACTCAGCATGAAGAAATTTAACTGTAGGATTTTTTTCAGGCCTGTGAACA
TGACATTCGAGACTCAGATGCAGGGAAATCGCACTTTCTGCAATTCCTACACCATTATCTCATTGTTATAATAATACCCT
TATTTTCATATGAAATGGGCTTAAATGCCAAGTTCACAGAGCTTTTTCATTCCTAAAATAATAATAATAATAATAATAAA
TCCATTACAGTAAATGTTCATATTGTGTATTATGAAAGTTGGAATTTACAACATTACAGGATTGGCAGATTTTTGAGACA
TTTTCCTAATGAGGTGATAATGGGGTTGGGATTAGTAGAAAGTAGAAGCAAATAAATTGAATAAATAAAAATCTAAATAA
GAACCTGGTGAATAAGAAGCCGATTTCAGTCTCATTACCTAGTTATCTTTTTAAATTGCTGCTCAACTGAAGACACCTGT
ATGATAAAGAATAGGTTTGAATTAGGGATGTCACGAGAACTGATACTTCGGCGCCAAGTCCGTACCAGCATTCTTAAACC
GTGACGGTACTTGTTTTTCTGGAATAGCCTTGGGACCGTTTCTAATGAAGGTACCGAGGTTGCAATTCATCCGGACCTGA
AGGGGGCAGCAAATACGCGCAAGTGTTTTAGTCTGCGCACAAGTGGTAAAGAAGAAGAACGCCTACAAGCACACGAGAAA
AACTACAGAAGATTAGCTTAGCTTGACAAGTTTAGCTCCACCACGACCCGTTGAGAGGAAATGTGGTATGGAATATGTGA
ATGGTTCACATTCGAGGCGGATGACAACAAACATATAATCGATGCTTTGAAGCCGGTGTGCAGCCGATGCTATCGTTCAT
TTCAAACAAAGCGAGGAAACAACTGGAATTTGGTGAAGCACCTGAAAGACGGTCCTATATTATATTTGTTTGAGACAGCT
GGCATTGTGGCCGTGAAACCAGCTAACGCTATGCTCCATGAAATGTTAGCGATAGCCTGTTATGTGTTAACGATGCTAAC
ACATTGCAGTGTTATAAACTACCTCCTAATGGGCCACCATGCATCGCCATTCAGCCCGTGTCCTGTCAGCTAAATGTAGC
CTAATGTCACTCATAATTATTCAAATGTTCATGCTTTTAATAAATCTTTTTGTCCTGCCAACATATCAGTGAATTTAAAC
TAATGCTTGCATTCAGAGTATAAGGTGTGTGTGCGTACGCGCTCCTAGGAGTGCTGCACCCCCACTGTAGCCTCCACTCA
TTGTCAGACAGTGTTTGATAACTAAAATCGCTCTCTCTCTCTCTCTCTCTCTCTCTCTCTCTCTCTCTCTCTCTCTCTCT
CTCTTTTTGCCAGTATCAGCCAGAGGAGGATGTCCTCCAGGAGAGTTTTTAATAAAAAAAATTATTTTATTTTTTTTATA
CCACACCGTGGTATCGACATTGGTATCGAGTATCGTGTACTTTTGGTGGTATCGGTACCGTCTGCTAGATTTTTGGTACT
GTGACATCCCTAGTCTGATTGCATCTAAAAAACAATTCAGCAGCTACTCATTATTTTTGTCAACTTTTAAAGCAAATTTA
GGATAAATTCAGGATATTTTACCTTGCTGCTGAGTGGCAACGCCACCTTTAATTTGGTGGGTGTGGCTAACTTTCAAAGA
AAGATTGCAAATAAAAGTAAAAGGAAAGTGTGAATCAGAAGTAATCTTTTTTTAAAACAATAAAAAAAAATATATTTGAT
TCTCATTATTCGCAATTTCAAAATATTTGGTACATTTTGTTCATTAATATTTTGCTTGTTTTATTAATATTTAAACACTC
GATAGGCTCTGGATCCACCACTGTGACTCGGATAAAGGGGTTAAGGGGCGGTGGGGGGAAATAAGTATTGAACAACATTT
TTTTTTTTTTTAGTAAATATTTTTCCAATGAAGCTATTCAAATGAAATGTTCACCAGACTTGGGCGTGGTACAAGGCAGC
CAGGCCTAGTGGAGTACGCCCTTACTCTGCACTCAGCTTGTAAATCCTCTCAGATGCCACAAATTAATAAACCTTTTTTT
TATTTTTTTATTCTTTTTTTGTTGTTAACGATTTTGCCCAGAAACCATCTTTGGGAAGAAGATTACATCAACAGTTCTTC
TTTGTTTCTTCGACAGTTCTTTGTTCTCTCCCTTGCAAGGCTGTTTTCTTTTGGTGGATGTTGAGAATCATGCAGATGAC
ATTTACTGTTAATCTCTGCCTTTCTTCTTTCATGGCAAGATGCAGTGCACAGGAAGTACAGAAAGCCCTCCAGCTACACT
AACTTTCCGAATAATCAAATCCATGCACAGGTCATTACCACGGATCTCCATATCAAGTATATAGTAGAGAAAAAGGCTGC
CCTAGTTCAGTGGTGGTTCACGATGAGCGTTCTCGGATCTGAGGAACAGGCCATGGCTGTACGAAAGGTGCGGCGATGTG
TCTGATGAGAGAGTAGATGGTACATGCCTTTTCGCTAAACCCCTTTAAACCATTGCAGAGTGTTTTTTTTTTTCAGGCCT
ATCTGGTGTGAGTCAGAGTATAAATCAGACTGCATATATTAGAGCATAAAACAGACTGGTGTGCTTCATTCCTCTTTTTT
TTTTGACCTCCTTTTACATTCACAACTGAGATAACGCTTGCATCATGGGATGCCTTGAAAAAAAATAATAGCAGCTCACA
ATGAGAACTTTCCTCTTTTCTTTTTTTCCCTCTTACCTCGTGCATCTTCTTCTGTCTCTCTCGACGTGGCTATAGAGACA
TGAAAGTCGAGCACACCGAGTGTTGGTTGAGACTCATAAAGCCAGCAGACACCTGGGGTGAAAGCCATGAACCCGGCTTT
ATAAAGTCAGCTCTATTTCCATTCGGACTGCATTTCGCACAGAATTAAAGGTCACTAGACACGGACAGTTTAGAAAAGAT
GAAAGGAAAATGTAGCTGTTGGAACCTTCCAAAGGTTGTCTAATAGAGCCTGTTGACAGCACCCATGTTCTGATCGTTGT
TTATGCAATGATATTTATTAGGATTGGACAAAAAAACAAGAACATGAAATTGGACATAAAATATCCCTGTTGCTACTTTC
TATTCAGACGGAAATTTCCATGTTTATGCTCTTGAAGTGAGAGCTGCCCCATTTGGGAAAGGGTGGGGGTGGGGGGGGCA
GTATAAGAAAACTACCTTTGTTTTAGCCGTATTTTAAGACGAGATGCGAGTAATTATGATGTCACAGTTTCCCCCTTTGC
AACAAATAGCGTGTTTATTTTGGCTTCTCTTCTAGTCCTGTCTCTGCCCCTATCTAGTCATTGGTCTGTTGCCAGATTGT
ATCCACCTGTTCTGAGTTGTAGTCTGATTCATTTGTCTGCATATAGAGTGTAAACACTTGTGTCCTGAAACGTCACCTGT
TTGGGAATGAAGACTGTTGAAGTTATAAGCTTCTATTTTACAGTTCTGTGTTTGATGATAACGAGCCACAGTTTTGACTC
TGAGTAAGGTGTAAAATGTATCAAATGAATCGATTTTTTGCGGAAACAGAACATGATGATTATATTGTCATGACCGCATG
GTATCATGGAACGACGCGACTGTTAAAACAGTACCAGTGTTACACCTCTTAGTCGGAGTAACGTGTTGCTCTACTGAATT
TAATAATTGATTGAAGCACGTAGGTGTGCAGGATTAATGTCATGCCCCGCCCCGCCCCACCCCTCTACGTCATCGTACTT
TACGTGCAGCTGCTTAGTGACGAGCACGACGCAAGTTGGCTACCAAGCTCTACTTCACCCTTTTGAAGGGAAATTTTTCA
TTCGAAACGCGTCCAGATGGAAGCACCTGATAAGACCAAATTCATCTGCAATAAGGAATTTTCATACCATCAAATAATGG
CTTTAAATTATCTTTTTTATTTTTGGGTGCGGGGAATTTCTCAGGCAAAATGCACGATTAATAGAGATTAATTTGATTCG
TTAATTTAAATTAAATACATGTAATTAATTCAATTACAAATTTTTATTAATTGACCGAGCTACTTTTTTTCATTTTCATG
AAGAGTGCCAGTTATTCTGGAGGGGTGTGTGTGTGTGTGTGTGTGTGTGTGTGTGTGTGTGTGTGTGTGTGTGTGTGTGT
GTGTGTGTGTGTGTGTGTGTGTGTGTGTGTGTGTGTGTGTGTGTGTGTGGATATGTCCATGAAACATTCAGCTTGTACCA
CTGCAGCTAGCGGACTATTTTGGAAAGAAATGAAAGGCACTTTCTCTTTATCGTTTCTTTCTGAGAAAAGTGTAAGGCTT
CCGTATTAAGTGTAATGTCCAGAAATGCATTTTAATCAGTATTTTACATATAAATAAATAAAAATCAAAACTAAATCATA
CACTCTGACTAACAGTGGAACGATAACGCCGTATCGAGTCACCAGACGAGAGCGATGCATGGAAATTAAACTTTACATAA
TTAAAATTTTCCATCAAACAAACAAACAAAAAAAACCCCATTGTGATACTACTGTAAACTCTAATACATGTTCTATCATT
ATAACGATTCAGTAATACCAGCACATAATTAGTCTAATTATTAATCTGTACCTTTTATAGCCATTAATTGCAATTGAATA
TTGACTCTGTATAATGCAAGCATCTGATCCAGACTGTACAGTATCTGTTTAGGCTTTATTTTATTTAAGATATTTAATCC
CACAGTATGACAGCAGCTCAGAATCATCTCATCCAGCTCGAGAGGAAGTGTAGGTGAATGTCAGCGCTGATCTATTTTGG
GTTGCAGCTCTCTGAGATGGTGGAACATGGTGTATTTGGACAGATTGGAGGGCTCAGTAGGAGGAAGCTCATGTTGTGGT
GCAGGATACACAGTTTTTAAAGGTCTGGTTTGCTTTGGACTCCTTCCTGTACTCAGTTTCTCGTCTGCATTTCGGCGTGT
GAAGGGGGCTGCGCTAAAGTTAACGAAATGCTGTGCAACCTTCATTGAATTTATTTTTTTTTATTCTATTTTTAAACCCA
AGCGAACAGAACCACAATCATTCACGTTGTGCGGGATTGTTTAGCCTCCAGCCACCTGCTAAAGCGGCACATTTAAGTTC
ATTTAGATAGAATTGTGTACCCTTATGAATAATATTAATAGTTGTAACAAATGTACTAACGGAATAGATATCGAAGTTAT
CATTCATGCATTTTTAAACCTGGTTTTAACTACACGACTATGCTCAAATAGACATGATTTTTTTTTTTTTTTTTTTTTTT
TTTTTGCTTTTATGCATTCATAAAATAATGTAAATGAGGAAAAACATCTTTGTTTCTGTAGGGTCAGTAATGGCTTTGGA
CTATATGGGCTTGCCAGGGTGATGTATAAAGAATCAAACACTGTTTATGTGCTGTTATAGTAAAATAATCAACGACAGGA
AGTGCTGCCACTGCAAAGCTGATTCGTTTCCTGTAACAGCACGTCCCAGAGTGTTTCATTCCTCCCCTATACTACGGCAA
ACTGAAATGAACGAATACCAACAAAACTGAAAGTCCTCTGTCCTGATGACTCTCCTGTGATGGATAACGAACTGTCCATA
AATGTAACGTAGACATCTCCCCACAAACCTTCACCATACCAAAGATTTATGATGTCTTTTTTTATTAAAGAACAGCACAT
TTACACAATCTGTTCAGCATTCCTCGTGGATGATGTGGAGTCCCTGTGAATGATCTGTGTCCTCGAAACAATAACACTTG
ATGAGCAGGATGAGCACGCTCATTTGAAAATGCGACTTGAATTACAGCCGGCGTTACCGTCAGAGCCGTACCGTCATAAA
GACACCTTTCAACCAGTCAAACGTGAGAATTCGCATGCTGTAGTACGCATTATTAATTACGGTCGTTATGTAAAAATTAT
ATGATGTAATCCATTTTTGTGTATTGTATGCATCATCAGTATATGACAATATACATATTCTAATGCTGTCTCTTATTAGG
TAGTTTTCTTAATGATTTCCTAATTGCAGTGTTTTTCCAAAGTGTGCATCTACAAACACATGGAAATGCACACTGGACCA
CATCTAATAGAAACGAATCTGCTCCGGCACATCGCTTTGGTACATCTGATCACTTGACAACACTGTTTAGGTTTAAGCAG
GGGTGGGAAATTTCAGAGTACAAATACTTTGTGTATTAAAGTACCTTTTTATGTTAAAAAAAAAAAAATCATCCAAGATG
TTTGAATTTTACTTAGTGCATTTAAAAAAAAAAAAAAAAAAGGAAATGAATAAGTTAAGAAATCTCCCTTAAATTTAAAA
AAGAATCAAGAAAGAAACACATAGGTGGTCAGTATGGCATGGTAGAAACTTTCTATGGCCGAGAAACCTGGAGTATCATA
CAATATTAAACCAGTCTGTTCGTTTAACTACAAACCTTTTTAAAATGAGCGATTATTAATGAAACTTTTCACTAAAGATG
GCTGTTCATCTTGAGCGCTCTCGCATGTTGTTAGGGCGTGCTACATAATCTGAACCGATTCTTATTTTTCCTCTGAATTT
TCTGCTGATTTCTGCAGCTACCAACCAGTTAGCTGTTAGCATGCAAGCTAGTTTGTATTGTAAGAATCATGCTAGCTAGC
AGTTGAGAGATTAGCGGAGTAGCTGAGGTTACTTAGTCCGCTTTAGTTGCCCAGGTTCGTTAGTTCTATGTGAAAGGCGA
CTGATTTATCATCAGTATTGAATATCAGTGTTTGGGCTTTTACGTTCATGCTTTAAATTTAGAAATCTGTGCTTTACACA
TGAACTTAAGTAAGGGAATGGAAGGTTTTACTAGAGTACTGTTTTAAATTAAGATTTGAACTTTTACTAGAAAGGAATTA
ATATGCATTGATTGTAAATGATCTCAAAACTGAATGAGGCTGTCAAGTTTAACATTTGGTGAATAGCAGCTTACTATAAG
ATGAAACATGGCTCTCTTTTGCTATGCCTTTGTACCACAGGAAGTTGTTACGGTTTGGCAGGGTTTCGGTGTGTGAAGAG
TGGCAGACAAAAGCACACTGTATTCTTGAATGTTCTTCTTTTGTTCAGACACCCGATGAGTGAGTGTCTGAATCCCTCGG
TCATTTCTCAATGTCTTTCAGAAGCGTAATGCTAGGATAAACCGAATTTGGACGTTTTGTGTGTCCGTGCTAAATCATAC
CCTGGGGCAGCTTGGGTAAACTGTACAGTAGGATAAGCAGTTTACAGAAAACTCTGCCCTACTGCGGTCAAATCCACCTT
GAGCATCAAATCACTGCACTCCAGCTCTTTCTACACGGAGTATTCATCAGTGCGTGCTTAAAATGTCATGAAATGTTGAT
GAACTATGTTTTTTCTTCTTATGGTGTTTGGTCACGTTCATTCTTTTCAAGTGTAGCAAAGAGGTTTCTGTGACAAAAAG
AGAATAGACCGATATATACGATGCTGGAAAACGCCAGTACATGCAGTTAAAAATATAAACAGTGTTCATTCTCCACAGCT
GACTCTACCTCCTGACTCTTATTTGTAATATTAACATAACTGGAGTCACTTCCATCCTGGTGGATAAGAGGCTGGTGAGG
GACAGCGGTATGCCACAGATCACCAACGGTATTTGGAGTGCCGTGTCGGCTCAGGGACTCGGCTAATGAGTTTTATAATA
AGCCTCTGAATTTCTCTGTCGTCTCAGTATTTGTTCTACGAAGGCTCCATGAATTCCCCAGCTGAGCTGCTCCATTGTGG
TGCCGTACAACAAATTTCATGACTCAGACAGAGACAGAAAAGCGAACGCTGTCATGGCGTCAATGAGCCGACGAGGACAC
AGAAAAGGTGCGAATTTTAAATGCTCCCAGAGAAACTGTTTTTGATACATCACCTACTTCCTGAATAGTGCCAGTTAGAG
TAATAATTTAAAAAAAAAAACGATGCTTTGGCACTACTTAACCTTGAATGTGCCACTGAACCATCTCATTGGTTTTTTAT
CAGTTTAAAATAAATAGATGATCGTATCTTAATATCAATTGTTAAGCACTAAGAACAATGTATGTCTGCATGGTGAGGGC
AGATAAATCAATGTTATGTTTACTGTTTATAAAGGCCAGTCATTTCTGACCACCTTTATTTGGTTTTGTGACTCAAAATG
AGCCGATCAGTTGCAATGACGTTTCTGGTTTAAATCAGATTTGACATTTTGTTTAGAGACAGTGAGCCTAGCCGATACAA
TGACTCACCACTTTATTAATAACACCTGTACACCGAAGCATATTAATGCAGTTATCCAAACGGCCAATCATGAAGCCACA
GCCACCATATAGGTACAGGCCCCAGAATAACCACTGTTTACAACCATGGTGGCACCAGAACTGGACCGTTTTGATGATAT
GATGACAGAACACCAGATCTCAGGCAAAAGCGTTGACTGACAACTTGCTGACTTTTTCTTGAGGGCACGATGACACAATA
TAAAATTTGCTGGAGGAGGTTAATAATCGCATATTTGTCCATATCACTTATTCTGTTATAATCCACTTAACTATCTAAAA
TTTTGCCATATGTTGTTATAATTATTATATTATTTTAGCTACCGCATTTTAGCCTGGTCAGTTAGCTTTCTAAGCAAACA
AAACATGGGACTGGGTAGCACACTGGGGTTTCTGTGTACTGGTGGGATAGGTAATGAATTTAGGATTTGTCCAGCCCTGC
TAGAGATGTCCCATATATTGATATTAGAGATGATACTCATCCTGAACACTGGATCAGTATCGGAGTGGGCATGATATCTC
TCTCTCTCTCTCTCTCTCTCTCTCTCTCTCTCTCTCTCTCTCTCTCTCTCTTATTAATTTTTGTTTTTAACCGATCCCTT
TAGGTTTTTTGATGCTGTGAATGCTTGTGTTGTTGAGTGACATGACATAAACATTAAAACTCGGTTACAAGAGGAAGCAG
GAAGGCCACAGTAAATAAATAACCACTGTTTATAACCGAGGTGAGCTGAAACATATCTCAGAATGTCGAAACATGAGGCA
TATGGGCGTGTAGATATGTAGATACACACTTGTTCCTAATAAACATGCTGTAGTGTACATTTTTGATGTTAGAAAAGTAA
TAAAACACACGATTTTGGCCCAAATATAAGCCCAGTCAGTGGGTTTATAGTGCTGTTACGTTACCAACGCTGTAAGCTTA
CAGTATTTTCTGCTGCCGTGTATTGCTTTATGCAGCTTTGACGCTAGAAATCTTGTGCCTTTTGATAAAAGCTGATAAAA
TTTCATAAACAACCATGTTCGGTCCATGTCCGGCATTATATTATCGAATCTTCTTCCCAGTATGTCATGTATATATCACT
CTGGATATTATCAGCTCTTTCAAATAAGACCTATAGACTACATATTGATTAAGAACTCTCTGAGCCCTCTCTCTCTCTCC
CTCTCTCTCCCTCTCTCTCTCTCTCTCTCTCCTCTCTCTCCCTCTCTCTCTCTCTCTCTCTCTCTCTCCCTCTCTCTCTC
TCTCTCTCCCTCTCTCTCCCTCTCTCTCCCTCTCTCTCCCTCTCTCTCTCTCTCTCTCTCTCTCTCTCATTAATGAACCA
AAGAGAGCCCGTTTCTAAGGAACCGGACTTGCCATATTGATCCAGTCGCTACTGGATATTGTTCATCTCAAGGACACTAT
TCCATCCCTCTATCTGTAAAGCAAAAATAAACTTCTTGGAAGACGTTCAACAAACACAGTACATTGCTGTTTTCATTGCA
CTTGTACATGTTTAGATTCAGTCCGATCTGAGAGAAGGGAGGGAAATGGAACAGCATCTCTATGGGAAGAACAAAGTAAA
ACATAACCCTTTGAACAGGTGCCTTTCTCATAGGGCTCGGCAACACGACCTAATAATATCAATATTGTGATAAATTGTCA
TACACATTGAAAATATATCATAGATATCGATCATATCTCAAAAAAAAAAGGTTGATTTGAAGTTTTCTGCTGTTCTATAG
TTGTATTTTATAGTTTTTTATTTTTTATTTTTTTATAGCTGTAGTTGTATTTTATTTATATATTTTTTAAAAATATTTTT
TGTTGCTGGAAGTTTGTTAGTAAACATATATATCATGATGCACGTCATGTATCATAGAAATGTCTTCAAGTATTGTTCTG
TACTATTATTGTTATATATACTTTCTCACCCATAGTCCTACCCCCCCATATACATGCACACACACACACACACACACACA
CACACACACACACACACACACACACACACACAATGAGCAATTAATAGGCTGTCCTTCTCTGTGACTCAAAGAGAAAGAAA
GAAAGCGCATTAGAAAGAAACTGCTATGACAAAATAAGCCTATGATGATGAGGCTCTTTTTTATTTATTTATTTATTTTT
ATACAGATTATACTCATCGTCAACTTTATTAGGAACACGTGTACAGCTATACATTCATGCAATTACCTAATCAGCCAAAA
AGCGCAAGAGCTTCAGTTAATAATCAAATCAAACATCAGAGTGAAGGAATAAATGTGATCTCTGCGACTTTAGCCGTGGC
AGGGATGTTGGTACCAGAGAGGCTGGTTTGAGTATTTCAGATACTGCTGATCTCCTGGGAGTTTCACACACAACAGTCTC
TAGAGTTTACACAGAATGGTGCGAAAAACATTGAGTGAGTGACAGTTCTGTGGTTGGTCAGAGGAAAATGGCCACATTGG
TTTGGTTTGAGCTGACATTAAGGATAACTCAGTTAATCCCTCTTTTAATTGGGCACAGGCTCATCGAAACTGTTCAGTTG
AAGTGGGTCTTTTTCCAGTCATCAACTGTCCATTCTTTGCCCGTGATAGCCTCAGATTAATGTTCTTGGCTGACAGAAGT
GGAACCCATGTGGTCTTCTACAGTTGTAGCCCATCCACCTCAAGCCTCGTTGCGTTATATGTTCTGAGATACAATTCTGC
TCACCACAGTGAGTGTTTAAAGAGTGCTTATTTGAGTTACTTCCTGTCAGTTCAGACCAGTCTGATCATTCTCCTCTGAT
CTCTCTCATCAACAAGGTGTTTCAGCCTGCAGACCCTCCGCTTACAAGATGTTTTTTTTTTTTTTTTTTTTTTTTTGTAT
TTCGCACCATTCTGTATAAATTCTAGAAACAACTGTCTCTAAGTGAGTGAAATTCACAGGAGATCAGCAGTTTCTGAAAT
ACTCGATCCAGCCCATCTGGTACTAAGCTCTTGACTTGTATCTGAATGTTTTTTAATTAATTTTTTTATTTCTTTTCCCC
CTATTGTACTGCTGCCACGTGATTGGCTGATTAGGTAACAGCTTGAATGTGCAGATGTACAGGTGTTCCTTATAAGGTGA
GCATATATTGTAGATATTTACCACACACATTGAGGACGATGAACCAAAAACATGATGAAAAGAGAAAGCAGAGATGGGAT
AAGAGTGTGTTTGTGGACAATGTCTGCACTTACAGTCTGCAGCAGCTCTAATTCATCATTCACACAGAGAACCTTTTCCA
CTACTGCAGACATATAGTCTTTACTTTCTAAATGTTTCATAAATGCTATTCCTCCATAAAGCTCAGGCTGAATTTGAAAA
GAAAATGAATATTGTATTGCGTTAGAGGAATGTTGAGTAGTGAGGAGACGTGTAGACCTATAATAATAATAATAATAATA
ATAATAATAATAATAATGTGAGCTGGTTACTTCCTGCATCTTACAGTGTTGTTATTATCCATATGACAAACAGTAGCTGT
AATCTAGCACATTCATCAAGGGAACATGAAAATATTAGACTGTTTTCGGTATACTTTATGCACTCCACTATCTCATACAT
TTCAACAAACTCTCTTCAAGAAGCGCTTTAACCCCTTTTAAGATAGAACACAATATTCGGTTCTCTAGCAAGGATGTGTC
CAGGCAGTTTGTTGATTTGTTTATTTTTTTTTATTCATAATTGCCCAGCCTTCATTGTACATTGTGTTAAACTTAATTCA
CTTCACTGTGATGCCATCTGCCTCGAAATCGCTCACACTACTTCTTCCGAATCCCACGGCCTGCTAAAGTACACACCTCA
GCCATTTGCGGTGTGCAGAGATGATGGACGATGTTTTCAGCATCAGGAACATGCAGGACACCTGCTAGACTTGAATAATT
ATTGAAGAATGAATAATTGAGTAGTTTTAACATGCACGCTGATGACAGAACACCAAAATTCACAACCAAAACATTGTCAA
AAACTTGCTGACTTTCTGTTGAGGCCCCATTGACACTTGTCAGATGAGGATAAGAATCAGACCTTAGTCTGGGTTACTAA
TCAGCTAATAATCTTGCCATGTGTTATTCCATTACTTTAGCTACCAGTCTAGCCAATTAGGTTTCTAAGCAACAAAACCA
TGGCACAGTGGGGCTTTAATTTACCTGGTTGGCTAGTTATTGCATTTACGTGCTGTTTTAGAGATGTCCCAAATATTGGT
GTTAGGGCTGATATTGGCCTCAAACCCTAGATTGGTATCAGATTGGATTGGATATGACGTATTTTTCTAACCCAGTCCCA
AGGGCTATTTTATGCTGTGAAAGCCTGTGTTGTTTTGTCTTGTTGACTGACATGACATTATACATATAAACACAGCTGCT
CGGTTACGTAGAGGTTGTTCAGGACAATTCAGTTCAATTCAGCGTTCGTGACAGTTCTGAGTGTGTGATAATGTAATATA
ATGTGAATAATCGTTCCGGAATGAGCACAGGACAGTCTTTATGATTACAGGAACAGTTATTAGAAGGTACTCTATTCAGG
AGAAAGCATCGACTGAACCAACGGTGAGACTTTTCGGTGAGTTGCAGTCTTTAGGGCATCCACGAGGGACCAGCCACAAG
AGCAGAAGGTGAGGCTGTGTGAGATTGGTATCGTATTTCGACCGATACTCAGGTTTCAGCATGACTTCAGCAATAGATTG
AAAAGGATGGATGAAAAAGCATGGTCAGTACACCTCGTATTTCATTTAGCAGCAAGTCATGAGCTTAGCCTTTAAAGTTT
CCTCGGTCTGGTGCTGTTCACAAGAATGAGTTAAGTGAGTCAATTAAAAATTAATCCACATTTACAAAGGTTTTTAAAAA
AAAAAATTTTTTTGCCCGATTTATGGGCTCATTTCTCCTAGCTCACTGTGTCTTTGGGGGGGCTTTGTAAATCCGGTCTA
TTTAAAATTGAATTTAATAATTCATGTGTGGTTTTACCTTCTGTGTCGTTTGGAAGTCATTTGAAAATACTTTGTCATAA
TGCTTGTAATTTTATATATAATATGTACAGTGCATCCAGAAAGTATTCACAGCGCTTCACTTTTCCCACATTTTGTTATG
TTACAGCCTTATTCCAAAATGTATTCAATTCATTATTTTCCTCAAAATTCTACAAACAATACCCCATAATGACAACGTGA
AAGAAGTTTGTTTGAAATCTTTGCAAATTTATTACAAATAAAAAACAAAAAAATCACATGTACATAAGTATTCACAGCCT
TTGCCATGACACTCAAAATTGAGCTCAGGTGCATCCTGTTTCCACTGAACTTGATTGGAGTCCACCCGTGGTAAATTCAG
TTAATTGGACATGATTCGGAAAGGCACACACCTGTCTATATAAGGTCCCACAGTTAACAATGCATGTCAGAGCACAAACC
AAGCCATGAAGTCCAAGGAATTGTCTGGAGACCTCCGAGACAGGATTGTATCGAGGCACAGATCTGGGGAAGGGTACAGA
AACATTTCTGCAGCACTGAAGGTCCCAATGAGCACAGTGGCCTCCATCATCCGTAAATGGAAGAAGTCTGGAACCAGCAG
GACTCTTCCTAGAGCTGATTGCATGGCCCAACTGAGTGATCGGGGGAGAAGGGCCTTAGTCAGGGAGGTGACCAAAAACC
CGAAGGTCACTCTGACAGAGCTCCAGCGTGTCTCTGTGGAGAGAGGAGAACCTTCCAGAAGAACAACCATCTCTGCAGAA
CTCCATCAATCAGGCCTGAATGGTAGAGTGGACAGACGGAAGCCACTCCTCAGTAAAAGGCACATGACAGCCCGCCTGGA
GTTTGCCAAAAGGCACCTGAAGGACTCTCAGACCTAAGTTTGAACAAAGATTGAACTCTTTGGCCTGAATGGCAAGCGTC
ATGTCTGGAGGAAACCAGGTACCACTCATCACCTGGCCCATACCATCCCTACAGTGAAGCATGGTGCTGGCAGCATCATG
CTGTGGGGATGTTTTTCAGCGGCAGGAACTGGGAGACTAGTCAGGATCGAGGGGAAGATGAATGCAGCAATGTACAGAGA
CATCCTTGATGAAAACCTGCTCCAGAGTGCTCTGGACCTCAGAAAATGGACCTCACTGGGGTGAATGTTCATCTTCCAAC
AGGACAACGACCCTAAGCACACAGCCAAGATAACAAAGGAGTGGCTACCGGACAACTCTGTGAATGTCCTTGAGTGGCCC
AGCCAGAGCCAAGACTTGAACCCGATTGAACATCTCTGGAGGGATCTGAAAATGGCTGTGCACCGACGCTCCCCATCCAA
CCTGATGGAGCTTGAGAGGTCCTGCAAAGAAGAATGGGAGAAACTGCCCAAAAATAGGTGTGCCAAGCTTGTTGCATCAT
TCTCAAAAACACTTGAGGCTGTAATTGGTGCCAAAGCTGCGTCAACAAAGTATTGAGCAAAGACTGTGAATACGTGTGTG
TGTGTGTGTGTGTGTGTGTGTGTGTATGTATGTATGTAAATGTAGTACATCTAAACATACTGTCCAGAGTAGAGTTGAAA
TAATTCACTTTATTGAATTCTGAGTTGGTATCTATCTCCAAGTCTATCTCTACTGGATAGAAAAACAGTTCTCAGACACA
CACACACCTTCCTTGTGCTGACCTAGTGAAGCCTGAATAACAAATCAAAGAGGTTAGGACATAATCTCTGTGTGAATCAA
ATTGTTATTCATTGCATCTGTTCTCATCAACACTAAAATAGTCTGTTGAGTTGAATTTCCTGTGCCAACTCCTCTAAAGA
AAATGTCCTTCTGTGCAATGTTTTTGAAGTACTCTTTAAAGTGAACCTTTAGATCCCCAAACTTCTTATATTGTGTGTTG
TATGGTTTAAGAATCGATCACAGGGAGCCATAAAGCAGAAGAAAGACCTGCCTTAGATCGTAACAATGTTGTCAGTGCTC
TCAGTATAGACCCAGTGTTTGTAAAGAAATAAAGAGATGAGTGGCCTGACTTTAATTTTACTGAAGAATCTATCAAGAAG
TTTATTTATGAATCAGATTAACATCCATTATTATTTTGGTTCTCCACTAAAACACAGCGAGTGCTATTCGGCTGAACGAA
CACTTTCTAATGGTGTAACTCTAGACGATCCTTATGACTTTGCATCCTTTCTCTGGATAAATGATACTAAGTGGTGACCT
AGCCTGCGTTGTCCAGAAATATATACATATCTCATAGAACCTCCGAGCTTTTATACTAGAGAGAAATTTAGGCATAAAAG
TCTCTTGATGTTTCCAACTTTGACGTTTGTGGGCATGTTTAACACGTAATGTTTTACAAGTACAACATCGAGGCACTAAA
AATCCAAGCTGCTCCCCAAACAGAGCTCATAAACTCATTTGTTATTGCAAGAAAGTTTTATCTAGTTATATGTGTCAGTT
ATAGGTAACTCCAGCAAGAACATGACCTATATATGTAGCATTATATACAGTGCCCTCCACTAATAATGCTCTAATGGATA
TCAAACAATTGCAAACACAAAACAGGTTTATCCAAAGAAATATTTGTTAAATATAGGTGTGCGTGAATATAGGTGTATGA
ATTAATGTGAGAAAAATATATTTGAACCATGACTTCCTGTTTCACAGCGGTATAAATGAGGTAACACACATGCCAGATTC
CCTTAGTCATTCATAACAATGGGTTAGACAGAGGAATATAGCTGTGATGTGCGTCAAAAAGGTTGTTGAGCTTCACGAAA
TGGGGCGTGGCTATAAGAAAATAGCACAAGCATTGAAAATGCCCATTTCCACCATCAGGGCAATAATTAAGAACAGAAGA
GGAAGAGGACGTATGTGTATATCGTCTCAACGCACTGTGAAGAGGACGGTTCGAGTGGCCAAAAAATCTCCAAGGATCAC
AGCTGGAGAATTGCAGAAGTTAGTTGCGTCTTGGGGTCAGAAAGTCAATAGCGATATAATGAATAAGCAATAAAAAGCTA
TATAAATTAGGCATGATAGCTAACTAGCTAATTTTAAGTCTAGCAAGTCTGGCAAATTTGAACCCTGTTTAGTTCTTAGT
TAGCAAGCCAACTTTACTGATATGGTACTTAGCTATGTACAATTTATAAATGTAAAATTCACATCTGGATTTATGTCCAT
TGCTAAAAGTGCTATACAAATACAGTGGTCTTAAATGGAATTGAACTTACCTGAGATACTTACTCATCAAGATATTCCAC
CTAAATTTTCCACCTACTTGCCTGTAACCACAGTCGTCTTCTGTTGCCTTGCAAAGGTGTCTGATTTGATACTATAAAAA
CAAATGTCTTTATGAACGCTTTTCCTGTTCTGACACCCCAGCAGCACAACCTGACATTTTAGAAAACACTATGTCTTGCT
TAGTTTCTGCAACCAGAAGGCACAGCTGATGTGATCCGAGTGATGTTTCTCATTCAGGGGTTTATACACTGACATTATTT
GGTAGGTGGACAGTTCTCAACACACAGTAGCAGGTACACTGACATGGCTGTGGCATTTTGGTTGTAGGTGTTTAGTACAT
TTGCTTCCCACCTGCAACCCCGCAGGTTCAAATCCCATCTCCGTCCTGTGTGTGTGTGTGGAGTTTGCATGTTCTCCCCA
TGCTTCGGGGGTTTACTCCAGGTACTCCGGTTTCCTCCCCCGGTCCAAAGACCTGCAGTTGTAGGCTGATTGGCATTTCC
AAATTATCTGTAGTGTGTGAATGGGTGTGTGATTGTGCCCCGCGGTGGGCTGGCCCCCGCCCAGGGTGTCCATGGCCTCA
TGCCCCGAGTTCCTTGCAATAGGCTAGTTGTGTGTGCCTACTTGATAAAAGTGCCACATATACAGTGTATGTACATTACT
GAGGACTGCTTGCTCAAATGGTATAAGCTGAAGCTATTGGTGCCGATTATATTTGTAAAGCGACTAAACATTTGACAGTC
TATCTGCTAATGTGTTGAGTTGAAGAGGGTATTAACAGAGTAAAATGAAGGTAATGATTTTAAGCCATATTCAGAGCAAT
AGAGTTTTAGGAGGAGGAGTCATACCATCTGGTTATCAAACTGCTGGCTTAATTCCCTGTTTTTCAGACTTAATGGAACT
GGTAATTAAAGTTCAGTGTGTCAGCAATACAAACTGTAAATCTTTCAAAGTAAAACCTACACCTGTATTAAATCGTATTA
GCAAAACCAACTGAGGACCATTTAAAAAAAAATAAAATAAATAAAATTAAGCCCATTTTTTTTTAATTGCGTACCTTTTT
ATGTCTGGGTTGGATTATTTTGGCTGTAATATTTAAAGGAGGTTCATTTTCATTTATTCCTTCATTTATTCAGTTAGCAA
ATACTTTCCAAAGAGACTTACAAATGAGATTGGAAGTTCATTCCACCAATGAGGGTCAGTCAGTGTGAAGGATCTGGAAA
GGGACGTCATGCCTCACTGAGTAGGCACTACCATGCATTGGTCATTAACTGATTGAAGGTTGCGTCTGGGAACATAAACT
TAAAGTGAGAGTTGAGGTAGGAGTGTGCTGTTCCAGACAAGCTCTTGTACTTGAGCATCAAGGCCTTGAATTTGATACGG
GCGGCTACAGGAAGCCAGTGGAGATGAAGAGGGTTGTGACATGGTTTTTTTTGGGCTGGTTGAAGACGAGGCATGCTGCT
ACATTCTGAATCATCTGACGGGGTTTGATGGAGCTGGCTGGGAGGGCCGGGAGTAGTGCTTTGCAGTAGTCCAGTTTTGA
GATGACAAGAGCCTGGACTAGTAGCTGTGTAGCCTGTTCAGTGAGATAGGGTCTGATTTTCTTAATGCGGTACAGAATGA
ATTTACAGAACCGTGCAGTTGTTGAAATGTGGTCTGTGAAGGTCAAGTGCTCATCGAAAGTCACCCCAAGGTTCCTGGCT
GTCCTGGTTGGCTTGAGTGTGGTCGAGCTGAGCTGTACAGTGAGGTTGTGGTTGATTGAGGGGCAGGCTGGGATGACGAG
AAGCTCTGTTTTTGCCAAGTTGAGCTTAAGGTGGTGTTCCTTCATCCAGTTGGAGATGTCAAACAGGCAGACAGAGATGG
ATGGCTCTTCAGGCTGGAAGGACTAATCGAGCTGGGTGTCATCAGCATAGCAGTGATATGAGAAGCGATGAGACTCAATC
ACAGGCCCTAGAATTGTAATATAAGTATAAAAGAGCAGTGGACCCACAACTGACCCCTGGGGGACCCAGGGAGCTGCTGA
GTTTCAGATACCCCTCACGTCCACGATACCTTGAAGGATCTGGCTGAGAGATAGGATTCCACCCAGCGCAGAGCGGCTCT
TTTGATGCCTAAGCTGGAGAGAGTTGACAGGAGGATCTAATGATTCACAGTGTCGAAAGCAGCAGAGAGGTCGAGTAAGA
TGAGAACAGATGATCTTGAGGGTGATCTTGCTAGTCATAAGGTTTCAGTCACGGAAAGCAGAGCAGTGTCTGTGGAGTGA
TTGCTTTTTAAGCCAGATTGCTTGGTGTTCAGGACGTTGTTCTTTCTGAGAAAAGTGGAGAATTGATTGAAAACAGCTCT
TTCAATGGTTTTGGACAGAAAAGGGAGGAGGGATACAGGTCTGTAATTGGCTAAGTATTGTTTTTTTTAAACAGCGGGGT
AAGCTGGGGCTGCTTAAATGTGGTAGGGAATGTGCCTGTGGACAAGGAAGTATTAAAGATGTCTGAGTTCAGATAGTAGC
GTAGGAGACATGGACTGAAGAAGGTGAGGAGGGAAAGGTTCTAGAAGACAGGTTGTAGGACAGCTAGAGAGAAGTTTTGA
GACGTCAGTCTCTGACAGAGGGGACAAGGAGGACAGTTGAGAGTTAAAAGGAGGAGGATTGATCAATTCCTGATTGATGT
AAGCTTGTTGGAAAAGAAACTGGCAGGTAAAAGAACACCCATAATCAACCCCATAACATTACACATTGTGGTTCTAATCA
CAAGAAGGTTGAGTTCATGTGGCAGAAATGCCAAATGTTGGGCTCTTGAATAAGGCCTTGAACTCTCAGATTTGTACTTT
GTTTGGATTTTGCTTTGCTTTGGCTAAAAAAAAAAAAATTAAAAAAAAAAAGCTGCCAAATGAATAAATGAAAAAAAAAA
ATCTTTAACTAAGCTTTAAATCTAGCTTTAACTTAACAACCGTTACAAAGCTGCCCTACACTGTCGTCTTGAATAAGGAC
TGTTTTCTAGTTAACCGAATGTGAATGTGTAATTGATTTCTTTTCTCTTTTTTTCCAGTCTGTACTTTTGCCCCCACTGA
GCTTCTGTTTATAAGCATAGAGATCTTCGTCTTCATGCTTGACCTTTTAAGCTGTGAGAAATTGAGATCATTTACTGTGG
CAGTCCAATTATAGCCTACCCCTAGTCAGATTCACCACAATGGCCTCCCAAAAGGGTTCAAAGTAACAAGAGCTTTGAGG
GCAATGACCAATAAAATGTGAATAATGGCTTCTAGAAATAAAGAAATGACAAAAGTCACATTTTGTGCATCTGTACATGT
ATAAATATTATATAGGTCTGTACAGTATATTTATTTATACAGGCTTGCCATGATTATAATTATTATTGTATTTTTATTTT
TTTTTTTTTTATCAACATGGATTACGCAGTAGGTTCATGTAGTGCGATAGATTGATTAGGCAATTACCCAAGGTTGAAAT
AATGCTCAGATAAAATTGTTACTTTAAATGAATCATGGGCAGTAAAAATGTCACTAACATTCGCCGTGAAGATTATAAAT
CTTTATGGATATGACTTAACATTTCAAGGTAAAGATTTCTGAAAATGCCTTTCAGAAATCCTCAGTTAAAGCATGTGGAG
ATCACGTAGGCAGTAAAGAACATTTTATAAATATGACTTCTAAAATAATCTCAGAAATCATGTTCAGTTAGTAGGGGTGT
AACAATACTGAAAATTACGATTTGATACAATATGATATGGTGGTTTGATAAGATACAGGTACATTTTCAATTCAAAAATT
GCCCAAATGCGTTGATTATGATTATAAAACATTCCACATTATAAAAATACGATCATTGAATCTAACAGGACGGTGTTTGT
GTGATCCATTCAGCATATAATGGGGGAAAAAAAAGCTGTGTATTAGAAGTTAAAATTAAACATGGCTGATTAAACGTTAG
CGCTTTGGTGTTAAAGCTTTCACCGGTGCACTGGGTTGCCACCCCAAGAATAACACAAAAGATACCAAAAAGGCCTGAAC
GTAGCCCAGAATATCTGGCATTGGAAAACGAGGTCTTTGAACCTTACCAGACTTACATTTTCGACCCGCGAACATGTTTC
AAAGCTACCCCAATGTGGTGTAAAAACCACGACCCTGGCAACCCTGCTGATGTGACTCAAGTGGGTGTGTCTAAGAACTT
CCCAATCTCCACAGTGCTTTCTTTAATCTGGATTCAGTCAGCTGTGAAATGCTGCCTTAAAGCAGTGAGAGAGTGAGGGT
GTCTTCGTGTTTTATTCTACGTGATGTTGGTGCAGATGCAGTGGTATTAGTGACGGCTAGCATGCATGCTAGTGTGCTAT
TAGGAGAGGTGTGGTGGTGTTTTTTAAACTGCTTAAGCTGCTTTTTCAGAGGCAGGAGTGTGGGATTTACGCTCAGTTTA
TTGATTTATAGTTTCAATTTAAAATGGATTAAATGCCCCCCCCCCCCTCATTTGCACACAATAATCCATAAATAAAAAGC
AAAAATAGTTTTTAGATCATGTTTCAAAAATTTTATCTCATTTAGATCAATATTCAGACCGTGGCTACGTCACTCCATGT
TGGGCTCGGGTGCATCCTGTTTGTTTTTGATTATCTTGAGTTGTCTGTAGGACTGTGTCCGAAATCGCATGCAGTGACAG
TACCTAAAGCATTCGATTCAGTACCTAGTGCTTGGCCGTTGATACGTTACGTTACTGATCAGTATAAGTAGTAAGCATGA
ATACAATCCGGACGTACTATGCGGCATGGATTCTGATAGTTCTCCCTCGCCAGTCCTGTTGCATTATGGGATAGCGCGGT
GTCCACTGGTTCCATACTGCAGAATCGAGGTGGAAGCAGTAGGTCCTTCGGGAATTTCTTGCCTACTATTTTATGAATAC
TGAGAACTTGCACACACTCCTTTGGTGTTCTGCTTTTCTTCACCTGCTGTGTAGTAGGAAATTGGGACTCACAGTGCTAC
AATTCAGTGCTTCTCAGACCAGAAACCAAGCCATGAAAGTCCAGTGAGCTCTCTATAGACCTTTGTGATCAAATTGTCGA
GACATAGATCTGTTCAAGGAAGCACAATAGGTTCCATCATTTGTAGAAAAGAAAGCCGTTTAGAACCAACTGGACTCCTC
CTAGAGCTGTTCATCCAGCCAAACTCGGTAACCAGACTAGAAGGACATTGGTTAGGAAACTCACCAAAAACCCAGACACA
ACTCGAACAAAGCTATAGAAATCCTCCACAGAGACGGGAGAATCTGCCATAAGGACAACCCTCTCAGAAATACTCTACCA
ATCAGGTCTTTATGGAAGAATGAGAAGACGGACGATACTCCTGAGTAAATGGTATATGGCAGGCACTCTACTTTGAGAGC
ATTAGGAAAAAGATTCTGTGGTCTGATGAGACAGAAATGGAACTCTTTAAGCTGAACTCCAGGTGCTATATCTGATGGAA
ACCAGGTGCTGTTCATCAACTGGCTGATATATCCCTGCAACGAGTAATGTAGGTGGGTTGATTATGAGTGGCAGAGACAG
GGAGATTGGTCAGAATTGAGGGAAGGATGAATGCAGATGAATACAGAGAGGTCCTGCACCAGAGTGCACATAAACTTATG
CAAAGGTTCACCTTTCGGCACGTCCCGAAACATTCATCTAAGTCAGTACTGGAGACACTGATGTGAACCTGAATGTCCTT
GAGTGGCCCAACCAAAGCCCAGACTATGTGGATGGCACCTAAAGATGGCAGTTCACAGATTCTCCCCATCTAATCTGATT
GAGATTGAGATGATCAGCCGGGATGAATGGAAGGAACAACCCAAATCCAAAATTTTCATTTACGCGTTCAAACTTTTCGT
TTATGCTCCACAAGTTTACGATTGCCATTCTGGCACAAATCTCATGTCTGGGCGGGGCTTAACATTGATTTTTCTCTCAT
CGGCTAGTGCAATTTGCTCGCTAGCTTCCAGACCTGGAAGTAGAGACTTCAGTGTCGCGAATTTTGGAGCACATTTTGGA
TGCAGTTCTCTGTATAGGTATAGTGTTTGTACTTTGTTGTGGAAATTACTTACTTGCTTAAGTCAGCATATTAGTTTAAG
TCTCATATGAGACTTATTTTTCGAGATGAGCTCTCAGGAGTGACACCGAGCATCGTGGTCGTCGTCATCATCAACATTAG
CATCCTTCTCCTAAGCTGGATGCTCACTAGCCAATGACATTAAATCGCTGTTAAGCCCCGCACACAACATCTGCGCAAGA
ATGGCAAATGTAAACCTTGCGGAGCGTTCATAAACCATGATTGACGCAAACGGAGCTTAGAAAACTGTTAAAGAATGCTG
TTTATTTGAAGACCATGTTTCATCTTTGCCAGGAAAATAGTTTGGTTCTTGAAAAGTTACATTCAATACTTTTGGCGCAA
ATTAAATTCCAGATGTTAGCACCTAAAGAAACCATCACCACAGAGGCCTCAGTCCAGCTTGATATGAAATAAAGCACTCC
AGAAACATTTCTAATGGCACCCAACTCCCTGTCCTAAAGCCATCAGTTCACACTTCATTTAAATTCCGATACATGCTCAA
TAAAAACGTATCTAATACGTAGAGAACTGTTTAATCAGTACTTCCCACAAAGTCACCTTACGATAACTTTGACACCTCTG
ACTTCACAGGAGAGTCTCGTGTCATGCCACGGAAATGCTTTTTCTCAATTTCCACCAAAAGCTTTAAATATTCACCACAT
TAACATATTTATTAACACTGGTGTCCATTTGGATTAGCATCCCGTTGCATTAGCATTCTGTCACTCTTCCTGGAAGTTTC
CTCCTTAGGCTGGACTTTTTATTATTTTTTTTACAGGCTGTGTGATTTGCATACTGTAGTGCCAGGCTATCTGAACAGAC
TCCCATCTTTCATTATGGCATGAACCAGATCACCAGTGAGAATATCAACGTGTCGCATGCTTCAGGAGTGCCACTCTGAA
TCATTAATCACACTGTTCTGTGCATTTTGGAGTTGTTGACTTGTGCGGCACAGGGGCAGATGTTTGGGAGCTAACGAGTT
GCTTGATCACGTTCCAGCACTGCACTGCGGGACCAAGCGCTCATTTGCATCAGCCAAATGCTTATTCTTCTCTGCCCCAT
AAACACGGCATAGCAGACTGTCAGAACAACACTTGAGCAATGGCTCTCAAAACATACGCTAATTCCACTTTACTTACCTG
ATGGCTGCCTTGCTTCATATCCCACTGATCTTTACGTAACACTTGAGCGTGAACTACAACTAGTTGAAATGAAAAACATT
TTACACATGACCCTAACCCTAACCCTTAACCCATGCTCAACAGCTCAGCAAACCAAGCAAAACACTTTGTTTTGTTTTGA
AATAGCATTAATTATTGAAAAGCAGATGTTTCCAATTATTATTTTTTTAGTATACATTTCAGTTGTCATAACCGATAATA
CAGCCGCATTAATGGCAAACTCGAGAACCATGGCCATTCATTTTGGCATACAAAATGCAATATTTTGTATTCATAACAGC
ATACAAAGAGGGTTGGCCTAAACAGAAGTTTGTCCATCCATCCATTTTCTGTCCCACTTATCCTACACAGGGTCGCAGGG
GAGCCTGGAGCCCTATCCCAGGGATCTCCAGAGTACCCGGAGGAAACCCCTAAGCACGGGGGGAACATACAGACAGGGCG
GAGGAGGGATTCATGCGAACCACTAAGCCACCGTGACCTCCAGAATTGTATTTTTCATCATTAAATATGAACCCTCTGAA
ATTAGTAGCCAAATTTAAACCACCCTGACCCTGACCAGCCAGGTGCTAAGGACTGCTGCTTTTTCTTGTTAATGAGCTAG
GTTCATGGGCTTCATGTCTGACCGCTTGCTCACAGCTGCATGAAAGTTAAAAACCTCCAGCTCACAATATTTTTAATATT
AGTAGTTTTTTTCAAGAGAGTGTCGAGGTAGGAGGGTGCTGTTCCAGACAAGGTCTTGTACGTGAGCATCAAGGCCTTGA
ATTTGATGCGGGTGGCTACAGGAAGCCAGTGGAGGGAGATGAAGAGGGGTGTGACATGGTTTTTTTGGGGCTGATTGAAG
ACGTGAGACGTGCTGCAGCATTCTGAATCAATCATCTGAAGGGGTTTGATGGAGCTGGCTGGGAGGGCCGGGAGTAGTGC
GTTGCAGTAGTCCAGTTTTGAGACAAGAGCCTGGATGAGAAGCTGTGTACCCTGTTCAGTGAGATAGGTCTGATTTTCTT
AATGTGGTACAGAATGAATTTACAGGACTGTGCAGTTGTTCAAATGTGCTCATTGAAAGTCATCCCAAGGTTCCTGGCTG
TCCTGGTTGGTTAGAGTGTGGTTGAGCCAGGCTGTACGGTGAGGTCATGGTTGATTGATGGGCAGGCTGGGATGACGAGA
AGCTCAGATTTTGCCAAGTTGAGCTTAAGGTGGTGTTCCCTCATCCAGTCCGAGATGTCAGATTCGTGCAGAGACAGATG
GATCTTCAGGCTGGAAGGACAAATGGAGCTGGGTGTCATCAGCATAGCAATGATATGAGATGCCAAGAGACTCAATCTCC
TGCCCTAGAGATGTAGTATAAATAGAAAAGAGCAGTGGACCCAGAACTGACCCCTGCGGAATGCCAGTTGTGAGTTGCTG
AGTTTTCGAAATACCTCCCCTCCACAATACCTTGAAGGATCTGTCAGAGAGATAGGATTCCACCCAGCACAGAACCGTTC
CAGTCATGCCCAGGCTGGAGAGAGTTGGCAGGAGGATCTGATGGTTCACAGCGTCGAAAGCAGCATAGAGGTCGTGTAGG
ATGAGGACAGGATGATCTTGAGGTTGCTCTTGCTAGTCGTAAGGCTTCAGTGACGGAAAGCAGAGCAGTCTCCGTGGAGT
GATTGCTCTTGAAGCCAGACTGCTTGGTGCCCAGGAGGTTGTTCTGTGTGAGAAAAGTGGAGAGCTAATTGAAAACAGCT
CTTTCAAGGATTTTGGACAGAAAAGGGAGGAGGGAAACAGGTCTGTAATTGTCAACTGCAGCAGGGTTAAGTGATATTTT
TTTTAAGCAGTGGGGTAATCCGGGCCTGCTTAAATGCGGTAGGGTATATGCCAGTAGAGAGGGATTTGTTTAAGATGTGT
TCGAGAGATGGACCGAAAAAGGTGAGAAGGGATAGGGTCAAGAGGACAGGTTGTGGGACGGCTAGAGAGGAGGAGTTTTG
AGACATCAGTCTCTGAGAGAGGAGAGGAGGAGGCCAGTTGAGAGTTACATGGAGGAGGAGCCGGTCTATGTGTGTCTCGG
GTGGAGAACTGGTTCCTGATTGATGTAACCTTGTTGGAAAAGAAAGTCTGCAGTGAGAGAGGTAGGGGAAGGCGGAGGAG
GGGGACAGAGGAGAGAAGAAAAGGTTTTGAAGAGAGTGCGGGTGTTGGGAAAGCTGCCAATCTTCTCTTGGTAGTATGTG
GCTTTAGCAGTAGAGATGCTATTGGAAAAAGAAGAGAGAAGTGTTTGGTAATTGGTTAGGTCAGTCGGATCGTTAGATTT
GCGCCATTTCCTTTCAGATGCTGTTTGTTTGGCCCGGTTGTTACGCAGAGCTTCTGAGAGCCAAGGGCTAGAGGGTGATG
CTGGAGGTTAGGGGGCAGATGCTGTCAAAGAAGATGTTAGAGTGGAACATAGCATACCCGTTGCTGTGTTTAAGTCTAGT
GAGGAGAGGTGACTATCAGAGGGAAGTGTATTTGTGACAGTTGAGGAGTAGTGTGAGGGGGACAGGGAGCGAAGATTGCG
ACCAAAGGAGATGGAAGGTGGAGACAGTGATGCGGAGACTTTTGAACTGGATGATCAGTGTAAATTGTTATTTTGTTCAA
AGATCTTTTTTTCCCACTTAATACAGATGCTAAATAAGAGAGTTGCATGTCTCCCAGAAGACAAAATACTAACAATTTAC
ACCGATCATCCTGTTCAAAAGTTTACACCCCCCTGGCTCTTAATGTATCGTGTTGCCTTCTTGAGCATCAGTGAATGCTC
AGTGAATCAGTGAAGCACCTTATGTAATAGTCGTGTGCGAGTCCCTCAGTCGTCCCCAGTATGAAAAGATGGATCTGAAC
ATCGTATAGCCGCTGTTGGAAAGGGCTCAAATATGCAGAAGATGCTTTAAAAGCAAAGAATGTGCCGGACCTGGAGAATT
TTTCTGAAGAACAGTGAGCAGTTTGACCTGAGTGAACTGCGCAGGACAAACAAGGGACTCATGAACAACTATCACAAAGC
ATAAACACAGTCGTGGATCATCCAGGTAACGACATACAGTATTAAGAATCAAGGGTAGGTAAACTTTTTAAAAATAAATT
CAGCTATTATCTTTTCTTCTGGACCATATATAAACATCTCTTATGTGAAATAGCTTTTTCAGGACCGTACTAAATAAAAA
AACATGTGATTTTTATGATTTTGTACTTTATGTCATGTAAGGAATTATGGCATTATCACTACGTATCTACAAACTGAAAG
GTCGCACTGAGTAAATGCACTAGCTTGTTTCTTTCTCTCTCTGTTTTTCCTGATGACTACAAAGAATGCAGCTTGTTTAT
CAGTGTGCCAATGTCACTATAGACACTACAGATGTATGATGGAGGTCTATAGCGTGTCTGACAACATGTTATGAAAAACA
GGAGACCCGAATGCCTGGAGCCAAGCCAGTAAGGAACGTAGAGAGCAGATCTCACGCGTCAGTGTAGTGGGGATTAGTAA
GGTACGGTTGGAAAAACTGCATAGCTTGGGGAAGGACAAGTTTATTAATTTTATACGGAGCATTAATTTTGCTAGACACT
TCTATTGTGCATGTTGAAAGTTTCATGAGATGTTTTTCGGTTTCGCTTATAAACCCCGTTGGTGCTTGGTATTAAAAAGT
AGATCTCTCTTTCTGGGGGAAAATGATTGCATAGTCATCAGGGGCGTCTTTACAGCTGATATTCAGATACATCCCAGATA
TATCTGCATCATCTGCAGTGTGAGCATATTTCTCTTTTTTCTTTTTCTTGCAGCACTCCTACCTGCCTCAGGAGATGAGT
CAGGAGATGTGTGTAGATCAGGGCATGTTTCTGTACCAGCTGTAAACATAGCTGAAGACTAATCTGATCAGTGCTTGTTC
CTGTTGAGTCGAGGTCAGGGGGTGGCATGTCCTGAATGAGATCCATCAGACCCTGCAGGCAAAGACATGAGTGGAGTCTG
CAAACCTTTCTTCTGTTTCCTGTCCGTACCACCGTGTAGCATCGCCCGTGAGAGCGGTCCTGTGTAGATCACGTGAACCT
TGCCTGGTTCTCATCTTTAGAAGCAGATTAAGACTGGAGGTAGCCTATCCTTGGCCTGAGGTCACTTTATGAACACTATC
CTAATTGTTTTAACTCTGTGAATTATCCCATGTGTCCCGTAAACAACAGGACCTTGGTGGGATATAGGTACAAAGAAAGC
ACATTTAGACCTGTAATTAAACCTTGAGTGTTTTTTTCAAATGGAGGGTTTACACAAATTAGACAAAAACACTCCAGAAC
AGACTCTTGCGTCAACGAAAGCGCGCTAAAGCCGTCTCCCATGATGACATTTCCTCCTTGATTGCGGAACGACGTCAACA
ATGACCCATGAACCTGTTAGACAGCAGAGAAAGCTGAGCTTTCACACCCTAATATATCTTGCGCCTATCTCCTTCAGCAT
TCTACCTGGAGCAAGAATGCTGAAAAAGCTGATTTATGGGCTCTCATTATGCAGTGAGGTTCTTATCTGGAATCCCTACC
GGCTGATGGCTGAGTGTGGGTTAATCAGGCACTGATGAGACATTGCCTTCACCCATCCTGTGACGCTGCCTTTTACCTGC
ACGATCTAGACCAAAAGCAGGTCAGCCACTCTATTGCTACGCATTAGCATTCCTTCCACGTTCCTGCCAGCTATCACACT
TCACTTCCAGCCTACTTAAAGAACACTGTTCTGTCTGAAGCTAAGATTTGGGTGTGATTGGTAACACTTTTAAAGCAATC
ATAGCGCATAATTTATAAGGCATAACCTTTTATAAATCTTTCGAAATACTTGTGCCAATAACTTGTTACATAGTCGCACA
TAGGGAACTAGCATGCTGCTGACTGCTTAGACTAATCAGGATGTTATAAGAACTGAACTGAAATGCTGGGTCTGAAACGA
GACAGACTAACCAATTTATGCACTCCATCATCAAATATTCATCTGCCTCTCTGTTTTTCCTTCTGAAGGTATCATAATAA
GCGCTTTCAAATTTAATGCATAACATAAAGATTACAAGCGACAAGCAACACGGCCTGAAATTGCTTTTCCCCATGCAGCC
GTTTGAACCGCTTGAAAGCGCTGTTTTACTAAAAGAAATCTATTGTGCGTTGGGCCGTCGTCGCTTATAAAAAAAAATAA
TTAAAAAAAAAAAGTCCTCAATGTGTTTAGATGGGAGTGGAACTGAGTGTTTGATGCATTCAAACAGATGTTGGCATTAA
CACGTGATGGGTTTATCTTTTAGAGCTCATTGCATGAAGCCACGTGGGGTTTGACTGACAGCTTCCCACTGTGCCGTGTC
GATATCTTGTTCCGTATCAGGTGATTAGATACCAGATATCAGGCTGCACAATATGGACAAGAAATGCGATATGGGATAAA
GCTGTTTGGATATTGCGATGAAGATATGGGATGCTATTAATGTAACAATGATATTTGTTTATGTAGCACTTTTATTTAAT
TTATTTTGTGTAAAAATCTCAACGTTGAATATTGAATGAAGGAATGAAGAAAATGGTGTACTATATGTTGGTACAAGAAA
TACAAAAAATAGGAACATTTATTAAAACAATTCATAATTAGTGAGAGAGTCTACAGGTGTACCACAGTCACACATAACCC
AGTTTGTACAGGTATGCCAAACACCCAGTGCCCAATAAATGGTGCCAGATACCATAACACACCTTCAGAAGTCTTGTGGA
GTCCATGGCTCAATGGGTCAGAGCTGTTTTGGTAGCACCAAGGGGACCAACACAATATGTGGCAGGTGGTTTTAATGTTA
TGGTTGAATACAAACAAGTATCATCAGCTTAGCTGTGATTAATCCTAGACATTGATGATAAACCTGTTGTATGCTATATT
TATGAAGACCAATGTGTTCATATGTATGTATGTATGTGTGTGTGTGTGTGTGTGTGTGTGTGTGTGTATATATATATATA
TATATATATATATATATATATATATATATATATATATATATATATATATATATATATATATATTTTTGGTCTGAGATGGA
GTGTGAATTGTGGGGCTTTATACACACAGGTATGTGCATCAATCGCACACTGAATCAGGTGTAACCAGTCATGTGACGTA
GTAGTGGCTGTTGGGAATCATAGTCCTGGGCTAGTTCCCGCATATTCATGACATATTCATGACAATCTTATTACTTTCCA
AATCCAGAAGATGTTCGACTGTAATTGCAGCCAAATGTGGTTAGGCCAAGTATCGACCCAGGGGGATGAATATTTATGCA
ACCAAAAGATTTATTTATTTATTTATTTATTTTATACCTTTTGTGTCACAGTGTGAGACAGTCAAATAAACCACACCTTC
AAATGTTGCACATAATGTGTCCATCAAAAAGTAAAAATCCCAACGGAATCCATTTGAGCTCCAGGATGTTGCATTACAAA
ATGTGGAAATGTTCAAAGGGGTGCCGTCTTATGCAAGGCACTGTATCTTGCACCGTTTGAATCTCAAGTCTGAAGAAGCT
GCTAAGAGCTTCTGTGGTAGCTAGCAGTGGTAGAAGGGCAGAAAACTCTTGTCTGTCTTAATGGGTCTTGGTCTGGGATG
AAAAAGATGTGAAGTGGCAGGCTTCACCTGCTTGTGTAATGCAGGAGCAGTATGATCTGTCTGTTTTGCTTATGCTACAG
AGTGCGATTATATACAGCGAGGCAGGCCGTGAAAGCCTGGGTGTCTGTCAGTAAGCTTGATTGACAAACGGTGCCTGGCT
GCATGATGGATGCCATCAAAATGAAGCTTCCTGCCAAGCAACTCTGACCTCCGTGCAATTCTCAATTCGCCGTCATACTT
GTTTATTCAGCATATGCCAAGAGCTTGAATTTGTTTTTTTTTGTTCTGCCACCAATAGAAGACAACAAATGATCAGTCTC
CATTCAAACCAATACAATTCCCATTAAAACCAGTAAAACCATTACAAATTCTATGACGTTTCTGTTGTTTGTTTTTTTGT
TGTCGTCCCCCCCCCCCCCCCCCACACACACACACACTTTTACAGTAAATATTTTGTTTTTGTTTTTACTCAATGTAACT
GTACTCTACATCCATTCAGTTCACTTCCTGCTTTGGCTAAATGTTCAACCACTCTGAAAGTGTCTGCTTTTCACTAGGAA
TCCTGGCCGCTTCACCTTTGGCCTAATTTAAATTTTAGATTTGAATTTTTGAGTTTTCTATTTCAGATTATTATTTTTTT
TTTTTAAATCTTAACATCCGTAACCTGTCATTTTTAATTATGTGCTATTAAAGGCAAATGTTACACCTAGCAAATTCAAA
AGAACAACAACAACAAAAAATGTATTAAGTACACTACAGGGGGAAAAAAATGAACACTGTATGCATATTCAGATACTTTT
GTCAGCTTCCAAGTTCCATACCTCTGGATTTATATAAATCCTCTTGGAGCTGTATCAAAGTTAAGAAACACCGCTAACCT
TGTGAACGAATGAATCCGATAACACCCGAGCTCCTCTACAGCTCATTTTCCCGGCTCCTTTCTTTTCGAATCGTACATGT
CGTCAGTCTGTTGATGAAACCGAAACATACCACGCGTGAGGAATATAATTAGCGGTCCCCGGATGTTTCTTCATGATAGC
TCGCTCTGTGCTCAGACGGCTGCCTTTCATTACTGTAAATCAGTTCGCCTGGCCTGCAGCCAGTGATGTCTCATACGTCC
ACTGTGAATATCCCACACACCCAGCGATGAACCATAAAAGCCCGCGTGTGCTGCTTTTGAATATCACAGTGACCATAAGG
AAGGAGCTGATAACGAGACAGTTCTGTTCAGAATCAAAGAACGATAGCTTGTAATAATATATCTCCACGTGCAGCGAATT
GCTAGCCACCCTGCTGATTAAAAAAAAATCTGCTTGTGCTGGGTCATAATGAATCCGCCATCTTAGTTCCACCATGATAT
TTAACCCTCGCATTATGTTATGAGTCGATGTGACCCGTTTCTACATTTGAGATGTCTGAAATACTGGTTAATCTCTCTTT
TCTTCATGAAATTGTATGCAAATATTTCTTCTTACGGCTTGTCCGAGACAGGTTTACTGTTTTTAGTGTGTATTTCAGCT
CTGGAAGTCATTTTTGACTCACAACATAATGGATGTAACTTTTCCCAACATAATTAGATGGTTAATCTGACTAGCTTTAC
CGGTAGGGTTTTGCTAGTTAGACAATATGACCATGCTAAACATGTGCCACATCGTCGTTGGGATAAACCAGTGTGGAAAT
TACTTCTTTGTCTTAGTGAGCATGTATTATTATTGTTTTCTTTTTTTTTTCTTCTTTTCTTCCTTCTCTCCATTAGCTGC
TTTCATTACCCCGAGCGCACTTATTTCCTCCGAGTATTTTTCCTGTCTCAGTGATTGAACTTTAATACAGTAACGAGTGT
GAAACTAGGACACTACTCTGCATGCGATACTGTAGTGGGGCTCATTAACAAGACAAACCAGGTAAAGCCTCCCACACTGC
CGTAACGTGCTTCGGGGTTTTTCATCACGGCTGTGCCACATACGGTGTCCTCATTTAAGTTTTGTGATACATCATCCACG
ACCATATGATTTGTTACTCTCTTCGTTTGCTCACCTTTCTCTTTTTCTGAAGCTTTTTAAAGCTTAATCACCTCTGTGCT
GTCTTTTACTCCCTGTATTTCTTTCCTTTTTTTCTTTCTTTTTTTTTTCTTTTTTCCCCCCCATCTACACATAGTGATTT
TTAAGCTCACCTTGTTTGTCTCGGCCCCATCTTCAGGCCTGGCATCCATAGCTCTACTTGGTGATAAGGTCAGCCTGCTG
GGAAGTGATAAAGCAGATGCTCACTCACTAACACGCACACACTCTATGGAAGACAGCCCTGTGTGTAATCACTCAGTCTG
AGACCTGACCCAATCAGTCTCCATAGCAACGGGTGCAGGTAGGCCAGATTCCCCTGGCTGTCTCTGTGTGAGAGGGCCAG
AGGGAGAAGTCTGCCTCAAGCAGCCATCTCTCTGATGATCAGCTTAAACCTAATGGGGTTAATTGCTTCTCAGAGGCCAA
GGAATGAGGGAATGACACTGCTACGATGAGCCAAACGTGAAGCCTGATTCTTCAGCTCGGCAGTCTAGAGTCTCGGCCGC
TTCTGCTTCATTGGGTTGCGTCTGGTCTTTTACATGTGGCGCCATCACTTCTTCCTGTCATGAAGTTTTTAAAGTATTAC
CTACCCACTGTGGGCTGAAAATGTCTTCTTCCTGAGCCAATTGGCTGCAATTAGCTTGACAGGAGAAGAAAAATGAAGTG
TAGGGCAGGTACGAAATGGACGCTCCCCACCCCCACCCCCCCCACCCCAATCCTCCACTTGTAGCACGGAGATGCAGATA
TGGGAGGCACCACTGGATCTAATTAATGCATTGACATTGCAGGCACGTTTTTTTCTTGCTTTCTTTCCTTCTCCCCCCCC
CCCCCCCCCATTTGGCAATTTAGTTCAATGAGAGCATCAGCTTTTAATGCTTCCCAGACGAGCCGTTGTCCCTGTTTAGA
GCAAGCCGATTTAAAATGGAGGCTGGCTTTATTAGCTTGGTTTTGCAATTTTATGGTCCTGAAATGAAACATAAGTCCCT
GAATTCGCAGTGCCGTTTCTTTATCCAGAACGCGCGAGAGCACTGTGAAATGATCGTAATGTCCGTCTTATAACTCGGAG
GTTTTACACGTGCTCCGTGATTACGGAAGATGGACTGCTTCATTTGCCTGAGCTGACTCGTACCTCACATCTTATTTCAG
CACTAAAATGAGTCCTGTAATGGTTAATGCATTAGCATAGCTGCTGCAGAAAATGGCAATTTCCCTTTTACCCTTATCTC
CTCTATTTTCTCTCTTCCTCTGTTTAATTCTCTCTCTCTCTCTCTCTCTCTCTCTGATAAAGGTGCACGCTGAAGTGTTA
CTTTCTTGTCTCTGTGCCTCCTGAGATACTATGGATTAAAACTAGGACTTAAAAGAAGTCTGCATGATACGCCCTTGGCA
CTATATCTCATAACATTCACAGCACGTGTTATTGTTCGCTTTTAGATGCACGACGTTTTGGAGCAGCCTTTCCGAAAAGG
ACGTGTTCACGGTAAACATTTCTAAAAGATCGGAGAGCCGCTCTATGATCAGAACTCCTGAGCCTCTTTTGATGATCTGT
GAGGCAATCTGCATCAGAGGTGTAGCTTGGGTGGGGTATTTTGAACCCCGGTGAAATATTTATGATTTGTGACTGGTACA
TTACAATGTACATTACATACTGTATGCATTTTGTCAGTTATATATTATATATACCTTTTTTGAGTGTCATTACAGCTGGG
TTAATGAGAGAAATGTTGTTTTGTGCAGTGACCAATCAGAGAGCTTGTTACATCCATCCCACCTTAGCTAATTTGCATTG
TTTTACCAACGAAAGGCACAAAGTGTCACGGAAAGGCTAAAAGGAGAAGCTAAATGACTAAGCAAATCGATTAGCTAATA
GGAAATGTAAATGCAAATGGGAAACGGAATTGCCCTTTTAAATCCCCTTTTAAATCAAAACCTGTATTCTTAATTCAATT
TGTGAGTCCAGTTATTTCTCTCTCTTTTGACATTGCATTATCAAATACGTTTTAAAATTCCCCTATTTATTTCATTGAGT
TCATGAATGTATTTTTAAATGATGTACTTATTGAGTGTTTTATATTGGGGTTTTTTTAACGTACAATTAGTAATGAATTA
ATTAAATGCTTTGTCACTATTTCCAGGACACGTAAGGTCCTCCGTAGGCTTGGTTGACGGTAGGTTAAAACGACAAATTT
GTGTCATCACCACTTTTACTACTGTCTGGCGTCCGCTGAAAACGCTCGAGCACGTCACACTTGATTAATTTAACTCTAGA
GGTCACTTAGTGATTTAATGTAGTATATTTCCTCCCTCCACACATTGCATTTAAAATATCTACTTTGAGATGTTCCTGAT
TTACCAACTGCACATTAAAGCTCTCTGAAGGCGAAGCTTGTGAAACTCGGTGTTACATGTTGCAACACCTTTCCTTTGCA
GATCAGTTTGGCTTGTACTCTTGTCAGTGGGAAATCTCTTGGTCAGAGCTCATGAATTACAGGATTACATTGGATTTTTC
TCATTATGGGATTGGTAGTTCAGGAGTTCAGTAGTGTTTGGTGTAAATAGGCTTTGCAAGTGGTCTTGCATTGATTTCCG
TTAAGCTTTGTGATGCAGACTTTGTTGGAAATTACATACAAAAAATGCTCACATGGATACATATTAGAGATGCACCGAAA
CTAAATTTCTCAGCCGATAACCCATACCGATAGTTCTGCCTTTTATGCCTTCTTTTAAAGTAATGATAATTAAATTACAC
AATTCTGAAAGAAATGCAAATAAAATCTCTCCATTTCAAGTTTCAAGTTGTTTGACAATCACTGGTCTCATAAACATTAA
CACATTACTCTAATTAACATGAACACATGAACTCAGTTCTGAAGATGAAAGTAAGATTATTAACTTGTTGAATGTTATTA
ATTCATATGAACATTGACGGAATTGTAAAAATCCTCCTGTTAGTCTCACATTCGCTCTCCACACACACGAGCGTTTCTAC
TCCATCACTGACATCAAACTGGTCATATATAATATCAACTTTTTATATATTAACATTCACTGGATATGAAATATATGACT
CTACAAATATATTTCCCCGTGCAATATATACTTACTTGTCAATTCATCTTCATTTAAATCTTTCAGCGATGTATTGGCGC
TTTAATTCAGCGTGAGCAGCGCGGCAAAAAAATCATTAGACTCGACGCCGAAACTCCCGCTTCACTGCTGCAGCGTCCGG
TGTAGAATTTTATCAGTGCAGAGATTACAAACTGCAGTTTTATCGGCATTCCACACACGAGACATCTTGACATCACTGGA
GCCCCCCAGGGTTGTGTCTTGAGCCCCCTGCTGTACTCATTGAACATTTATGACACTTTCAACTCTACAATCAACACCTT
TGTCAAGTTTTCTGATGACACTCATGTGTTGGGCCTGATCTCTGATATCAAGAAGAGCTACCTGGAGGAGTTTAAAAGCC
TGGAGAACGACCTCGTCCTGAGTGTCAGCAAGACAAAGGAGTTGACCGTGGACTTCAGCAGGAAAGGAGCTACCACCTCC
TTAAGATCAGCGGGACCCCAGTGAAGAAAGTGGGCAGTTTCCGGTACCTTACCTTTTTTCTACATCACGCAGAACCTGTC
ATGGTCCTGTCACATTAACACCCTAGTGTAGAAGGTAGTCAGTGTCTTTACCACCTTAGACGCTTAAGAGACTTTAAACT
GCCCTCTGAGGTGCTACGGTACATTTACACCTGCACCATCAAGAGCATCCTGACGGGACGCATCACAACCTGGTTCAGGA
ACTGCACCAAGCAGGATAGCCACGCTCTCTGGAGGGTGGTGCGGTTAGGCTGAGCGCACCATCCGCACTGAGCTCCCAGA
CCTGCTGTCTGTCTACAGCAAGTGGTGCTGGACCAAGGCCAGGAATATTGTGAAGAACCTAACCCATCTGTTGTATGCTA
TATCCCTGTATTTATAAATATGTATTATATATGTGGTCAATTTCAATACGACTACCTTAGCTTAATGTTGCACAGTATTA
TATTGCACGTCAACTGCACATATCTGCACTTTATCCCAATTATTGTCAGTTTATACTTTTATTAAATACTTTTCCTTTTT
TTTTTTAACTGTATACAAGTAAATTCTGGTTCATGTAAATTCTTTTTTTTTTTTTAATGTCACGGACAGTCATAAAAAAG
CATTTCACTACACATTGTACTGTGTATGGCTGTGTGTGTGTGTGTGTGTGTGTGTGTGACAGATAAAACTTTCATTTGAA
TTTGAATCTGGTCATATCACACAACCCCAGCATGTCCCATCATGTTTTATTCATTACTTAAAACAGTGACACTTAGGCTG
TTGGAGTGGTTCACATGGACTTGCGTTGCCAGATCTCTCTCACACACACACACACACACACACAAAAAGTGAATGCAGCA
GTCTGTACTCTGCCGCAATCCGGAGCTCGGCAATTACAAGTTTTAACCTTGCAGCTTGATAATGAAGACCTGCGGAATGA
ACCACTGTGCGTTTCTCATTACAGTGAAACGTCTTTCAGTTTATTCTGTGTATTTTCAACAGTAAACATAATACAAGTTG
TCATTTCAAATGTATCTGTTATACAATAGAACGATCTAGAACGAACGGGTTAAGGAATGATTATGAAGCTGATCAATAAA
GGGACAGACAGCTTGCAAGGAAGAAATGAGTTGGTTTAGTTTGCCCAGAGAGGCTTGTGTTTAGAGAAGCACGGTTCAGA
CCTAGTCCAAATACATGAGCCAGGAGCTCTTTCCACCATGAGCCTGATCTCTGGTTTTATGTTGTCTTCCAGCTTGGCGA
GGACACCTTCAACAGGGCCAAGCTGCTAAACGTCGGCTATACAGAGGCTCTAAAGGATGCCGAGTATGACTGCTTCATCT
TCAGCGATGTGGACCTGATCCCCATGGACGACCGCAACCTGTACCACTGCTACGACCAGCCGCGCCACTTCGCCATCGCC
ATGGACAAGTTCGGCTTCAGGTAACAGCAGAACAGAGCGTAACGTGCAAGTAGCGCAAGCCGTGTATAGCAAAGAGATCA
TTTCTTTTTATTGACTCTTATAATCTTGTTGATCCTTGGGGCATGTAAAAAATATTGTTTTTCTGTTCTGCAGTTAGCTG
CATAGAGTTGCCAAGAAACAGAGCGAAACTTGTTATAAGTATTTGAGTATTAAATGTGTTTTCACCACACTGAGTTCTTT
ACAAGCATGGGGACTTTCTCTCTTCCCGGAGAGAGTGTTTTTTTTTTCTTCTCTCCCCCCCCCCCCCCCCCCCCCCCCTT
CAGTGCATGATTATAGTACCTAACTCTTCCAACTATTGTATGATTAAACTCATATCAGACATCCCTGGTAAACATTTGAT
GATCATGAAATGTTAATTAAAAAACATTGGCATCTGTTGTTAGAACCCAGTTCCAGTCAGAGTTCCAGTAGTGTCTGGCA
AACTCCAGGCAGGTTCTTTTATGGTACAGTATTGGTTAAATGAAAGAAAAGGCTTTCTTCAGTTACATTTGTTCCTAAGA
ATTTTTTTTCCTCATGGTTCTTTTAGAATAAAATAAGTGTGGCAACAATTCTCCAAATGATATGATATACATCATATCAT
TGTAAGGAAAATATTCTACAAATGGCGCAGATTTCAAACGACTGCGAATTTCTATCCCAGGAAATTCAGCCCAAGAGGAG
ACCGTGTGATGCAAAAAGATGTCTCCAAGAACGACAGAATTTCATCACAGGATCTGCTAGGAAGTCTTGCAACAGTTGGT
GTCAAAGTGCATGCTTCTGTAATCTGAAAGAGGCATGCCGGGAAAAAGCCTTTGCTGTCTAAAAAGAACATTAGCACAAG
ACTACAGTTTGCTAATGAGCGTATAGGTAAAGACCAGGCCTTTTGGAATAATGTGTTCTGGACAGACGAATCAAAGATAG
AGCTGTTTGGCCACAGTAACAGCAGACATGTTTGGCGCAGACCAAAGACAGCTTTTCAGGAGAAGCACCTCATACCACCT
GTGAAGCACGGTGGTGGAATTGTTATAGTTTGAGGTTGCTTCACTGCTTCAGGGACTGGACAGCTTGCGTTCATTGATTC
AACTATGAATTCTGCATCACATCAAAGAGTGCTTGAAGATGATGTGAGGCCATCTGTCTGAAAGTTGAACTGAAAGTAAA
CCTTTCAACAGCAACGTGATGCTAAGCACACGAGCAAATCCTCCAAGGAATGTCTCAAAAAGAAGAAATGGAGAGATATG
GAATGGTCTAGTCAAAGCCTGGATTTGAATCCCATTGAAATGTTGCGGGTGGATTTAAAAAGGGCAGTACATGCAAGAAA
ACCCTCAAACATCTTGCAACCAAAAGAATATTGCATGGAAGAGTGGAAGCCTGGTGGACAATTACGCAAAACAGCTACAA
GCAGTTATTTCTGCTAAAGGGGGTGATACCAGCTTCTGAGGTCAAGGGTGTACTTACTTTTTCCACATAAGATCATCACA
TCTATTGATATTTCTCTTGAATAAATGATTGAAAAACAAATTTTCCTTGTGGCTTTGTTCAAGTACATCAACTTTATTAA
TAAGCGCTGTTTCAAAGAGGATCAAATGTTCGCTCGTCCAAATATGTCAAAAAAAAATCCAACAATTTCCATGGGGCGTA
CTTCTTTTTTCAAACAACTGTATATTAACTTTAAAAAAAAAAAAGATGCGTTACAATGTATCTGTACACGTACAAGTGGG
TAGTAAGCAATAGTGTAGGGGAGGGGCATGCGAGTCACGCATTCACAGACACAAGCGTTCATTTACCGAGCTGTAGGAAT
GGATGAAAGTTAGTAATATGAAGATAGCCCACTTGTGTGTAAGCTTTAATATCTAGGGATATTAAAGCGCTCAGGAAGGG
TTAGTGAAGTTTGCATTTCAAGGGTTGATAAATACTTACCGGCGGGCCATTTTCCTTCAGCCGCAGATGCTGGTCTTCTT
TACTTAAAGCCTGTCTTTTATAAGACATTTTCTTCACTACTCTTTAACAGAGCTGATTTGAACTGTAAGCGGGTTTTAAA
CCGGAGGGTGTTAAGGTCATTACTGTATGAGGTGATGGCTGAAAGATTACGTCTTGGCTGAATTCTCGAACAGGTCCTGT
GACGTAGGTTATGTAACGTGTTCTCAGTCGGATCCTACGATGAAGATACTCCAACGATAGACACGTGATGGAAGAAAATC
GCACCGGGGCTTGTGCAGAAAATGGGGTCACATAAACAAAATGATTCTTTAAACAGGGTTCGTACACGGTGCTTGAATTT
GGCTTTTTTTTTTTAAATGTAAGTAATGGAAAACCTTGAAAATAAAATGTTTTATCTAGTGTTGCTTAAAAAGTCCTTGA
CTTATAAAAAGGTTAATGAATACAAAGACGAATTCACTAAATAACTGAAGTGCTTCTTTTTGACAGAACACGTGTACAAT
ACTTAATGAGAAATCTAGCGACTTTTTGGGCAAATCTTAGCTACTTTCCGTAGAAGAGAATGTCCAGTACTGCCCCGCGA
GCACGAGGTCCTGCTTTCCCCCCGGAGACGCACCTTTCTCTGCGGCTACTCTGCTGACTGAGGTGCAGAGAAGAACAGCA
CGTTCCTTCACTTCTAACCTCCTCTCCGAGTGAATCATTTGACATGTAAATAAAGCCGAAATCACAGCACAGCCGCCGTC
TTTAACGTACGCGTGCGGTGATGAATCAGGATTTTAGCAGTGCAGTGCAGAACAGCAGCTTGGAAGAGACTGCTGGTTAA
CACGTAGTGTCTTAATGCGCCGCGTTTCAGTCACTATTTCATACTCGTCCCGTCGTCTGACAACACAAACCCATAAATAT
GTAAATGAGGACAGCTTTATTGGAAATTCGGCTGTATTGAAATACAGTATGTGTGCACAGAGAGTAGGAGAGGAGTAAAG
AGACACTAGGGAGAATGCAAATACGTCGCCATGGCGTATAATGAATATGCTAATTAGCGCAATGCGTCGTTTAGCGACTT
TCTGTTGAAAGTTGTTGGAAACAGTGCTCCTGTCACTCACCTATGTTATGGTGAAGATGAAGCACTGACTAGGAAATGCA
AATTTAGTCCAGCATGGCTGGAAAAGCTGCTATATAAAATCCGGTTGTGTTTATATTGTTATTATTATTATTATTATTAT
TATTAATTTATTTATTTGGAATTTAAAAAGAAGAATTAGCGAATGTGTTTGAAAAGTCCTGGAGTTTCATTTCGACGCAT
CTGTACGGATATTGTTCAAAGGGAACTTGGTAGTAAGGGTCTTTTTCTGCCTTTTGGGGGTCTTTTGTTTACGTTTTGCC
ATTGCCGCTACTGCATTTGTAGCTATCTGATGACTTTTGTGTTATCCTTTGCCGTTCAGGGTAGCCGCGGTCCTACTCTG
AGATTTTAATGAAACATTCCTGACACTGCCAGAACATTCTCATCGACTGTCTTTGGTTGCAGTTAATATTTGAGGTTTGG
GTAGTCTCGTACGCCTTTTTTTCAACATGAGCTCTCAGGAGCAGCGTCGTCGATGTCATCATCCTCCTCCTCCTCAGCTG
GACACTCAAGCCGTCAATCCAAACCTCTCTATATAATGAGAGTAAACCGCCGTTAAGCCCCGCCCACGCGCGAGATTTGT
GCCAGAATGGTGAAGGTAAACTTGCGGAGCGCAAACGAAAACTCTGCCAGCGCGTTCATAAACCATGACTAGCGCAAACC
GAGCTTAAAAAACTGCTAACAAAGAATGCTGTTCATTCGAAGACCATGTTTAATCTTTGCCCCTGTTTTCAGTTCCAGTG
TTTTTCTTCTTTCTCTTTGTTCATTTCTTGAAACGTTACATTCAATACTTTTGCACAAATCTAATCCCATACAAACCTGG
CTTACTTCACTATACCACTGGAATTCAGGTTTTTGTTTATATATGCTCATATTATGGTTCTTTTTCCCAGCAGCAGATGG
GAGCTGGGAGCTAGCTAATGCTCATCCATTATGTCAGAGTAGATTCTAGGCTCAGATCAGATTCCTGCTGTGTTTCTAAC
AGGCTTGTCAGTTTTCAGTCCTGAAGGGCCTCTGCATTGCAGAGTTTTGTATTCAGCATGTTTACACACACATAATTCAG
CTCTACAGTTACATACCAAGTCGAATTAAATGCACTTGAGCAGTACACAAAAGCCAAATCATCATCATACAGTAGTACTA
CTCTCAGAGCCAAGGTCATCTGTGACCTGCTTTTTTTTTTAAAAATAGCAAAAGTCCAAGGAGGACATCAGTCTGTAGCT
GCTCACCTGCCTGCTCGACAGTGTTACTGAACAGCATGAGCTTTCCAGTCTGCATTTCATCAAGGCTCTGGGCCACAGTT
CAGTTCAGTTCTGTTTGGCTGCAGTGTTTGCTCAGAAGGTAGACCCTTCAAGCCTTTGTGTGACTCAGCTGACAAGGTTG
GGATCTGGCACTCATTAATAAGTCAGGCATCTTTTTCCAGAGCCAATGCGCAGAAGCGGAGATGTGACTCCAAAGCCTCG
ATTGCACTGTTTTTGCCGCTGCGGCAGATGGACTCATTAATGTCAGTTTGTAGTCGTCGTGTGGTATGCGTGTGTAGTTT
TGTACTTTTGTCCATGCTGTTGGCAGTTTTGTGTGGATGGATTTGTCTTGCTCTCGTTTTCTCAGCTATTTTATAGACTT
TCAGCTGTTTTTGCAATGAACAAATCAGACAAAAGCAATTGAAATCGTTCGACACAACGAATGCTTGAAGTGGTTTCACC
GAATTCAACTGAAAATGCAACTTATAATGATTTCTCCAGTCTCAAAAGTATTCAACCCCCTGAATAGAATGCCTCACAAC
AGCACAAATATGCAGAACAGGTATTGTCTCAAGCACACCTGATCTGCATCTGTGTGTATATACATATACATATACATATA
TATATATATATATATATATATATATATATATATATATATATATATATATATATATATATAAAATATACAACAATATACAA
TATACACACACACGCGCGCACACCTACAGTGTTTGTTTTAGCCCTGGGCGAATCCCAGGCATGTACTCATGCCTGTCTTC
AGTGGGTCTCTTAAGGAGATGCTCACATCATGTTTTCATCATGAAGCCTTAACTCAAGATTTTGTCTTTCCTGCATGCCT
TCATAACAATGCATGACCTTTGTGAATCACGCTGTCCATGTAAACAAGTATAAAGCGTCCCCATTCCATTCATGCACTCT
TGTTCTGGCCCTGATTTGCTAAGATCCCGCAGAAATTTGCATGTGCAGAGTCCGAATTTGCATGTGCTGTTGAATAAATT
CATTAAGTTTGTGTTTATGATCATTGTTCTCGATAGCAAAGACAAGTTCATATTGGATAAACTGAAAATTACCCCATGTA
ATGGTAATGGTAAATGGTCTGCACTTTTAAAGCGCTTTTTTAACCTTAGCGGTTCCAAAGCACTCTACACTGCATCTCAT
TCACCCATTCACACACCAATGGTAGCAGAGCGGCCATGTAAGGCGCTAACTTACCATCGGGAGCGACTTGGGGTTCAGTG
TCTTGCCCAAGGACACTCCGGCATGTGGAGTCACGTGGGACGGGAATCGAACCACCTACCCTACTAATACTGGACAACCC
ACTCTACCACCTGAGCCACAGCCACCCAATAGCTGCTAAAGGGTTCACAAACTTTCAAGCACCACTGTATGTGTTTGTAA
AATAAATGACTCTTTGAATGATCTGGCATAATATGTGGCTAATACTGAATATACGTACAACCAACTTTAGCGTAAGGTAA
TAATACGTGACACATTAATACACAACCGTGACACATTGGTACACGTGAAACTGGAATGATTTGCGCAGTGGTCCAATATT
AACCGACACCCTGGAAGCCCCGCCCCCTATGCCCCCATCCCACAATAGTAATCTTTCGTCTCAGTTGTCCTGCTTGAAAG
ATGCACTGACGCAACACCCTCACTTTCTGTGGTGGTAAATTGAGAATGTTCTAAGTTTTGACGTGGCTAACATTAGACAT
ATAGAGCATATACCGGCTGTCACAGGGGTCTCCATACGTAGAAGACTATGTATGACAGTATCACGTCGGTTGAGCCTTCG
TCAGTGGATGTTCGTGGACGTCCAGTTCTTCTCGGTCGGTCTACCATACTTCCAGTCGTTTTGTTAATAAGTTTGGCGAG
AGTGTCCTTTGTGATGTGCTCGCCACGTTTCCTGTTAAATTCCATCGCAACCCTGCGCCAGCTTCCCGATCGAGCCATGA
GAATGATTTCAATACGTTCTTCTTCTGTCAACGGCGTTCTTAAAGGCTATCTGATAAAGAATTATATAATATAATCGAAG
TATGAAATATTTTGGAAGACATTTTGCAGAAAAGTGTTAATTTCCCCTGTGTATGGAGACTTTTGGGACACGCTGTAATT
AACATAATTTAACCGCTGCACCATTTATTAATCATGTCATAGAGAAATTGAGAAAAAATGTAAAACAAAAGAGGGGGGGG
GGGGTAAAGAAGATTAACTAGGTCTGCGACAGGCTCCCAAGTGGTGCAACAGAAACACATTTGTCATGTCGTCCAGAGAC
TGAGTCCAAATCCTGTCCAAATCCTGTCCAAATCCTGACGATGCCACAGCCGTCCGTGGCTGGGAGTCCAAGAGAGCAAA
ATTTGCCATGCGCTCTCGATGGGAGTGCTGGAATACTCTCTCTCTCTCGCTCTCTCGCGCTCGCTGCCCTGCCAGGCACA
GAAATACTAGCCAATCATGAGTGTCTGCGTGCTGAAGTATGTGGAAGAGGGCAGATAGTGCTTTCCTCACACTTACCCAG
TTGTTAGTTCCACTTCCGACTCATCAGTCCACAGAACATTCTCCCAAAAGTTTTCAGAATCATCAAGGTGTGTTTTGGCA
AAATTCAGACAAGCCTTAATGTTCTTCTGGGTCAGCAGTGGTTTTCTCCTCGCCACTCTTCCATGGATGGCATTTTTGCC
CCGTGTCTTTCTGATAGTGGAGACATGAACAGTGACCTTTATTGATGCAAGAGAGGCCTGTAGATCCTTTGATGTTGTCC
TTGGGTCTGTTGTGACTTGCTGGATGAGTCGTTGCTGTGCCCTTGGGGGAATTTTGGAAGGTCGGCCACTTCTGGGAAGG
TTCACTACTGTGCAGAGTTTTTCCGTGTGGAAATAACGGCTCTCGCTGTGGTTCTTTGGAATCCCAGAGCCTTTGAAATA
ACCCTTCCCAGACTGATGTATTTCAATCACCTTCTTCATTTCTGGAATTTCTTTGAATTTTGCCATAGTGTGTTATTGGG
TAAGACCTTTTACCCAACTTAATGCTGTTGAAAAAGTTCTATTTAAGTGTTGATGTGATTGAACAGGGTTTGTAGTAATC
AGGCCTGGTTGTGTCTAGTCCAGCTGAACCCCATTATCAATGCAGTTTCATAGATTTGGGGAATTAGTAACTACGGGGGC
AAATACATTTTCACACAGGGCCATTTGGTACTGGATAACTTTTTTTGCTTCAATAAATAACATCATCATTGAAAAACTGT
ACTGTGTGTTTGCTCAAGTTGCCTTTGTCTTATCTTAGACTTTGTTTTCATTTAGTGTGAGATATATACAAAAACAGAAG
AAATCAGGATGGGGGCAAATACTTTTTCACACTATTGTATATACAGGATGTTGGGGTCCAATTTCCAAACCAGTGCTTTG
GGGGAAATAAATAAATATATATATATATATATATATATATATATATATATATATATATATATATATATATATATAAGATT
CCTTCCTCAACATCTAGTACCTGGCCCATTCTTACCATGGACCTCACCTCACATTTGAATTCAAATCTCTGCAGTTTCAC
AACAAAGCGGACGAGCAGATTTTTACTGAGGTCCTTCCGATGACTCGTCAGCTCTGTTCTAGAGTCACTCTTCCCTCACT
TTCCCATGTGTTTGATGTAACTGACAGAAAAGTCCTTTTGGAGCTCAGTGGAAGTATTCAGTGGTAATTGTGCCTCAGCT
TTCAGGAGCCCATGTCAGATATACTGTTAGATCTGGCTGAGAGAAACTGAGGTAGGAAGTATAGTGTAGGATGAAAGAGG
GTCAGGAGGGGAATCAGATGTCATTTCAGATGCGGGATTCCACCGAGGGTGAAGTCTATCTCCCAGCTCACTCGTGCGAA
ACGGAATTGTGTCAAGTTCAGACGCCTCAGTTGACAGCCAGAGTCGCTTCCTTTTTGTTTTAAATCCAGGGAGGGACTTA
AAGGATTATCGCCTTACATCTAATGTCAGCTCAGTGCGGAGATGTGGTGCTTAACGGCGCCTGAAAAGTATGCAGGAAAT
TAGTGATCAGAATGATAGGCTAACTTGTATTTCCATGTTCCCCTGAAGGCTGAAGAACAGAAGATCCATAATTGTAACAT
TTTTTTTTTTATATGAACGCAAGAATAAAAATTTTTGGAAGGCAGGTTGTTTCTGTTGACTTCTGAAGTCATTCTGTTGC
TACCATTGAGATACATCATCAGTAACGATTAGCTAGACTGTTTCAGAAGCAATCATGCAAGCCCAAGCCATGACACTACC
TCCACCATGTTTCACAGCTGTGCTTGTATGTCTTGGATCATGAGCAGATCCTTTCTTTCTCCACATTTTGGCATTTCGAT
CACTTTGGTAGACGTTAATCTTGTTCCAGGACTTCTCTGTCCCATCTCTGTATTTCTTTGGGATTTCCTGTCTGGCTTTT
CAATTCTTACTGCTGTTTATTTAGCGGTTTGCAATAGGCTCTTTTTTTTCATTATATAATGATTTCCCTTCACTGGCTTT
GTTCCATAATTACAAACGGTGTTTTTTTTCCTCAACAGGGTGGTTTATCGATATACGTTTGTTTTGTTTTTCTTTCAGAC
CGTGGACTCTGGAGCTATGAGGCTGCAATGCTCCTCGCTGTGCCACCTCGCCGCCCTATATTTTGTTTTTCTAATTAAAA
ATGGGGGAAAAATCACAGTAGCTTAGGAAAGGGGTTATCGTTATAACCTCAGCAGCAACTCCAAGTCTGACCTGACATTA
AAAATGAAACCAAAACGAAACAAAAACATGTCATGACCTTTTCTTTGTAATGATTGTTTTTGTAGCACTTCCTTGAATAT
AGTACTTTTGCCCAGAATGCCAGTGTGTGGATTACTGTACAGCTGGAGTAACTGCTCTGAACTGTCTGCCTGACTGCTTC
CTTTCTCTTTCAGGTTACCGTATGCAGGGTATTTTGGAGGGGTCTCCGGCTTGAGCAAGAAGCAGTTCCTCAAAATCAAC
GGCTTCCCCAATGAGTACTGGGGATGGGGAGGAGAGGACGATGATATCTACAACAGGTGACCTCTTAACATGCACGTTAT
ACCGTTTAAGCCCAACAGCTTTTTCTCGCTCCGTCTCTTAACTAATGAAGAAATCAAAAAAGTGCAGCTTTATTTATATT
TATTTATATATATATATATATATATATATATATATATATATATATATATATATATATATATATATATATATATATATATA
AACTACTATTTGCTGAGATTCCAGGATGTGTGTCAAGTTTAACAATTTTGAGTATTCATGTATCATGCAGAACAGTCACC
CATAAAATCCACTCTGCCTACTTCTCTGCAGAGCATTGTTGCTGTTCTATAGCGCAACCTGCAGACATTTGCTGCTTTTA
AATGCATGCTGGCTCGGGCCACAACATGGAGGCAGGAGAAGATGAAATGGCTTTTTCAGAACTTTCATTGTAACACGCAG
CGGTATAATAAACGGCTGTGTCTCAGTATAACAAATAGCTGCTTCGGCAATGCCTCTCACCTTTGACCCCGGTCAGGTGA
TTGGTGAGTTGCTTCCTCCTCGGTTACTGCAGCTCATAGCACATAGACCACAGCACATACCGAAATGGACCACTCAGGGA
CTGCAGATAGATAGATAGATAGATAGATAGATAGATAGATAGATGTACAGAGAGACGGATTGATAGATTGATGAACAAAC
AGACAGACAGAGAGCCAAATGTGTCTGTCTGTCTGTTTATAGATAGACAAACAAGCGCACAGACAGACATAAACACGCAG
ACAGATGCATAGACACACTGACAGGCACTGACAGGCGCATTCAGTCCCCACCGGAAGTATTGTAAAAAAAAAATGAATTT
TTTTGGCTATACCCTGAAGACATTTGGGTTTGAGATCAAAAGATGAATATGAGACAGTAGACAGTATATGGAGATACCAG
TAGACAACGATGTTGTAGCATGTTTTGGTTTGTTAATATATTTTGCACATACTGGCAATCTGTCCGTCCATCCCCTCCAA
AAGTATTGGCACAGCATGGCCAATTCTATGGTCTTCACTATGCATTGAAGACACTTGGGTTTGCAAATAACACTAAATAT
TTGGTTGCATATCCCTTATCGACCCACTGACATCACCAAACTGCTGCATTGTTCTGTCGCGTCGCTCTTCCAGGCTTGTA
CTGCAGCTTCTTTCAGCACTTTCTCCCTTCAGTCTCCTCTTCAGGAGGTAAAATGCTTGTACAATGCCTGTGATAGATTT
TCCCGCTTTCATCAGCTTCAAAATGGCTTGCTTTTTGCCCATAGACAGCATGTTGGTTTATCCTTTGTAACAACAAATGC
AGTCTTCACAGGGCGAAACCTCGGGCTCGAACCAAGAGTGGACATTCAGAGCTATTCGTTCTTTAAACAATCAATTTAAA
AGGGCACACCTGGGCAACAAGACACACCTATTAGTCACGTTTTCCAATATTTTTGATCACCTGATCAAATGCGACGGTTC
AAACAAAAGGTGTCATGTTCTAAGTTGTGTAGAACCCCCCCCCCCCCCCCCCCCCCCACACACGCACACTAAGTTGCGTG
TTGTATAAAAACGCTTGTGTTAAAAATTCACCGCAGTGGCTTTAATGGATTACAGCATCCGGATATCCCTCGAGTGTGTT
TATTCACAAGGGCTATTTTTTTTTTTTTATAGCTGATGATAAGATGGCCGCCTTTTTTTTTTTTTTTTTTTTTTTTTTTT
TTTTTTTTTTTAAGTCTTTCTTATAGGAGTGTTAATCGTGCATGAGTATACACTGTGCCCCTGAGGTCTAGTAAATTTGG
GTTCATTTATGATTCGTTCGTTTATATTGCACACTTTATGGAAATTGTCTCTGTGCCTGAAAGCTTTGCCAAGAATGCTA
GCCTTTCAACCTTTATTTATTTATTTATTTATTTATTTATTTATTTATTTATTCATTTTTTAAAATCTTTATTTCTATTT
ATGCAAAAATGATCCTTGACTCTCATTTTAAATTTGTCATTGACCATGTGTCTGGAGACAGTGGTCTCACTTCTCTACAC
CGCTGAAATGCAGGAAGTTTCCCTCTCTCTTCTCTCCTTCTCTTCACTCTCATTGTTTCCCTCCACCGCTTCCCTTTGGA
AAATATCTGGTTCGGGAGTTCATCTGACATTCTGAGCAGTGTCTCACATCTTCTGCAGTGTTACTGGTCAGGGTTGAAAA
ATACTCAAGCATCTCCCAGTTGTCTCAGCAGTAAAAAAAATATCCCATGTAAGGGCAGAGTCTTGAGGGAAATCTTTATT
TAGCTCTGATTTTATAAAAGTTTTTTTTTTAAATAAGAAGCCATTAAATCAGGCCAGAGAGAAACATGGAGAAATATTGT
TCTGCAGTGATGTCTTACTAATGCATGGCTTCAGCAGAGCGTTGAGCTGAAAGTTTGTAAAAATCCCCTGCTGGCGAATC
TCTGAGGCCTGAGAGAGATGGATGAAAGCTCTGTTGTGCTTATATAATAGCCGAAGTTTGGGAGAACTTATATATATTAT
ATGCCCTATAGTGAGTATCCTACTTTATTCACACTTAGTTTTCACACTTCTAAGGATGCGTACTCGCTCCTCAAGCCGCG
ATTGGTCCATTGGAGGTACTGATTACGCTTCTGGTCAAGACTACTACTTCCATTTCCGATTTCACGCGCTTCACGGCTGT
CTTCTCTGCTCGATCCGGCTCCAGGTTTGAAGAACCACCTGAGATTTGTATAGAAAGCTCAGCACACTTTACACCACAGG
AATACACATACATACTCATGATACTTTTTTCTTCTTTTAACAATGACGGATGTCTCCTTCTCAAAGACGTATGCAATGCC
CTTGGGCTGCTTTGTTCCTCAAACCTGCGTAATGCAATAAAGTGCAGCTTCTTTTTTTTTTTTTTAATACATTGTGGGTG
GAAAGAACCTTTTTCATAGAACCTTTGGACCAGAATAGTTCTGAAAGAGATTGGTGGAGATGCGGGACACAGATAACTGC
CCAGTAACTCTAACCTTTGTCCTGCGTCGAAGCACAGAGTTGGAAGAAAATAAGAGAATACATTTCTTTCCTGGCAAGTT
TACTTATCCCCTCTAGCCATGTGCTGCAAGAAGCTGTGATTGTCTTACATGTACCTGTATCTTGAGGAAGCGGACAGATG
CCCTGGAGGGACGTTTTCCTTGCCTATTTCGCAGGAGAAAAGTGAAAGTGGCACCAGGCCCTAGTGTTGGAGAGTTTAAA
TGGAGTGGCAGGGGACAGGAGACAGGACACTTCTCTGGAAATTTGTGGTTGTCAGTGTGATGTGGACGGTAAGTTGAATA
TTTCCTGCTGTGCTCCACATAGTCGAGTGGATTCGATGTTGTCAGGACACACTGCAAGATTTTCGAGCGCCACACACATG
GTCAATATTAGAATTTTTTTTTGCCATGACTCTGGTTATTGTGTAAGTCCTAATCATCTACTTGTGACCTGATTTTTTTG
TTTCTTCTGTACCGCTGAGAGTGACAGCTTACAAAAGGCATATCAACACACTGCCTGACTCACTGATTTCTCACTGTGAC
GCGTAGGAGTCCCCCAGGACATCCGTACAGAATGTGGACGAATCGGTAAACTCTGAGAATTAGAAAGAGATTTCCCACAG
TCTCTGCGTCTTGGCGTTACAGAAATCTGGATGTAGATTTAGATCCCTAATGTGCAAGGAAGACCTCCGGAGGAAACCCG
TCGAGGATCCAGACCCAAACGGGAACCCGTCCTCTTCTGTAAACCTCAGATAGTGCGATCATACGTTCCCCGTCCACTTT
ATCTACACATGCACGTTCATGCACTTGTCTAATCAGCCAATCATGTGGCGGCTGTGCAATGTGGTGAGTAAGCGAGAAAG
TAGACGGTTCTTGGTCGTCATTATTGATGGAACACACCAGACTGTCTAGCTTTGCTAGTGGTCTGACCTGTGAGATTAAC
CATAGTGTTGTGTTTGGGTTTTAGAATGGAAAGTGCGCTCAGGCTCTGCAGAACAAGATTCTGCGATCGGCTGTGAAGAT
AATCGGTGGCGTAGTACGAGGTGCAGACAATATTACTGAATCATTCGCAATTGAAAAGTCCTGTAGTGGGCACTCTTCAA
ACCCCTTGATTGTGTTATGATGATCTCTCCGTTATAACCGCACTGTCGCTCGCGCAGTATTGCTTACATAAGCTTTTTGT
GTATTTTAATAGTTCGTTTTGTGTATTTTGAATAGATATCGGTTGTATTTGTCTTCCATTTGCTATATTGTAGTACGATC
TATAAGGCCAACCACAATGACGTTGGTTTTCCGGTTTTGATAAATGGTTATTCTTCACAAGGCCTGTTATCACTCTGCTG
GTATTCTTATACACGCGCCATCAAGTCCACTGAAAAACGTACTCAATTACTACTCGCATTTATGTGTTTGGTAGTGGTCA
GCCAAAATGTTATAATCGTGACAAATCAGTTAGAGTGTGTGTGTGTGTGTGTGTGTGTGTGTGTGTGTGTGTGTGTGTGT
GTGTGTGTGTGTGTGTGTGTGTGTGTGTGAGCGAGAGAGAGAGAGAGAGAGAGAGAGAGAGAGAGAGAGAGAGAGAGAAT
ATACTATCCCAGCATTAGTGTGCACATTTTCAGTGTTTGTGTATGAAGTACATTCATCAGATATTTGGCAGTTGATGTGA
ACTAGTTAACACAAGTGCTGATTCCCTCACAGACAGACACCTCTGAACACACACGCGCACACACACACACACACACACAC
ACACACACACACACACACACTGGCAGAGTCACAGTTACTCACAGTTACAGCTCAGAGAGATCAAGGTATCAGAAAGAGCA
GTGGTGTTCCAGACTCGAATATCACGTGTCCTCTGGGATATACTGGATACACATACATACACACACACACACACACACAC
ACACACACACACATTTTACACAGTCACCATCTCACTAACAGAAGGGTTGCTCAATTTAACATGACCACTGTCTCTGTCTC
TCTCTCTCTCTCTCTCTCTCTCTCTCTCTCTCTCTCTCTCTCTCTCTCTCCTCCTTTCTCTCTCTCTCATATGCACTCTT
CCCCCCCCCCTCTCTCTCTCTCTCTCGTTCTCTTCCCCTCTCTCTCTCTCTCTCTCTCTCTCTCTCTCTCTCTCTCTCTC
ATGTGCTCTTCATCTCTCTCTCTCTCTCTCTCATGCGCTCTTCCCCCCTCTCACTCTCTCTCATGCGCTCTTCCCCTCTT
TTTGTGTCTGTGTTCTCTCTTCAATTCCACCCTGCTTTCATTTCAGCTCTGGCAAACGAGACATGAATCAGTTCTAATGA
TTCCAATTCCCTCCGACTCCATGGGTCTAATGCAATTAAGTGAACAGCGGAGCAGATTGAGAGAGACTACGTACAGAAAT
ACACCGCAAATTCAATCAGAGAGAGAGAGAGAGACAGAGAGAGAGAGAGAGAGAGAGAGAGAGACAAAGAGAGTGAGAGC
TCAGAATGGATATCCAGTCAACAGTATTCATTATAACTCTCACTATTCATAGGGAAATCGCAGCCTTCTCATTTCTTAAA
TGAGGTATCTTCGGCTTTTTAACAGCTCCAGCTAATGCAGTCGTGGTGTTCGTGTTGACGTTTCATCATCTTTTTCTCCT
CTTTCCTTCTCTTTCTCTTTATTACGGAAATACTCCAGCACTTTATACTCAAATTGCAATCCACCACATCTCGAAAATTA
TAGGTGATTAACACAGATAAGAACATTAGTGCATTTCTCTCCGCTGAGAGAAGATTGGAAAACCTGTTTACTCTAAATGC
ACTTATAATTGGAGATAAAAAGCAGTACATTTTTTTTATTTTATTTTATCCCTTTATAGTATACATTTTATGTTGTAGAA
TGTCCACAATACAGGTTAGTTCCTGTTGTAACTTACGTTATGGCACCGATATTCTGTCATTCCCTCACCTGCTTCTGATT
TTTTTTTCTTTCTCTTGTCCTTAATAAGACAGAAAATGCAGCTTGTCATGTAATCTGTATTTTTTTGTATTATTAACTTT
GAGAGAGAGAGAGAGAGAGAGAGAGAGAGAGAGAGAGAGAGAGAGAGGGGTGAGGTAACAATGAACTTGTTTCATGAACG
TTCCACAATATCGAATGTAACTAAACAAAAAAGAATATGTGACATTCTTTGATTAATATTTTTCTAAGAATCTATGACTG
CGTTTACACGGACAGCAGTGATGTAATTACTGACCTTATTCTGAATAAGACAATATTCTGATTAAGGTGTTTACATGAGT
GGCTTTTAGAATACTCCTTTCACGTTCAGGTTTTACGTGTTATAGAACGTAGATGGATTAACGTCACACGTCATTACGTC
CCCGCGCCACGCCGTCCGACGTTCCCTCCAGAATTTCACGTATCGACGTACGGTTGGTTGGTCTTCGTTATGGGACCGTA
TACAGTTTTGTATGTTTCAGTTTTAATTTATACGAAAGTTTCAAGTGCGGTTAATTATCTGTCGTGCCGTACGTGCAAAC
AGACGACTGCTTGAAGCCGTGGGCCGCGTCCCAAACCGCGTACCTACCTACTATATAGTAGCTGAGATGCATGTATTTCA
CCTACTATATACTGTAGCAGGTAAGTACGCGGTTTGGGACGCAGCTGTACTCTCTTGTTTACCCTCAAACGGTCGAGCGC
TGCCGTGTGTGTACGTGTCCTGTCGCACAATGCGGTGAAAACTCCCACACGGCGTTAATAGTGTGATTAAGGTGTGTACA
CGTCTGTAACGCACGTCCATAATGCGACTAAAACAGGAAATACTCCACACGTCTTAATTCCATCTGTGTTTACTTTGAGT
ATGACTTTAATCGGATTAAGGATCATCGATAATTGCTGTTTACATGTTAGTTTCTTAATCCAAGTAATATCTTAATCGGG
TTCATATCGGATTATCGTCGTCCATGTAAACGTACTGATTGACAGTGTGCCTGAGCGGCCATGTCAGGCCACATCACGCT
ACCCCGCTGTTGATTAATGTTCTATAACACCATGTCCTGCTGTGTTTTCTCCCTTATATAACACGTGTGCTCGACAATAA
AAGTCTGAGAATGACACAGACATGTGAGAAAATCTGTTCTCGTGTCATTTTATCCAACTTTTGAACCCCGGAGCAGGGCG
TTTCAGACAGTCCGTCATCAGCCCTAAAGCAACGTGCTTCCGGAGTTTCCTCAAGTTCTAGTTCATTGTCTCATGGAGGG
GGAGGGGAAGGGGGGGGGGACACAAAAACCTGTAAATAACCAGAATATCAACGGACCCGAGTCGTTAACTCACCGCTCCT
CGTGCATCGCGGGACTTGTTTTGTCGTCTTTCCCGCATGAGATGTAATCAGCTGTAGAGTACATCAGAGAAGCCGAGAGA
GAGCTGGCTGATCAGTTTGTCGAGCATTAGAATGAATGAAGGGTTTCTCCTTTGCAGTGGTGAGACAGTGCAGCAGTGAT
GGGCTATTGCATAACATTAATGACATTTCTGTTGAGCGAGAACCATACGGAAAATCTCTCATCTTCACTCCATTAACCCA
GTGGAATAAAGGTCACGTTTTTGACAACAAAGCTATTTTCAATATCCTCTGTTTTTCACTAGCATGTCTCCGAAAAGGCC
TGGTTTTAGGGGGACGATGTGTACCGTGCTGATCTTTTCCTTACATCTGCTATTATTATTGAAGTGCACTGCAGTCAGAG
ATCATTAGCAATCCACTCTCTGAATAATGTATGTTTTGTTGACAACGTTCTCTAGAAATACATCCTCATACCTACCCTCG
GGTTTTCTGTATAAATAAACATTTTAAGAAAGGCAGTGTGATTCCTGGAGAGAAGCCAGGCAGAGACAGCATCATTTAAG
CCATTTCTACTCACTCTGACTCTGACTCTGAGGTTTGTTTAATTCCACAAACAGGATTGAGCTCCATCATGACTGAAGAA
CTCAAAAAGTGGACATAATGACCATATGATTATTTATTTATCTATTATTATTTATTTGATTAGAATTTTTTTTTGCATAT
TTGCTACTGCTAACCGTGTGTGTGTGTGTGTGTTGTGGGAGGTAAACAAGGTTTTGATGAGTTTTTGGTTTGGCAATCAG
TGAAAGCACTGAAACATAAATAAATAGTGATGTCAAGCTTTACTGCACTTATAAGGCAAGAGCAAATAAACATGCAGATG
TGAAAATGGAAAAACAAAAAGGCTTCTAATTTGGTCGCATTTTTTTCCTATTTTGGTTAAATAGGCTTTATTAACACGAT
GCCGCTACGTTGTATTTACGTTGCTCTACATTGCCAAAGCAATTATAATTTAATAGCTATTATGTACTGGATAGTCCCAA
CTGGAGATGTAACACACACACACACACACACACACACACATACACACACGAAATTGCAATCGATATACACAAATTTCACA
ATTCCTTAGTACTTGGTATGTCCCTCTCTTCCCTTAATGACAGTGTGCACGTGAGTGCTGCTATGGACTTCACAACTTTG
TGTAAAACCTGACAATCCTGATGCTGTTGAGTGAAATCCTGATTATATTAAAAATGGCAGTAATTGTCATCCTCTGCGGG
AGATGTTCTTATAATAAGTAGAGCTACAACAACTAACCGATAATAATCGATGATGAAAATCTTTACGCAGCTCGGTCTGC
GCGCGGTACGTTTACTCGTTATGTTACTTCTGTTCCGAAAACACGCTTCGGAGAGTAAATACTAAAGTCATGCCCCAAAT
GACGTACTGTACACTTACACTACGCACTGTGTACTCTACCGTCTAGTGCAGTGTTTCCGCGGACCCCTAGTGGTCAGTGG
TGTAATTGCAGGGGATCTGTAGGAAAGTTTTTAAAATGTTTAAATAATATGATGATATTTATTTTTGTTAAATGTAACAA
AACGTATTCAAATGAGATGTTTTTAAAATGAATCAATTTGGTTATTCGCGTGCGTTCACAAATATCACGTTAGCTGAGAT
GACGATCGTTCATTGATGGATTTATTTTGGATTTATTTACAAATGAAATGATCTTTTGCAAAACCCTATGAGTGGTAGGC
AAGTTCAGGTGTCGCAGTGATGAATAAAGTAAACAAAAGATCATTCAAATTAAATGTCACACTAACAATAATATGTAATT
GAACCTGGTATTTGAACCAATCCCTGGGGAATGACAGGTTCTGCCAATCAACCAGGGATTGCTAGGACTGTAGAATCAGT
GCTTTCTGCGCATCCATAAAAATTAATACATATACACACACATATATATATATATATATATATATATATATATATATATA
TATATATAATATACAATTTGTATTAGTATTTAAGTATTGCTTTTTTATAGATGTAAAAAAAAAAAAAAAAAAGCATGGAA
TTAAACTACAGTGCTAAATGAATAACATATATTCTGCCGTGTGTGTCTGTGTGTATTGGGTTCTTTTCAGTCTTCTATAA
TTGGACAAAATGTTGTGTAAAGTTTATATTTGTAACACTCAGTTTGTGGATTTTATTTTAAATAAATGAAAAAATGATAC
TGGAAGTCCCCGTTGTCGCCCCCCCCCCCCCCCCAGATTAATCGATTAATCGGGAAGCTAATCGGCCAACTAATCGATTA
TGACATTTATCGTTAGTCGCAGCCCTAATAGTCAGTATAACTGTGTATGGGAACGCACACAAATACGTATACCCACATAC
AACAAACAAACCAACAGACATATGAACAAGTTTTGACAGCAGAGCACATAATCATACCCGTCACTGCCTGTCCTATAGCA
GCAACAAATTCAATGGCAAGGGATGTGTCCTCTTTTAACTAGGAAAGATGTAATAATTTGTATTGGTTTCCCTGAAAAAA
TCTCATCTCTGTCTTTCTTTCTTTCCATCTCTTTCTTTCCAAGGATTACACTGAACGGGATGAAGGTGTCTCGGCCAGAC
GTGAGGATCGGCCGCTACAGGATGATCAAGCACGAGAGGGACAAGCACAATGAGCCCAATCCCCAGAGGTGAGCTCTGAC
CTTCTAACACACCACAGCATTAACACACACTGCCTGGTAGCTTAACCTGACTCTTTGTGGAGCCGTCATATTCCCTCCCA
CTCTACGTTTTCTCATATATCAGTCGGAGCATCCCGAGGCAGGTGATCTATAAATGTAGCATTTTACAGGCGTTGAATGT
CAACATTGGCATGTACTGTAGCTGTCCTCTGCTTTTCTGAGGAGGTGTCGGAGGGTGCTGCTTATTTAATTGTCTTTGCG
GTAGGTGAACGGTAGGCTTTAAAGTGCTTACTTGTGTAATGAGGTCTGTGTAGAATGCGGAGACTTGCAACAAATATGGC
TGCACCCCTGAATGAAGAGATTAGTGATTTTAATAAATAAATAAATTGGATTTATAAGGGACGCTTTGATGGGGATTATG
TTTAATCTGGAATTTAGTTGATCTAAAGTAACACAGCTTATTGCCTCTAACTTCAACCTTCAAAGAGAGAGAGAGAGACA
GACAGAAAATATTTTCTCTGTTTTTTATTCAGTGTTCACAAAATCAAATCATAGCCTTCCATCTTTTGTTTTTGTCCATC
TGTCTGTCCATGTGTCTGTCTGTCTATCGCTCTATCTATGATGATCTTTCACAGTATTTGCACCTGCAGTATTACATTTT
GAATGAGAAAGAGAGAGAGAGAGAATGTTTTCATATTTTATACTCTTTTTTTTTTTTTTTCTTCCAGATGACCAAACTAT
AGTATTCCATCTTTTTGAATTTTTTTATTTGATTGCTATATAATTGTTTGTTTGTTTATTTACACTTTTGTTGTTGTTGT
TTTTTTATTTGTTTCCAATGTTGTTTTTCTGATTTGTTCTCACAGGTTCTCAAGGTTTGGCAAGAAAAACGTTAATACAT
TAAAATAATAATAATAATAAAACCCATATCTGCTGTTTCGGTTTCAATAGAAAATTCCAGAAATGCACTAAACATTCATC
ATTTAAATTGCGCACTCCTGGGAAGCTCGTATTTACGAGTCGTAATTATATACGTCGGGTCCGTTTGAGTCACTTTTGGG
CGGAGCAAGATGGGGGTGGTGTCTTCTCTTAATTAACTCCAAAAAAAAAATACAGCAAGGTTTTTTTTTAAACTCTGTTT
CTAGAAAATGAAGAACAAAGAATCTTTTGCTTTTTTAAAAATGTTTTTACTCAATTTTGACGCCACTGTAAACTTTATCG
CTACATATTAGTAGTAATTGTACAACCCTACAATTTAAAATCGCTTTATTGTAAATATAAAAAAAGAGAAATAATAAATT
GCGCCATATAACAAACACGCACTAACTGAAATCAGCTCCTGAGGCGAGCAAGAGAGAGACCACATTCACATAACTTTTAT
TATTATTATTATTATTATTATTATTAGAATTGCTTTATTTTATTATTAATTATTGTTGTTAATGTCTTATTGTGCCTAAC
CTATAAATTAAACTTTATCATAAATATGTACGGTATGTATAGTGTTCGGTTTCAGGCACCACGTGAGATGGGTTCCTAGC
CCCCCAGCGGATGCCTGAAACACGATAAGGGGGTCCTACTGTATGCACTATAGCAATACACTAAAATTTGCGAGCGAGAG
ATTACCCTAATTACCCCGAGGATCTCAACTTTGGTGGTAAAAAGCTGTAGATGCGTTGCGTTGCCTTCGTCACTGCATTG
TACCTTGTTGTGATAAGTTGTGATATGCGAGGAACGAAGCAGCTCACAGAGCGTGCTGTTATTGGGAACGAATCCTCTTC
AGCGTCGCTAACGGTAACACTGTGGCCACATCACTCCACCCCGTCGGTGATTTTCCTGTACCAGCACGCCACATTGTGTT
TCATTCTTTAGGTATTGAATAAACAATTTCAGTACACGACTAGGAGGCAATCTTTTTATTTTGTTATGAACCCATATGAT
GTGCTGCAGCAGATCTGAACTGTTAACCTTAAACTTGCAGTGCATATAAATTGGCATCCGTCCTTCCCGCGGTCGTTCAC
GCACTCGATCGTGCACGTTTATGCTGAGCTAAGTGTATTGTGCGCCTGAATAGTTTGGGTATGAATGGGTATTGATATAT
ATATATTTAAAAAAAAGAACCAATCAATGGCAATGGGGTTGAATATTGTGTTGCAGAGATAGATTGTTCTCAGGGAAAGA
GAATGCACCGTAGAGCAGCAAATTGCAAAACAATTCCAGCGGCTGCCATAGGCAGTCAGAGGTTGGCTCGCTCCTTATCA
ATCCTAGATGGAGCTGTGGGTAAGAAAGCAAGACGAAAGTATGGGGCACCATTAAAAGTTGGCAGTGGGCTTTTCTCCAC
CGTTCACTGCTGACACTCGCGTTCTTTCTCTCTATTCTTCACTCTCCCTTTTTGCTGTGCCTATCTATCTGTCTGACTCT
CCGGTTTTCAGAGCATTATAATAAGATTTTGACCAACAGAAGAAAAAAAAATCAGATAATCCTAATCACCAGACTAATTC
GATCTATCGAGCTATTCTCTCGCTTTCTTTTATTCCTTCTGCCTTCTTCAAGTGTGTTCATGGAAATAATGAGCACCACC
CACTCCCATTAGCGTCATGCTAATTTTTAAATGCATGCTGACACTAATGAACTCGAGCCAGCGGTTTTGCTTTCGCATTT
GTTTGGGCTCAATCATGTCTCAGATAGACCACCCATCCATCCATCCATCCATCCATCCATACACGCTTTTACTCCCAAAC
AATAAGCCTTAGTGTTCTTGGTAATCTTTGACCAGTTCTTCTTTAGGAATGCTCACTAAAATGGTTAACAGGATGTGTCA
AGCAGGGTGACGCAGCATTGCACACCTTATTAATGGATGGTTTTCTATTCAGCCCTGCAGTAACTTGCTCTTTTGTAATT
GTCAGCATTCATTGTAATTGCAGCTGCTTTCATATTCCTAAGACAAGTGGAAAAAGCTCGGTGTGAGGCAATTAAGTGCT
GCGTGAGACAAACTCCACCATACAAATGAGCACAACCGTCTATTGAGAGGTAATAGTCAATGGAAATTGCTCATCAATTG
GTGTAATTTTCCTTCTGCTCCCGCTCCGCATGGGCAATTATAGGGCTTTATCATTCTGTTGTTCTCAGCGGATGAAAAAT
TCAGATTGATGTCACATTCGCCACTTCTATAGCTAGTTTTCAGATTGCAGTTAGAGCGGTAGATATTAGATTTAGCCTAT
GAGCACTTTATAATAGTATGAGTCAAAATATAGTATGGGATGTGCAAAAAGGGATGATCACTTGTTTTTTTTTTTGTTGT
TTTTTTTTTAGCTGAAAGAAATCACATTTCAGATTGTTTATGATGTATATAATTTTTTTCTGTGGTTTTATTAAGGAAGG
TGGAAATAGGAGCATGACAACTGACAGACAAAAACTGTTGTGCAAAACTTAATTTTTTTTGTTTTGTTTTTAAATAATGA
TTTTATACATCGTCGTTACTATAAGTATAGCTACTTCACAGCCACAGAGCAGTCAGACGATAAAAGATGTAATCTTACAG
AATGATGAAGATTAAGCTGCAGCAGAGATCTGAGTGATATAATCACAAGTGACAAGAGTCATCAGTCACTTCAGCTGGTA
ACAGTATTAGCAAAAGGGAACACACCTAAATAGACATTTACACTAGTGGTGCAGGGAAATGAAACATCTTGGTCAAATGC
AAAATCTGGACTGAAAATCAAAACCCAAAACGTAGGAAGAAAAAAAAAAAGTTGAGTGTTACTTCTACTAGTACTGCTAC
TACTACTATTAATACTATTATTACTAACACTACAACTACTACTACTACTACTATTACTACCACTACTACTACTATTAATA
CTATTATTACTACCACTACAACTACTACTACTACTACTATTACTACTACTGTTACTACTACTATTACTGTTACTGTTACT
ACTACTACTACTACCGACACTACTACTACTACCACTACTACCACTATTACGATAGTAGTAGTTTTTGTCTCACTCTCCAT
TTTCCAGATACAGTATCCTCCACAAATATTGGCACCCTTGGTAAAAAAGAGCAATGAAGGCTGTGAAAATTTGTCTTTAT
TGTTTAACCTTTTGATCTTTTGTTAAAAAAAAATCAAAAAACACTCTGCTCTCATGGATATCACTGCAACTGTAAATAAA
ACAGGTTTATCAAAAATATGTATCTTTGTTAAATATAGGTGTGCAACAATTATTGACACCCTTGTAGTCAATACTTTGTG
CTACCTCACTTTTCCAAGATGACAGCTCTGAGTCTTCTCCTATAACGCCTGATGAGGTTGGAGAATACATGGCGAGGGAT
CTGAGAGCGTTCCTCCATACAGAATCTCTCCAGATCCTTCAGATGTTGAGGTCCACGCTGGTGGAGTCTCCTCTTCAGTT
CACCCCACAGGTTTTCTATGGGGTTCAGGTCAGGGGACTGGGATGGTCATGACAGGAGCTTGATTTTGTGGCCCATTTGA
ACCACGGCCCATTTGAAGCTTTCTGGCAGAGACAGTCAAGTTTTCATTTAATATCTGTTGATATTTGATGGAGTCCATGA
TGCCATGTATCCTAACAAAATGTCCAGGTCCTCTGGCAGAAAAACATCCCCAAAACATTAAATATCCTCCTCCATATTTA
ACCGTGGACATGGGGTACTTTTGTGTGCTCCAAAACCTCCTCTGGTGTTTATTACCAAAAAGCTCTATTCTGGTTTCATC
TGACCGTAGAACCCGATCCCATTTGAAGTTCCAGTCGTGTCGGCATGCTGAAGACGCTCGAGTTTGTTTTTGGATGAGAG
TAGAGGCTTTTTTCTTGAACCCCTTCCAAACAGCTTGTGGTGATGTCGGTGACTTCAGATTGTAGTTTTGGAGACTTTCT
GACCCCAAGACACGACTAACTTCTGCAATTCTCCAGCTGTGATCCTTGGAGATTTTGGCCACTCGAACCGTCCTCTTCAC
AGCGCGTTGAGACGATATAGACACACAAACTCTTCCTCTTCTGTTCTTAATTATTGCCCTGATGGAGGAAATGGGCATTT
TCAATGCTTGTGCTATTTTCTTATAGACACGCCCCATTTTGTGAAGCTCAACAACCTTTTGCTGCACATCACGGCTATAT
TCATTGATCTCACCCGTTGTTATGAATGACTAAGGGAATTTGGCCTGTGTGTTATCTCATGTAGTAATTGTTCATATATT
AACATCAGAAAAAAATGATTTGTGCCTTCTGCGAGACAAACACACAACACCCTTCATTAGCACACTTGTGCATTATTTCA
AAATGTCTCATTTTGCAAGATAAGAGGTTTAGTTTCAGATAAAAGGCTTAAGAAGCTTGAGGAGCCTTTAAGGGATGCCT
GTCTGTTTGATTAGCTCATGTTGGTCCTTTTGATCTCTGACTTCCCATGTTTAGGCCAGCTGCTTGATTTGGTGTATAAG
AACCTTTGTTCGATTAGGACTGGTTATCTCATGTATAAGAGCGCTGTCGTATCTTAAGCATGGATTAATTCTCAGTCTGA
TCTTGTATGAAAACAGCAGATTTTATATTTTGTCATTTGTACTTCCCTTAAGCGCAGGCTTAAAAATCTGATTATGGAAA
ATACCACTAGTTTTCGAAAACGCTTAACCGTACCCTAATTCCGTTCACCTATAAACGGACGAGTTTGCATAGAGCGAGTG
AACTCCTAAAAGTGTTTAGCTGTGAGTGTGCAGTCATGTGTTATTATGATACTAGTGGCTTGTCCTTAGATATAAATCCA
GAGAAGGAGAGAGAGAGATGGGTGCGGAAAATGTGCTTGCGTTCTCCGAGCAAGGCTGGTGTTTACCTGCTGATAAATGT
TTGCCCTCTTTACCACTCGATCACTGCCATCGCTGCCTTTGTTTTGGTCAATCCAGCGAAAGAGCCTCAGTAATGAGACA
CCGTGCTCGCCCGCGGAAGACAGCTCGCTATTTATCAACATTGCACTGATTAGTTAACATCGGTGCCGCCTGAATATTAA
CTCCAGTCTAGCATGAGTGCTCTCATAGACACTGAAGCCACCACACCTGAGGACATAAATCGTCGGCTTTGGCCAATCTA
GCGGCTCTAATAGGCTTTGTAGCTTGTCTGATGATATGGAAGCTGATAGCAGGGTATAAATCATGCCAGGCTTTATGAGG
ACTTGTTTAGTAGTGCACCCTTGTGACTTGGCTTCTATAGGAAAAGTTCTCGGTCAATGAAGAAGAAACTCTTCAAGGAA
ACGTCCTTTTCTTAGAACTTTTCTATTAAAAAAAAGAGAGAGAGAGTGAAGATAGAGCTTAGTGTTTTTACATAAAGCTT
AGTGACTTTATGTTCTGGAACATTAGAAAGTTCTCAAAAGAGTAGAAAGTTAATATTATGGCTAACATCGGATAACAGTT
CATTTCATTGGCCGCGGTTCATTGGCCGCACCACAAAACTTGAATTCTGTATAAATGCAAAAGGATTTAAACTCATAAAA
AAAAAAAAACAATACAAAACATTGACGTCTTGTGGATACCCCACGATTTTCACAATCCGCTAGATGCTGTACTGCTCAGA
CTGCACTACTGTTATCACTCACAGTCAAACAACAAATTACACGGAATCCATCCGAAACTCCCCAGCAGACTTTTAATCTT
TTTTTTAAAAAACAAGATTTGATCAAGTAGTGTTCACTAGATGTCGCACAAGCCATTCAGTACTGACTCATGCATTTCTG
CTAAAAGGCGAAGACCCGACTCTATGTACGGTGTGTTCTGCAAGTCCCCGCTTTCCATTAAACGTATTCTATTGGAGTGT
TCTGCTTTTAATTCAAGCAGACATCATTTCTGTGTAGTAAGCTCACTTAAGGGCTTGTCTAGTAAGATTTTTACCGGAAA
ATGTTTTAGAAATGTTATCATATGTAAATGTAAAACATCATCTATAATCTTAACTGCTGTATTCTCCTTTTGTTTGGTTA
TATTTCTATTGTATTTTATGCAACGCTTGTCATTTTTTGCAAGTCTGTTTTTGCCATGAAAATAGTCACAGATTCTGACA
TGGCATTAAAAGCTACACTACTCGTACTCCTGCTATCACTCACAATCAGTCGTTTTGTGCAAACTACACAAGCGATCGCC
ACGAGGCTCACACACTACATACACATGATCAGATAAAATCAATGTAACTTACAACTCCGAGTGGATTTATCATAGAGAAT
ACGTTCAGATCGATAAAACCGAGTGAATGGCATTTAAGATTACTCTTCATAGCCAAAAGTGCGTTTCCATTTTTATTTTA
TTTAACAACGTTAAAAGATTAAGAAACTGGTAGAACCTTGTGAAACCAAAACAATATTTGTGCTCAAATTTTGGGAATGT
AATTGTGAAGTAACCTTAAAATGTTGGCTGTGTTCAGATATTAGCATACAGGTACTTTACAGTTTTGCTAGCTGAATTAA
CAAAATATATTTGTTCTCACATACTTCAAATAAAATTAAATAAAAAAAGCTCTTCACTTGGATGAATATATATATATATA
TATATATATATATATATATATATATATATATATATGTTACACTCTTGTATCATTGGATCTAAACTGTCATGGCAAATCAT
GACCGAGTCAGCTCTTTTCCATGATGCATTTATGACATGGTTACATTAGTCAGATCTACAGAACAATAAATGTTCTGTCT
ATGCTATTTGTAACGGGGGGTGAAAATTGAGAAAGGAACACGAGAAGGGCATTATATGGTGAAGAAATGTTTGGTTAAAA
TTATCATTGTGTTTAAGCAGATTTCTCTTTTATTTATCTTGAGATTTGCAATAATCCAGTTAAAAAAAGAAAGGTTATCT
GTGAATTGGATTAGCAGAGATTAAGAATGACCTGGCTGCTGTAGTCTCAGTAAAGGTCTGGTATAAAAGAAGATTTGTTT
GACAGGGTATACGACTCTGGCTATACTTTATACTCTCCCAGTGTTATGTGGTTATGGCTGTACCACATGGTCCAATATCA
TTACAGAAAAAGCTGAAAGCCTGGCTACACATGGAGCAGTTTCACAGGGATTACATTATAGTGCAGTTTGTAGACCAACA
GACCAAGACAGGTCAAAGAATTATGTTGGTTTGGAGTAGCGCTAAGGTCCAGATTGTGATTAAAGAACTGTGTCCGCATT
ATTTCTCTGCCAGATGTTCTATTGAGTTTGTGTACGAGCAAGACTTTCCCTGTGAGCCCTGTCAAACAACTTCAACATCA
AGAGACCTTGTGTCGTAGGACCCGAGACACCCGCTGTATGCTACGAAACACACTGCGTACTCTGTATGCTGTAGTTATTA
CATCATCACTATGCAGATACATCGCTGCTTAATTTCAAATGAAAATGCCATGCGCATGCTGCATACCCCCCCCCCCCCCC
CCCCCCCCCCCCCCCCCCCCCCCCCCCCCGATGCAGTTGGCCTTGTTCCTGTAGCCCAATTGTGGCCAGGAAGCTGCTGA
ATTACTGGCATGGTTGTACGTCAGGCAGCTTACAGTCTGAGATCACAATACCAGTGAGATTATATATATTATAAAGACAC
CCAGTCATAGTCTAATGATAATTGCCTTCTGTGAGTATGACTACTTGAGTTATTTCTACAGTGACAAGATAGAAGTGCTT
GGCAGAAGTGATAGGTCTTAATATATTCTCTGTGCACAGTAAGAGAGCCTGTTGTACTTCAAGGCCAGGAGGATGCTTGA
GGACGTTACACTAGATTTAATATTTGAATCAGTAAGAGAGGCAAAGACTTCATTTTGATGACAAAATCAAGGCAAACTTT
GTACTGCTTCACCCAGATTTGTGCAGCAGTTTGGGGAAAATCCGTCACATCACTGTGGCTGAATTCTGAGTATGGCCAAA
CTAGGTACAGATCAGATTTTGACCGAAGGTCGTTTTTTTTCTGAATATAATATACTTATATATACATCTCTGCCATATAT
TTCCTGCAAAAGCATGTAGACGTGTTTTATTATCTTTTATTAACTTGGGGAAACTTGTATATGCTTTCTGGGGCGGTAGG
TACTGTGAGTGGCCAGTTTAAAGGTGCATTAGGTAAGATTAGACTTTTTTTTTTTTTTTTTTTTGGCAGGATTAGTTCAG
TTAGGTGGGTTCGACAATTGAATGATTCTTGCCCATGTTCATGAAGCTCCGCCTCCAAGATCTTAGCTGGCGCATATAGG
CTTTATAAAATGACTAACGTGTAGGTGCATTCCAGACCAGAAATCAGTTTTCCAAATGGGTTTTCTTATGACTTAATAAA
CTTTGCTAAAGCCATGGCATTATTTGTTTGTTTGTTTATTTGAAACCATGTTCTTCTTATATCTTCCAGGTTATTTGTAC
AAGTAAAGAATTAAAAAAAAAAATCACATATTGCACCTTTAATAAAAGCAGCTAAAAGGAAAATAGACTGCAGGACTGTC
AAAGTTGGGTATAAAGATAAATGGTGGGTCTCATGGTCATATTTATTATTTTTATGTTTGATTTATTACACGTTAAATTA
AATGCAAATGAAGCCAATATATCCCTCTACTGCATGAATTGTTACATTTACATGAAAGGAAAAAAATGATGGAATTTTTA
TTACTTGAATTAGTTCAAGTAAAAAACAAAACATGGTTGGGGGGGGAGTCCACCCACGTCTCATCTTCATCATCCTGGTG
GATGGCAGCAGATTCTTCTCAAGAATCTCCCGGTAAAGGGCTCCATTCATCGTTCCTTCAATTATATGAAGTCTGTCAGT
ACCGTGTGATGAAAATCAGCCTCACACCATGATGCTTCACCTCCAAACTTCACTGTTGGTGTAGTGTTTTTAGGATGATG
TGCAGTGCCATTTCTTCTCCAAACATGGTGTGTAGTATGACAGACAAAAAGTGTAATTCTGCTCTCGTCTGACCAGACTA
CACTCTCCCAGTATTTCATAGGCTTGTCCAAATGAGTTGTAGCAAACTGTAAACGAGCTTCGACACGCCTTTTCTTTAGT
AATGGAGTCTTGCGGGTGAGCGTGAGCAGTGGAGTGCATTGCCTATTGTTTTCTCTGTGATGATGGCACCTGCTGCCTCC
AAGTGTTTCTGGAGCTCTTTCTGAGTGGTCCTTGGCTCTTGGGCTACTCTTCTGACTATTCTTCTGACTCCCTAGTCAGA
AATCTTGCGAGGAGCTCCTGTGCGTGGCCGGTTGATGACGGAGTGATGTTGCTTCCACTTGCGGATAATGGCTCCAATGG
TGCTTACTGGGAGATTCAGAAGTTTTGAAACTCGTCTGTATCCGATTCCATCGATATGTTTCTCAACAATAAGGTTGTGA
AGATCTTGGGAGAGCTCTTTACTTTTACCCATCATGAGATGTTTCTTGTGTGACACCTTGGTAACGAAAAGCCTTTTTAT
AGACCATCAATGTACTAACCCAGCTGATATTAATCTGCACAGATAGGGGGTGTAATTACTTACGGATATCAGCTGGTTCC
TTGCCTTGGAGAACTGCTTTTTCTTAGCGTGTTCAATACTTTTTTCCCCCCGTGTCGTTCTACTTTATTACACACAACTT
TATTTATGGATTTTATGTTGTGAATTCTTTATATTTGCGGATTACTTTAGTTAATACTGATTTTTTCCTGTAATAATTTT
GGCTAAATGTTGAAAAATTTAAGCAATCAAATTACTGGTATGGTTAAGCCCTCTGATGATGACCTTCACCATGCCATGTG
ATTACAGAAAAGATCTTGTGAAATGCCATTTTTTGTGTCATGTCAAAAGCCTCTGTTTTCCAGTTACATAGGAAAATAGT
AGTTTTGTGTTACTGCTCATCAACAAAATTGGCAACAGCATGCAGTAAAGGAATATAGCAGCTGCTTTTACACAGGTGAT
GTCTTGGTATCTAAGACTAATAATAAACAGAGCTTTAAAAGACGTATTATTCAACAAAGAAAAATGTATAATCGTTGATG
TGAAGTTTTTTGTTCGGAGTATATATAACATTTATGGAAGGAGTCTCCAGTGCCAGCATTTACAGTAACAATTGCAGTGC
TTTGTAAAGTCAGTGGACTGAAATGCAATTTCTTGTCCCATTTTGTTTTCGGCAGTATCTTTACTCCTGGTTGAGATATG
TGAAAAAACTGAGCTATATTTCATTTTTAGCATGAAAGGAAAGCATGTAGGTTTCAAAACTATGTATACAGTATCTTACA
AAAGTGAGTGCACCCCTCACATTGTTGTAAATATTTGATTATATCTTTTCATGTGACAACACTGAGGAAATGACACGTTG
CTACAATGTAAAGTAGTGAGTGTACAGCTTGTGTAACAGTGTAAATTTGCCGTTCTCTCACAATAACTCAACACACAGAC
ATTAATGTCTAAACCGCTGGAAACAAAAGTGAGTACACCCCTAAGTGAAAATGTCCAAATTGGGCCCGAAGTGTCAATAT
TTTGTGTGGCCACCATTATTTTCCAGCACTGCCTTAACCCTCTTGGGCATGGAGTTCACCAGAGCTTCACAGGTTGCCAC
TGGAGTCCTCTTCCACTCCTCCATGACGACATCACGGAGCTGGTGGATGTTAGAGACCTTGTGCTCCTCCACCTTCCATT
TGAGAATGCCCCACAGACGCTCGATAGGGTTTAGTCCATCACCTTCACCCTCAGCTTCTTCAGCAGGGCAGTGTTCGTCT
TGGAGGTGTGTTTGGGGTCGTTATCATGCTGGAATACTGCATAGTGATCATGCTCTGCTTCAGTATGTCACAGTACATGT
TGGCATTCATGGATATTGTAGTAGTGAACTATTTTTCCGGTCCGCCACGCAAAACTTTGCAGTAGTGTTGTGCGTGCGTG
TATGTGAGTGCAGAGTAAACTTCCTGGAAACAGAGTTGCTAAAGGAAGGATTCATTGCTCTTTTATTTATTTATTTTTTT
GCTTTGCCAGTTCTGCCATCTGCTGGCTCGTGATGACAACAATCCGGGAAATGGAAAAGCATACATGAAATCTTGGATCT
TTTTCCCATATATTCAGGATTAAATAGATTTCCTCGGAGTAGTGGTGTTCACGATGTACGCACATCTAACGGTTAATCAT
TCATAGCACGTCAGGTCTTTTGGCTGTAGATGATGTTCTAGTCCATGGACCTGACACTTTCACTGCTATAAATATTTAAT
TTAAGACTGGAATGCTAGCATGTGTATTTGGGGGTTGACATTAAGCTGTTTTATGCTCATTTTGAATTTGTGCATGGCTT
AAACCTGAATGGAAAACAACAAAATAAAAATAAAGGTCAACAAGCAGCGTGATAAGGTGTAATGGAAACTGGTTTATAAA
TAAATCATATTGCCCAGGTGTTTAGGAAAAAATGATGACATACAGATTTGGATAGTACCCAGTAACGCTTTGTTCATCAT
GCCCTATTGTAACACGCCATCTTGTGATGCGTCTCCAGAATATCCGCACCAGTAGATGATGAAAATATGCCGCAATCCAC
ATTTTCTTTTCCTTTCTTTTTTTTTTTTTTTTCTTCTTCTTCTGTAAATCCGCTTCAAATATGCTCTCTTGTTTTATTTT
ATTTGTTTGTTTGTTTGTTTGTTTTTTCCTGACAGGTTCAATAAAATCCAGAATACAAAGAACACCATGAGGAAGGACGG
CATCAGCTCGCTGACATATCGCCTGGTCTCCATTAAAAAGTACCCGCTCTACACCAACATCTCAGTGGAGATTGGCAAAC
CCCCTCCCAGACCTCTCAGAGGATAGACCACGGCCAGGTCAACACACACACACACACATACAGTATGTATATATATAATA
TATATATACACACACACACACACACACACACACACACACACACACACACACACACACACCGCCCATGGCCGTGCGCCTCT
GTGCGCCCCTGATATGCTGAACAGGTTAGTTCTCAGGAATACACTGGACTTGTCGTGGATTTCTAAACACAAATCCACAT
GCAGATTTCGACTCCAGTACAGACGCTGGGTATCTTGCGACAAGGGGAAATTGGAGGGCTTTAGAGCACGGACCCCACCT
ACGTAGAGATTTGGATGATGCTCTAATAGACCCGGAGGACACGCATAAACATTGTTTCTGGGCACATTCTCAAACGGGAA
CCCTGTTCACTTGATGTAAATGAGTTGGAACATTTCAGAAACGAATGTCTTTTGTACCTGCAGCTGCTGCAGCGTCCGAC
ACGTTTTCTCATCGTATCTACGAAGCCGGAGACGCTCGAAGAAGCCTCGGGATCATCTTCTCTGTCAGTTTCCAACCTTT
TTTTTTCTTCTTATTTTGTATTTCTACTCTTCCTGCTCTCTGAGTTCAATAACGGAAGCACTGATTACGCAGAAAAGTTT
CAAAAAAATGTTCAGTTACCGGATTTGGATGAAGAGCCCTGCCTTTGGTGGTCCAGAATTGAGAAGAACCAGGATTCTAG
GAACTCTCACTTGGAGAACAAGGGAATTCTGGCAAAGCTGTACATGGTCACCGCTGTCAATCACTTGAAAACAACACGAG
AAGCTGTGTGTTTTGTGTGTTTTCACCGCTGCCTGAATTTTTTATTATTATTATTTTTTCTCTTCTTCAGCTTAATGCAT
CTTAACATTAATTGCTCTGTGTGTGAGGTCACGCTCATTCTAGACCACAGTGAACTATCATCAAACACTGCAGATGAAAT
TAGATTTTTTATTTTTTCCTCGCCCTTTTCTTTTTTCGACTTGTGGTTTCACCTTTTTCATTTACTGCCTATGCACGCCA
TACTGATGCCTTCAGACATTTTATGAGGTGCTCGAGTCGTGTTTTCTTCTTTGGCCACCTTTTTTTCCATGCCATTCACC
CAGCCTATTAAAGAAGTACATTTCATTTACACCCCACCTCCACCTCCCTTTTGCCTTCTGTTTCACCCCTCGTCATTCCT
GTACACGTGCCATCATTTCTAATCAGTGCTAACGGTATTTCTGAACTTTTTGCCTAGGTTTACAAAGCCGCCCTGTTCTT
GCATTACGGGTTAAACGTTTCTATAAAAGAAACCTTCTAAATCCGCAAACTAATTACGGTCACGTGTCGACACGTGTATA
TTCAAGCCGGTTATTATACTTCATATTATATTTATAATATTATACTACCACAGCATTGTCGAATTCCCGATTCTGATTGG
TCAGGATGCAGCAGTGCCAGCTACAGGGCAAATCCACAGGTTTAAAGACGGCGAGTTTTGTGGTTTCTCAGTAACATGAC
AAGCTGACTTTTTTTTTTTTTTTTTGGTCTTATTAATGTCAAGAGGGAGAAAAGAAAAAAAGAAAAAAAACAAGGCTGGT
CAGGGAACAACTGTATAGCTGCCATAACATAAGTGATAACAGGGACTAACTTGTTTCAGAGGCATTCCACATCATTAAAT
GTAACTATAAATGGATGTACACAAAGTACAACGTCGTGGTCTTGAATGAAGAAGAAAATTGGCAGGTTGCTGTGGTAAAA
GAGGAACAAAAACAAAAAACAGTTCAGGACATGCTGTAAAAAAAAAAAAAAGGTTGTGTTTTTTTTTTTTTTTCCCCCCA
TGACTTTCCTATAACAGCACGTCCTGTCATGTTTTATTCCTTACTTATAATATTATATTTATAATACTATACTTGTATTC
TCCTTACACAAATATACAGTATACCAAAGCTTATCAACTGTGTTGCTAGTCGACTGTGGTGCAAATGTAGCTGACATACA
GCATAAATGACATACATGCAAAAGTCTGTCATATATTGCAGCATTAATAGGCGTACGTACAACACGAACTCGAACATAAT
AAGCAGATATAACATTATAACAGCAGTATATGGACATGAATGCATTTATAGTCCACTTTTGGTTTTTAAACATATATTCA
ACAGTATGACTTTAAATATAGCACATTCGTAATTGTGGTGTTTTTTGTTTTTTTCTTCTTCTCCATTCTTTCCTGTTTGT
ATATTCTGAATTGGAGGAACGAGAGCGATACACTGAGCACATCATCTTTTACATTTGAATTTCCCATAGCAGACATGTAT
GGGGTTTATGAGACATGAAGGGTGTGTGTTTTTGTTTTTCTCCCTCTCTCCACCCACCCCTCCCCCTTGAGGCTGTTTTA
TGAATTGCAGCGTTACTGCAGGTCATCCGCGGCTGCCTCGTTCTTATCTTTGTGCCGTTCTTTTGTTTTCTATTGCTGTG
CATTTGTACATACGCGCCAGTGAGGAAAATAACGAGCTGTGTCTGTAAGTTAGAGTAGTGCATCCGTGCTGCTGAATTGA
ATCTACAGTGTAGATGTGAACGAGCACTTTTTGTCCGTCTGGAGGGGGAGAAACACTTCGTTGGACCATAATCTCACTGT
GGTTTATGCAAGAATGTCTGCTTTTTTCTGTGTGTGTGTGTGTGTGTGTGTGATCTACCTACATACCTTACGTTGCTGCT
ATATCATGACGCTAGCAAGGCAGTCGTCTCATTACATTACCTGTTGTGCACGGTGTAAAAAAAATTATTAAAAAAAGGAA
AGAATTGGTCGCTTATTATCGCTAATTCTACATAATACAGAACTACTTCATATGATCACAGCTGAAGCACATTCCAGTAT
GATATCATTTTTTGTTATAGAATATTCTCCCTCTCTAAAGAAGTAGCACACTGTGTGTAGCTTTCCCCCCTCTCCCTTTC
TCTCTCTCTCTTGGTGTTTGTTTCCCTTTCCTCTCCTCATCCATCCCATCCCTCCATTCTCGCCGGGAGGAAGTGAACCG
TACGGGAGAAGGGCAGGGGCTCTGCGAAATATTACACCTGTAAGAAACAAACTCCGGTCTTCAAGCTCAAAGTGGCTTTT
TAAACGCCTACTGGATCAACTTAGGGGTTTTTTGTTTTTTTTTTGTACATTGAATGTCAACATATGGTTCTATGTAGAAT
GCATTATGTCATATCGAACATACTTTTTGTATACAACAAATAAAGAAGAGCTGTCGCTTGGAAACCTGTGTCTTTCTTTC
TTGATACTCATGTGCTACTCTGTGTTAACATTATAGAAGAGCGAAAAGTGTGTGTGTGTGTGTGTGAGAGAGAGAGAGTT
TACGGTGCCTCAGACTGGCATGGTGTTGACAGTATCTCGCGTTAAGAGGACTTGTTAAACGTCGAGCCGTCATATTTACA
CAATTTTGAACAGGATATATACAGCATATGTCTCGCCATCACACCCTATTAACACCCTGTTCACCATTTAACACATTACT
CTGGGTGTTGTGTCCATAGACCCTGCGAATGTTCAGCATGACATCCCATAATGCAGCACAACAGGCGGTGTACCAGTCAG
TAAATATGAGAAGGACCTCAACCTGTAAAATAAACTCCAAAGACGCACTCAGTATAGATTTATTTTATGAACATGATCCT
GCTGTTCAAATGCTAGGCTCATTATTCAAATTTGTACAATGTATTGTATTACTGGAGCTTTTTATTCCAGAAATTTCCAC
CCGCCGGTCCAAATTGACATTGGTTTCCGAGTTATGAGTTGAAGTTTGGATTAAATCCATTCCAACCCATTTGGTGCGTG
TGGCTTTAGTGGTTAGCATGTTTGTCTTGCACCTCTGGGGTTGGGGGTTTTGATTCCTGCCTCCGCCCTGTGCGTGGAGC
TTTCATGTTCTCCCTGTGCCTTGGGGGTTTCCTCCCTTAGTCCAAAGACATGCATTGAAGGCTGATTGGCATCTCCAAAT
TGTCCGTAGTGTGTGATCTGGTGTGCAATTGTGCCGTTATGGGTTGGCACCCCGTCCAACCCCGTCCTTCTATAAATCAA
ATCTATAAGTCAAATAAATTCTGGAAAACTATATATATATTTATTTTCTGCTCTTTATTATTGACTGACTACGCTATGTG
CACAAGACAAATTGAGGTTACCCAAGTTTTTGCACCAGCACCATATTATGTATAAGGTGTTTACATGTAGTTACCAGAGC
TAAGGAGATGGTCATTTGATTACTAGATGTACACAGTGAAACACACTATAGTCAGTTTAATATCCCGGGCTGCAGTTAGT
ACTTTATCTATTCTGTTGTAATTGTGTAAAGAAACATTTACATTTCTAGCTAGATGAAGTTGAGTAGCATTTCTGGAAAA
GGTTTACACTGCAATTCTACTGGCAGGTCTTGTACAAAGTCCAGATTTCCCAAGCTACCGGACTCAAATTATAAACGCCA
ACATGTTCATTTCTTCCTCACAGGACTTGCGACATGCCTTCAGGCCTTTGCTGTAACCACAGGCTGTGATTCAAATTGTC
TAGCATTGTTAGCCAGGTATGATGGTGTAATATTTGATTCTCATAGAAAGCACATGCCACTTGTAGAGTATAATTATTGT
ATAATTAATACTGGAACAATCAAATTGTCCCCGAGTCATTTAGTTTGAATTTAGCAGATTTTCAACGCTTGTTGATACAA
ATCAAGACTATCGATACAAACTGATATGAGATAATAAAAATACTGGTAATCAAGACAAAACAGCATTTGCTCAAGGTGGT
TTATTTATCGTCGTGGACCTCAGTATAATAGGTCATAAAAAACAGTGTTGATTTACATTGTTTAATTTTTTTTTTTTTAA
AAGGAGTGAATTTCTGGGGGGGAAAAAAAATACACTATGCATTTTTCCAAACAACAAACAGGCATTAGTAAGGAACAATT
TATTTATTTTTATTATTATTACATGCTCATAACATTACTTACTCCATTACAGTAGCTACTTCCATGCCTGCATGGGACTG
GAGTAAGTATTGTATTTTATTATGGTTTTCGGGAACCTCAGGTAACAACTAATTCCTTTATAATTATGTACACGTGTATG
TGAGTATGTAATCTTTAAGTATATAATAGGTGCATTGTTATATGAGTAATTAATCATACATCAGTTCTGTTTAACAGTTG
TACATAGTGTACGTTCCAATGCAAAATCTGGGATTTTCTGAAGAAACGTGTTCATCGATTGAGTCCTTGAAGGCACAGGT
TGAATCGCTGAATACTGCTCTGATTTTGTTTCATGTTTTTTTCTGTAAAAATTAGAAAATGTATTTATTTACATGTCAAC
TGGTGTGTGTGTGTGTGTGTGTGTGTGTGTGTGTGTATGTATATATATATATATACACACACATATACACACACACACAT
ACACACCAGTTGACATGTAAATAAATACATTTTATATATACACATTTTTTTATATATATATATATATATATATATATATA
TGTGTACCTAAATCTTACGCAATAAGGCTAAACAACATTGAAGAAAAACTGATGTCACATTTATCACATTTATGGAGTTC
GGAGTTCTTACATCTCACAGTTGTCTAACAACAATGTCTAACACCTACAGTAGGTTCGGAAAAGTTGTTTAATATAATCA
GCAATCAGAAACTAATTGAAATACTGTGCAACAAAGTCATTGCTATTGGTTTTGAATAGCTGATAATACGTTTTTTTTTT
AACTTTACTGCAGCCTACATACTAGGGCTTAATTTGGGAACATCCCATACAAGGCCAAAGCAACGTTCAGCCGTGTCATT
TAACATTTTAACGTCAATGTTGGGCACATTATACAAGACTATTGTTTGTAATCACTAAGGCTACAATCAGCTACGCGAGC
ACAAGCCGTCTTCAGCTTGCTATGCAGGCCCTGCCGAGTGTCACGTTCTGCTACCGGAGGACGTGAGGTTTAGTTTTTCC
CCTCGCTGACTGTGCAGTTGCGGAGGCGGGTACATGTGGCCACTCGGTTGCCCTCCCAATAGCCGGCATCATGGCTGTCG
TGGCATCGGCATTTGGTGCAGGAATCCACCCACACTGCCTCGCCTCCGGGGATTATCTGCGTCCGAGAGTCGTCCACGTA
GCAATTGGGCCCTAAAAAAATAACGAAGACACACACTGAGTGGCTGTGGACTGGAAATTCATTTATCATGGCAATCGTTG
TGACTACGGTTATGATGATATTTTAACTGTTTCAGATTTCTATCTTTCCTTTAAATAATAAAACAGCATGGCTCATTTTA
TAAATAACATACCGGGCAAGAAGTAGAGGATAACACTGTGTTAGCTTGTACTGTGATGGTAAGCATTGTGTTCATCACTG
GGAATAATAGCGCTGATGAATTAGAATCTAGTGCCCCTACAATCCACTTAAGAAGTATTGGCACCTTCCATGAAAAATAA
CAAAACACACACGAATTGATGTAGAGAATTTCTAGAAGGAGGAATCATGACCTCACAACTCCCGGCTTGTTCCTGCGTTT
GGGTTTCTGTTTGTGTGGAGTTCTCCCAGTGTCCGTCTAGGTTTCTTCCGGGTGCTCTGGTTTCCTCCCACCTCCCAAAA
ACCTGCCCACAGCGTGAATGAATGTGTGTGTGTGTGTGTGTGTGTGTGTGTGTGTGTGTGTGTGTGTGTGTGTGTGTGTG
TGTGTGTGTCTGTGTGTGTGTGTGTGTGTGTGTGTGTGTGTGTGTGTGTGAATGGTGCACTGCGATGGACTCGTGTCCCA
TTCAGGGTATATTCCAGCCTTACGCCCAGTGTTCTCTGAATACAATGGTCTCGGGATCCTCCACAACCCTGAGTAGAATA
AAGTAGATACTGAAGATGATTTTTGCAAAATTGCTAGTTGCAAAAATATTAGCACCCCCCACAATTAATATCTAATGGAT
ACTTATGCATCCGATTCCTGGAAAGTTTCAAATGGTTCCATACCCTTTTATTAAACGGTATGCAGTTTAAGCTTTTTTTC
TCCACCCATATCTATTACTTGAACGGTGGCATTGATTAGTGCTGGGTCTAGTGCCTGTTTGTGGAGTGGCTGCTGTAAAT
TCTAATGAGTGTGTATAATGCCCTGCTATGAACTCGAGTACCATCCAGAGTGTGTTCCCGCTTGCACTCAGTGTTCCCAG
GATAGGCTACAGATTCACTACAACCCTGAGCAGGATAAAGTGGTTCCTGATGATGAATGGATGAATAAAGTAGTTTCTTG
ACTTGGGCCACAACCATCCATCACCACAGAGAAAACTTTCAGCCCACAAGAGATTCAAAAGCTTTTTGGTGGTGGCTCAG
TGTGATGTGATGGATTACAAGTTACCAATAGGTCAAAGACAACAACAGTTTCTGGAGACTTGGGCTCGCTACACATTTTT
TTTTTGAGAGAAATTGTACCCTTGCAGAATTTGCAAAATGTTAAGTGAATAAAACAAAAATAAGAGAGATCATTAAAATA
GCATTTTGTTATTTATTTAGTCCTGCCCTGAATAAGCAATTTCACTTAACAGATGTTTACATATAATCCACAAGACACAA
TAATAACTGAATTTACACAAATGAAATAATTATTAACACGGTGTGTTGTTACATGGATGATCAAGTACTGTTTTTATATT
TTGTTAGAACCCTAACCCTACAGTCCATTGTTTGCCCTGAGCAGTTAAACCGCCCACTGTTCTCCAGGAAAATCCTCCAG
GTCCTGCACATTCTTTGCTTTTCCAGCGTCTTCTGGTTTCCAGCCCTAAAGGGTTGAAGACCCCTATTGTCTTTGTTAGT
TTTTCTTGTTATTATTCTGCTTTCGCTCTTGAGTCAATGGAAGCCCAGAGAAACGCTTGCAGGAAAGTTATGAAATTTGG
CGCAAATTTGGAGTCTCTAACTCAATCCCTCTAGCGCCACCAACTGTCCAAATTTACACTCATGTTTATACTAATAACTT
TTGAATCATGCGTCCTAGAAACAAATTTACTGGCTCTTTTGGCTCAGGACGATTTGACTGCATCCTATGAGGTAATTTTC
CGTCATGAAAATTTTTCCGCCGTTTGAACTTTCTGAAAAATCTCATTTTTCGAACTCGTCCTAAGCCGTTTTGCACGAAA
ATTGGCCTGCATCATGTAGGACTTAGGACAAAAAATTTATTCACAGAACTTTGATATCATTTTTGAATGCCGCTTCAATG
AATTCGACGGCGAGCACGCCAAAATGGACGTGAGGGTATATCTCCGTAACGCTTTAGCATACCAAACTTATTATTTGTCA
TAGCCCTCATGACTTGAGGGGGCCTGCTCAGTTTCGGAACAGTGTCCCCTAGTGGTCATGAGATTTTTGCTTATAACTTC
TGATCAAATTGGTCTTGTTAGATTCAGTGCGGAATACCGAGTCCAATGTTATGAAAAAATCCCATGCCGGCCATTTTGAA
TTTAGTCATAAAATGCTGTATTTCACTAATAACTGGGCGTATCATTATGAAACTCAAGTCTTTGTCGTTGGCACGATGCT
CTGAAGGGACTCGTTTCGGAACCGCACCACCAATAATTATAATGCTATGTTTTAAAAATGCTAATAGCTATAGACTCCTT
TTGCCTACTGTGATGAGACTGGTCTAAATAGATTCTGTGGTTCAGGCCGGGAACAATGATACCAATTATCTCATGGTCGA
GCAAGCTTCCTGTCCATTATTGGTAAGTACTTTGAAAACCTACTTTTTCAAACTCCTCCTGGACCGTTTGTCCGATTTGC
ACGAAAATTGGCCTGCGTCGTCTGGAGGCACTCATACCAAAAAAAAAAGTATTCACGGAATTTTGATAAATAATACCGTT
TTCGATTGGTGCTTCAACAAATTTGAAGAACATGCAAAATTGAACTTGAGGCTGTATCTCCGCAACGCTTTGAGGGATTG
TGATGAACCTTGGTACGCGTCATCCCCATTAGGCCCTGGGGGTACCTGAAGAGTCTCGGCACACTGCCCCCTACTAGTCA
GGAGATAGCAAAAATGTATCTTTGGCTTATAACTCTTCAATGCTTTCCTGCATGATAACCATCATGCCCAGATGCTACCG
GAGCAGTTTCAGAACAGCGCCACATACAGGACAAAAATTCTAAGAAGTAGCAATTTTTAGTTTTTTTTTTTTTTTTTTTT
TTTTTTTTAAATAAATGTTTTTTCATGATTGAAAGTTGACTTTTTTCTAACTCCTGATACACTTCATCGGACTATAACCA
AAAACATGTCACAAAGCTTCTTTTGCTGCTCATGGTGCCGCTTGACCCCGGTATTACCGCTTTCTTCTATATTTACTATT
GTGTCTTGTGGACTATATGTAAACATTTAATGATCTCTTTTTTTTATTATTTATTTTTAATTATGAACATTTTGCAGATT
CTGCACGGGGTATGTAAATTTATGGACACAACTGTAATTAATTATAAGTTCGTGAGTAGTTTCTTTATTTGAAAGATAAG
TCATTTTTCCCCCATTCCCACGAAGGGTGCCAATAACTCTAGAGCTTAAATTATGAATCAAGGTTTTCAGACTGGCATGA
AATTTTGAAATGTCTCATAGGAGTAATTCAAGGTGACATTATAATCCTATGTTATAACCTTGAAGACAAAGAATGTGAAA
CGTGTTTTCAGTAATTCTTTTTGACTTAATATTACTAGTCATTCTATACCGCTACATGATATATTGCCTTAATTCCTTCA
TATACTACACTCTTTATCTTCATAACCGTACCCTAAAGGGCTATCCAAGAAAGAAGACACAACTCCAACTGGTCTTCAGC
TGGCGTGCAGGCCTTGACCATATTACTGCATCAGTAGCATGGTGAAGATCTCCTGACATGCTGATTTAGCTCCCCAGAGA
TACTTTCCCTTTAATTTGTTTGGATAAATACCTGATTACCCGCTCCCAGCACACACAGCTCACAGTGCACGCCTGGATGA
ATTTCACAAGGAGCAAAATTACATTTCCTTCCAATAGACTGGAGACTGGCGCAGTCGTGTTCCCGCATCTTATCCGTTTT
CGAGTTTCGGATTATGCGAGAGTATTACACCAGGGTTATTACGTTGCGGAGGAGACGAGATGCAGAGGAAAGAGGAATGC
AGATAAAAAATAAAAAAAAAGATGGCTGTATCGCTGCATGGGGTATTTTGAGTTCAGAATAATAGGATTAGTCATACACT
TTGAAGTCAGTGTTTGGAAAACGGGCTTTCTCCCTCTAAATTAGGCTTATCTATATGATTTAAAGCAGCTTACCATCTTT
GCAGTCTGGACAGCACTTCCCTGTTTGAAAGACTGGGTTCACACATGCAGGGGGGGCACAGTCCGCTACTAGGCACCTGG
CAATGCCGTCGTTGTCACAGGTGCACTGCTCACATTCCGATGGCTGTAAAATATACACATACGTTTGTCAGTGGAACCTA
ATCTAGCCTAGTCTTGATATGTACTATGCAAAGCACATAAAATCTCCTGAAGTCACATTTATAATGCAGAAAATCATTTT
TCCCTCTCAGAGTATAAACGAACCAAGGCAGCTCACAACTGGCTTCTATATGTAGAGCTCTTGAACATAAAATGACACGC
TTAACCTTTACGTTGACACTTTTACACAATGTCACTCGCTGCTCTGCATCATTCTGGGCTTTTCTCACAGAATATTTTAT
ACTTTATGTTCCTCTCCACCAGGACAAAGAAATCACAGGCCAGCACACCCACCTGCTGTTTAAACCATGACAGCATGCCA
CCTGCAGTTCAAATTAAATGGGCTGACAAAAAAAAAAAAAAAACCACACAAAACACATCAGCTGGGAAAAACTCCCAGCT
GCAAACCTGTCACGGGGCTTTGATTACCCCCTTAGGTTTCTTCCATTCCCTATAATCACCATAATAACTGTAATAACCGA
ATGAGGAAGATAACGAGGCATGTCTAAGATGTGCCTCGTTATTTCATTTCTATTATAGAAAGGTGGAGTGCTATTTCACG
TACTGTTTGGTGAGTTTACTGATCAGGCACATCTTATTCAACTCATCGCTTGACATTACCAGGTTTAGTAAGGTCCAGGA
TAACATTTAGGCTTTCATGCTCTCCATAAATAACCTAATAAACTTCACTAATTATAACCAGAACTGCTAAAGTGCATAAG
CATTTTTATAAGAAAATGAATAACCCCAGATCACCAATCCTCCTCGTTCTTATTCTTACCAAGCGGAGTTCAAACCAAAT
CTAATATTCACCTTGTCCAATGACTTCTGAAAGTGAGTAACTGGATCTGGTGCAGTACAATATGTCTCAGTACGTATGTG
CAAGAAGGTAAAGCTTCAGGATCCACTGATCTCACAATGTTCAGCTGTTATTTTGAGGAAACTAAGGAATATTTATGCTT
TAGGTCTCTACTCAGCTTGCCATTATAATGAGACGTACAGTGGGGGTTGTGAGAGGGTGCTTCCCTCATCTTAGGCCTCT
GGGAGACATCAGAAAGACAGACAGATTTTTTTTAATGAGCCAAATGATCTTAGTGCTTGCGTTATGTAAATACGGGAAAA
GGACTAGAGACTACGATTCCCATCAGTCACTGCACCGCACCCATTGGGTTTCGTTCGTCTTACTTTGCTGTTGCGTTCTG
TTCATTGTTCTACGTTTTTGTTTCCTAGTCTATGTTTTTTCTCCCAGGCGTTCCAGAGATCGTGTATTGTTTCGATTCAC
ATTAAACTTTATCTGCACTTGCGTCCGTCTCCGCCTCCATTACCTAACAGCTTGAGTATTTCACTGAGATATAAAGATAC
TAAGTTCAAACATGGAGCTTAAAATTGGGTATTAAGCTTATATAAAACACTACGCTTTATCTGCTTGAACAACCATTCCT
GGATGAAGGCGCAATAAAAAATTTTTTAAATTTTTTATCCAAAATCTGACCAATCAAAAGTGACCGATAAACAGATGTGC
ACTATGGAGAAGTACCATTCAGTGACCAATAATGGGACAACTGCATGGTGGTACTGAACTTTCCAAAATAAATATTCCTC
TTTGAAGCAGGCTTGAAACAGTTTACTGGGCTACGGTGTTTAGGAACTAATTGTCTGAACTGCAGTTGACCTGAGAAACA
TTCGCAGAAGTGCGGAGAACATTTAACAAACATGCAGATGACTTCAGAAGATAACAAACTTGGGTTTGAAAGCCATTCCT
TTTTGAGTGGCAACAATAACTCAAGTAACTAATGCTGATGTCCATACCACATACTACTGTGTGTAAAAATACCCCCAAAA
AGGAGAAATATAGAATAATCACAGAAAACCACTTCTTACACACATTTAAAACTAGACAGCAACAAGGAGCTGAATTGATG
CAACACTGGTTTACTTATTATACATTACCAATTGTATGCTTTTTACTTCTGTTCCATTATTTGTTTTAATTATTAATGTT
ATATTAACATAGAACTACTTATTTGCAGGTACACTGTGGATGTTCCATAACTTTGTATATTGCTTTCTTGTGGAAAATGC
TTTCAGGGAGATGCAACATACCCAAAATAATGATTCGATTGAAGTGAACATATGATAACTCGTACTAAGTAAGTATGTGT
GTTCAGTGCAACTGGCAAACTCTGTGGATATATTGCATACTTTTTCATTTCAGTGTCCACCATATGTGAAACCACACTCT
ACCTAAACAGTATGATCAAAATCATACAAACGTCACCTCTGATATGAGGTTTTGTCCTGTTTTTGTCCCTAGAATAGGTC
CTAGAGTACCCCTGTTTCCTTGCTCTCGACACACATAATTCAACTAATCACCTAATAAACAGTCCTTCCTGAGTTGGAGC
AGGGGGTTGGGTACCAGTGCCCTTGGATGTGGTGGGAGATACTTTTGTGATGTAATGTTACCCGCATCTTTTTTTTTTCT
TTTTTTTTTTAATTAAAAGAAAGCCAAAGCTCTAAATAAAAGGATTTTAGATCACATTGCTTTTCTCTTGACTTTATTTA
CAGATGTGACTTGAAGTACTTTACTTTTATGGCATTTGGCAGACGCCCTTATCCAGAACGACTTACATTTATCTCATTTA
TACAACTGAGCAGTTGAGGGTTAAGCGCCTTGCCCAAGGGCCCAACAGTGGTAGCTTGGCAGTGCTGGAGCTTGACCTCC
TGACCTTCTGATCAGTAACACAGAGATTTTAACCACCGAGCCACCACTGCCCCAGTAATCCACAAATAATCACATTACTT
TCATACTGTGATACCTATAACGGAATACGTTTTTAAAGTAACCCTCCCAACCCTGCTTACTACTATAATAAATTATATAA
TAAATTGTAACCTCTGGTTCAGTTCAGAGGCATGACCACATGGGTGGCATCAGGTGGGGGCTGCCACCCGTTAAAAAAAA
AAAAAAAAAAAAAAAAAAAAAAAAAGTTCCAAGAGACTTTGAGTGTAGTGATTCGAGTCATTCAATTGAGAACACCAAAA
TGATTCGACTCTTTGATTTCTTACTTCGTTCAGGTTTTAGGATGAAGGTTGGTATAAACTTCTCGAAAATGATTGCTAGG
AATAGTTCCACGGATAGCGTGCATGCTTTGTTGTTAAATTTTTGGTGTTTAAGCAAGAGGAGGAGGTTTACGCTGCTCGT
GCTGCAGTATCGAATCTTTTTTAATCAATTCATTCAAAAAGATTTGGTCGCTCGCGCAGTCCACGTCAATAAAGGACGGT
GCGCTTGGCGTGTTTGTGTATTTATGTTTCGGTTTGTACATGCTCTTTAGTGCAGCACGGGGTGGTTTTGGGAAGAAGCC
GTGGTTGTAACGCTCACCTGGAAGTGTTGGCCGAGCTCGTACACCTCTCCACGGTGTTCACAGCCGATCCTCTCGCAGCG
CGGGCAGCAGTCGCTCGGGTAGTGGCTCACGTGGATGCAGGCGGCGGGCAGCGCGGTGCACTCTGTCCGCGCGCACACCG
CTCCGTCGACCGTACACTCACACTGCGTGCAGTGCTCCGAGTCCAGGAAGTACCACTCACCCACATAGTACACTGAGCCG
TTCGCCTCACACGTGCCGTCCTGCCCTGCCACTGAGAAGCACAAGACGCACCGCACGCAGAGCAGGAAAGCACCGATTCC
GACCCACGCACTCAGCCGCCTCGGCGCCGCCACGTGCACGTCCATGTCCACTGGGTTATTAAAGAGGGAGAAAGTGGTTT
ACTATCAGAAAGTTACACAAAAGAAATCGAGCTGTTACATTTGTAAGCTGGTTTCAGATGCGCGCTCTTGTTGGCCCTCT
TACCGACTCGGAGTCAAACTTCTACGCCTCTCGGATTATGTTTCCATTCACACGTGACAGCGGAATAGTGCAATAGTGAT
GGACTGTAGAGCGGCTGTGCAATACTGCGGTCCTGTAGGATGCGCCAACATTGTTCTATATATGCTCATTATTCTTCATA
TGCTCATTTTTTCTATATATAGTCATTGTTGTACATATGCTCATTATTCTTCATATGGTCATTATTCTATATATGGTCAT
TATTCTATATATGGCCATTGTTGTACATATGGTCATTATTCTATATATGGTCATTGTTGTACATATGGTCATTATTCTAT
ATATGGTCATTGTTGTACATATGGTCATTATTCTATATATGGCCATTATTCTATATATGGCCATTGTTCTACATATGGTC
ATTATTCTATATATGGCCATTATTCTATATATGGTCATTGTTGTACATATGGTCATTATTCTATATATGGCCATTATTCT
ATATATGGCCATTGTTGTACATATGGTCATTGTTCTATATATAGTCATTGTTGTACATATGGCCATTATTCTATATATGG
CCATTGTTGTACATATGGTCATTATTCTATATATGGTCATTGTTGTACATATGGTCATTATTCTATATATGGCCATTATT
CTATATATGGCCATTGTTCTACATATGGTCATTATTCTATATATGGCCATTGTTGTACATATGGTCATTATTCTATATAT
AGTCATTGTTGTACATATGGTCATTATTCTATATATGGCCATTGTTGTACATATGGTCATTATTCTATATATGGTCATTG
TAGTACATATGGTCATTATTCTATATATGGTCATTGTTGTACATATGGTCATTATTCTATATATGGCCATTATTCTATAT
ATGGTCATTGTTGTACATATGGTCATTATTCTATATATGGCCATTATTCTATATATGGCCATTGTTGTACATATGGTCAT
TATTCTATATATGGTCATTGTTGTACATATGGTCATTATTCTATATATGGCCATTATTCTATATATGGTCATTGTTGTAC
ATATGGTCATTATTCTATATATGGCCATTATTCTATATATGGCCATTGTTGTACATATGGTCATTATTCTATATATGGTC
ATTGTTGTACATATGGTCATTATTCTATATATGGCCATTATTCTATATATGGCCATTGTTCTACATATGGTCATTATTCT
ATATATGGCCATTATTCTATATATGGTCATTGTTGTACATATGGTCATTATTCTATATATAGTCATTGTTGTACATATGG
TCATTATTCTATATATGGCCATTGTTGTACATATGGTCATTATTCTATATATGGTCATTGTAGTACATATGGTCATTATT
CTATATATGGTCATTGTTGTACATATGGTCATTATTCTATATATGGCCATTATTCTATATATGGCCATTGTTGTACATAT
GGTCATTATTCTATATATGGCCATTATTCTATATATGGCCATTGTTGTACATATGGTCATTATTCTATATATGGTCATTG
TAGTACATATGGTCATTATTCTATATATGGTCATTGTAGTACATATGGTCATTATTCTATATATGGTCATTGTTGTACAT
ATGGTCATTATTCTATATATGGTCATTATTCTATATATGGTCATTGTTGTACATATGGTCATTATTCTATATATGGTCAT
TATTCTATATATGGTCATTGTTGTACATATGGTCATTATTCTATATATGGTCATTGTTGTACATATGGTCATTATTCTAT
ATATGGCCATTGTTGTACATATGGTCATTTTTGTACATATGCTCATTATTCTTCATATGCTCATTATTGTACATATGCTC
ATTATTCTACATATGCTCAGTATTCTTCATATGGTCATTATTGTACATATGCTCATTATTCTTCATATGCTCATTATTGT
ACACATGCTCATTATTCTATATATGCTCATTATTGTACATATGGTCATTATCCTATATGTGCTCATTATCCTATATATGG
TCATTATTGTACATATGCTCATTATTCAATATATGGGGCGCACGGTTGCTTAGTGGTTAGCACGTTCGCCTCACACCTCC
AAGACCCTGAAGAAGGAGTAAGTAGTAGAAGATGGATGGATTCTACATATGGATTCTACATCTCACACCTCCAAGACCCT
GAAGAAGGAGTAAGCAGTAGAAGATGGATGGATTCTACATATGCTCATTATTCTACATATGGTCATTATTGTACATATAC
TCATTATTCTATATATATTGTCATTATTCTACATATGCCCATTATTCTTCATATGCTCATTATTGTACATATGCTCATTA
TTGTATGCTCATTATGCTCACATATGCTCATTATTCTATATATGCTCATTATCCAATATAAGCTCATTATTCTACGTTTG
CTCATTATCCAATATAAGCTCATTATTCTACGTTTGCTCATTATTCTACATATGCTCATTATTCTACATTTACATTTACA
GCACTTGGTAGGCGCCATTATCCAGAGCGCCTAACATTTATCTCATTTATACAACTGAGCAGTTGAGGGTTAAGGGCCTT
GCTCAAGGGCCCAGCAGTGGAAGCTTGGCAGAGCTGGGATTTAAACTTACGACCTTCTGATCCAACGTCTTAACCACTGA
GCTACCCTGCCCTTCGATATATGGTCATTATTCTATATATGGTCATATACAGTACATCCATATTTGCGCACGCGCACGTG
TGTTAAAAGTCATGGCTGTCTGCAGTCACTCAGTCACTCAACAGAATATTCCATACTACTGCTTCTGAAAAGGAACTGAA
TGTTTGTGTGTGTGTGTGTGTGTGTGTGTGTGTGTGTGTGTGTGTTATTGAATATCTGACTCTATAACGATTCACATAAC
TCACAATATGTTGCTAAGTGTGCACAAAGTTTCCAGAGTAACAAGACTGGACTAAAGGCCTTCATCATCTGTGCAAGCTA
ATAATAATAATAATAATAATAATAATAATAATAATAATAATAATGACATTATTATTAGAATTATTGGTGTGCGTGTGTGT
GTGTGTGGCTTCCCAGCTCAACTTCAACTACTTTTGTGTGAGTGAAGGAATGACTAAAGTGTGCCAAACTCTTCAGCACA
TTAATATTCCCTGTCACAGGGATTGATTGATTGATTGATTGATTGATTGATTGATTGATTGATGTAACCATCTGTTTGAG
TTTTCTTTCCTTAAACGCATTTTCGTTATATTTTACTGGATTGTTGTGTTTCCTGATTGGAGAAAAAAACTAACAACAAA
AAAAAAAAAACACATTAAAAGGCTTCTAATGGTGTTTGTTTTATTCCACATTGGGCTTAGTGTAATGGCCGTAATGAGGA
ATCACATGGTAACTAAACATGGATATATATGATATCTTTTTAAATGAGATTAAATGAGACTATTCGAAGAAGAAAAAAAA
CACAGTCGTGCATAACTACAACGAGTATGAACGAAATGTAAAAAGAGTTTGTGTGGACTGCTTTGCTTGTGCATGTAATT
TCACCTGTTCTCGTTTGTAGCTGAAATCTCGCGAGAATTCGTTCCTAGTAACGCACTGTTTACACAGATACAGGAAGCAG
CGAGGGAATTGGGTAAGAATCCATCTAACCTAAAGCACGTATTTTATAGTGTTGCTACAAATCCTTTAAAAAAACAAACG
AAACAAAAAAACACCAAACAACAAAAGATAGATATATTTAACCAGATATATTAATGTTTTCATGCTTATGTGTCATCTCA
TTATATAAATAACTTACTGTAACTTTTATTACTCTTGTATATTTCCAAACTGTCATTGTTTTCTGAGCAATTTAGTTTTA
CTGAGTCATTTTCTTACAGTTCTTATTATGTTATCCTACTGTACAGTGTGCACAGAATGGTGTTAAATGAGTGATGTAGA
TGGCTTAATGGAGCCTGTCCAGCGACAGCAGTGTGTATGGAGCCTGATAAAGGAGTGTGTGCCAGACTCCGAGCTTCCTG
AGATAAGGGCTATACTCGGGGATGCACTCATAGACATGTACACAGAAGTCTACTCTGAGGTAAGGCAGACTGTAACTCAC
ACTGAATCACCAGGAATAATAATAATAATAATAATAATAATAATAATAATAATAATAATAAAAAATAATAAACCTTCACA
AAAGAATGCCAAAATATTGCCAACTGCATTTCCCCCCAAAACCCTTTAAAGAAAGGATTGTCTGTAAATGTGGCACACAA
GAATTAGTAGGTCTTCGTAAATGTTTGCTTTGGCATGGCTTTTGGAGTGGATAAACTCAGCCAGACTAAACCTACAGCGT
TTCTTCCTGTATGGAACTTAAGAAGCTGTTCCTTTTCTGTGAAATAACGTTCATGGTTTAGACACAAATCTAGACAGCCT
AGATTTAAGCCCGAAAGTGCCGGACGTGAACGTTAAAAGTCATGACTGTCTGCAGTCACACGAAGAAGATTCCACACTAA
TGCTAAAGGAAGGCAAGTTCACAATGTCTGTAAAACCAGTTCATGGGAAGATGCTTCACATGTCCGTGGAAGGGAATTTA
GAGCTCCCAGAGGGACACTGTCACACACTGCCTTTAATACATTCATTTGGTAGACTAGTGACTTACGAGTGAGGCAGAAT
CCAAGTATATATGCTATTGAGTAGTTATGGTTTAAGGGCTTTGCTTAAGAATCCAAGAGAAGCTCCCTGGTAGCTCTGGG
ATTTCAGATTACAACCTTCCACACATTGGCATACAGGTGCATCTCAAAATGATTTCAATATCATGGAAGAGTTCATTTTT
TCCCCATAACTGAATTAAAAAAGTGGAACTTTCACATATTCTAGATTCATTACACATAAAGTGAAATATTTCAAGCCTTT
TTTTTTGTTTTGTTTTAATCTCGATGATTATGGCTTACAGCTCACGGAAATCAAAAATCCAGCATCTCAGCATATTGCCT
TGCTTGTGTTTAGCCAAGGATAAGAGCCTGCTAACTATCAAGAAAGTCAAACATCTGCCCAAGTACCTTATTTTATAATA
CTGTAAATAGTTAACAATTTCGTTCAGTTACTATTTAAATATAAATTGTTTTGTTATGTGCGTATCAATGAGTCACAAAT
TTAAGACTGAGTGTGTAGATGTGTAAGATTAAAAGTTAAATAGCAAAGGATTTGAATGCTCCAGGGTCATCCTGTTGTTA
AGATTATTTAGACATAAATGAGCACTTTTCATGCTTTTGTTTTAGGATAGTTCAATTTGGAGCAAAGTAGACTGATTACA
AACAAAAGGTTACCTCCTTCAGAAGGTTTCCAATGCAGCAGAATCTTGTATTATAAATGTTGTGTACATTTCAGCGAACA
TGTGAGCCTGAGGTTTGGACACTTGGCTTCTGGATTCAGAAAGCTTGCTGACAGAGATTCCTTAAATCAGTTTATCGTTG
TAGTATAAGAAGACTAAGTGCGAGACAGACGGACAGGGTCTGATTCCACATCGGCTCAGCTCTACTTTTTAAATGCAACT
ACTATCTACTGTCTTTTGCACTTCATAAACAAAATGTCTTATTTATTGAATATCTGGCTTTATAATGACTCACATAACTC
ACAATATGTTGCTAAGTGTGCACAAAGTTTCTAGAGTAACAAGACTGGACTAAAATCCTTCATCATCTGTGCAAGCTAAT
AATATCAATAATGATAGCAATAGCCGTTATTATTAGAATTATTGGTATTGGTGTGTGTGCGCGTGTGTGCGTGTGTATGC
ATGCACTGAATGTTGTGTTTTCCCGTGTTGGCTCACCATAGGTGCAGATGTGGGAGCAGATGTGGCATGAGGTGCATGAT
GGGAAATCCCAGATGCCCCACTCCTCTCTTGCTGACCCTCCAGCTGTTAAAGAGCTGCTGCGTTCTGAGCTCCAGCTGCT
GCTGCTCAGTCTCAGACAACAGTCCACTACACTGGGCAGGTGAGGAGAAATTTCACTCTGAACCATTAGATTTAACACAC
AGTCACAATGTTATGCTAAAATGCTATACACAGTGATGGAAAAGGCTCTCCATGACAGCGATTAGTAGCACAGGTGAAGT
TCTGTGATGTTCAGACAGAAACAGTATAAGGAACACAGAAGCACTTGTTGCTGTGTGATTGTTGATGCAGATTTCTGTCT
CTCACTGCCTTTGTGTGTGTGTGTGTATGTCTGTGCTGTTAACTTTTGAGGTAATTCATAACCTTTGTTCCTTGCAGTTA
TTATAAATCTTATAAATCTTATAAATCTTATTTTGAGTGCATCATCAGTAGTCACCAAGGAGTTCAACTACGAAGCAAAC
TGCAAGTCATTTTTCTTCAGGTTCTTTGGTTTGGTGTCATCACCAAAAAGCCTGTACTACAAAGCTTGGATTAGCTACAA
GGTGTGAATGAGTGTGTGATTTACATCCAGGGTTAATTCCCACCTCGCACCCAGTTCACCCGGGATACCAACGGCCAACG
GCCACTCTGACAGGATGAAAGGGAGACTGAAGATGAATGAAAGAATGAATGAATGGGTGTAACGATGGATGGATGAATGA
AAGAATGAAGAAATGGGTGTAAGGATGGATGGATAGATGAATGAATAAGTGAATAAATGAATGGGTGGATGGATGGATGG
ATAAATGAAGGAATGGTGGATGGACGAATGGATGAATGAATGAGTGGATTGATGGATGAATGAATGAATGAATGAATGAA
TGGTGAATGAATGGGTGGATTGATGGATGAATGTATGAATGGGTGGATGAATGAATGAATGGTGGATGGATGAGTAAAAA
AATGAATGGTGAATGAATGGTGGATGGATGAATGAATTAATGGGTGGATGGATGGATGAAGGAATGAATAAATGGGTGAA
TGTTGGATGAATGGGTGGATGGATGAATGAATGGGTGGATGGATGAATGAATGAATAAATCGGTGAATGGATGGGTGGAT
GGATGGATGAATGAAGGAATGAATAAATGGGTGAATGGTGGATGAATGAATGAATGAATGGTGGATGGATGAAGGAATGA
ATAAATGGGTGAATGATGAATGAATGAATGGTGGATGAATGAATGGTGGATGGATGAAAGAATGAATGAATGGGTGAATG
GTGAATGAATGAATGACTGGGTGAATGGATGGAGGAATGAGTAAATGGGTGAATGGTGAATGAATGAATGAATGGTGGAT
GGATGAATGAATGAATGGTGGATGGATGAATGAATGAATGGTGGATGAATGAATGAATGGTGGATGAATGAATGGGTGAA
TGGATGGAGGAATGAGTAAATGGGTGAATGGTGAATGAATGAATGAATGAATGGTGGATGGATGAATGAATGGTGGATGG
ATGAATGAATGAATGGTGAATGGATGGAGGAATGAGTAAATGGGTGAATGGTGAATGAATGAATGAATGAATGGTGGATG
GATGAATGAATGGTGGATGGATGAATGAATGAATGGTGAATGGATGGAGGAATGAGTAAATGGGTGAATGGTGGATGAAT
GGTGGATGGAGGAAGGAATGAATGAATGGATGAATGGTGGATGAATGAATGAATGGTGAATGGATGGAGGAATGAGTAAG
TGGGTGAATGAATGAATGGATGAATGAATGGTGGATAGATGAAGGAATGAATAAATGGGTGAATGGATGGATGGATGAAT
GAATAATGTATATTGCTTTCTCTCAGTTGAATAACTGCCAGTGCTTTCTTCAAGTTCCTTTGGAAAGTGGTACCCTTGAG
AATAGAACCGCTTTACACACTTGTCTTACAAGTTGCTCCCTCATCCTGACGTCATTCCTGTGTATACACCGGTATGGCTG
GGACGACATATAACCACACGGATACACACATTTATCATTGTAATTCCAATATACAGTAAATGCGTCTCTAACCACAGCTT
GGGAATCGCTATGAAAACCAGACGAGCGCTGCTCCTCATTCATCAAAATGTCAAAAGTTAACAAAAAGTCAAAACACATA
CTGTATCTTGTATTTGACGTTCCACTCTTATAAAGAATATAATTTTACAGTCATGCCCCTGTATTTATGTATAGTATGAG
TTGTTATACTCAGCAGCTATGGGTTAAAATTCTTTACTAAAATATGTCAAATAAAGTTCTCACCTATGTGTACAGGATAA
GTAGTATATTTTATTTTATGTGTATTAGTTTGTTTTCTGTAGAAGATGATAGTCATGAGCTGTAACAGTACCTACTGCTT
TCGATTCAGTACCTACTGCTCGGCCGTTTGTACAGTACGTACTGATCAGTATACGTGTGCGGTATGAATACAATCCGGAC
ATACTACATCCGCCATGTTGGCACTGTCATGTGACCTACAACTTAAAAAGAGCTGACATGCTGCCTTCCGCCATTTTTGA
TTCTGACAGCTCTTCCGCGACAGCTCTCCTGTTGCCTTATGGGATAGCGCAGTGTCCATTGGTTCCCTACTGCAGAATAT
CTGGGTATTTTTCACCTACTGTTTTGTGAATACTGGAAATTCGGACATACTACAATGCTTTTCGCCTACTGTACAGTTAG
GTAGTAGGGATATTCGGATGCGGCATACGGTCTCATCCTGTCTAGTGTGTGTGGGAGACTCCGTACCTAAAGATATTTGA
TTGTAATTTCATATCTAAACACTTGAAAAAGTTTCGTTCATTACATTTGTAGTTACAAAAGTAAAAGCATAGTCTTGGTT
TGTCGTGCTCAATAGCCACTTCTATTGGTAACTAAATTAAAAGAGCAACTCAACCGGCTGGTAGACGTCCATAACTCCTC
ATCTGAAGGGTGAACCTGAAAAATAAAATCAATGAAATTCTGTTGAATGTGATCAAATTAGTGATTTTTTATTTATTTTT
TTTTGCACAAATATTTCACCGTGTACTTGTTAAAGGGTTAAAACTGGATTGGGACTTGACCCGATCGATCTGCATTAACC
AGACTGATTGTCTACCTGAGGTCTGACCTCAACCGACAGCCATGCGTGAAATTTCAATCATCGAATACAATCATAGCAAA
AGAAGCGACTGAAACAGGAACTAATACATCCTGCAGTTTAACAAAGAATCACTTTACATCGGTGTCTGAGACATCCGAGG
GAGAAGAAACCAGCGAAATGCACGAGTCCTTTCATGTGAACGAATCAGTCTTCGCACTAATCCAGGCTTCATTTCTCTTC
TCAGCTCTGAGCTGGCCTTTAGATTCAATGTTCTCACAAATAAATGTGCTGATAAATGTGCTGAGACTACACTGGTCTTT
GAGGTATGGGTAAAGGTCAGAACCCCAATTTGTCAAATGTGGACAAAGCTCCACTAAGAGAACGAACGCTGGGGTTTTAA
ATCATTTATTTGTTGGAGCCGGTAGAAGCCAGAAAGAAGCAGAGATAAATTGTAACCCAGTCTTTAAGCGTGAAGCATAA
TGGCACCTCAGTAATGCTGCCAGCCTACTAATTGTTTTCCCAAAGCATTTCTTTAGCATTGTTCACTCCTTGTTTACTTT
TTTGATTGATTGCACTTTATGATAACATTTCAATTTGTTGCCTGGTTACACCCATTATAACGGACGCCCTGTGGCGAAAT
AGCAGGGTTTTGGGTGGCCTCGCTTTTCAGTGCAACAATGCATCCGGATGACCGTTGAACTCTTTCTAAAAGAAGTTATT
TACAGGTAGTACTCGAACAGAAGGAGTGATCGTATCCAAGTAGCGCAAGGATGGTGGAAAGAATGCTGTCTGCCAAAGCG
CTTCCTTCTAAATAGAAGTTTTATGTTTTAGTCCTATAGATTTGAGGGTTTTTTAAGACATCGATGTCGAACTTGACTTG
ACTGTGCATGCATCGTAGCGACAAGATGAGAGGCCTGGTTTCCCAGACGTAGCTAAAGCCTAATCGTCGATTAATAGGCT
TTCTCAGTGCAGAATCCCAACCCGACTGTAATTTGGTCCACCCACGACTTAATCGACGTCCGGAAAAGGGTTCACCGAAT
CTTTGTCTGGTGCGCTAGGCCTCATTGTCGGGAGCAGGTGCACAAGCAAACAGCGAGGCACTTCATCAGAGAGAGCACGT
CGGATGTTTACGGACAGTTTTAAAGCGTAATTTGTGATCTCTTTCGAGCTGCGTTGAAACGAATCGCCTCAGTCGAGACT
AGCAGATGCCGCTGGCCTCAATGTTTTTCAGTCCTGTTTGTTTTGTTCGTCACGCCTGGTCTGGCTCTTTCTCGACTTGC
TTGTATAATTAAGTCTCGCACTGTAAGTCAACTGCTTTCAGATGGGGTGTGGATCTGTGCCCACTGTTTTTTTTTTTTTT
TTTTCTTTTTTTTTTCCCTTCCCCCCCAGCACAGAACAGGAAACCTTTGACTCAGTGCCACGTTAGTGAGGGCGGGCTCA
CCTTTTAAAAACAGCCTGATTTACAGGAGTTGACTGACAGCATTTTTCCCCCTTCTCTTTCTCTCCCTGGGTTTCACCAG
CTTCCCTCCCCTCTTGTGTGGTCAGCCTCCGCTCATTGTGTGTGTGATTTGTTATGGGTGAAGGCAGTGGAGCTGCACCT
GGCCCTTTACACTGAATGCCCATTGATCGAGCGCCTTAACGTGGCCGTGTGAACTGCAAACGGCGTAGACCCTCAAAGCC
CCTTAAATCTCCAAAGGAAAGCAGAATAGCAAGTGCAGCAAGCCTGGAAGCCTGCGAAAGCTGTGTGCGTGTCGTGCGCG
TTGTATTTCGTAACGGAGGCAACATTCTCAGCCTAAAGGAAACGAAGGAGTCCTTATTTAATGCGGATGCAGAGCTTTCA
TGAACAGAGCAGAAAAGCATTGACTATTTGATGTTTTTGTACAGGCATTAGAGATCCTCTCACTGGCAGCAGCTCTGTGC
TACTCTCAGATCTATGCTGTGCACAATGTAGGCTCTGTTCTCATCCTCGTCCTTCACTACAAACACACACTAAGAGAGAT
GAGGATGCGGGTTGTCATGCATGCGGCCTTTTTCTGTATAATAGTGTAAAATACTGTCTATATACTGTCTGTTTCTTTAC
TGAAGGCCAGTTGTATATAATACATACGCCTAATAACGCTAGAGAAACATTTGTTAGGGACAGATTTACTTTTTTTTTTT
TTCGCATAAGGTTCTGTTATGACCTTTTCTGCACTGACCTACTGAGATCATTTTTACGATTGACTTTGTATGTCGACATA
ATTCTAATATGTCAGAGTCACGTAATGGTTACGGTGTAATATATATATCGAATGTCACACTCTTATTTAGAGTACGTACA
AAACAATGTTGTTTCAGCAGCCATGAGTTTTCATAAATAGTGTATTAGCATTATGGTATAATTGGTTATCATCAAAATCG
TATAAATAGCAAAATAAAAATCATAAAAATAGACTATACGGCTAAAAGTATGGTGGATATCTTTCCTAATTATTGCGTTC
AGGTGTTTTACCCACACCCATTGCTAACAGGTGTATAGAATCAAGAATATAGCCATGCGATCTCCAGAGCAGAGACAAAC
AAGCAGCAGAGTGGATCGTACTGAAGAGTTCAGCGACTTTTATTGTAAACATGGGACTGTCACACCTTTGCTATTAACCA
GTTTGTGCAATGCAAGCTTTTAGGAGAGTAGGACCGCCAAGTTCTGAAGCGCGTGTACAAATCACCTGTCCTCTGTTTGG
TTCACTCACTACAGAGTTCCAACCTGCCTCTGGAAGCAACATCAGCACATGAACTATGTAGAAGGAGCTTCATAAAATGG
GTTTCCATGACCGAGCAGCTCTACACACACCTAAGATCACCATGCACGTCGGTTTGCGTGGGAAACTCTATATTAATGTT
TAATGTTTTGGAATGGGATGTCCAAAAAGCTCATATAAGTATGATGGTCAGGTGTCCGTATACTTTTGGCCATATCGTGT
ATAAATAAATGTCTTGACCGTGCCATGGTATTAAATATGTAGTAATTAGACGTATGTCTGATGTACTGTATATACTGTGT
GTGTAGATTTTCACATAGACAGCAGCTAATATTGAAAAAAAAACAAAACAAAACACATATTCATCTAAGATTCATACACA
CTAATTTGATCATCAATAATCTTTTACTTTCTGCACGTCTCCACTCAGCTTTGATGATGTTTTGTCAGAAACGTGGTCCG
GTAACATGTAACAGTGTTGTTTAGCAGGGTTTTGTGGGTTTTACCACCGAGTGCTGATTATATTCATCACCTTCATGTGA
CTGTCATATCACAAGTACAGTGAGTTACAACTCTGTAGTCATGCCTTTCAAAAATATGTCCATTTGGAGAGTGTTGCAAC
ACGACCTTATCCAGAGAAACATCTGTGTAACGTAATAAAACTGACGTAAGTAGTATTTGACGGCTGTCACCTATTGAAAT
TAAACCGTCGTTATTATTTAGGTAAGTGTCTATCAATTGTCATAGAGGGTTTATATCTTCTCCAAGGCAGTGTAAACACA
CACACTCGGTTTACAGTGGGTTCTGTGGCTAAACCTCTTAATGAGAAGGTACTGTAGTGCCTCATACATGGCCAAACACA
TAGCCTTCTGCATTCTGTTCATCACACACACATCCACGCACTTCTTTTAGTCCAGCAGGGCTGCGGAATTGGCTAGGGAT
AAAAGATGTGCTCATGCTGTGCAGTCTCAAATCCCCCTACTCACATCTCTGTCTCTGTTTCTCACTGGAACACAGCCAAG
AAGGGAGAGAGAGAGAAAAAAAAAAGGAAAATGAAAGGGTCTTCTTGATCTTTTTCTTCCTGTCTGTGAGTCAGTTAAGC
ATGGGGAGTTAAAGATTACAGCACAAGAGCTTCAGAAAACAGGGAAGATTAAAGGAAGAGGCAGAGCATTCACATCGAGG
CTATCATTTAGGAGACTAGCATAAACGGCAGATGCACAGAATGTGCTAAACAGTATGGACGCTAGCGCTAACAAGCCGGC
TTGTTGTGTACAGTATGTCAAAATTTGACTGTAGTCATCTACTGAGTGTAAGATATGACTGGTTACCACTGGTTCCTTTT
CATAAACAATGTAGGTGACGCTTTATCTGTGTTCATAAAACATTCATAGCAGGTATTCCATAAATCATTTCTATAGTGAC
AGTTTACATTTATGGTATTTGGCAAACGCCCTTATCCACAGCAACTTACAGAAGTGCTTTGAAGTCTCTAATAGCACTGT
TGGGAAGGTAATATAGTAAGAAAAGCACACAGAAAACATATTTTTTTAAAGTGCTAAATTAAGTGCTTTAGGAAGAGGTA
GGCCATTAGCATAGATGTTATTATTATTATTATTATTATTATTATTATTATTATTATTATTATTAATATTATTAGTTGTG
TTACTGTGTGTGTTCGTTTCCATTTCATTTCAATTCTATTCGGTTTTATTTGTATTGTGTTTTTAACAGTGGACATTGTC
ACAGAGCAGCTTCACAGAAATACAGTCCCCTCTGAAACTATTGGAACGGCAAGGCTAATTCATTTGTTTGTGCTGTACCC
CAAAGATATTTGGGTTTAAGATCAAAAGATGGATATGAGAAAGAGTTTAGGATTTCAGCTTTTATTTCCCGGTGTTTACA
TCTAGATGTGTTAAACAACATAAACAACATAGAACCTGTTGTATGAGACGCCCAATTTTTAGGTGAGCAAAAGTATAAGA
ACAGATAAGTCTTGAAGTAAATAACACTTAATATTTGGTTGCATATCCCAGCAGCATCAAACCTGCTACTTATTGACACT
ACCTACACCGTGTTTCACAGACTTTCTTCCTTTCATCGCACTTTGACCTTTCCATCACTTTGGTAGAGGTTAATCTTGGT
TCCATAACTTTTGTGGCTCATCTCTTTGCAAATTCCAATCTGGCTTTCTGATTCTTACTGCTGATGAGTGGCTATGGCCT
CTATATTTCTGCTCTCGAAGTCTTCTTCAAACGGTGGATTGTGAGACCTTCACCCCTGCCCTGTGGAGGGTGTTGGTGAT
GTCACTGACTGTTGAGTTTTGGTTCTTCTTCACAGCTCTCACAATGTTTCAGTCATCATCTGTTGTCATTTTCCTTTCTT
TTCCTTGCTTGCTTTTCTCCCATAGACAGCTCTCTAGTCTTCATGTCGGTTTATCCTTTTTAACAACAAATGCAGTCTTT
ACAGGTGAAACTGAAGGCTAAAACCAAGAGTAGATGTTCAGAGCTATTTATTGTTAAAACAGTCAGTCTAACAGGACACA
CCTGGGTAACAAGTCACATGAACCAATATTTTTACTCACCTACAAATTGGGTGGTCCGATACAAAATGTGCTATGTTGTA
TGCCCTGTAACATGTACATATAAATACCAGGAAATAAAAGCTGAAATTCTGAAACTCTTTTGACGTCAAACTCAAATGTC
TTCAGTCTACAGCAAAAACAAATGGCCTTGCCGTTCCAACAGTTTCGCAGGGGACTGGATATAAATCTATTTAAATATTA
TATATTCTTTTACTCGACACTAGTTCCTTGTGAAGATCCTTGTCCTCTGTTTGTGTTGCAGAGATGGAGATAAAGTCATG
TCCCGATACAATCCCAAGGTGGTGAGTTATGCACTCAGCACAGAGAGACAGCGAAGTCCAGACAGCTTTGAGTGTGCAAC
ACCATCTAGCAGGCCTGCGTCCAGCAGGTCAGTACTGCACAAGCATTTTATATATATATATATATATATATATATATATA
TATATGTATATGTATGTATGTATGTATGTATGTATATGTGTGTGTGTGTGTGTGTATGTATTACTGCCATTAGGTTCAGT
AATAAGCAGCTCTTAAGTTTTATGATGCATTATGTATTATCTTATCAGGTCAAGCTCAAGACTCTCATCTCACTCCAGCA
TCGAAGATGAAATTGAAGCTCTGCGGCACAAACTGAACATCACCCATGTAAACGAAGTTGTGTCCCATCTAAAGTGAGTA
AAAATGATCTCAATAATTCAACAGGTTGCAGAAAGACAGTCATTAACTTATGCATGTCTTTATTCAGAGATTCCTCATTC
ACTCCATTCATTTGAAATTCCATTGAAATATTAATTGCATCCTTTGAGCGACCAACTATTAAAAAAAGTTGCTCTTTGAC
AGATGTAAGCCTATGTTCGGTTGATTCGCTTGCATACATGTTGATTAATCATGGGACTGTATGCTCGCTGCCTCATTTAC
TGTCACCCCAGCTATTATTGTACCTAGTGGTAAAAAATGGGAACTGTAGCAAGGGCAAATAACGAAAAGGATTTTCTCTC
CCTCATGACTGGGGGGAGGAGCAGCAGATAGGACCGTTAAAGACATGGTTGCCAAATTGGAGTTTAAAATAGTCCATGGC
TACCAAGATCTTGTTTTGTAGCAAATAATTTGAATTAAGTTAAATTCATTTCTGCAAACAAAAGCAAAGTGTAAGTGCAG
ACAGTGTGGCTATGATGTACAGAAGCATTTCTTCTGTGAGATATACTGAAAAGATTGGAAGAGGGAAATGGGGATGATGG
AGGGGATAATGTCTGTACATTAGAAATATGTGCGCACCACGGTGAACTTGTTTCCCACTTAAAGTGTGAGGATTTTTATT
TATTTATTTATTTTTTTTACATTTGTTTCCAATTTCCATTTTTTCCCGAAATGTGCTGCTTGACTTGGCACAAAAGGTCA
CACTTGTGGTAGCGCTGTAATGCTATACTCTAGGGTGTAACATTTCAATAATACAGTGACTCTTTATAAATACCCAGTGA
GGTAAATATTGTGTAATGAACGTTCTTCCGCTGAGATTTCTTCAGCTGCTTTCCTCCCCGCCTGTGAACACAGAGCAGGC
GTGTATGCAGACGTGCTATTTAAAGACTAAGCACTCCCCTCTCCTCTGTTTCCCCTTCAGTGGCACTCCCCGTCTAGACT
CCCGACCGTCTACACAGCTCCTACAGTTAGCCTTTAAGACATCAGATAGCCCAACTGGACTTTAACCCAGAGCGGTCTTG
TTAGCCATTAGCAACAACTGGCAATTATCAGCCTTTTAAGCAGAAGCATGGACGGTGCCTGTTTGATATCAATTGAAAGA
ACTGCCATGCGTTTAACTAGGAAATAATATCCTGCATTTTTTAAATGTATTTATTTTTTTACACTTAAGGAGACATTGGG
TAGTGTAGAGCGGAGAGGAAGTGGGCCAGTTCAGTCCACCAGAACAGAAACCCCCTTTGTGAGCAAATGAATAGCAGACC
CAGGCATATGTAAGATTCCTGAGTCCTAAAAAAAGGAAGCAAATTAAAAGCCAACAGTGTTTGTGTAACAGGGGAAGAGT
AGCCCCTTCTTTCACGTCTTTCCTTCTTCTTCTCAAAGAGTCTTTAGATTTTGGCTTTGCTATACGGTGTTCAAAAAGTC
TAAACTAGACCCAAACTGAATGCATTTTAGAACTAAGGGGAATTGGATAAAGTTTGTACATTAATGAGAGAGAAGCATTA
GGAAAAAGTGATGAAGCAAACAAGAGGAAAGTTAACTTATTGTGGAAATACTGTATGTTAATCTTTTAATCATGTTCCTA
TATAATTCAAGTTAATCATATTTTTGTAACGAATGTGATGTTTCTGTTCCTTCTGATTGTTTGGTTGTATTGATTGGCAG
ATCAGTTCTTACTGAGGAATGTGAAGTTCTGAAAAATGATGTTCAGGTGCTGCAGGTAGGATTCCCCTTTGTTGTCTATT
GATCTTTTTATTTTATTGATGAAAAATGTAAAAATGGAGCAATGCTTGACCATCAGTCAGTCTTTGTTAGACCTGGAGAT
AATATTTTAGCTTGCAGCTGAACCTATAATGGTGCTTGAAAGTTTGTGAACCCTTTAGAATGTTCTATACTTCTGCATAA
ATATGACCTAAACCATAATCCGAGTTTCACACAAGTCCTAAAAGTCGACACAAAGAGAACCCAATTAAAGAAATGAGACA
AAAATATTACACTTGAACATTTATTTATTGAGGAAAATGATCCGATATGACATACCTGTGAGAGGCAAGTGTGTGGACTC
TGATGAAACTTTGATGATGTTTTAAGCCATGTTTATGTAGAAAGAAATAAAATTCACAAACTTTCAAGCACCACTGTAAA
ATAAAGCTCCAGGTTTAACAATTTAACACTGCAGCTGAAGACATATGGTTTCATTAATGTGCATGCCTGAGTAAAGGTCA
GCGCTCTGTCATACCAGCTCCGAGCACAGAAGCTCGTTGTGTCAGTGTAAGATGAGCTCAGGCTAGTTTGAAATTCCTAT
AAGACAGGTTTAAATCCAGGTCAGACTGCATTTTTCAGTACTCCACTCGACTTAAGAGCACAGCATTGCACACTATCGAT
CATGAAATTTTAATGGACAGGCTTGAAAAGATAGTCAGGTTTGGCTGGTTTAGATCTAACTTGACAGACCGTTACCAGTT
TGTGAGCATCAAACCAGAGTCTTCAGAGCAGTACGGTGCCCCTCAAGGTTCTGATCTAGACTCTTTGTCATTTATCTTTT
ATATATAGCCTCTTGGATACATAATTCACAAATATATTGTTGGCTGTAACTTCTATGATGATGATACACACTTGTGAGTT
TGGCCAGATTCAACAGCGCAGCTACACAAACTGTAATCCTTTTCAGTTAAATACTGTACGACATCTAACATCTCTAAATC
TACATATTAACGTTAGAGATTATATGACATTAGAGCGATCTCTATCACTAGAGAGTCTTAGCCAAAGTAAGACGTATTCC
AATCTTTCATGATATTTCATCAGTACTTGTGTTTTTAACCCCTATTTCGGCATGTTGCTAGGTGACAGCCCCTCTGCCAC
TCCAGAATGCACACATCATTACCAGGAACATATCTGGGACTGTCCAGTGAAGCAGTTTATACTTTATGCCTCGGCCATCA
TCCATTTACTGAACAAGATCAAAAAACGTCTTGCCAGTTCAAAGGGTCTGGGCTAACACACATGAAATAATCCTCATAAC
AGTGTAACATAACTATCCAAAGGAGCTGAACGTTATGAAAGAGCACTCTGACGTATCGGAAGCAGTTGGAGTGGGACAAA
TAACGGACAGCTTAAAATCGCAGGAAGATCTGAAGAAAACGTTTTTGGGGCGTACAGCTGAAGAAAGATGAAGGAGGTTA
AAACGAGTCCCATTATCCCGCCACAGTGCTGAATTTTCAAATCCCGATCAGTCCGAAGATGCGTGCTAATTTTCTTGAAC
AACGGCTCTGAAAGTAGCGTCAGCTGAAATTGTGTCGTTGTTCTTTAACAAAGGAAGTCATAGAATTTTGATATGGTGAA
ACAATTCTAGAATATGAGGGTGTCTGTGCTTTGTCAGTAAGTAGGTTTTCTGCCATGTGAAAGTCTTAACGTCAAGAGAG
AGAGAGAGAGAGAAAAAAAAGAGACTGGTGAGGAAACAACTGTTTATTGCTAGAATGTATACCTATCAACCATTACATTA
AAACCACCTGCGTAATACCGTGTAGGTCCCGTTTGTGCCGCCAAAACAGCTCTGACCCGTTGAGCCGTGGACTCTACAAG
ACCTCCGAAGGTGTGCTGTGGTAACTGGCACTAAGACGTTAGCAGCAGATCCTTAAATTCCTGTATGGATAAAAATCCAC
TTTGAGTCATGCTCTTATAGTAGAATTCTGGACTTCAGTGTGTCATCACACCACCCTGTCACGGATTATTTTCTTATTAT
AAAACGCCCTGTATTGATTGATTTCGTCTTCTTATGACGTTTACAGTCCTGAATGCTTGAAGAAGTATAACCCATCCCAG
GCAGCTCTTACATCATCCCTAAACGCTGACATTCCAGACATTGCAAAAAATGATATCTTTCCATGATTTGTGATAATTGT
CATTCATGTTTATAGGTAATAGTTGTGTACCGTATAATAGTAAGCGTACCTTGCCTGTCTGTCTGTCTGTCTGTCTGTCT
GTCTGTCTGTCTGTCTGTCACTCTCCCTCTCCCTCTCCCATAAACACACACTTTTCCACTTTGTGTTGGCATAGCACTGA
ACGCAGTTCCAGATGTGGCACTTCTTTCTGCTCACAGATGGGAAAACCATGTATCCAGACATTCCCAGACATTTATACTG
TACTACCAATATAGTACTCTGTGTCTCCACACTCACTACTATATGATATATCATAAATGAACAGCATTTAATGAGGTACA
CTCACTATTACTGAGCTGTATGGAAAGTATTTACTTTACAGAGTATTTACTATGAACACCCAGAGAGAAACTCCTATTCC
AAAAACAGCACACTTATTTGATAACATTTTCCTCTTTGCCCTTCTTGAGTTGCACAGCCATCTGCTTCAGCTGCACTGTT
GGGAGGAGAATTAGCACACACTTAACACAAACATCATAACAGCTGTGTCCTGCCCACTAGGATACTTAGCTGTTGAATCC
ATGTCAGAGCAATAAGCTCAGAGCACATAAAGAGGGTTTGATGGGCCTCACAGCCAGCTGCTAGATATCACATGTGCTAA
TGAGGGAGCATGTCCTCTGTCAGCTAAAGCACTGTTGTAATAGGGATGCTTGAAGTCCAGTCACTTAGCAGTTTTGGGCT
GACCAAGATGACCGAGATGTATTGGGGTTGTGCTGTTTATTGGTTTCTGTAAAGATATGAACAAATGACTGCACAGTTTG
CTAAGCATTCATATGCTTCTGTGGCAGTGTAGCTTCACCTATGTGTGTGTGTGTGTGTGTCCTTCAGGAGAGTGTGGAGT
TGGAATATCTGAAGCAGAGCGGCTTCATGGAACCCACACTAATAGGTCAGTAGGCAGCTGAAACTGTCATCAGACCCTGC
TTGTTTTGACTGTATTCATTCTTTCATTTTCGGTAGCCACTTTATCCTGTTCAGGGTCCTGGTGGATCCACCGTGGGAAC
ACTGTAGTGTAGTGTGAGGTGAGAATACATGCTGGATGAGATACACGCAAGTCCATAGTTTTGCATCATGCACACAACGT
GTCTGTGCATTCCTTCACATCTAGGTCAATTTAGAACAGCCCATCTGTTTACAGGCGTGTTTTTGGGAGGTGGGAGGAAA
CCAGAAAACCCCAGAGAACATATACTTATTTGGATGATTCTTTTATCCAAAGTGACATACAATTGAGACAGGATACAATT
GAGAGTGGAGGGTTATGGATTTTGCTCAAGCACCTAATAATGGCAACTTGATGGTGCTGGGATTTGAACTCACAGCTGCA
GTTAGCTACTGATGCCATTATGTGGATTTGGTTACTGTTAATTGCCACTAGGTGTGAATGTGTGTGTCGGGATAGACTGT
GGATCAAGCGTGACCCTGAATAAGGTTAAAGAGGTTACTGAAGATGAAGCAGACATACAAGCAGAATAAAAGGACATCGT
GTGGGACAGGTCAGGTATCATTAGGAATTTAATCACGGAGGAAGCTGATCAGAAGGAGGCTTTGATTTCGTTTCTAGACA
CAATGTATTCATTATTTTTTTCCCCATCTGAAATATTCATATGGAACAAGAAAGAAAAGAAATAAGGACTTTAAAGACCG
CTGCAGAATTAGGTGCTCTGGTTTATATCTCGGTCATCAGCTTTTTATTGGATTTAAAAAAAAAATGTTTTGAGTGTTTG
ATGTGTCTGGGCTAACACACATGAAATAATCAGATGAAATAAATATCCAAAGGAGCTGAACATGATTAAGAAGTTCTTTG
AAGTAAAGCAATGGCCACATGAAACTAAAGAGTCTTACGCCTTCAGACAAATAACGGACAGGCAGACAGGCAGGCAGGCA
GACAGGCAGGCAGGCAGACAGACAGGCAGGCGGGAAGGCAGATAAAAAGGGAGACTAGTTGTTGTTGTTGTTGTTTTTAA
CTGAAACAAACTTTAATATATTAAACAGAATGTGCGTATGATTAATCTGGTGAAATACTTGGGAAGTCACTTCTATATGA
ACCAAAAGAATCTGTGAACATTGCGTTTTCGCAATTATGTAGCAATAAAAAGAAATGCAAAATGGTCTGGGGCTTTTAAG
AAACAAAAAAAGGATACAGGTAATAATTTACTGCTAGGGATATGAGCAATAATGGACTGCTAAGTATGAACTGTTAACAA
ACTCTACAGCTTAAAATACAGACCAATATATAACAAACAGTGGTGCCCTTTAGAATGTTCTATATTTCTGCATGAATATC
ACCTAAAACATAATGATATGTAATATTGGATTATTTTCCTTAATAAGTAAATGATCAAGTATAATATTTTTTTGTATCAT
TTGTTTAACTGGGTTCTCTGTGTCTACATTTAGGACTTGTGTGAAAATCCGATGATGTTTTAGGTCATATTTATGCAGAT
TCTAATGGGTTCAAGCACCACTTCATATATAGAAATGGTGTCCCCCTGGGGAACCTTACCGGTTCTGTAATGGACCCGTT
TTCTGGAAGAACCCTTAATTATCTATTGAACCCTCGACTCCAATGAATGTATGGCAAAATACAAAATGTGGACGTTAGAA
AGGCAATTAACTAAATCAACAACACTAAACTGTCAAACAACAACAGTTATGGTTAAAAAGAAATGAACATAAATGACGGA
TTTATTCACTATAGATAATGTACTGACTTATAATTATTTCTGAACGGTCACATGTGAGAACCCTTTGAAGTCCATCTTAA
AGCAAGTTTATCACCATATCCAGATGTGCACCCATGAGCTGCTGAATTGGGTTTCACTACCATCTAGTGGTTCAGTGATA
ACTTTATATCCAGTTTCACTGTCGTTTCACCGTCTGAATCTTAGCCCTGTCAGCGTGTCCTGCCTTAGCACCTCCTCTTT
ACGTCCTTTATCTCCTTCATTGCAAACAGAAAAAAGGCTTTTTAATGGATGTTTTTATTCATAGAAGGAAATGGAGAGGA
TTGTGGCTTGAAGGTCTTGATCCAGGTCTTTTTATGTCACTTTTCTGATGCTTATTTCTTCGCAGAGCTGAAAAAGGAGC
GCCGACTTATCCAGCAAGACTTGGAAGCCCTGAATTTGTTGAATGAGTCTACATGCACAGATAAACCGAAGCCTGATGTT
TCTCAGATTCCCAGCAGGTCTGACTGAAAATCCTGCCACAAAACTGGTTCTGTTTCTTACCATTTAACTATTTATATTTA
TATTAATGATAAAAAACCACTTTATCCTATTTCTGTCTGGATTTACTGTATGTAGTCAATATTTCCACTAATACTGCATC
ATTTTTCAGGGAAATGAAGCAGCCAGTCTCACCTAGAAGAGATTTTCTTCAACCAAAGCCTCCTCCAGCTGTAGCACGAC
ATGATAACAGACCTAATTTCTTGGGCCAAACCAGGCACAGAATTTCTCTTAAGGCTATGCAGCTTCCAGGGTCATCCCCG
AATCCTTCACAGCTTCAGGAACTAGATTTGGAGAACTCCCATATGCCGCAGATTAGCTCTGCTTCTTCAGCCGCTATACA
GAGTTCTCCGAGTGAGTCGAAAATTGCATTTGTAGGATCTGCAACCTGTAGACTTAAAGATGGGGCACTGGCTGGGCATT
TCGGGGCTGCCCCAACACCACTGATACCTGCCCCACCGGCAGGGCAGAGAGCCAGCAGTAGGGGGCAGCGAGTGGGCAGA
CGCCTGGCACCTAATCAAACAGGAAACCTGCTCAGTGCCACCTAAACGCACCTGAGATAAACATGCATGATCTAGACATA
TCATTTACATTCCAAACTATATAGTAAGACTAATGACACATGTTTACACGTTTATTTCATACATGCAATGCAAGTAAACA
GCTCAGGTATTCCATAAAAGGCACACAGACAGTTGATCTTTAAAATAAACTTTATTTTACCATTTGAAATTGAACCATTT
AAGATACACAGCTGACGCGACTAAGACAATGTTTGATGCAATTTGGCCCTAAGATTCCAAAGACATGGTTAGATATGTTT
GATAGAAAGTTCTGAGCTCATTTTCAGTTTCCCTGCCATCACAGTAACTTCACCAGGACGTGACAGTAGTGGACAGTACA
GTAGTGGACACCTTCATTTTTTTACTTTTTTTTTTTTTTTTTAATTGTTATTTTTTTTCTGCAGTTCGTTTGAGTAGTAG
AGAGTGAGTGGGGTCGTAATGCTGTACACGATGCTATTAAACATCATCAAAGTGACACTGTAAAGTGCTGGAACATGAAC
ATGCACGATGATGCATTCCGTTCGGAAATAAAAGGTCTCTTTACAACAGCAAGGAGCTTGGATAGAAAAAAAAAAATCCA
AATACGTCCAAATACGATATAGTGTGCATTATTACTTGGCGAACCCACAAAAAAAAAAAAAAAAAAGAAAAGAAAATCAG
CTGTATTTATAGTGGAAATGAATAACACACAGATGAGCAGCTCAGAAATTCAAAGCAGGAGTACAACATGTGTTACAATA
TCTTTAAATCTTTACTGGGAGATTTCTGCAGCGATCATGCAACTTTAGGGCGTGTGACATTTCCGGTTATAAATCAGCAT
GTATTAAAATGACTAATAATTTCACAGCTACATGTTAGTAGGAGTCGATCATTCACTTTTACAGGTCAGTGGACCCCTTT
GGAAGTTTACAGAAACATCTCGGTTCCCGGTCTAACTAATAATTCATTTTCTCACGAGTTAACTACTACACGGTTTGTTT
ACACTTTATGCTATATATATATATATATATATATATATATATATATATACACACAGTAGTCTAATCTACAGTTGAGGTCA
TAAGTTTACATACGCCTTGCAGGATCTGCAAAATGTTAATCATAAAATAAAAAAAAAGAAATAAAAATAGTCCTGCCCTG
AATAAACTATTTCACATAACAGATGTTTACATGGAGTCCACAAGACACAATAACAACTGAATTTACACAAACGAACCAGT
TTAAAAGTTTACACACGCTCGATTCTTAATACTGTGTGTCGTTACCTGGATGATCGACGGCTGTTTTTATGTTTTGTGAT
CTTGTTTGAACAGGGTGTCAATTGTTATTTGTGGCATGTGTCAATTCATGACCACAACTGTACATATAGTAGACAAAATT
TCATCACGTGAAGGGTTTTCCCCACACATTTAGTGTCCCTGTGTCCCCTGTCAGTCTCAGATGATGATTTATGCTAGGCT
ACCATCTCACAAAAAAACAAACAAACAAAAAAAGCTATTATTTATATTAGCTAGCTGCTGGTTAGACTATGCTCGGTTTT
CGAATTCCTCTCCTTTGTATGAGTACTCCTGTCCCCTCAAAGTTATACACTGGAACGTTTTCTCCACCGTTACGTGTTGA
ACTCTTCTATCAAACACTTCTATCAAAAGAGTTTGTAATACACCTTTAGTTGGAGCAGGGTGTGTGTATAGAGTCATATT
TTCCTAAAGGGCACTACAGCATGCTTTAGGGAAGGTGGTTCAGGCAGAATGTATTACACTGGGTGGGTAAGGAATAACCC
TTTAAACCTGCGTTTGTACTGTGCAATCACTGTAAAAGAGGTGAATATTCTTTCTTTGTTGAGCACTGTGAAAATCATAT
TCCTCTGTGCTTCAAGTTTCAGTCCAGAGTGTTAGTTTGGCAACATTTTTGATAATCAGCTGGTTTAAGGAGCTTGAGAT
AAAATAAACAGTGTCACTGCATATAGATACAAAAAAAAAAAAAAAACATACAGTTTTAGTACTATAAAAATAAAACAAAC
GCGATTCTCTTACAAAGGTAAGCTCTTTCTTTTAAACGATCACATGACTAGTTACATACAGATTTAAAAATGACACCGAT
AATGATATTATTCTGCACTACGTACTAAGACTCACTAGTGAAACGTTTTCACTACACAGGAACGCCGAGTGCGCAGAAAC
GCCGGCTAATGAAAAGAAAACCCAAACCGAAAGAGCTACAATACGTTCCCCAATCTGATCAAATCATTCAAAAAACAAAA
CAAAAAACAAAATGCACATACACACCAGTCCAGTTATTCAATTATTATGTTTGACATCACTGTAAAAATAAAACAGTACA
GGACCCGGGTGCATTTGCATCAGACCAAGTCTCATCATCGCTAGCATAGACAAGAATTAACTGAATTCTACGCGCTAATC
AAATATTCATTTCAGAGGAGGAGGTTCAGAACATCAAGTTAAATGCTAAAACAGACACAGTTGGTGAGCTACGATTCACC
GTATGAACATGTCCTTCATGCATCGACACGTTGCACAATATAAGAAACTATTGGGAAAGCTTGCACGTGCTAATATACGT
TGTCACACCGTGATAATTGTTAAACAATTTAGTCAGTCGCCAGACGTCTCTCTCCTATCGTACGACAGCTACCGATCATA
TGAATGAAGGTTAGTCTCAGCCTCAGATGCCCTGCTCACAGCCTGACCGTTTCAGAATCGTTAAAGTGGCAAGCTGCTAC
AATTCCGTATACTGGTGTCCAATGGGAAACACAGCGAGACACGATTTTCAAAGCAAAATATAGTCATGGTCCTGCCTGTC
GGGAGAGAATTTTTGAAACAATAGCAGGTAAACGTAGTTGGACATTTGCGATGTCGTTCCAATTCCTTTGACAAAAAAAT
CAAAAGCGTACCTGACTGTTCCTATCATTGGGATATTGCGATTTGGAATCTTGACGATGCTACGGCCGTCGTGGCCGGGA
GTCCAACTTGACCAGGGTGGGAGGGTTGGCGTTACTCTATCCTCTGTCAATCACAGTGACGCTAACTTGTATATGGAAGA
GCTAGCATTTCCAACTTCTAAGCATGATGTTGTAGTAGAGGCAAACTGGCTAGTGGGTGGGAATTGGGAAGAAATACCAA
TTCCCAGTTAGGTAAAGAAAAAACCCTGAAGAGGTCTTAGAAGAGTGTCAGATGTCGTCAAGAGGACATTCATTTCCCTT
GTAATAAATAAACCTCAGACATAATGAGCACGTGCAAGTCCAGGTCAAACGGCGGATTTTGCTTGATTAATACGCAGGTT
ATTTGCTAATACTGGGCCAGGGCAGGTGCACTCTTCTAAACGTCGCAGGACACTGACATGGCGTAGTGACACCATTTTGA
TGATTACACGATGTGGATTATTGCAGATTATTGCGGAAATGACTATATGTATACAAGCTTAACCAAGACGCCTGATGTGT
GCAGCGTGTATGATGGTGCTGTGCTCTTTTCACTGTAAAGTCAAGTAATGTAAAAGCACTGCACTGATCAGGTTTAAACT
TGTGCTCGCTCATTATTTCCTTATTATTTCCTCGCATCAAGGATTCGCGCTGTGCTGTGCCCAACCGACCGTCCGGTACC
TCCCACCTCCCACTACTTACTTTTTTAAAAATGTTTTATTTTCTATTGCTGATTTAGTTCATTTGTACCTTTTTTTTTCT
ACACTTCCTGGTGGGGAGTGGGAGGGGGTGTATAATCATACTGTACAGCTTTCATCAAGAGGTTATTAAACAAAAAGGGA
AACTACAAACAGAAGAAAAAGTAAGGCCAAATATGAAATACAACCCAGGACTTTCATCAACTGCATCGTGAAATGCACTT
GTAGCAGCTACAGTGCTAGACCACTGCCTTCCTCTGGAGCTGTTTGGCGATATCCCGAACATATACAAGCGTCCAACATC
CTGCCAACACTGGGAATGTGGGGCACTGTGACACTAAAAGACCTGGCCTGGGTGTCTGTATGTGACTGGAACGACTATTA
AATGACAATTCCAGCCAACGGCTCGAGACCCAAAAAAAAAAAAAAAAAAAAAAACTCTTTCGGAAAATAAAACACAAAGA
TCAAGCCACGGATGAGGTATGGTAAATATGAAAAGGTTATTACACGTGATCCTCTAGCGTCTTTACAAAATAAACATACA
ATGGTTTAGTACCGTACTATACGATGAGGGACGTCAATGAAGCTCTATTCTATGTATGACACACACTATGCAGTTCAGTG
AGGTCAGTAATGATGACTGTAATGATCTCCAGCACTAACTCTCTGTCTCCACCTTACTGCACTTCTCGCTCCTTATCAGC
GTGGTGAGGACAGACTTTAAAAAGGTGACACTAAACACAAATATATATATATATATATATATATATATATATATATATAT
ATATATATATATATATATATATATATGCATTACAAAAGAATACACACACACACACACACACACAGTCCAGCCATGCCCCC
AGGATGTAGGAGGTTTGTGCATATCATATCCTTTTCTATCTTTTATTTTTTTAAACCCCCACGACAATCCTTGTGTGTGT
GCACACACTACAGTACTGAGTCTATGGCAACACTCCTGCCATCTCTCAAATAATCCATTCGCTCACCGTGTAGTGTATAT
ATAATGTTCAAAATGGAAGACTAGTCAGAGCCATCTCGTAAGTAAAAAAAAATGTTAGAATGATCACAAGCTGTTGGATA
AAAGGTTTAGGAAAGAAAAAAGAAAAAAAAAAAGAGAGAAGCAAATTGTGCACAACCCTGAGAATGGGTTTGGGACCTTA
ATGTGCTTAGATCGAGGGAGTTTCCTTCAGTAGCTGTTCTAAAAGCTGAAGGCAAAATATCCTTTGTGCTTTGTCTTGTG
CCTCGCTTTACCCGAGTAAAAACTGTGGGTTCTGTTAAAAAAAACGACCAAATACAACCACTGATGCTACAGCCAGGGGC
AGTGGGTAAACAAACAAACAAACAAACAAACAAACAAACAAACAAAACCCCAAAATAAAGATTTCATGTGGCTGGGATAC
AATTATAGATGGTGTGTTCACTATAGTCAAAGAACATTTGGTCTTCAGCTTTTAACCCGACCAGCACTGTCACCGCTGTA
CACACGACAAGCCGAAACCTACAGCCGCAGCAACAGTAGTCACATTTCCAGATAAATTTTACATGGAAGGAGAAAGAAAC
CAATATATCCCACGCTGCACTATATATATATACACACATGGTAGGGATGCATAAAAGACTTCTTGTGTATGCATATGAAC
ACATTTTTGTACTTACAAAAACAGCATTATTAAATTAAAAAGAAAAAAAAAAAAGAAAAAAAGAGGGGTTGGGATGAGAA
CCGATTCTCTCTAGAGGTTAGGAGTAATAAAGCCCTTACAATATGTAAAGGTTCAGCGGGTGTGGCCTCGCGTCTATACA
CTGGGTGTCGGGTTGAGCGTGGAGCCGTTGCTGCCCTTTATGGTGAGCCCGATCTCTTCCTTCTTCTCTTTATCCTGATC
TTTCTCTTTCTCCTCATCCTTGAGAGAACGCATGTCCACGGATTCGGGTTCGGCCGTGGCGTAGCGGCCCTTGCGGTGCT
CTTGGAGCGCCGGACCCCAGCTGGGATGTGGCTTCATCGAGTTCTTCAACCGCTGCAGCACATCGGAGAGAGAGAGAGAG
AGAGAGAGAGAGAGAGAGAGAGATAGATGGAAATTAGATTAAGAATGCAAAGACAGACGTATCTTTTCGACCTCACGGTA
TACGCTTATCGTGCTTTCAAGGCGGCTGGAATTCTTCCCAAAACGCTGAGGAAGCCGAAATGATGGAAGCATTTTAAATG
AGCAGTATGCTGATGTAGATAAGTTATAGAAGACTTGCTCGTTTTAAAGGAACATTCTAGATTAACCGCATTCTTTTGAC
TATTTTATGCAAAGCATATAGCTCAGGGTTAAAACGTGCTTAAACGCTATATGGAGTCTGCATTCGTGCAGATGATATGG
GAATAGCTAAAGAAAAAACATCTTTTGAACCATAGTGTCTCAAGTCTACTTGTTACCTGGATGATCGACTGTGTTTATGT
TCAGTGAGAGTTCTTCACGAGTCCCTTGTTTGTCCTGAGCAGTTAAACTACCCACTGTTCTTCAGAAAAATCTGAAATCT
CCTGCACATTCTTTACTTTTCCAGCATCTTCTGCATATTTGACCCCTTTCCAATTGCGGCTCTATGATGTTGAGGTAAGT
CTTTTCACACTGAGGACGACTGAGGGACTCGTACAGAACTATTATATAAGGTGCAAACATTCACTGATGTTCAAGAAGGG
AACATTAACAGCCGGGGGTGGCGGGGGGTGCAAACTTTTGAACAGAATAATCGATGTAAATTATTATTTTTCTTGATGAA
AAGATGGATCTCAACTTCGGAAACAGCCACTGTCGGAAAGGAGTCAAATATGCCGAACCACTCAATTAAATAAACACTAA
ATAAAATACCCATTGCGATTTTTTATGATTTTTAAAAAAGTATAATAAAGTTTTGCAGTTTCTGCAAGGCGTGTGCAAAC
TCATGACCTCAACTGTATGTGAGCAGCTGAGGCTTTAGACCAGGGGTGTCCAATCTTATCCGGAATGAGCCGGTGTGGGT
GGGTGCAGGTTTTCATTCCAACCGAGCAGAAGCCACACCCGAGTCTATTGAAAGCCGAGATCAACTGTTTAAACAGGTGG
AATGAAAACGCGCAGCATCTCACCTCCAAAAACGTGGTTCCATCAGACATGGCGATTTTGTAAAGGGCGTAGACGGGAAT
ACAGATCACCGAGGACAGGGCCATGCAGAAGCCGATGACCAGAGACCAGTCTGGGTACACGTAATCGTTGTAAGTGATGG
GTTTGTACTGGATCACTGTGAAGATCAGGATGAACTGGATACACAGAGGAGGACAGGGTGTTAACGCTAACTGAGAACTG
TTTACTACAAAATCCCGTTTACTTCATGAAGTCTACCAATCTGGCATGGCAACGGTGAACACTGACCGAGATAATAAGTG
GAGAGATGAACCTCCAACAGACCCTGAAGAACACCGGTGGAGGGAAGCCCAGCATCATCTCTACATCCTTAAAGTAGTTT
CTGTGGCCTGCAAGAGGAGAACACATTGAACGCTACAGCCCTATCGACACACCACAGATAAAACATCAGTAAAAGCAGGA
AGTTGAGGTGACTGACTTACCATAAACATACATGATGCAGATGCACATGATGCAGGAGATGATGACTAGTGAGAAGCTGG
CAGCGTAGTTATCCATCAGCAGCAGCCAGTATATTCCCGCCTGCAACCACAAGAGGGCAGCAAAACATGAGGCACTGCAT
GGGCCGCTGAGTTGTATTCTCAGGTGTGTGCGCAAGTCACCTGTGTGGTCAGTGGTACCCCCAAGAGAAACCCGAGGACG
GACACTCCGAGTGTGATGAAGGTTTTGTTTCGGATGATCTTGTCCGTGCCGATCTCGTCCACTACGGCTGTCACCAACGT
CTCCAAAAGACAGAACTGTCCAAACACACACACACAAGGAAGTGAGGGAATACTGCACTCTTCAAACATTCCCTGCTGAA
GAGTGGACTTTTGTTAAATGAATATTGAACAAATATTGAACCCTCTTGGTTCTGATTGGTCAGAAGGTGTTGCTTAATTT
TAAAGCACTGTTTTTTGTTAAAGTATCACCTAGTAACACACATAGGGACCTCTATGGTGGCTGCGCCACATAAACATTAC
CGGTATAAACTCCACTTTGGTGGGATGTTTTGACTATCCTGACCCAGGTTGAATTTGTGACAGAATAAAGGACAGGCTGA
GTTTACCTGTGTGCCGAGACCGAGCAGGATGAGCATGAAGAAGAAAAGCAGCGACCAGAGTGGTGAGATGGGAAGCAGCG
TCAGGGCTTCCGGGTAGGCAACGAAGGCCAGGCCTGGCCCGTGGTCCGCCACCTCGGACACGTCCACTCCCAGGTGCTGT
GCCATGAAGCCCAGGATGGAGAAGATGACAAAGCCGGCGTACACGCTTGTTGCACAGTTCGTCACACTGATAATGATGCT
GTCTCTGTTCAGCAAAATCAAAATTAAGTGTTAGAAAACCAGTTAAACTCAATGTTCCTGGTATAACTGGGATGTTACTG
TGAATTCTACCAGTTCTGAGGATTCACACACCAACCCAAGCTTAAGGCATAAAGTGAGGGGTTTTTTTTTCATGGTGAAT
CCATTTCTTGAAAAAAAAAAAAAAAAAAAAAAAATAATAAATAAATAAATAAATAAATAAATAAATATATATATATATAT
ATATATATATATATATATATATATATATATATATATATGTACACAGGTGCATATCAAAAAATTTTTATATCATGGAAAAG
TTAATTTTTTCCCCCATAATTTAATTCAAAAAGTAGAACCTTCATATATTCTAGATTCGTTACACATAAAGTGAAATATT
TCAAGCCTTTTTGTTGTTTTAATCTCGATGATTACGGTTTATGGCTCATGGAAATCAAGCATCCAGTATCTCCAAATATT
CGAATATAGAATTTATAATAGAGAAATGTCGAGCTGAGAAGACTCTAATCAGATAATTAACTCAAAACACCTGCGAAGGT
TTCCTGAGTCTTTAATCCCTCGGTCTGGTTCAGTACACGACCACAATCACGGGGAAGATGAGAGTAAATGTTGCATTTCG
TTTGGAAATCAAGGTTCCAGAGTCTGGAGGAAGAGTGGAGAGGAACAGAACCCAAGCTGCTTGAAGTCCAGTGTGAAGTT
TCCACAGTCAGTGATGATTTGGGTTGCCATGTCATCTGCTGGTGTCGGTCCAGTGTGTTTTCTCAAGTCGAGAGTCGATG
CAGCGTCTACCAGGAGATTTTAGAGAACTTCATGCTTCATCTGCTGACGAGCTTTATGGAGACGCTGATTTCCTTTTCCA
GCAGGACTCGGCACCTGCCCACAGTGCCAAAACTTCTAGTAACTGGTTTACTGACCGTGGTGTTACTGTGCTCGATCGTC
CAGCCGACTCGCCTGACCCGAACCCCATAGAGAATCTATGAGACACCAGACCCGACGACACAGACGAGCTGAAGACCGCT
ATCAAAGCGACCTGGACTTCCAGAACACCTCAGCAGCGCCACACGCTGATCGCCTCCACGCCACGCCGCATTCACGCAGT
CATTCATACAAAAGGATTAAAACCCCGACCGAGTATCGGTGCATAAATGAACACACTTTCCACAAGGTCGACATTTCTGT
ATTATAAATTCTATATTCGAATATTTGGAGATACTGGATGTGTGATTTCCGTGAGCCGTCATCATCGAGATTAAAACAAA
CACGGGCTTGAAATATTTCACTTTATGTGTAACGAATCTACGATATATGAAAGTTCCACTTTTTGAATCATGGAAAAAAA
TGAACTTTTCCACGATATTCTAATTTTTTTAGATGCACCTCTATATATATATATATATATATATATATATATATATATAT
ATATATATATATATATATATATATATATATATATATTTGTTTTTTTCCTTGGTCAGTTTGGTGACCCAGATTGCAGCCCA
ATACTGAATCAACATTGAATCAATGTTAATGCATCAACCAAACTATCATTGAATCAGTGTTGAAATTTGAAATTTAACAT
CATCAGCTTTGCACCCTGAAATAATGTTATTTCTACGATGAAAAATAAATAAAAATAAAAAAAAATCAATATTTGTTCAG
CTAGAGGGAAGGGTCATGAGGTCACAAAACGAACAGGAACATTGGTCCGTATATTTGATTTGACACAGGTTTAATGCCCT
TCCTGACACAACCCTCTCATTTCATCCGGGCTTGGGACCGGCACCGAGTACCTGCCCGGGAATCCACCCCGGGCTGTGAC
GGTGAGACCGTGGGATCTTTAGTGGAAATGCACTCAGTTGATTTGCATTGTGTTGAATGAGAGGACGGATGGATTGACAT
TAAATCTAAGCCCCACCAGAAGGGAAATGAAGCTGACCCAAAATCAACACTGATTCCCTGTTGGTCTTTTCAACACTGAA
ACACAATGAATTATCAACATTAATTTAATATTATTTAGTATTCAATATTCAACCTCAACCGAAATGATGATTCTGATGGA
ATTTCAACATTGAATCAATGTCACCTTGCTATCTGGGGAGATTTAATTAATTTTTCAATTAATTATCTATAATCATTTAT
AAATGATATTACATATCCAGTTCATCAAATATATAAAGATACATATATATAAAAATATATAAACACTTTTTTTTCCTTCT
AAATAGTCAACCCAGGGTGTCATTTTACTTATTCATAAGCTGAAAGGTATAAAAACTGTCATGTGAATTGTGGCACGTCC
AGTACCTGAAACAGTTGTTGTGAAATTTGTTATAGGAAGCCATGGTGATGAGCCCACCCCAGGCACAGCCCAGAGAGTAG
AAAATCTGAGAAGCAGCGTCACCCCACACCTACATGACACGACCAGACAAACTGTATTATACTGGTACCGATTAACATGT
TTTTTTCAGCACACAACCTGCTTCTTATCGTTCAGCTTCATTTGATGTCAGTGGTGTGCTGACCTTGGCATCCAGGATTT
TCTGCCACTGTGGAGTGAGGTAGTATTGAATTCCACTGATGGCACCGTCTAATGTGATGCCTCGAATGAAGAGAATGGTC
AGCACCACGTAGGGGAAGGTCGCTGTGAAGTACACCACCTGAGAAACAGCAGCAAAATATAGCAACGTTTTTCTATAAAT
TATTCTATAAATGTTCCATTCTCTAGATCTGGAGTCATCAGCTGCTCAATTGTAGCTTGGATGAAGACGCAGGAAAGAAT
TTCAGAGGATGAAACTGAGTAAAAAAATAATACAAATAAAATAATAATAATAATAATACATTATGTAAAGCAGTAATTCA
GTGACTCTAAACATTAATTATTGTGGATCCTCGGTCATAGCTTCTTTTCTATACCGCTTATCCTACCGGGTCACGGAGAA
CCTGGAGCCTATCCCAGGGGCACAAGACGGGGTACACCCTGGACAGGGTGCCAGTCCATCTCAGGGGACAATCACATACA
CACTCACACACCCATTCATACACTACGGACACTTTACACACGCCAATCAGCCTAACATGCATGTGTTTTGAAACCGGGGG
AGGTGCACTTGAACGTGCTAACCACTAAGCCACCGTGCGTCCCTCAAGCACTCCGTTTAGGTAAATGATTACATTAAAGG
TGATGGGAATTCGGAATTCGATGTAGTAGGACGCGAAGTTGGAGGCTCCTGATGATTTCCATTAAATTGTAATTAATTTG
CGCTTTTCGGTCATACAATATGTTTTGACTTATTCTACTCTGTTTCCTTGTTTGCAATTTTAACTTTGTGGTACGTTAAA
ATGTCTGGAAAGAACATGAAAACCCGTGGTGGCATTCAGACACGACTGAGGCCAAGTGTGCGCGCCGCGACTGAGTCCCC
TTCTCCCCCTGAATCCGCGTCGCCGAGCGGTGACCCTGACTTCCCCGAGCGGTGACCCTGACTCCGCCGCACTCAGGCTT
GAGTTGCTGGCTTTACTGAGGAAGGACATCGCCGATATTTTTAAAAAGGAGCTCCAGAAGCTCCAGGAGACTCTCGGGGG
TGCGCTGTCTACTGTCCAGCTTGACCTGCAGGCCGTGAAAACACAGCAGGCTGGTGATAAAGTTGCTACCGAGGCTACCC
TATCAACACTGACGGGTACTGTTGGGGAAATGGAGCACGCGCTCTCCGGTTGCACCGATGACACAGCACACATGAAGACT
ACTATCAAGCACCTGTACAACCGCTGCCGTAGCGGCCTTGTTAAAGGAGGCGTTTGGTCTGGAGAAGGAGCCGGTTTTGG
ACTGGTCAAGGACCATCTCCGTTTTCCCTGACTACACAGCCAAGACAGCCCGGGCCCGGGCCGCGTTTAATGAGGTTCAG
CGTCAACTCCGTGGTATTGAGAGCGCTCGCTATGGAATACTTCACCCGGCTCGGCTTCGCATTACATACAACGGTGTTCA
GAAGGACTTTATTTCAGCGGAGGAAGCAGGAGACTACGTTAGACTTCTTTTATTTTTATTTTTTGCACTCGGCCTTCCAG
CGCTACAGAATTCTGATTCTTATTGAAGATACTGTCGTTGCATTACTCCACCTAGATTTTGTGGACTTACACCTCTTAAA
ATGTACTTCTGTATTAATGTGCTTCTCTGTTTCGATGCTCTGACCGGTTAGAGTTTCTGTTTATTTAATTTTATTAGTGT
TATCTCCTCGGCTTTCCGTGCTACACTGTTATATCATTTGTTACAAGTCTTTAAAAGGTAAGGACATTATATTTATTATT
GTGTGCAGACTGTTTATCAGTCTTGGTAATTTTGTTGGTTAGTTCAGCTGTACTCTCCGAGTTGTTTTCACATTGTGGAC
AACGTTCGGTTTCTGTAGGATACACTGCTGTCTCATTTGTTTATGGAGACTTTGGGTGTGTGGGTGTTTGGAGGATTGTG
AGAGTAAGCAGAACATGCCAATGCTTTGAAGGATGTAATGTTATTTAATTGTGAATCTGTTTTTAGAGTTTTTGTAATGT
CACAGTCTAAAACTGGATTTAAAGAGAAGCAAATTAGTAAATGAATCACATGTTAATGAATCATACGTAAATGAATCGCA
TGAAAATGTATCACTTGAATATGAATCTCATGAATATGAATCACATGTAAATGAATCATATGTACTTGAACCATATGAAA
ATGAATAAATAAATTAAAGACAAAAAAAAAAAAATTATTACATTAAAAGCAGCTCAGACCAAAGGCTACAAGGCTAAAGA
CCATAGGTCACAGATATTCAGTCATTTTCCATTTATTTAATGTCTCTGCTTAGTGAACTGACAATAAGGCTTGTTAAAAA
ATAAATAAAACAGAATTTTTAAAAAAACATAATACACAAAGTGTTTATTATCCCTGCATTACAATCAAGACAGACTTATC
TGTTCAGAGTCCTTGGTGAAACTGGTAATGTGAAGAGTGAACTACGAAACAAAACCACCACTTTGAATTGTCTACATTCG
TCTAGATCAGGGGTGTCTAATCTTATCCGGAAAGGGTGCAGGGTTTCATTCCAACCACGTAGAAGCCACACCTGAGTCTA
CTGAAAGCCAAGCTCAACTGATTAAACAGGTGTGAATCAGGTGTGGCTCCTGCTTGGTTGGAATGAAAACCAGCACGCAC
CCACACCGGCCCTTTCCGGATAAGATTGGACACCCCTGGTCTAAATAGCAATAAACTCATCATTAATAACCATCGAGCAT
TAAAAGTTATCTATTGTTACCATTCTGTCATGGTAACTGCTAATCCAGGCTTTTGTAAACAAAGAAGTTTTACAACTGGA
CCTTTACAAATTTTGCTTACACACCTCTTTAACAGTGTTGACAGTGCCAACAAGTGCTGCATGGAAATATATAATGAATG
TATTGTGTTGGAAAAAAAAAAAGAAAAAGACAAGAATTCTATGCACAGAAAGTCAAACGGAGTCATTTAGAATTTCTCCA
CTGCATGTAGTTTGTGAACAGATGGAGGACAGTCTGGCTTACCTTGCCAGAGGACTTCACCCCACGGATAAGGCAGAGGA
ACACTACCACCCAGGAGATAGCCAGGCAGCCCAGGATGGGGAGGCGGACTTCACCAAAGTTCCCTATGCCATCTGAGATG
TTCAGTACATAGTTCCTGAGAGGACAAGACAAATGAGTAATGAGTGAAAAACAAATACATGAATATATATTTAAAAATAT
TCATTTCCCTCAAGTATTATTGGCAATATCAACAACATTTATAAGGAGCAGACACACAAATCTTTAAGATGCTTGGGGAT
CCTCCTAACAGCAGAGAACTTACAGGGACTTACAGTAAGTATTATGAATCAGTACAAGTATAATTATTAAGAATAATTTC
ACAAAGCCTCATTTGTTCAAAGTTTCATTTGGACGTTTGGTAGTATCTAAACGTGTCATTTTGAACATAAAGCGTCTGAA
AGACAGCAGAGTCAATTGTTCATTATCCTATTACAAAAGCCTGTTCAAATAAAATAATTTAAAAAAAAAACAAAAAAACA
TCTGGAATAAAATAAATACAGGTAGACTGAGAAGATTTCCCGTTTATTCCTTTGCTGTAGGTTTTCCTCAGGTTTATTCA
GGAAGCACTACGTCACTCTGTGTGTTTAGTAAGAGCTCCAACTTTGCACACGGACAAAAACAATCCGATATTTCAAGACC
GCTGCCCAATCCAATCAACTCTGCCCTCAACAATGCATGGTCTGAGGAAGAGAACGGCAGCAACACAAACGCCTTTCATG
GTACAGAAACAAACAGAACCCGAGGAGCTAGGCACAAAACATCTACAGGATGATTCAACACAGACACAGACACACACACA
CACACACACACACACACACACACACACACACACCCCTCGCTGTCAAAGCTTCCATTCTCCACACATTGCCAGTGGACGCA
TGTACCGAAACGCACGCGTACGTTCACGTGCGTGCACACACACACACACACACACACACACACACAAAACATTATGCTCA
GCTGTTGCCAGCCTCATGTTTAATTCTTCCAGCTGATGACTAAAAAAATTTCCAACAAGCATATCTGTGAACTCCAAATC
CAAAACGTGCAGCGCATTTCCAAAGCGTAAGAAAACTGCAGAGACAGTCATTTCATACACTAATGAAAAAGGCAGTTTAT
CATCATAATTATTCATTCATTTTTAAGCACATGGCAAGTTTAACCGTTACCACCAGGGCTGTTTCGGAACTTTTTGGGGC
CGTACGTGACATCACACAGAGATAAAACGAGCCTCGTCATCTCGTCACTCCACCGATTTCTGTCCACGCTTACAGTACAT
CAGGAGGGAAATCAGTAGAGTGAAAAAGAGAGTGTTATTAAGTATTATTGGCTGAAAAAAAAAATTTTGGTCCGAACACA
AGTTCTCCAGAATTCAGCCATGGTGATGTTAAATGGGTTTTGCCTCACAATTGTAAAATATTGTAATTGAGGATGTTCAG
GATGTTTGGGTTGGATAAGATGGGCTCATTTAGAAAACTGTATTGTATTGTACTGAACAGTACTGAATATCTTATTCATT
TTATACCTTAGTACACACTAAAACTTTAAATTCTATTTAAATTTTATTTTTTTATTTTTTATTTTTTTACCTTAAATGAC
TTTGGGTAAAAAATCTGTTATTTCATGCATCGTTTTAAAGAAGGTATCTGATATAAACTGAGAAAAGAGTGGATCAGGTG
GCGCTACATGGACGCTACAAGTGACGCTCAAGTGATTATATAAGAACTTATATAAGAAGTTACAATGAATACAGTACGTA
GTGAGTCTAGCATTGACGTCTACTTAGAAAACAGATGTGGAGAAGGATGTATGGGTGCAGCCATAGTGGTCCATACCAGA
AAATTAAATAATCAGTTGTTCTACTATGCCAAAACTGAACAGAGTGGTAGTCAATGGACAAGCTCATTGGTGCCATGCTA
ACCTCCAGTATTCCTCACTGGGACTCGTCCTCTTGGTGCGGTTGATCACCTCAGTGAGGCCTGACACTGCATTAGCGGTG
ACGTTGGTCAAGGTGGCATTTGCCTTCAGTGTGCCCATTACGCCACTGCAGTCTGGGGTGTTCCAGGGGTTGTTGCAGTA
TGTCCATGGCAGCAGATTGGTCATGGACATGAAAAAGTAGTAGATTGCGATACAGATCACCACATTGTAATAGATGCCGA
TGTAAGTGGAGACCACCATCATTCCATAGCCAACGCCTAAGAGAAAAAAAAGGGGAAGGGCAGTATATTATTTAATCTGT
CGATTATGTCCAAATGAAAATTTCCTACTGATGCAGGCTGGCTACTTTCATATACATATATTGTAAAATACTCAATATAC
TGTATTTTCATGTCAGTGTTTAGAAATATAAATAATAGCAGAATCCTTCTAATACTAATAGCAGCTAGGACAGGAGGAAG
TGTAAATAAGTGATGGAGGTCATGTGATGGAGGGGTAAAAATAATCTTTTCACTTCATCATTCATTTGTGAAGACTTTTA
TTTCAACTCACGTCAAACTAACCTGGACGTAGTCTCTGTAATGTAAAGAATTTGCATGTTTTGTTTTCCAATATAATTTG
CTGCTCATTACAGAAATTGAGACGCACTTATAAAACAGTATAAAACCATATTGATATTTGTTTTAGGACAAATCTTGGAC
TTTTTTTTTTTATTTTTTAAAAATTCAGAATTCACAACCAGACAAATTCTGGACATTAGACATCTTGGTTAAAAGAAACG
CTGAAATTTAGACCACAAATCATGTGACTCACTGTACAATCAATCATTACCAAGTGATATCTGATTCCAGAGCTAACCTA
ATCCGCGCTAAGCTTTATAGAGGCTCACCTTTGAACATGGGGCTGACCTTCCACACTCCCAGGCAGCCCAATGAGGTGAA
CTGGCCAAAGGAGAGCTCCAAGAAAAACAGCGGGATGCCACAAAACACCAGCATGATAAAGTACGGGAACATGAAGGCAC
CTGACAAACATGTAAACACATCTGGTGCTGAGTCCTTTATTTTTACATCAGGATGTTTCTTAGTTAAATAACAACTGCAA
TACCATCTGAGCAAATGATTCAATTAGACCAAAACATTGCAGTTGTACCACAAAATCTAGCATTTTCTTTTAAAAAAATT
TCACCTAATTCATTTTCGAGAGAAATAAGCAGACTTTTAGAAATAAGGATACATCTTTACATTAATAAAGCAATCTTCCC
TTTGATTTGTCCATCTATACAGAACCAACAACAGAGGGGGTTCCTTTTCAGAAAATGCTCCAAAATATAAGACCCCATTA
GGAAGTGAAGAGACCTTAACTATACAAAGAACCTCTGAGAAACCCTTTAAAAAAATAGTATTCAGGGTGAACAAATCATA
AACTAGGCTAAAAACTGGTAGAAGACATATGGCGAGCTAGATAGTTAACTGGGTAAGTGTATTGATACAAAATAAGGGAA
ACAAATGAGTATATGATCATGTAAGACACTGCATTTGCACCTTTGACAAAAACTCTTAGGTCAATATTTCAGCTATAAGC
TGTATGCTATTATCAATAATGTCAATAAGGCATAGGTTTTTTTTTTTTTCTTTTTCCGGTTGTTGTATTTACTCGTCCGT
TGGACAACGACAAATTAAAAGCAAATATTCAAAATCTGCTTGTCCCGGGGTCCTGGGCTACTGTATTATCTATTCCAGAG
TAGTGTAGACTTGGACAGATATTCATCAAGAAGCAAGCTAAACAAATGAACATCACCCACAAATACACACAGGGGCATTG
AAGGTCAGGTTTAATGTGCTGGACTATTTGGTGCTCTGTAAAGCCCGATATTGTTCAGTGTATGAACCCTCACTGGCGGT
GGCAGTCACTGACGCGAAGGAAGAGTCAGTGCTACTGGATGCCACTGGAGTCTTGACAGTACCAGGATACTCTATTTTAA
GTGAACTGTCCAACGTGATACTAGAGGGACTGCCTTTTTACTACAGGGGAATATTGGGTAACATAACTATTCACAATAGT
ACGCAAACTTTTCGATTCATTGTTCCATACTTGATAAGATAAAAAGCAGGATATGTGGCTATAATACAAGACAATACAAA
TTCGTATTGAATTACACAGTAACCTTTTAAATGAAAGTAGAAAATCTGATGAGAATACAGCATAGAAAAAACCAACATAG
TCACCTCCGCCATTCCTGTAACAGAGGTAAGGAAACCTCCAGACGTTGCCCAGCCCCACTGCGTAGCCCACACTAGTCAG
GACAAACTCAATCTGGTTCCCCCAGTTTCCTCGTCGAGAATTCTCGTCCTTCTTCACTTGTTCCCCTGGAACCGCTCCAT
TCTGGACAAGCACACAGAAAGACATGGGGTTAGAGAGTTACAAAAAAAAAAAAGAAAAAAAAGAAAAAAAAAGGGGGAAT
ACTCAATGGGTGAAGCTTGCATTCAACTTTCATTCGATATCGAGCCAGAACACACATCACGCTAATTCCTCACAAATATT
TGCATATTATTAGTCCTCTTAGCCCTATTAGTACTCAAAACTCTCTGGTCCTCTATAGCATGTAAGAGCCCTGTGAGAGC
CGTGTGAGTGAGGAGTGCAACTGATGTGAATCTAAATCACTGTTGCCTCCACAAGATTACCCTTCGGTCTTCTCGGCTCA
TTTCCTCCATCTGTTCTTGTCAGATGGTCTTTTGCGTGACCTCCAGAGTGACCACTAGAGAGGCCCAGCGAGTGTGTCTT
GCCTGAGTCTCACTATCTTACTGAACTGCTCCTCCCCTACAACCCGACCCGCTCGCTCAGGTCCCCCGAGTCCGGACTCC
TCTCTGTCCCTAGATCTCGTCTCTCTACCATGGGTGGCAGGTCTTTCAGTGTAGTAGCACCCAATATCTGGAATTCACTC
CGTCTGACTCTTTACAGCATCACATCTATCTCGGAGTTTAAATCCCAACTTCAAACCTATTTGTTTTCGCAGTTCTATGT
TCTATCGTGTTACTTGTATTGCAGTCTGGAGTCTCCGTTACTGCTTCCCATATATATGTGTTCTATACAGAACAGTCTGT
ATAGTAAATCATTCATTCATTCATTCATGCATCTTAAGTAACTGCTTTACCTATTTATTATCGCATACTGATCTGAGCGA
CCGGGTTTACGCTATTTGCTCTTTTCGTGTGCTGGATATATTTAGCTATAGTTGGTTAAACAGCAAGGTTTTGAGCCTAA
TCCCAAGGGAGATTCAAATGCACCTGTGACAGCAGCTCAGGCCTGATAAAATGTCTCGGGTGTGGAAGCAGCTGCAACAT
TTCAGAAACGCGGACTGGCTACAGGTTCTTTAATAGCAAACGCCTTTTTTTCTAATGGAACAAACATACTTGTACACTTT
AAAATTATAAACATTTCTATAATTACTGTCCATTTTTGTCCATCGATGAACTCCTTGTGCTAAGTTTTAGGTTTAAGATG
TGTTTGCAGGTTATTTGTATAATAGGAAGATGCTGTAGTTACTCCTTTTGGTATTTTCTTTCTTTTATTCTGCCTTCATT
GCCATCATTAATCGTAAAATATGTCCCGATCGCTGTTATTTTGTGTTTTCTGGTCATTTGGACGACAACTTGTACATGTA
CAAGTAAATGAGCATGGTATCAAACCAATACAGATACCTGAATCCCAGGTTGACATATCCCTTACTGCGGCCCCGACATA
GTGCGCTATACAGAACAGTCTACAGTATATATAGTACAATAATATAGTATATTCTTACAAATCCTGCCACGTTAGAATTG
TTACATTCTGTAGCATCGGGGTTTATGGTATTTCCCGTATTCAATATACACCCATGGGAATTGTTGGGTTTTTTTTTTTT
TTTTGACATATTTGGACAAGCGAACATTTGATCCTCTTTGAAACAGTGTCTATTAATAAAGGTGATGCACTCTATCAAAT
GACACATAAAACTGACATTTTGTAGTAATTTTCACAATTTAAATGACCAAAAAAACAGATCCGTCACATGGAAAAAGTAA
GTACACCCCTACATTTATCACACCTTCAAATCCATAAAATTAGAATCAGGTGTTGAAGATTGGGTTCCAGTGATTAGAAC
CTGCTTATGGAGTGCAGGTGGAAGCGGTCTTATTTATACCCCTCTCATATCTAGTGTCTGGTGTTCTCTTTGCTATTGAG
GTGTGTGGTATCATCATGCTAATATCTAAAGAGTTCTGTAAGGCTTTCTGAAAAAAAGGTTATGGATGCCTATGAGTCTG
GCAAGGGATTTAAAAAAATCTCCAAATTATTTCAAATACATCATTCCACTGTATGGAAAATAATATACAAGTGGTGCAGA
TTTCAAACGACTGCCGATTTCTCCAGGACTGTCCGTCCCGGCAAATTCGGCCCAGAGGAAGACCGTCTGATGCGAAAAGA
AGTATCCAAGAACCCCAAAATTTCATCACAGGATCTGCAAGTAAGTCTTGCAAATGTTCATGTCAAAGTGCATGCTTCTA
TAATCAGAAGGAAACTGCACATATGGGAGGTGTGACAGGAAAAAGCCTTTGCTGTCTAAAAAGACTACAGTTTGCCAATG
AGCATATAGGCAAAGACCAGGCCTTTTGGAATAATGTTGATGAATCAAAGATAGAGTTGTTCGGCCACAGTAACAGCAGA
CATGTTTGGCGCAGACCAAAGACAGTTTTTCAGGAGAAGCACCTCATACCACCTGTGAAGCACGTTGGAGGAAATGTTAT
GGTTTGGGGTTGCTTCACTGCCTCAGAGACTGGACAGCTTGCATTCATTGATTCAACTATGAATTCTGCATCTTATCAAG
GTTATCTGTCCAAAAGTTGCAGCTGAACCGAAAATGGTCCTTTGAACAGGATAATGATCCTAAACACACGAGCAAATGCA
CCAAGGAATGTCTCAAAAAGAAGCAATAGAGGGTTATGGAATGGCCGAGTCAAAGCCCGGATTTGAATCCCAAAGAAATG
TTGTGGGGATCAGAAACAGGCAGTACATGCAAGAAAACTCTCAAACAACTTGCAACCGAAAGAATATTGCATCGAAGAGT
TGTCAAAAAATTCCAGGAAGCCTGGGGGACAATTATGCAAAATGCTTACAAGAAGTTATTTCTGCTAAAGTGGGAAATAC
TAGCTTCTGAGGCCAAGGGTGTACTTACTTTTTCCAGAAGAATACCACATCTATTGATATTTCTGTTGAATAAATGACTG
AAAAAGCTCATATTCAAGTATATCAACTTTATTAATAGTCGCTGTTTCAAAGAGGATCAAATGTTTGCTCGTCCAAATAT
GTCAAAAAAGCCAACAATTTCCATGAGGTGTACTTATGCTGTATGCTGGGCTCGAAGCAAAGTTGCAACTTGTTATTCCC
TGCCTACAACCCGTAAAACCCACCAAAAACACCCCTTCAACTTGAAATTTCAACTCGTCAACTTGGGGTAGTCTTCTCAA
CTGACAGTTCCTTCCCCGTGTAAGCAGTGACATTAAATCAACATGGCTGTGTACACTGTGAACAGTGTAACGTCCCCCAG
TATCGGCTTTAGATCAGTAGATTTTACCACTGACCATACTAAATCACTAATTTTAAGAAGGTAATCATCAACATCAGAGT
TATCACAAATGATAACTGGTTAGCTTGTTGCTAAACTACACAGTGTCCGCTGTTGTTGCTGTACTGCAATGTCAGTCCAA
AAGGTTGCATGAATGTTTGAAGTTGGAGGCGTCCATGTTTTTGTTTTCCCTCCACTTTGTGCATCTAATGTATCCAGGTG
GAAAATGATGCCATTACAGCTTACCAAATTACCATTTACAACACATCACAAACTCAGCAATATTTGCCTATATTTGGTGA
AACATCAAGGTTTTAAGTCTAATCCCAAGGGAGTTTCAAACACCGCTAGTCAAATAGCTGAGTTGTATACAGACCTGATA
AAATCCCCACGTTTCGTCTAATATAAACAGAAGCACACCAATTTTTTTCACACTACTTTTAGGTGCCTGCATAGAAGTAA
CTGGCATGAAAATATTACATGGTCATTTCTACTACTCGATAAAGTAATCTATTTGCTCACATTAATGACTACGTTTACAT
GGACAGTAATAATCTAATTATTGGCCTTATTCTGAATAAGACAATATTCTGATTAAGGTGTTTACATGAGTCGCTTTTAG
AATATTCCTTTCATGTTCAGGTTTTACGTGTTATAGAATGTAGATGGATTAACGTCACACGTCATTACGTCCCCGCGCCA
CGCCGTCCGACGTTCCCTCCAGAATTTCACGTATCGACATACGGTTGGTATTCATTATGGGACCGTGTACAGTTTTGTAT
GTTTTATTTTTCATTTTACGAAAGCTTCAAGTACGGTTAATTATCTGTCGTGCCGTACGTGCAAATAGACGACTGCTTGA
AGCCGTGGGCTGCGTCCCAAACCGCGTACGTGCCTACTATATAGTAGCCGGAATACATGTATTACACCTACTATATACCT
TAGTAGGTAAGTACACGGTTTGGGACGCAGCCCACGGCTTCAAGCAGTCGTCTGTTAGCACGTGCTCTCTTGTTTGCCCT
CAAACGGTTGAGCGCTGCCGTGTGTGTACGTGTCCTGTCGCACAATGCGGTGAAAACTCTCACACGATGTTAATAATGTG
ATTAAGGTGTGTACGTGTCTGTAACGCACGCCGATAATGCGACTAAAACAGGAAATACTCCACACGTCTTAATTCCATTT
GTGTTTACTTCGAGTATGACTGTAATCGGATTAAGGTCATCAGTAATCGCTGTTTACATGATAGTTTCTTAATCCGAGTA
TCGTCTTAATCGGGTTAATATCAGATTATTGTTGTCCATGTAAACGTACTGACAGTTTAGCCTTAGATTTAATATATTTT
GTTCAATCATGGGAACCATCATACTGTATCCAGTATAACTGTTTAAAGAAAAGCACTGAGTGACAGTGAGTGAGACACAG
AGTGATCAAGAACCCAGCTGGGATCATCTGCCCTGTTACACAAGTACAGGCACACACAATGCACACGCACACAAACACGC
AAAGTCTCAGTAGGACCCAGTCTAGACACGTGCCCCTTGCAAGCTACCTTCCTAACTCTACATTAAAATGTGCTCTATTT
TGGATTTTCAGAGGTTCATTTTTGGATGGTTCATTGGGGGTATATCTGGGAAGGTTAAACATCTGGCAGACAGTAACCAC
TGCTTTCTTCATACAAGTATGGTTATGAAAAGAGAGAGAGAGAGAGAGAGAGAGAGAGAGAGAGAGAGAGAGAGAGAGAG
AGAGAGAGAGAGAGAGAGAGAGAGAGAGAGAGAGAGAAAGATGTTGGCAACCTTACACAACTCAAATACAAGCATGTGCA
CTGATTAAGAGAAAGCAAGAACAATACTAAGAAGGAAGAGATTTCTCAGTGGTCAGAACATCATGTATACATTAAAATGC
TGTAAACGAAATAGCTTTTTAAAAAGGATAGCTCACTTTCTATGGTGCACTTTACAGGTTCTTTTAATGAAAAGTCCAGA
CGTTTCATTAAGAGGCCCATTAAGTCTAGACTTCTCATTAACAGATCACTTAAACCACTGACAACCAATTACTAATGCAT
GGGAAAAGACAGCAAGATGCATGATATGAACAGTGACTAATAAAGAAAAGTGTGTATTCTTTAATATAATAAGCATTATG
GAGATATTATGGAGAGTAAAATACATGAAAGACAACCTGAACGATAGTGAGAGTGTTTTTTTTTTGTTTGTTTTGTTTTT
TTCTCAGAGTCAAGGCAACACATTTAGAAACAGCTGAAGCCATCTGTTCAAATACTTTGGTTATACAAGGTTCATCATTG
CTGGAGGCCTGACCTCCTGCCCAACCTTCTGAACCCACATGACCCCTGGAGGATGGATGGGTGCATTCTCAACACCATGT
TTTCCGTATTTCTCTCCGTAGGGAGAAATTCCTTCACCACAGGAGAGTAAATGTCCCAGAGTGAGTGCAGCTTCACTGCG
CACTACAAATATCCAAAAAGTGACAGAGCGATTAACATGCTTCAACTGATGTTAATAATATAATAATATGAGCTTAAGAA
GATTTTCAGAACGCTGAAACGCAGAACTCAGAGCTCAGTGCAACAATCTTAAAATTACCCTCTTCACAATAATGCCTTTT
TGTCACGCTGTAATTTTGAAACATGTCTAAAATGACTGAAGACATGTAAAAATAGGTTAAACTCATCATATACGCATTAG
GCAACAGCCTTTCCTAGACCAACATCTGCTTTAGGCCCCTCAAATTTCCCTAAACATCATTCAAGAGGTAAATAAGAGGG
GCTTCATTCTCCTCCAGAAGGATTAGATAAAGTTGTGTGGACAAAGCTCTTAAAGGTCCCATTATGCAATCTCTGTGAGG
TGAAAGTAATTCAGCCAAAGACACTGAGCTTAGGCTTCTCACCCTGGAAGTAGCGGGCCACATTTCTGCACCCTCATTGG
TTCATAGCCTCTGAAAACAAAGTACTTGTTTGATGAATAACTAGCGAGGAGAACAGGATTGGGAAGGGCAACCTTGGGTT
TGCATTAGGTTGCTGGGTTAGGAAAGACGGCATTGCGGGGGTCACCTCAAATCAATCAAAATGGGTCTTGATGTATTTGT
GTTGCTTTGGGTTAAAGCTAATTCTGTAGCCAAGTAATTGACCTGCAGGTTTAAATATATTCTCAAGCTTAAAACTTGTA
CTTAAATGACAAAAAAAAACCACAATCAGCAATGCTAATGTTGGAAATTGTTGTAGTCAAGACTGTCTCAGTGTAGACCA
AGGGTGTTAAAGTCAAATTCTCTCCGAGCCACATCAGCATTTTTGTGAGACCCTGAGGGCCATAACGTAAATAATTTTTT
TTCCAAACGCATTATATATTCTGTTGATTAACACCAATATCCCAGGTTCTAAAAGTACAATAGGATGTTTCTAGGGAAAA
GACGGTCTAACAGAAGCTATTCAACTGTACGCACAAGGTGATGTTTACTAAAGTAATTAAAGTTTTCTTGTTTTTTTTTT
TTTTTTTTTTAAAATACTGTGTATGTTTTGCAAATCCTTACAATAAAATGTTTAGAAAGATATTTTAGAATAACTTACCT
AACTTACCTAACTTTAGAATAACTTAATAACTTAGGATTTTCACTGCTAAGAACGTACATGTTGTTTTCGCACTCAGTCA
ATATTTCTTTATACATTTATATATATATATATATATATATATATATATATATATATATATATATATATATATATATATAT
ATATATATATATATATAGTATATTGCTTCTACACTGGGTGATATATTTTGGGATTTGGAGTAAATTTTTAAATCATACAA
AAGGCCAACACCTGGTGCATTCCTATAGACGTGGGTCTGACTTGCTTAGCAAATAAACGTCGATTGTAACCAGCATTTCA
GCCCATGTGCACTGTACAGAGGTCCACGGGCCCCACGGGCCTTGAGTTGGACACCCGTCTAAGACAAAGACAAGACCAAG
ATCCATGCAAACAAACAAAGGCTAAGACTATGACTAAGCGTGTGACTTACCACTCAAGACTAAGACAAGACCAGGCCTAA
AGAGTAAGAGTCCAAGACCGCAAAACAGGCACAAAGCCCCATGTTTTTCTGTGGATCCATAGGAAAACTTTATGGTTACA
AATTCAAATTGTATTGAAAAAGGACAGCAATATTAGTGCACTAAGCAACCTGCAGCAAAAGTGTTTTAAAGTGTACTTCT
TTATGTATGGTTTCATAATCGTTGTCGTGACCGTATTAAAGACAACAATACGAAATTGACAAAAAATGGCTTCAAGATGC
TAAGATAAGAAATATAATGTCACTACACGATGCAGAAGTTAGTCCAGAAAGCAGCTGCAAGAGTCCTTACTAGAACCAGA
AGATATGACCACATCACCCCGATCTTATCCACACTGCACTGCCTCCCAGTAAAAATTCGCATTGATTATAAAATACTACT
ACTGAACTATAAAGCACTAAATGGTCTCGCACCACAGTACCTGAGTGAACTTCTGGTCTTTTAAGATCCGCCACGCCTAC
TTCCATCAATAGGTGCAGGCTATTTGACGGTACCTCGAATAGTGAAGGCTACAGCAGGGGAAGAGCTTTCTCTTATAGAG
CCCCACAGTTATGGAACAGTCTTCCTATTAGTGTTCGGGACTCAGACACAGTCTCAGTGTTTAAGTCCAGGCTGAAAACA
TATTTATTACTCAAGCTTTTTGTGAATAGTTTTTAATCGATATTTTCTTAGGTAAAGGAGCCGATCTAGAGGCTCACAAG
CACAGAGTGTTATGGTGAACTGGAATGTTTGGATGCTTGGACGCCCTCCCTTCCTACACAAACACAGAGGCTTGTTGATG
GTGGAGTGGCTGGCCGCCTTATGTCTGTGTTCCCTTCTGGCTCTACCTTTTAGTTATGTCTATAACTAGTCTTCCCGGAG
CTTGCACTCACGCAAAGTACATTGTCCTTAGCCATTACAGGACAATAAGCATACCTAATAATCTCTCCCTCACTTTCCCT
CTCTCTTTCTGTTGAGCTACACATGATCCTCCTGAGATTCCAGTGATCCTGTCTCCTTCTGCTCTCCGGACCTGCCCGAT
CCATCCTACTTCTGGATGGAGTTCTCATCAATTGGAAGTCAGATGCTGCAGCCTAAACATCATTGATATTACTGAGGATG
GTACCAGTTAAAAACAGTAAAGACGGCTTTGGACCGCAGTTCATATGAACAGTTATGCTATGATGGCTAGGACTACAATT
GCTGTGGAGTGGAGTAGAGTGGAGAAGTTCAACAAAACAGACTTCATGTACAAACTGCAATGAATTTTCCTGGTTACACG
ACCGCACTATTTCACCATGTAGAATTAGTACAGTTATAGAAGGGATTTATTTATAATCATACAATCACGACACCCAGATG
AGGACGGGTTCCCTTCCGAGTCTGGTTCCTCGCAAGGTTTCTTCCTCATATCGTCTCAGGGAGTTTATCCTCACCACCGT
CGCCTCTGGCTGCTCATTAGGGATAAATTTATACGTTTAAAATCCATATCCTGAATTGATATATCCTAAGTATGTATATA
TTATTTATATATATGCCTGTAAAGCTGCTTTGGGACAATGTCCATTGTTAAAAGCGCTATACAAATAAAACTGAATTTTA
AAAAAAAACTGAACTGAATCATTTAATTAGTGCTCAGTGAGCATAGCTGTCAAGTGATGCAGGAATGTAGCCTGGGGAGC
CAACGCAAGCTGTTCACCTGTCCTACACACACACACACACACACACTAAAAATAGTGTGAGTACAACAAGCTGCTCTACC
ATAATTAATCTCCTTAAAACAACTTAAAAATGATATATGAATTAATTAAGATAAAAATTGAACAGAATTCGCAGTGTGTG
ATATTTTGGAGGGGACTAGTTACCAGACCAAGGGTTTTCAATCGCGAGATGGGGTGCGTGTAGGTCTGTGCACGTCGCAT
TCATTCTTTTTTTTTTCTTCATTTTATAATAAAAATGAAAACAAGGACAGCAGCTTTTTATTTTTACTTTTGTTTTCCCC
TAAAAAATTACTTTTAAAAGACAAAAGATTCACATTTAATTCAATTTCTTCATTTTCATTTCTACACATTTTACCACATA
AAGCCTATAATCAATGAATCTATATCTAGAAACACAAGTAGGCTACATTTAATAATAAAAAACGTAATACTACATGCTAT
TCTCTGGTTAAAATATGTACTCTGGAACATTATTCTGTTTTCATATAAGATTTAAAAAAAAAAAATTAAATGCAGAAATG
CGTTTTTTTTTAAAGATAAATTTTTTTAACGTTACATATTGAAAGGGGGTCTAACGGCAATCTTGAATCTTGAGTAATCT
TGAGTAATAGCTGATGCATTAAGACAGACAAAATTATAAAAATGTAATAAAAAAAAAATATGAAAAAGACAAAAATGTCC
ATAAGGACGCACAAGGGTTAAAGCTATGATATAAAAGACTAGTATGTCTTAACATGTTAAATGAATACGTTCCATGCACA
GTTTCGACTGTAGCAGCGACGTTACTCAGTGCTATTAGCCATATATTCGGCGATGTGCTCACGGCATAAACGGATATCAT
GGGCGTTCCCGGTAATGATGGCCAAGTCAGTGAACGGACTCGGACTTGTCATGCACTCGGGTAAATTTGTATTCGAACTT
GACATGGACATTTTGGACTCGGAAGTTTTTCCGAGTACAGGTCGAGTCCGCATCATCTGTAACATGGAAAGAAAGATAAA
AAATAAATAACAACATAAAATTAACGAGCAGGGGTGCAGCTTGTGAACAGGCAAGGCAGGTAACTGCTTGGGGCCTCAGG
CCGTTAGGGCCCCCCCGAGGGCTGACAAACTTTACTCCACAGCAATGTCTGAAAATGTGGCAACCGCAGTGACAATTACG
AGTTGCAATGACCTGACAGACGGAAAGGGGCCTCATGTCATTCCCGTCGACTTTTCGGCAGTAATATTTTCAGAAAACAA
CAATAGCCACGTTTCTATCCAAGGGTTTTTTTTTTTTTGCGATAAAAGGTTTAGCACATTGAAATGTTTACCTATATAGC
TGATGGAAGTGTCGACATAATCTTTTTTCGTTTAACTTTAACACATGCACTCTATGTTGATACTTTAAATGTTGTGGAAA
AAATTGTTTGGAAACTAAATTTTTGCGTAGAAGGATGGGCAGTGGTGGCTTGGTGGTTAATGGCTCGGTGTTATTGATCA
GAAGGTCAGGAGTTCAAGTCCCAGCACTGCCAAGCTTCCACTGTTGGGCCCTTGAGAAAGGCCCTTCACCCTCAATTGCT
CAGTTTTACAAATGAGATAAATAAAAGTCACTCTGGATAACGGCGTCTGCCAAAATGCCATTAATGTAAAATGAAAGTGA
ACCGGGATGTGTGTACCATCCAGCGCACTGCAAACCTGTGACACGAGATGTGGCAACGAATTACGGAATGCAATTTCATT
GGCCTCTGCTACATTCAGCAGCCTCTTCTTTAATAGCTGTGCATGCAGCATATACACATCGACGGTCAGTCATTTTACTA
ACCCCGAAAGTTTACCCCACTACACTGTACTCAGAACAGGATGCCATCTTGACCAGGAGCACTACCTCTACCATGGGCAG
GGCCAGAGTGGGACCCATTTTCAGCTCAGGAGTTTAATGCCCAATACCAGCTCATTGTTTTTTTTTTTTTTTTGTTTTTT
TTTGTGGTGGAAGAACTGTTAAATGAAGTGACAGTTCAGTTCTTACTATCCTGTTATATTTATTACTGACATGTTTCAAC
AAGAATATAAAGGTAAATAATAAATGATATACTGAGTATTGTTTTCTGCTACAAAAAGTCCAACGGTAACATTATGAAAA
AAAAGTGAAGTATTTTAGTAAGAAATATACTTTTTTGCCAGCTCGCGCCATGGCATGTGATGACGATTTGTTTATATCTC
CATGCTAATGACCTGAGTACAAAAGAGAGAGAGAGAGAGAGAGAGAGAGAGCGAGAGAAAACAGCACTTTTTAATGCATA
TTTAACTAATGCACTCCATTAAATACAAATGTAGCGTAATTCCTTACTTTAGTTATTAGTCACGCAATAATGTAACACAT
GCTTATTTTATGAGCTCGATTTATGAGCGGCCCACCAGGAATTCACCCAATTCTCCTGATGAGCCACTCCAGCTATGCCC
ATGGGCTTCAGCATACTCGGAGCCCTATCAGACGAGCAGCTGCTCCATCCTGACCTCGTCCTCTGACATTTCGTACAAGT
GCGTTTATTTGTGAAATCAAAATGAAAGTAAGCTGGGCAAAATGAAGAGGACTTTTCCGTCAGGACGTGAAAAACAATAA
AGAGAGAAAAAGAGGAAAAAAGAAAGCAAGACAGTTTTAAGTGGATCAGATGATGACGATTGTTTTGTTTAAGCATAACA
GTAGATGGCTGAATGTTGATGAGCACTGGCCTGATAATGTGGGTTTACTTCCCTAAGAAAACGAAAATATCAGTTTTTAG
ATGTATAGTTTGTAACATGTTTAACATTGTTTTTATTTTAAGTGTTTTTACAATGTTTTATCGTTCTATGTATTTATATT
TTGCTCTATATATTTGTAAATATTTTTATTTAAAATTTATTTATTTAGTTATTTGTTTTTTTATTGTTCTTTGTATTTAT
AGTTTGAAAATTGTACTAATGTGAAGATTTGAAATAGCTTAATACAAAAGTTGGTTGGTGTCAGATTAGTTATAACATAA
TAGTGATAAACGCTGGTTGGAGGGGCCCCCTGAGAATTTTTTCCTAGGGCCCCCAGCAGACTCTAGAATCGCCCCGGATA
ACAAGAATTTAATGAATGTCTCCCTGCCTGACCAGGGAGTAACCGCCTCATTATGCGAGTACGGAATTGAGCTCAGTTTA
GCGGGTTATGACAATTGGGTTATTACAATTATTGAATAAATACACACACATAAGGTCAAAATGCAGGTCTGGACGAGTAT
TCATGCAAACACAGTCAGTTATGTCTTAAGTGGATGTAAACAGTTGGGGGAAAAAATCGGAGGTGTGTCAATACAGTATA
TGCAGTAGATCTGTGCATTAGGTCTTAAAGTGACAGCAGTCTAATAAACCTGCTGCTGTCTGTGTAATTAATGCTAATCA
ATCAACAAAAGACAAAGAGAAAATCACTCACTCACTCTGAATAGCTTCAGTAATGCCATACAGTGAAGTCTATTATATTT
TACATTTAATTGCTTTATTCAATTACTGTAGTATTAATTACGTGAATACTGATACACCTACCTGGGAAAGCGTATCGTTA
TCGTGAAATAAGATCGTAGTCATATCGCCCGCCTCTGAACATTAGCGTTTGGTGATTCCAGTCTTGAATTTCATGTAAAA
TGTGAAATGTAGTAAATATCATAAACCCTGCTGATAGGGATTTTTTTATTTCATTTTAGGAATGAAAATAAAAATAAAAA
GTTACAAGAACAGAGCTGTGTTCAGAAATGAATTTGTTGTCATTCTTAGACAGATTAAAAGCACTGATAAAGCATGATTG
TTATGACATGCGCGAATGTAACTCTACTCTGTACTCTCTCTCTCTCTCAAATTATATAACTGTGGGGGAGAGCTCGAACT
GGAGGACACAATATAGACTCAATCGGGTAAGGACTTGGTCTCGACTCGGACCCAACGATATCAGGTGGTCAGATCAGACA
GTGCTAAATACAGACGTGAATGGGGTCAAATGTTTCTTGTAATCCAATCACTCAGGTCATCGGAGGTGCGGAGGTCTGGG
ACATGTATCCACGTTATATTTCAAGGGTGAAAAGCAAAGCATCCAGATGCATCCTGGATAACATCAAAATACCTTTTCAA
TAGTACTGCCATGTTAGCAGTCTTCGGGCTCAGTCGAGGCTCATTCAGTCGCACTGTTGATATGTGTTACGGGTTGATTT
TTATTTCTCCACAGCTTGTGTCAGCGGAGACGTTCGAAACACAAGAAAATGCCGTGTGTTAACGGCTATAAACCTCAGCT
GCCCACTTGTGATCGGATCACGTGAGACTGAAATTAATACCGAAACTGAAAATGTTGACATATCTTTGGCCAAGTCAAAA
CCTCCATTTGACAGGAAACCTCTATTAAGTATGGTGCCTGGAGTCATTAACATCACCTCCACCATCAAACAGCTTCAGAT
CTAGACACTGGCAAGGAACAGTTGACTGAGCAGACCTACCCTACCTACATTTTATTAACCCATACTCATCCATGGAATCA
TACTGTAACTAAACTGCTCTAACATTATATTCCATCCTTCAGGTTTGGAAATGCTAATAAACGTGCACATTCCCACATTC
AACTTCTCATTCCTAGTGGAATGTTTGGTTGAGAAACTCCCTCCGCATGCCACAAAGGATATAAAGCTACCTAGCTAAAC
TGACCTCTAAAGCATTGTACTAGTCTTGCCTAAAACGTATAAGTAGCTTAGCTGTAAATAGACTTGAGTACACATTTGTT
TCCTCAATTATATTTTTTTGAGAATACAAAACTGTTACTGGTCAAATAAAAATAGGCGTACCAAGCAGATCTCTATAAGA
CTGGGAACACTGTTTTAGGCTCATTGAGTACACCAAGGAATGTCTATACAGCATGTAAAGGTAGCTCCGGTTGTGGTGTA
TTGACGCCATATTTGGATTATTCCCACCAAATAAAGATACGCATACTTATTACATATTCCAGAGCTGCTTACATTATATT
GTGTTCTCACAATCCACCACATTTAGCCCCTGCATACTGCCTGTATGTAAAGAGCATTTAGCAAAGATCGGGGCATGAAA
GAACTGTAACTGTGTGACAGGACTGGAGTGTGAGGAAGGCAGACACACCAGCATTCACTTCAGTTATCTGATTCCAGCCT
ACTCATCTGTCTCTCAGAATATGGAGGAACACAAGTGATGATAATTGAGCTGAGAGGTGACAATCACTAAGGTCATAGGG
CATCAACTGAGACATGAGACATTCTAGTCTAAAATGTGTAATTATAAAATACATCATACTATAAAATACTCATTATAGCC
TCAGTTTCCTGTTCTCGGCTGAAAGGAGTGGAACCTGGTGTTTTAGCCCATCCATCTAAAGGTTTGACATGTTATGTGTT
CTGAGATGCTTTTCTGCTCATCAATGTTGTAAAGAGTGATTAGTAGAGTTACTGTAGACTTGTCAGCTCAGACCAGTGTT
GCCAGAGAGAGAAGATGGTCGGTATAAGTCGTCAAATTAATTTGACAGGTCTAGGTCAAAGGCCATCATCAATCATAATA
TGCTGACAGGTCTAGGTCATTGTTTTTGCTATAAGTCATAATATTTGTATGTTTAATGATCATAAGAGATACCTCAGCAC
AGTGCTATCCAGAAGTAAGTGTTAAGGTGGAAGTTTTATATGAGGCTAGGCTGACTATGCTTACAGGCTGAGCACAAACC
AGAGCACCATGAGTCACATTCAGTGCTATAATGCAATGTTGATCCACCTCAAAGTTTGTCTTGATTGTTCTGCGTATACA
CTTTTACACTTAACGTGACACCATCGCCCCATAGGAGATTTCAGATCATAGCAACTCTCACATGCACATACACATACATT
CATATACCCCCAAGTTTCCTCCCAAAAATGTTGGGAGACTCCCAATAAAGGCTAACACTCCCAGATGTTTTGCATTCTGG
AACTCTGCCAAGAGATGTCACATCACTGAAAATCCAGCAAAGGGTTAAAGAACTTCCAAGCTCTCCTCGGAAACAACTTT
AAGAGACCATGGACTTCTCAGCAAGTAGGATGTATTTGTAAAATGTTAAAATCATTACATTTGAATTGTATTTGAATGTT
TGTCATTTAAATTTTTATGTTAACCTATACGTTATTTTAACTTGTGAAATATTCAGAACGTTTCCAATTTTAACAGAGAT
GTTCCGTCTACTTATCCGGTCATTTATGTATTCTGCTATCTGGCGTCTGCCAAATGCCATAAATGTAAACATTTTTAAGC
AAAATCCAGGCCCAGCTAAAGAAGACTTGACTACAGTATATTTAATTTAGTATTTCGTTAAAACCATATTTTTGTTGTTT
CTTGTGCTAGGACCTTTGGTGAGTCTTCATTAAAATCACATTAATGAGTAATGCAGTGAGAACATGATTGAGTGGAGGGG
ACAGTGACGCTGCAGAAACTGAGTGATGGCAAAGTTAAAGTTTACAGACAACAGAGCACCAGAACTGCACAGCCTGTCCC
GTTCATCATCTCTCAATCTGAGTTTACTAAACACAACTAAAAGGCCAATACTGTTTTACTCATAACAGTGCGGCATGTGG
TCACGTTTTGGTAGCATAGCAATTTCCCTTATTACCCGTATTACCGTAATACTTACCGTAATACTTATTTCCCGTATTAC
CGTGATGCAATACAAAGGCAAATTGTTATCTTTGCTAAAATTATTAAACAAAAAACAAAAACAAACAGAAAAAAACCCAA
ACCAAATTTCTGTTATACTGGAAATTATACTAGTATGATATGTGATTAAACAGTATTAAATCTTGTATAATTTCTGATTT
TAATCTCAATTATGGGCGCCTCTGCTAGACCATTAAAGAGATCTCGATGGATTTAACCCTGTCTGGAGTTTATGGTGTCA
AAATTGTATATATGTGTCAAAATTATATAACACTCCAACATAATCAAATCAACAATTTAATATTCATTTACATCACTTTA
AGTCTTATATCTAAGCAAATATGTTAGACAAGGGCACTGATATACTTTAGGTAACTCTTTGTATATGTGGAGGTCACAAT
AGGTCATTTTCTATTTCCATTCAGTCCAACAGAGTAGAACCAGGGGAGCTATCTAAATCAGCCAATTGTCTGGCAGCAAT
GCAAAAAATCATGCAGATGCGGTCCACTTTGGACCCATTAATTCCAATCAATCATTGTTTGAATGCCACAGCCTATTTGA
GTATTGCTGCTAACCATATGCATCCTTTCATGGCCACAATTTACCCATCTTCTAATGGCTAGTTCCAGAATAATGCTGGA
TAATGCACCATGTCACACTAATTTCATGAACATGACAATGAGTTTAGTGTTTTTCAGTGGCCTTCCCAGTCACCGAATCT
GAATCCAATAGAACACCTCTGGGATGTGGTAGAAGGGAGATTCGCAGCATGAATGTGTGCCTGGAAAAGTTGCAGGAATT
GTGTGATGCAATCATGTCCACATGGACCACAAACTCAAAGGAGGTAAAGTTTGGTGTTCCGCAAGGTTGTGTTTTAGGCC
CAATGTTTTTTTTTCTTTATATCTGCTACTTCTGGGTCAAATTATTCATAAACATGGAATTAGCTTCCACTGTTATGCTG
ATGATACACAGTCGTATGTTTCAGCAAAGCCAGACAGCATCTTAATAACGTTGAGGAATGTGTAAAAGACATTAGACACT
GGATGCTTAGTAACTTCCTTCTAGTGAATTCTGACAAGACAGAAGTACTTGTACTAGGACAACGCTAGAAGTAAGCGTTC
TGAATACATAGTAACTCTGGATGGACTTTCTGTTTCGTCATGTGCAGCAGTAAAAGACCTTGGAGTGATTATTGACTCCA
GTCTTTCATTTGATGCTCATGTAGATAATATTACTAGGATAGTCTTCTTTCATCTCAGAAATATTTCTAAGATAAAAAAT
ATATTGTCACTACATGATGCAGAAAAAAAGTTCATGCTTTCGTCACCTCTAGGTTGGATTACCGTAATGCCTTACTGTCT
GGATGTTCCAGTAGGAGCATAAACAAGCTCCAGTTAGACCAGAATGCGGCTGCTAGAGTCCTAACTAGAACCAGAAGACA
TGACTACATCACCCCGATCTTATCCACACTGCATTGGCTCCCAGTTAAATCTCGCATTGATTATAAAAGACTACTTCTGA
CCTATAAATCACATTAGGAATATGAGTAATGCAGTGAGCACATGATTGAGTGGAGGAGGAAGAGACTTTGCAGAAATTGA
GTGATGGCAAAGTTAAAGTTATTCAAAATCCTCACTTAAGTTGTCTGTGCGAGTATTTACAGACAACAGAGCACTAGAAC
GGCACGACCTGCCTTTTCCATCAATCTGAGTTTAATAAACACAACTAAAATGCCAATACAGTTTTACTCATAGCAGTGCA
GCATGTGGTCATGTCTTTGTGTTACTTTGCCAGCATAGCAATTTGCCTTATATTGTGGTGATACAATACAAAGCCTAATT
GTTACTGTCGCTAAAATTGTTAAACAAAAAAACTGTTATATTGGAAATTATACATGTATTACATGTGATAAAACAGCATT
AAATGTTGTATAATTTCTTATTTTAATCTTAATTGTGGGCCACTCTGCTGGCTCATTAAAGATATCTTGATGGATTTAAC
CCTGTCTCTTTGGAGTTTATGGTGTCAAAATTGTATATATACCTGTGACCTGAATAACACTCCAACATAATCAAATCAAC
GGTTTGTATATGTGGAGGTTAAAATAGGTCATTTTCTATTTCCATTCAATCCAACAGAGTAGAAGAAGGGTAATAATAAT
ATTATTACTATTAAGTAAGGTAATAATCATAATAATATTATTATGATAGCCTTCTTTCATCTCAGAAATACTGCTAAGAT
AAGAAATAAAATGTCACTACACGATGCAGAAAAAAGATCATGCTTTCCTCACCTCTAGACTAGATTACTGTAATGCCTTA
CTGCCTGGATGTTCCAGTAGGAGCATAAACAAACTCCAGTTAGACCAGAATGCAGCTGCTAGAGTCCTAACTAGAACCAG
AAGACATGACTACATCACCCCGATCTTATCCACACTGCATTGGCTCCCAGTGAAATCTCACATTGATTATAAAATACTAT
TATTAACCTATAAAGCACTAAATGGTCTCGCACCGCAGTACCTGAGTGAACCTCTGGTCTTTTAAGAACTGCCATGCCTA
CTTAGATCAAAAGATGCAGGCTATTTGTTGGTACCTTGAATAGCGAAGGTTACAGCAGGGGGAAGAGCTTTCTGTTATAA
AGCCCCACAGTTATGGAACAGTCTTCCAATTAATGTTCGGGACTCAGACACAGTCTCAGTGTTTAAGTCCAGGCTGAAAA
CATATTTGTTTACTCAAGCTTTTTGTGAATAGTTTATTTTCTTAGGTAAACAAGCAGATCTAGAGGGCTCACTGGCATAG
TATGTTGTGGTGAACTGGGATGTTTGGATGCTGTCACAGCCCCAACTTTCATGCATTCACCTAGGCTTGTTGATGGTGGA
GTGGCCGCCTTATGTCTCAGAGTGCCCTCATGTCTATGTGACCTTCTGGCTCTCCCTTTAAGTTATGTCATCATAGCTTG
TCTTGCCAGATTCCCTGCTTGCACTCACGCAAAGTACACTGTCTTAACCAGTACGGGTCAATAAGCATACCTAATAATCT
CTCCCTCTCTCTCCTTTGAATGTTTCCAACATAGTGTGGAATCCAAAGAATTGAGGCTGTTTTGAGGACAAAGGTAGGCC
CTATGCAGTATTAGTATAATGTTCCTAGTAAAGTGTTCAGTGAGTGTATACCTCTCAAAACTGATATCATTTTGTAACCA
AGATGTACTACTTAGTTCAATAAATTTGTTCTTTTAATAACCTGACAAGAAATGTAATACTCCAGCTATAGTGGCTGATA
ATTCCATCTTATTTGGAAAACCTTACTCTATAATATGAATAAACAAGGGCAAATTAGAAAAAAAAAAGAACATCATTTCA
TGTCAGTTGGAAGCCTAAACATCAGGGTAAAAAAAAAGAAAAAAAAAGTCTTTCCAAAGAGGGGGAAAAGAAATTCAAGA
TCAATATATTACTAATAATAAGGAATAACAATAGTAATAATAATATAGATGAAATAAATAAGAGTGGGATCACAGTTTTT
TGGGTTTACCTGCACTACAGAAAAATGAAGTTCATTCTCAGAATCAGATAATCATATGCTGTTATATATCATTATTATTA
TTCAGGATAACGAAATCTATATATAAAATAATCTATACCTTAAATACATTTAGCCACAGCAAACGTTACTTCTCAATCAT
TTCAATTAATTTAATCTTAATTTCTTAGAAAGTCTGTGTGTTTGTGTGTGTGTGTGTGTGTGTGCCTGTTATGACGTCGG
ACTGCAGGTACGCGCCCAAAACAGGAAGAACGCTGCCACTGGGGTGCTGAAAGGATAGTTCCCTTTCAGCACACCTAGTG
TTTTGGACAGTATGTGGCTGGAAGGCGGGGTGGTTCAAACCACAAATGGCTGGTGATCACTATTTGCAGCAGAGGCTCTC
TACTGTCTAGGAGACAGCGGCAGAATATAAAAGGGCACGCCGGGAGCAGCAAGGTGAGCGCTCTCCATTTAACCAAGGGT
TAACTATCTTTTTTGTGAACTTTTTCCAGAAGACTCCGCTGACATGGATGGCAATGCTCTCTAGATGCCCAGCACCACTG
CTCTCTCTGCGGAGAATTTTCTCGCTTCAGAGCCCCACTGTGATGCTGCACAACTCTCTTCTCGCGACTGTTCTCAGAGC
AGGGAAGAGGGATCACCAACCCACTATTCACACTCCCTTCACATTACCTTTTTTATTTATTTGGAGTTTTGTAAATAAAG
CCAGCACAAATTCCCCTCAATTTGCCTTTGTGTGTTTGTGCTCTGCCTGCCACTGCTGAGAGTTTCGCTACACTGGTGGA
GAATGCAGGCATTGAGCACAGACACTAACCCCACTGGGAAAAAAAAAATGGAGCTGAGAACAACGTGGGAGAGAAAACTC
TGAGAACCATCAGCAAGACACACATCAGCGCGGAGCTTCGAGGAAGCGCTCCGTGCCTGGGAAGATCTTGCCAGAGCTGC
CGCTGCTCCTCTCTCCGGCCCCTGCCGAGTTGTGCAACCCGCCAACCAGGGACCTGCCCATACAGATGGAGGAAAAGGTC
TGCAGGAGCTGGAGCTGGCTGCCTGGATAAAGAAACAGCCTAAAAGGGAGAGGACGGATACGCTTGTTCCAGGACTGTAA
AAAAGGTAGAATCAGCTGGCAACTATGGACTTTTAATCTCCAGTGATCCTGGAGAACAGCCGGAGACCTGAAGAGGAGCC
TGGAGACCCCTGGAACTGGCTGGAGAGGGGACAACCAACCATGGCTGCCCCATGTACAGCTCAGTCCAGAACGTGACAAG
CTCCCTCCCCTTGGAACCCCTATCCGCTGCTTGTACCAGAAAGCCCCTATTGGCCATCTGGGCCCGCCATGTGGAGAACC
CACCCTGTGCACGCACCCTTGCAGAGTCTGAAATGTGGCTGAGGGAAGCCCCCTGGACCTTGGAAATGCACTGGCAGAGG
CAGTCACGCTTGACTCTGAGACATTCAATTAAATTTTTTATTTGTATAGCGCTTTTTACAGTAGACATTGTCTCAAAGCA
GCTTTACAGAAATATCAACATGAGACATGGATTTAAATGTTCACCTGGCTGAAGAGCAAAGGGCCACAAAGGCTACAGGC
GCAAGAGCAGAGGAAGGAGGGCTTTCCAGAAAACAGGTCACTGGGTCTAACGCATCAATCCACACATGACAGGCTTCGCC
TTGGCAGAGTAAGGGGAAGATTCCAGGACAAATGTGCACCAACTGTGTCACTATGCAAGGTGTGGGTGGCAGTGGCCAGG
TGAAAGTCCATGCAGGACTCACCAGTCAAGGCCCCTAGATACCGAGAGCAACGCTGGGCCACTGTCGTGTGTCAGCAACA
CTGGATGCATGGTCACTTTCTCAAATACAGTTCAATTCAACAAAAAGTCTTGACAGAATTATATTCAAGTACACGGTGGA
TGGGAGAAGCAAAAACCATGTTTATTGTTAAAAAATTGCAGCAGACCTGAGATCAATTCAGTGAGACGCCCTGAAGATTG
GCGGCAATAGGCTCCAAGCTGGGGGGTGGGGGGTTTAATGTGATGTCGGACTGGAGGTACGCACCCAAAACAGGAAGAAT
GCTCCTCATGCAACTACCACTGGGGTGTTGAAAGGATAGTTCCCTTCTGCCGACAAGGGTGACAGCTCTCCCCGGCACCA
CTGCACCCTCTGCAGAAGCGTTTCCTGCTTCAGAGACCTGACGTGATCTCGACCAATACTTATAACGTACAACAAAGAAC
AAGAAACGGAATGATCAAAAAACCATGTTACAGATTTGTGTTAAACAGTTGGAAATTTGCATTATGCGAAATCAGTTTGT
GATAGGCTACAGGTTACAACAACTTTTTGTAAATTTGTGTCTGACATTGCTGGTATATTCATGTCCTTTATCCCTTTTGG
AATCTTAAGTCAAAGAAAGTGTTAAACTACAATGAAGTTTAATTGAGATTGACAAAGTAAGATCAACCATGTGCCAAAAA
AATTATTGATATTGAACGTTGCAAGTTCAGACAAAAAATAAACCTTCCATTTGCATTGGCCCATATTTTCAGGAGAGAAC
TGATCTCTTTTCATATCCTCAAAGCATTTGTTTTTCCATCATAACAGTGCTTGATGACCATCTCACTCTTGCCATTTGCA
GCTCAGAGCTAAACAGGAGCCACAAATCAGTCATAATATCAGTCTCCTGCTGTTGTGCCACTGAGTATCATGTATGTTAT
GAGCTGTTATGTAAAATGGTTGCTAAATGATCTCATGTGAAGTCTTAGCACAGATAACTTTCTTGAAGAAAACATTTTAG
CATTTGCTGACAGCTAATTATTGACTGTCACAGGCACCCAAATGATTACTGTTGGGTCAAGTAATTTGGTGGAACATTTT
TTCCATTGGTAATCTTTGTCAAGCAGACGGATTAGAAAAATATCTGTACTACAGTAAGTAGATCAGTGCTCCCACATGTG
ATCCAGGCCCCAAACTACATTTGGGTACATTTACATTTATGGCATTTGGAAGATGCCAGATACCAGAATATATAAATGAC
CGGATAAGTAGACGGAACATCTCTGTTAAAATTGGAAAAGTTCTGAATATTTCACAAAAATGTATAGGTTCATATAAAAA
TTTAAATGACAAGCATTCAAATACAATTCAAATGTAGTGATTTGACCATTTTAAAAATAGATCTTACCTGCTGAGAAGTC
CACGTTTTTTCCAAGGAGAACTTGGAAGTTCTTTAACCTTTTGCTAGATTTTTGGAGACGATACATCTCACCAGACGTCC
AGAATGCAAAACTTCTGGGTGTGTTATCCTTTATAGAGAGTTTCCGAAACTTGGGGGTTATATGAATGTACAGTTGCAAT
CAAAATGATTCAACCCACATTGCAAATCAGGTTTATTGTCAACACGTACAGACTTTCAGCTGTTTGCAACGAACAAATCA
AACAAAAGCAATTGAAATAGTTTGACGCAATGAATGCTTCAAGTGGTTTCCCCAAATTCAACTGAAAATGCAACTTATAA
TGTTGATATTTCTGTCATGTTGATATTTCTGTAAAGCTGCTTTGAGACAATGTCTATTGTAAAAAGCGCTATACAAATAA
AATTGAATTGAATTGAATTAAATTACGGGAAAAAAATTACTTTTTAATATGCTAATTTTGTTAGAAGCACTGTATGTGCG
AGTGCGTGTAAATGGTGCCTTCATGTTTGATCTCCTATGATCATTAAACAATAACATACACCTGTTGAAATATTATGATT
GATGATGACCTTTGACCTAGACCTGTCAAAATGAATTTGATGACTTATACCAACCATCTTCTTTCTCTATTGCCATTCTT
CTCTGACCTCTCTCATCAGCAAGTTCTACGTGCAGAACTCACTTGATGTCCTTTGGGGTCTGTTTTGTGTTTGTTTGTCT
GTGTTTACATTACCCGATTAGCTCTTGACCTGTATCTGCATGATTTTATGCATTGTGCTGCTGTCACACGATTGGATGCA
AGGAAATGCAATTATACCGACTAGGATACCGACTGTTACGACACAGAAAACAACACATAGAAAAGCCTCAAAAAGATGAG
GGAAAAGTAATAGACAGAGAGAGAGAGAGAGAGAGAGTGCTTAGTAGAACATGTGCACTACAGACTGGCAGCTGTATGCC
TTAGAGGATAGTCAGTGTGAGACGAGAGGTGGAATCGGAGCGGCTGCTGCCTCCAAGCAACCATATGTCTGTCCCCGTGT
CTGCTTGCTTTCTCGCATTCATGCCCTGCCTGCCTCTCTGATGTAATGTCCTTGTGTTGTGAATGACATCCATGTATTGA
ACAACCATACGACCACATACAAACAGTGAGCATTCAACTTCTGCTCTACTAATAAAAATCAGTGATAAGGTAGAAATCCA
GGACAAGCCTTATTATTATTTCTAAATTCCAATGTAATAGCATTCACCACATGTCACGCTATTTAAGTATTTTATGTCAT
GGCTTTATTCTGGTCAGGTTTGAGGTTAAGCAAGATGTGAATACACCCTGAACTGGATGTCAGTCCACTGCATACCTCTG
CAAAATAATTTGTCCATGCTGTGAAAGCATGCGGCTCTCTGTCAGAGCCAGAATTCTTACAAGTTCTTATTAGTGCAATT
ATTACTGAAGCATACGGTTTACCTAAGAAAACCCTTTAGCAGTTACATAAGAATGTGTTGAAGGTACAGGCAGAAGAAAC
TGAAGCCTGACATGGACAATCAAAAAGCAATTCGAGAAGCAGGATTAATATTTTATAGAGATGAAGTTATAACAATTGAA
ACCTCACTAGTCAAAAGTACACTGCCACAATGTCCAGTGACATTTATTCTGATTAAATTATATTTCCAGACCTGACAACC
TTTACATAATTTGCTCAGGAGCATCCCCAATTCAACATTGTAGTAGAGTGGTACGATTAACAACTCTTTTTCTTGTCAAT
ACACATTTTAATCTGGAATGATTTGTGCAGGTGTATAGAACTCTCCAATATTAACGGACACCACTAGGAAGCCCCGCCCC
TTCCCCGCCTATATCATGTGCTTTCTGTCATGGTAGATTGAGAATATTTTGACTTCGTTAATGTGAAGAAAAAAAAGAAA
AAAAACTTAGACAAGTATACTATTTTGGACAGAAATGTTTAAAAAAAAAAAAAAAAGCCCCCCCCCCCCTTTTTTTTTAC
CTAAAAAAAATGAAACCTTTTCTAACACTTTACAAATGAAATTACTTGTGATGATAATTATAAAATGATTAAATGTGCTG
GGTTATTTTGTTCCTGTGCTGATCATCACAGCCATGTGGACATTATACAACCAATTTGTAAAACGGATTGTATCAAAAAT
GCATTTATGCTATTTTTTCCTTTTTAAAAAAAAAATAATAATAATAATCTAAAAAAAATACACCATCCAGCAATTGCCAC
CGTCAGCAAGCAGTTCCCAACTGCACAGCGGGTATTATTATTATGCCCGCCCTCACTTACTCTCCTTAAACCTGAAATGG
TGTAAATGCTCATTTAGTTGGTGTAAATGCTCAAAGTGCTTTTTCAGCGTATCATTTTTGGACAATAAACTCATTGATAA
TTCATTAATTGGTAAAATGTGAAACAGGGAAAAAAAAAAAATCAATATCGCGCAAGCCTATTACACACATATCCATCTAG
AAGAGCAGGCACATCTGACATACTTTTACCCTTCAGCGCTTTTAGTATATTTTAAAATAGTAGATTTAAAATTTTTGATT
GATCATGTTTAAAAAAAAAATAAAAAATGGATAGTGTTGTTCCATTTCCACCTGCTTTGCGAGTGAACTCCGTAGAGGTA
GTAGCAAACACGCTGCATATACTGTACATCCGAGAGGCACAGCGGCTTAACTGCGCCTCTTCACTTTTTATTTCCGACAA
ATCTTCCTGGGGCTCCTGCTTTTGTGTGGATGCAGTTCTGCACATATGTCACATATAATCAGTCTCTACAGCTGGCCAAC
TAAATCAGCTTTCCTACACTGAGTGTGGAGACAATGATCAAAATAATGAGACAGTTCCTCCACCAGCAACGACATTATAT
CCGTTGATACTTGTACAGTGAAACAAAAGAACATAGCCATGCCACTGCAGTAATATGTGGATAATATATAATTATGCTTT
AACATATTTCAAATATAAAAATAGTTCTACATACACACACACACACACACACACATATATATATAGATATATCTGCACTT
ACACAATCAGCAACACTATTTCAACACAATTACAGTGAATCTTCAGAAGAAAAGCAAAGCAATCTGTCGTCCACTCATAT
TTGATTTACGGTGTTGTTACATCTCCTCGCTCATAACAAGTGGCTCAGTGGACGGAGTGATAAACACGCCACGTAAATCT
GAGAGGTACAAAGTGGCTTAACGGATATCTTTGGCTCTTTTTTCCGAGCAAATCTTCCTGGGGATTGTTTAAGTGATAAG
TGCCCTAGCGGGTAAAAGGGAAGCAGAGGAAGAAAGAAGGGCATAAATATAAGTCAGCCTCCCTACAAAAAAAAAAAAGC
CTGGACACTTTCCTCCTTCCCTCTGTCATTCAGTCACACAGTTCTCCTGCCCACTTCCTTAGAAACTCTATCACACAGCC
CTTCTGCTAGTGCAGCCCGAACTTCCCACTGCAATTAGTTATAAAAACTTTTCAGTCGGCCCACACGTGGTTTGTTTTTT
AAGGAGCTGCAGCTCCCTTCTCACGTGGTATATGGACTATTGAGTCGTCACAGGCCCCCTGAATGATGGCTGAAAAATAA
GGCGGTGCAAACAATGCTTGGCCTTGATTAATTCAATTCTTTCAGGACCCTGCGCCGTCGTCCGGGCAGCTTCAGACAAT
CGTCGCTTTGATGCTTGGGATAATGTACTCTTGTGCACTTATTGAATTTTTCACAAGAAAAATTGCCACCTTAATGATTT
CTGAATTACAGCTAAGGTATCAAACTTTTGCTTTAAAAAAAAAAAAAAAAAAAACGAAAAGATGAAACTGTTGGTTATTA
CAGTGTTAGGGCACTTCTACCAAAGACACAGTAAGAAAAATGACTAACCTGATCGGCCTGACACGCCACGGTGTTGCTGG
ACTCCGACATGGTTCACCAGCACCTGCAGTTTCTCTAGGTTCCAATCTCGAGCTCTTCATTCACCTTTCCATTCGCTTTC
ACAGAGGGCGCGTGCACGAGAAGGGGGGCGGGGACCCTCCTTTTCGGCTAGGCTTGATTAATGCCTGAATTATTTTCACC
TCATTTCATTTGAGGGAGTTCTGCTTCCTCTCCGCCTCTCTCAATCATTCGGCGTGGAAGCGTTTTCTCTCTCCCACCCT
CCTGCAACCCACACTCCCTCTCTCGCATTCTCTCCCTCATCCATTCCCTTGCTTTACCTCCTTTCCTTCTTTGCAATCCC
TTTTCTGCTCTATTATACATTGGAGAAAGTGCCCCCCCCCCGTCCTCGTCTACACTTGTAGGGGGGAGCTGAGCAGATCC
ACAGCCCTCGCCTCTACTTTTGCCATGAATAGATTCGTTGTCATTCCAAGCACTTTGGGTGCATACTGAGTATCAGGAAA
CTGCTAGCTTAGCTGCCTGGAGTTTGCTAGATGAAAGGACGAGAGGACCATGCGCATCCACAGGATTCCGTTTCACAGTT
TCTTCTACTTGTTTTCTGAGGAGCTGAACCCAGACCACCAACGCTTCCCATTCATAGATACTTGACTCTCAAATCCTTGT
CCCTCAACATTGCCAAGTCCTCAGTAACATCCTGCTAGAGGCCAGGGGAGGGTCCGACACTGTCCTCCTTCTACACTGCA
CCATACTCCCTGTAATTCATCTGCTTTTTCTCTAAAGGGCAACAGATTTCCTACTCTTCATTGTTGTGGGCCACAACTAG
TCCATAGATCCATTGCAGGAAGGTGCCACTTGCCGGAAGGACGATAACTGCATCACAATGCATGGGAAAAAGATTGTAGC
GAAGCCGAGATCTTCACACAAAAGAAAGCTTTCAGTTGATGCTCTTGGCGGTGGCCTCAACCGAGTATCCTGTTAGTGGT
GTCAGAAGTTGACAAGCAATTGGCCATCAGCCTAATGAGCATTTAGTGAAGGTACACAATGGTAGCAGGGTGTTCAATAA
ACAGGCCTCAAGTTAATATGATGAGAGGATTGATGCCACAGATTTCAAACTGACTCCTATTGAAATAGGAGACCGCAATA
TTAAAACAGGATCTCAGTGATGCACGTGATCTCAGAACTGACTGTAACAGCACTTGCTTTGTGGGGGGTTTTTCAACACA
GAATCATCAATAAATCCCAACAAAGTGGCAGGATTAATGAGTTTTAACAGCTCCAAACTCTGGGGCAATGCAGCAGCATA
GTCTGGAACTAGATGGACTGCATTTCCTAAGGGTTTAACAATACGGCGTATAGTATTAAATTGTTCGATTTGAGTCTCCG
TATAAACAATATATTCAACATAATAAAGTAAGCTACTCGACATAAGGTATCACTCATAATACGTATATATTTAATAGTTA
TATTGAAACTTCAAGACTCAAGAATCAAGTCCATGCTCCCTCCTCTGATAAAGTAGTTTCCTCTTTATCTTGAATCAGGA
AAGGCTACAGGAGATTTTAAAAAAACACACTTCTCCTAAGCGCACTGTTTTCACAAGCCAATAAGCTAGCATAGTAGCTT
GGGAAAAGCAGCGATGGCTTCGGTCAGCAAATCTTTAAGTCTTGTCTATGGGAGCACTTTGACTTCCTGGTAAGTCACGA
TGCTGATGGCCAGTGAGTGGTGGAGTAAATTATATGGATTTGAAAATAAGTGGACCGTACTGCACACCGGCACAGTCCCG
CATCTGCACCCATGTCATCTTTATTTATGAGTCAGTAAAACTAGACAAAAACACAAAGCACACACACACACACACACACA
CACACACACACACACACACACACACACACACACACGCATGTCTCTGCTGCATTCAGTCAGTATTTCCTCACCGATTCAAG
AAAGAAAGAAAAATCACAGCAGTAACTGGGAAGTTCGTAGCTGCAGATAAAAGCCTCCACACAGTATAGCGGAGAATACA
AGATTCAAGACTGTAACAATGGGAAATAAAAAGCCCTGCACTTGAGAGTCATTCATGACTAGTCTAATGAAAACAACGAC
CTACGCAGATTATGCTTATATTTGCTGTACCAAAAATGTCAACACACCACTGTATCGTATTGAATTTGAATTTTGTGTAT
CGTTACACCCCTAGCATTTCACCATTTAACCAACTAGCGAAGGAGGAATCACTTCCCGGAGCTGCTTTTTTCAAAACTAC
AGCACGCACTAGGTTTCTAGACAATTCGACTGTGGCAGTGGTTTGGTCTTGTTGCAGTAATGACCCCATGAACAAACTGA
GGTCCTTATAGAAATGGGTTGTCGAGTGACTTGCACACAACCCTCACCTGAACTGCACTAAAAATCCCTGGGTTAAACAC
TGACAGCATAAGCCAAATCTAATCACTCGTCACCTACAGAGCCTGTTAACAAAAGTCAAACATCTGAGTCTTTTTCCAAC
ACTACAAGATGGTAAACAAATCGATTCTAACTGATGTAGCAGAAGCTTATATACGATTCGTATTGTACTTGGTGAGATCG
GTGAGACATGCATTAAGTCATATTTATGCCAAGGATCAAAATCTAAATACAAATAGTAAGGAGAAGTCAAACATTTTCTT
GCATTAATTATGTTTTTTTTGTGTGTGTGTGTGTGTGTGTGTGTGTGTGTGTGTGTGTGTGTGTGTGTGTTTTTTTTCTT
ATATGCATTTTGCCAGTGCATTTCCTTTTAGGTTCTGAAATCAGTTTTTGCTTCTGACCTTTATTTATTTATTTATTTAT
TTATTTATTTATTTTTTACAGGTAGACAGGTCTTGGGAGAAGACGTTCACATGAAGTACCTAGAAGATAGCAAGACAATG
GAGTAACATGTTCTATGACCCCTCAGCCACACCCACTCAGCTAGTTAACAAAACATTGATAACTAGCAAATCAGGCTTAA
CCAACTTTTGAACTGGAGCCAGAATGAATAATTAACAATTAGTTAAATAGATTTAGATCATGTGAAACGTAATTACGCAA
TAATAGCCTACATTGATGTCTAAGCTAATAAACTTGGCCTATGAAGCTGAACCCTGTTTGAAGGACAGAGTGCACAACAC
ACATCTAGCTAGCCAGTTATAGTACAAATGCACTGTTATGATGATATGTGTCCCCATTTAAGTCTCTTCGCCCCATCTGT
ATGGGCTTATGAACAAGGCGGAGGCTAATAAAAAGTACAGAGGTCTGTAAAATAATAATACATTATAATATGATAAGCAA
TAGCTAATAAACTGCAGTTCAGAGGAGCAAGTTAATCTTCTAATTTTTATTTAGCCTCACCCACATTATCAAATACTGTT
CACAAGAGAGATAGGTGTTAAAGTCCCCATGAAGTGCCTTGAAATGTGTTGACGTAATTTCTACTGAAACAGGGAGTCAG
GGCGGGACATACCAAGTAACCCCTCCCGCTTTTTAAATAGCCAATAGCGTTTAGCTTACCTCATAGCCCTGGTTAAGCCA
TAATTGACAGTTGGTACTATTTATTTTTAGAATGTTGCGGTGGGGCACTTCAGATTCTAGAGAGTATACAGTATGTTTGG
ACAGAAAACCTGATGCGAAGCTGAAGTGCAGAATGATGTCATCACAATTGTTTGTCTGTATCGGTGGTGTAAATTTTACA
TTTTAAATGCTTTTTTTTTTTTCCCTTGTTTTGGAGCACACTAGCTTATAGATAACCTTAAGGTAATATATTCATATTTA
AAGCCACAAAACTTCAATATTGATTTCATGTGGACTTTAATTAAGGAATAACAGCATGGTTCAAAGTGTATTATTGTGCT
TCTACCACACTGACTACGTTTACACGGACTGCACTAATCTAATTACTGACCTTATTCTCAATAAGACAGTATTCTGATTA
AGGTGTTTACATGAGTGGCTTTTAGAATACTCCTTTCATGTTCAGGTTTTACATGTTCTAGAACATAGATGGATTAACGT
CACACGTCATTACGTCCCCGCGCCACGCCGTCCGACGTCCCTCCAGAATTTCACGTATCGACGTACGGTTGGTCTTCGTT
ATGGGACCGCATACAGTTTTGTGCGTTTCATTTTTAATTTTATTAAAACTTCTAGTACGGTTAATTATCTGTCGTGCCGT
ACGTGCAAATAGACGACTGCTTGAAGCCGTGGGCCGCGTCCCAAACTGCGGACTTACCTACTATTTAGTGGCCGAAACAC
ATTACACCTACTATATACTGTAGTAGGTACGTCCGCGGTTTGGGACGCAGCCGTGCTCTCTTGTTTGCCGTTAAACAGTT
GAGCGCTGCCGTGTGTGTACGTGTCCTGTCGCACAATGCGGTGAAAACTCCCACACGACATTAATAATGTGATTAAGGTG
TGTACATGTCTGTAATACACGTCGATAATGCGACTAAAACAACGAATACTCCACACGTCTTAATTCCATCTGTGTTTACT
TCGAGTATGACTCTAGTCGGATTAAGGATCATCAATAATCGCTGTTTACATGCTAGTTTCTTAATCAGAGTATCGTCTTA
ATCGGGTTCATATCGGATTATTGTTGTCCATGTAATGAGGTGATTTGTCCATGACATGAGTGATTTGAAAACGATTACAT
TTGTTTTATTTATTACTGAACAACAGATTGCACTTTTTTAACTGTTTGTAGTTACATTTAATGTTTTGTGGAATTATCTG
CCGTACACGTCCAAATACAAATACAAATCATTTATGCTAGTTACGGCTGGAACTATTGTCAGAGTTGTCCTATTATAGAA
AATGAACGCACACTTTCTGAGAATTCAACAGCACTCTGGTATAAAAGTACACTCTTGGACTCAGAAGCTAGTATTGCCCC
CTTTAGCAGAAATAACTTCTTCTAAGCATTTTGTATAATTGTCCACTGGTCTCTGACTTCGGCTTTCTGGATTTTTTTTT
TTTTTTTAACTCTTCCATGCAATATTCTTTCTGTTGCAAGATTTTTGAGGGTTTTCTTGCATGTACTGCCTGTTTCAACA
ACATCCCCCCACAGCATTTCAATCAGGTTCAAATCCTGGCTTTGACTAGGCCGTTCCATAACACTCCATTTCTTCTTTTT
GAGACATTCCTTGTTGGATTTGCTCGTGTGTTTAGGATCATTATCTTGTGGAAAGATCCACTTTTGGTCCAACTTCAACT
TTCGGACAGATGGCCTCACATTATCTTCAAGCACTCTTTGATGTGATGCAGAATTCATAGTTGAATCAATAGATGCAAGC
TGTCCAGTCTCTGAGGCAGTGAAGCAAACCCAAACCATAACATTTCCACCACCGTGCTTCACAGGTGGTATGAGGTGCTT
CTCCTGAAAAGCTGTCTTTGGTCTGCGCCAAACATGTCTGCTGTTACCGTGGCCAAACAACTCTATCTTTGATTCATCTG
TCCAGAACACATTATTCCAAAAGGCCTGGTCTTTACCTATTTGCTTATTGGCAAACTTGAAAGAATGGTTGGCTGTGCAC
AAATCATGGATTAAGTAGAATAAATAAAGTTTTATTTAAATAAATAAAAAAATGGTAAGTGAGGGAGTGAATTCTACTGC
ATTGTCTGAGAACCGGCTGGAAACAAGATAAACTGACAAGATAAATCAAATACTGGAATAGTATCAGTAGCTCTGATTTA
TTGTAATTTCATTTTCTAATTACTGATAAAAGTCAGTTTTTAGCTCTATCCTAAGTGATGAAGTGCTGGAAGACCAACAA
GGTGTACTCAAGCTCATATCCTGCATATCCTGTCCAGCTATTGTGTCTCAAGCATGGACACGACTACAGTGAAAGAGTGT
TTGTGATTCATTTTGTTCCATGTACATATGCACACAGACAGACAGACAGACAGACAGACAGACACACTGCTCCAGGCAGC
GTGCTGCATCTGAGCCATGAGCCTGGCAGGGAAAGCGTTTGACACCGGCGGTCATTAGAGTCTCCAGGGGCTGCAGCCAA
CTCCTATTAGTCAAAATGCAGCACGGCGTCTTGCCGCCTGCCGTACAATAGCGCTCTTCTAATGAGGATATGAAGACTGG
CTATTTTGACAACTCAGCAGAATGGAATGCTATGAGAACAAGGAAGGAAGAACAAAAAAGGCAAAGCATACTAAGTCTAA
CCTCAAAGAGGCTTCCCAAAACAAGCATGTGTTGGGTTGCAATTAGCATCTGATAATTAGATGGTTATATCAGGTACTTA
GTGCTCATTAGGGAACACAGATGTCAAACTGTTGACTAAGTCCAAATTAGCAGTGAACATTCAACAGGACCTTTATTACT
CTCCAAAGGTCTCTCTGAAAGAGAAAAGCTGCTTTTAGTTCTTATGCTGTTATGTTTTTGTTGATTTTTATTGCAATATA
AGTTTTGGAGTGTGGATTCAGCAAGTAGCATAGAACTACCAACTTAATGTCCTCAGAAGCTACAGTGAGTTGAATAAAGT
TTATACTTCATTTCCTGTAAGAATTTTCAGCAAAATGGCTTCTCCTTAGTTTTGCTCTAATCACATTTACTGTGATTAGC
AAAGTACCTGTTCATCCTCAAGAATAATCTCCACAACTAGGCTTTGCCTGATACATAAATAGTCCTGTACTGCCAAGATG
TAATGCCCAAATATCTAGCATGAGGCACTGGATACAATCTCCAAACCAACAGCATGTTTATAGCAAAGGGGGTCGAAGGT
CCTCAGGTGGTAATTTGAGAGCATTTTCAACACAACATAAATACCCATTGCCTGAATATGTGCCTTAGGTATCTGTTTTA
AACTGAAACTTAATAATGACACATTCTAATACAAAAACTGTGCATTAGAATATGATAAAATGAACATTAGTAAACATTAA
CTCTCAGGCCAAGAAAGGTAATGTGCAGGGTTGCCAGGTCTCAGCAATATTTCCTCCCAAACATCAACTCAAAAACAGCA
CAAAAGACCTGAAAATATCCCAAAAGTATTCAGGAATTAGAAAAGCGAGACATTAGAAGGGAATTAACCATGGAGCAGAC
GCATTTCTGAGTGGTTGGATTGACCAAAACTCAATAAACCGCAATCCTGATGGAGCGACTCAAAAAGAATGGGGGACATG
TCTGAAGCATGGGGTGCTTATTTCTCATTCAGCTGTTAGCTAATGTTTTAAATTCCTGCATTATCTACCTTCAAAATATG
AAATGAGAGAGAGAGAGAGAGAAAGAGAGAGAGATTGTACTGTGTGTGCCTGCATGCTTGTTTTTTCATTTCCGTAGCCT
CTCCTGATTCCACAGAAAGTGGAAGTTGCTTTTTCAATGAGAGCTGGGTAACATTTTACAAGAAGGGTACATGAATAATC
ATGCACTAATTTACCTGAATTAATACCTACTTAAATATGAACTAATGACGAGTTAAGGCATGTTCTAATCACAAACTAAT
GAAGAGCTCACCTTAACTACGACGTGAGTCTTATGAATTCATGTGTGAATAACGACCACCTTAAGTACATGTTATTAATG
AACACGTAGGGGTAAACTAACCCAAACATGCTCTATAAGAAAGAATATGAATTAGACGTGCATCATTTCTACGTGTTTAT
ATAATTTGCCGTATGCAGCATCATTGGATGGCGCTGGATTAGGCTACTTTCATAATTTACACTGATCGTCTTTATCGAAC
GCTGAAAGACGCACTAATAATAAACACCAATAATTTCATCTCAACCTGTTTTGAGTCCATGTCTCTTTAAATCCCACTGT
AGTACTAGTAAGTGTTCTGGGTGGCTCGGGCCTGAGCCCGGGCCACTGTTCCTCTTCCCACAAGGGTGAAATTAATACAG
TAACATTTATTAATTTATCAGACGCTATTATCTATTAACATTTCAAACCAGTGTTCTCTAAGATTATTTTCCAGTGTTGT
AGTCGTAGATGTCGCTGTGGATCAGTATGTAAATTATGAGAGTAATCCAGCGCTATCCGATGATGTTCGCGTACGTAGCT
GCATATGGTAAAACATAAAAAATATCAATGATTAGTTTGTATATAAATTATATAAACAATTTCGAATGATGCACGTTTAA
TTTAATTTAATTAATGCACGTATTCTTTCTTATAATATTCAAATTCATATTCTCTCTGATAGAGCATGCTTGCTTTAGTT
TACGTGTTCATTAATACATTAACTAACAAACGAGCACTGACATGTACTTAACGTGGTCGTTATTCACACATGAATTCATA
ACCCTCACGTCATAGTTAAAGTTAGCTCTTCATTACTTTGACACACACACACACACACACACACACACACACCTTCACAA
AGATTCATGACAAAAGAGAAAACAAAAGATAAGGGACACATAAGAGTGAATTGAGAATCTGTTCGAACTGGACTGGAAAA
CCAGAGGAAAGGACAAGCGGCCACTAAATTTGCCAGAGAGGAAGTGCAGTTTCAAGCATCTCTGCTTAACCAGGTATTTC
CTATTCGAGACACGTCTGTGCTATTGACAAGCCGAACAAGAGAGCCTCAGTGAGCACTAAAATACTACTGCTGACTAAAA
ATGTCACTTTTTTGAACTTTGATGCACCACCTCTTTCCGCCGCCCTCTCTCGTTTTGCAATCTCAAGTGGCATGTCCGAC
AGACACATAAAAACGAACACACTCAATGCAGGGGACCACGGCATAAAGCAATCCTGCACGATTATCAGCCCACTGCACAG
GACAACAATGAGGCTGGAACACTGACTGGCCTACATAACACGCTATGCTGGTGACAAACTGTCTGGTAGTACGCAGAACT
AGAAACACAAACACTCAAACATACCACTGAATCGAATTTAGCTTTGAATTAAGACTTTTTGAAGACTCATTATAATGCAC
ACGATACACAATGTTCCCAAAGCACAAACTCCAAAATTGCCCAACACTGAAACTGTACAATATAAAATATCTTCCAGTCT
TTAATGCTTTACTGTCAGATCCAATTATTCGTGTTTCAACAGGTTTGTGAGAAATTATCCTTAATTAAGTGACAACAAAT
TACCCCAGTGACAACAGTGACTATATAATATGTAATTATACGAGAGAAATGATTTATAATCACACTATCTACACTGTAAA
ACCGGATCAGATCATTTAACTCAAAAAACTGGAGGAAACTAATTACTTCAAAATTTCTTTTAAGCCAAATACACTTAAAT
ATAACAAAAAATTGAACTGTAACTTTGTAATTTGAAATAATTTTTTGTTATATTTAAGTGTATTTGGCTTAAAGAACTTC
TTTGAGGTATTAGTTTCCTCCAATTTTTTGTGTTAAATGAACGTATCCGGTTTTACAGTGTCGTGTCACCCAGATGAGGA
CGGGTTCCCTTCTGAGTCTGGGTCTTCTCAAGGTTTCTTCCTCATGTCGTCTCAGTGAGTTTTCCCTGAGTTTTCGGCGT
CTCATAAGGGATAAATTTATAAATTTTTAATTGAGATAATGATGGGCTAGTTCAGAAACGCTGTTAGAAGGTCAGTACCT
CCAGGATTTCGTGATCGCAGAAATGAACCCGAAATCAAGCAAACGCCACACTATTCGGATGAGCTTGCAATTTTTTTAAA
AATATAAATTACGGCAGATTTTCCATAGATTTGGGCCAAGGCGAGTCAAGTGACATCCTCACAAGTGCGTCGATCATGGG
TACAGCTAAAAGGTCTCATTTACCAACAAACACGACTGCGAAAAAATTTGTGCAGTTGCAATTTCATGAATTCAAGGAGA
TTTCTACACAAAATATTCTGCAAGTTGCTTTTACTTTTACTTTTAGTAAAGTATTAGATGCTCCGTGTGTTCGGGAACCA
TTTACAACGGCTGGGTTAATCTGAAGTTTCCTCGATAATTTCCCCCTCCTGGAAGGGCCCCAGCTGCTACTGCTGTATAA
ATAGTGAGTAGCTCGCCTCTGGGGAGAATGGGGCTCAGCAGAGAGGCTAGGACACAAATCGAAGTGGAAAAAAAGCTTTC
ATATTTTTAACAAACATATGGGACCATCAGCATAGACGAATGGGAGGTTGATTAGACGGTCGTGTCATCTTATGTGGATT
CAGCAAGGAAAGTTCGGAAAGGCCGCACTTGTACTCTCAAGCTTAAGAAAGGATTTTACGGGGGGAAGGAGGGGAGGGGA
GTGTGAATCTTATAAATACCGCCAAATAAAAGAGCAGAAGGAAAGCCCATGTGTTACAATGTTTGAAAAGCAACACTGTG
ACATATCTGGCCACATGCTAAGAGCAAACAAGTTTCAAAGGGAGGTCAGTTTAAAAGGGCTTCTGAAGGGTCAAGGCTGT
TTTTCACAACTCACAAAAAGAAAAACATTCCAGAGAGAAGTTACTTTAAAATATGAGTGAAGGAGAAAAAAAAAAAAAAA
AAAAAAAAAAAAAAGACATGGTGACCAAAAAGAGCACGAAATAAATTATTGTTCTGATAATTTTTTGCTTTTTTTTTTTT
TCAGAATCAACAGTGAGAACTTGAAACTGTGTTGGAGATCCTTTGACGTGGATCGCTTCAAAGTGATAAATAATAGCAAA
GAGGGGCTGGCTGTGGGGAAAGACCCCTGAGAATTGTGAACCCCCCTTTATCCCATGCCTGTATCTCCTATTCAGCAAGG
CAACCAAGGGAGCAGGTTGGATTCAAGCACAAAAAATGACCTAAATATGGGGTGAAAAGCCGCTGAAGGCTTGCAATTGG
ACTGTTAAAAGAAATTATAGTCCAAATGCGCGACGGAGAAACGCTGTGAAGACTCATGGATTGACCAAAGCACAAAACAG
CACCCCATTTTTGTAGTTGCGGTTGGCCTTGCTGTTGGTATTTTTCTTTAACTTCAGACCACCTCCATATATAAAAGGAG
AAAGGAAGCAAAACAGAAAAACGAAATTTTCAGCTTGAGTGGTTTCTTCAAACAGAATCCAAAGTCTGAGGCTCAATGGG
GCCTTTTGGTGCAGGGAAGCTGGATTTTTTTTTAAGGAAACGCAGCAGTGGACGTGTTTAGCATTTGGTGCCCCTTGTCC
TCCAATTGTGCCTTCACCACAGTGACTGCCTGACCCAGGCTCGGTGCACTGTATTGCAAAGCAAAACAGACAGTGTGTTT
GACTTCCCCTTTTCTCCGCCACATCTGTTTCCTGAAGGCAGCATGACGCTAAGCCTCACAGAGATGCGAGTGTTAGAAAA
GTCTAGAATTCCTTACGTAATGTCCAGCAGAGACACAGTCTCAATATGTTCCTTATGCAATGTCCAGCAGAGACACAGCC
TTGAGAACACAGCTTGGACAAATGTTTTGTTTTTTTAATTAAAGAGGCACAGGATGTTGCATTGTAAAACAACAGATCTT
ATTTAATTCTGTATTTGATTAAACTAAAATGTAAATATAATTAAAAACATTCCTTGGGAATTCATAATGGAATTCAATCT
GTTTTGTGAGTGAGACAGGATGTTTCGTGGCAAACTACCTCAGAAGGAGTCAGGAGAAGGAGGAGGAAAGACAGGAGGAT
CAACCTATACTGCAGCCCTGCTCTGATTTGTTGGAGTTTTTGCAAGTGGTTGACAGTAAAGGACGATATGCAGTTTGAGG
AGGGAAACTGCGAATACGCTGAGCTGATATTTCATTGTCTACACATCAAGAGCCTATTAAAGCTGAATAGCTCCTGTCCT
GTGATAAGGAGGAGGCAACGTCTATTCAAGCCCTTGGCACCAGATTGCGTGCCATTGTTTTGTATGACAGTACAAACACC
AATCTTCCCTTCTATAGATTTGGAGACGCGTCCATTGCTCAGATATAGTCAAGTACGCAAAGCGTTCTTGTACTGAAAGG
GGCAGATGCACCTTCAATCAGGACACAGCAACAAAAGTGATCTGTCCATCAGAAAAGTCATTTCCTGATGAATGCATTGC
TCTAGCCATTCTGCCCCCGGCATCACAATTCACTGAGCTCAAAAAATAAGAATGCTGAGTGCCAAAAGCCCATCTGTCCA
CAAAGTCACTTACGTCCATAAGTTATACAGGGGCATAGATAAGGCCCGTGTTTTACAACACAGAGCCTCAGTGGCACAAC
AGCTATCAGAAGAAACTACAGATGATCACAGTGGCACTGCTGCAGGTAAAGTAAAAAAAAAAAGTTAAAAAAAAAACCCC
ATAAATAAATAAAGAGAAACAATATGTTACATATAATAATACCTATTCTTGTCATAATGCTTTTCAAATAAGTAACATCA
ATTAATAGATTTTAACATGTAAGAAGGAACAATATCAGATTAAACTGAGACAAGAACAAGAGTAACACACTGCAAAATGT
ATGCAACACCCTATGAAATACATGTCCTACCCTTTAAAATAAACACCCTATGAAATAAATGCAACATGCTATGAAATACA
TGTACCACCCTATGAAATACATGCAACACCCTATGAAATACATGTACCACCCTATGAAATAAATGCAACATGCTATGAAA
TACATGTACCACCCTATGAAATACATGCAACACCCTATGAAATACATGTACCACCCTATGAAATAAATGCAACATGCTAT
GAAATACATGTACCACCCTATGAAATAAATGCAACACCCTATGAAATACATGTACCAACCTATGAAATAAATGCAACACC
CTATGAAATACATGTACCACCCTATGAAATAAATGCAACACCCTATGAAATACATGCACCACCCTATGAAATAAATGCAA
CACCCTATGAAATAAATGCAACATGCTATGAAATGCATGTACCACCCTAATATATGCACCACCCTATGAAATGCATGTAC
CTCCCTATGAAATACATGTACCTCCCTATGAAATACATGTACCTCCCTATGAAATACATGTACCTCCCTATGAAATACAT
GCACCACCCTATGAAATACATGTAACACCTTATGAAATGCATGTACCACCCTAATATATGCACCACCCTATGAAATACAT
GCAACACCCGATGAAATGCGTGTACCACGCTAGGAAATGCATGTACCACCTAATGAAATACATGCAACACCCTGATATAT
GCAACACCCTATGAAATGCATGTACCACCCTGATATATGCACCACCCTATGAAATACATATACCTCCCTATGAAATACAT
GCAACACCCTATGAAATGCATGTACCACCCTAATATATGCACCACCCTATGAAATACATGTACCTCCCTATGAAATACAT
GTACCTCCCTATGAAATACATGCACCACCCTATGAAATACATGCACCACCCTATGAAATACATGCACCACCCTATGAAAT
ACATGCACCACCCTATGAAATGCATGTACCACTATAATATATGCACCACCCTATGAAATACATGTACCACCCAATGAAAT
ACATGCAACACCCTATGAAATGCATGTACCGCCCTAATATATGCAACAACCCTATGACATGCATGTACCACCCTATGAAC
ACACTTTGCTCATTTTTCATATTTAATTAGAAGGTTGCTACAGTGATACATAATTCTAAAAGTGACATTACAGTTTTTAA
CAGCCACTTATATTTCTTCTAGTGCGCAAATCTCAAGTGGCATTCTAGGGCTATGTTTCCTATAACATATTACAGGAATT
TCCAAAGATGTCGCATGCCTCACGAGCAAATGATAAAATGCACCCTGGACACTACTGGTGACCGGGGCGCACAATGTTCC
AGGTGTGTAAATACATGGTACGTACCACAATGTACCTGGTCAGTTTCACTTTATTTTAACCAGCCTATTTCATTCACCCA
ACTGAAACTACATCAAATTCCCCTTAGCATCACATGAATGATACATAAAAAATGACATATTAATGACAATGTCTTGCATG
CATGTCAGCAAAAGGCATGTGCAAGATATATTTTAATGCATATAAATGAATAATATTACCATAAATATTCTCTAAGGTCT
AAGTTTAACTCTAAGATTTCTTTTGCATTTTAATTTTGACTAATATTTTTATTCAAAGTGACCTATAATGGTAGCAGAAC
ACAACTGAGCAGATGAGAGTTATGTGTCTTGCTCAAAGTCCCAAACATGGCAGCCTGGTGGTACTAGAATCTGAACTCAT
GACCTTCAGATCAGCAGCCCAATGCCTTAACCACCAAGCTACCACTTCCTTATAGTTTCACATTATAGTTTCATTGTTTT
TACAATGGAAACAAACAAACATGTCATGTAAAACTATACCCCATTCTTTATTAAGTAGAATCCTATTCAAATGACACATC
ATGTTAAAAAAGAATATGTTAGCTTTAAGTAAGTTAGTTTTTTTAATTCAGTCATTTTTAACTCTACCCCTGGAAATGTG
TGTATTTTCCACCATTGTTCTTTTGCACCTGGGTTCTATCATTACCTTTGTAAAAAGTAAATGAAAAAAGGAACAGACAA
AACCAAAATGATTTCTGTACAATGCTAATTGTTTTAGTAGTAGTTCTGTAGCATCAGTTAGCATAATCCGGTAAACCTTC
AAAATCACGGTGGCCAATCAGTGGGAGTGGGAGCAGATTTTTTTTTCTTTTGTTCATTTCATTCATTTTTAGTCAATCAT
ATCATGTGTTCCGACAATTTCCCGAATATGTTTAGACTTTATTCTTTGCTAGGAACACCACAAAAAAAAATCTGAAGGAT
ATTAACACAGCACCCGCAGCCGCTTAAATGGAACTGTACTTACAAGAAAGCAGAAGTATTAAACTGGACATGCAACGTCA
TCTTGTGTACAGTTACTGAAATTGCTCCAGAAATATAATCTCTTCACTACAATTTAGCTAGAATAATTAAACGCAGTTTT
GTATAGGACTGCACAAATAGTGCAGAGTGAAACTGGTCTGTGTAAGAAGGTTTTTTTTTTTTTTTTTTTTTTTTTTTTTT
AAAAATCAGCATTTGGAGTGACTTCTGTCTTATAAACAGAAGTCAAATACATCAAATGTAACTAAAACTGAGATGCTGGT
TTAAAATAAATAATGATACAAAAAAACAAAACAAAAAAAAGAAACAGAACAGACATTTTTCAGGGCTCATTTTAGGTAGT
CATGAGCAGCGGGACAAGAATAATAAACTACAATGACAATCATGAAAGTGTCCTGATAACAGTTTAGCAATGATATGTGC
TGTATTTAAAAAAAACAAAAACAAATAAAACTTCTCTTATATAAATCGACTGAGAAGTTCTGACACTTGAGCACAATAAT
GGAGCCAGATTTACACTACTCTAATGGCATCCACTCCCCCCCCATCTAAACAAGCTGTGTAAACAAATCTCATCTGCTCA
ACATTCTGCACGCTGTTTCATCATTTCAGTGAGTTCTGAGTAATGTTTGCCTGCACGTCACACTACATGCACTAACAAGC
CTGTTCTCCTGTCCACACCAAACATATTACTGGAGCTTCAGGGTCTACTTATTAATATTTCTACGCCTGTATAACATGAT
TTCCAAACAGACACTGTGAGGTTATGTCATGCCATTAAATCTTTGTAAGATGAGCCAAGTTAGTCATACAGTGTTGTTAG
CAGTAGAGAGTAAAGGAACTACAAGGAAGTACAAAAGTTTTTTTTTTGCTTTGAATGCTCCAGACGAAGTATTGCTAACC
GTCCCACCAATCTCACATCTTTGAAATACAAATGCACGTTTATGACCGTCAAAGGAAATTTCCTATTGTCTCAGGACACT
TACTGACACTGTACAACACGCTGACTTTGTTTGAGTCGGAGAAGAAATTCAAACAGAAAAAAAAAGACACTTATTTTATT
GTAACAAAGCCCAAAATGATGAAGTACATCCATCCATCCATCCATCCATCCATCTTCTATACCGCTTATCCTTTTCAGGG
TCACGGGGAACCTGGAGTCTATCCCAGGGAGCATGGGGCACAAGGCGGGGTACACCCTGGACAGGGTGCCAGTCCATCGC
AGGGCACAATCACACACACACTCACACACCCATTCATACACTATGGACACTTTAGATACGCCAATCAGCCTACCATGCAT
GTGTTTGGACTGGGGGAGGAAACCGGAGTACCCGGAGGAAACCCCCGCAGCACGGGGAGAACATGCAAACTCCACACACA
CAGGGCCTGCTGAGGTACAGCTTCATTAAATAAGAAACTGGATTGCGCATGCATTATACATATTCAACATGAGTTTACTT
CTCATTTTCAAATAAGGTATTAAGTGTTAGATTATTGGCTGATTGGAAATTGCTCGAATGAATTTATTATGAAAAGGGTT
GCAATGACTTACTATTGTTTACCGTAATGAAAAGTTGTCAGTTTTTTTCTTTTTTGTGATGTCATTATAATGAACAGCAT
TCCACTAGCAATACGACCATTTCGAATGCTCATACTGATAGCATCATACTAGTGTACTACCGCACCTGCAGTTTGAGTTG
AGCAACACGCATGCTGAGGTATTGTTTTATCGCGTCTACGTGCCGTTAAAAAAAAATCCTCAAGCTGATGTGAGAACTTA
TCACTCAGTAATTCATTCATTTGTAATCGATATTAAAAGTACACACAGTCTAGAGCAGAAGTTAGGACTGATATAATAAA
CATCAAAAACAACTTGGTGAAAGTATCAGCATTAGAAAAGTACATGCATTGGATAAAATGACTCACCAAAATGCCAGAAA
ACTGTTTTTCCTCCATATTGGCAAACTATGCTGTCCTCTCGCAGAAGGATGAAGGTCCTCTGCTCTCTGGGACTTGTCCT
CGTGTTGCTGGATGTGTGTCTCTCCCTCTGCGCTTTCTCTCTCTCTCTCTCTCTCTTTCTCTCACACACACACACTTTGG
CTCTCTCACTCCTCTTGTTCACTTGCTGGCTATTTTGCAGTGCCGGGCTTTATGCTAATTCCACACTAATCCAGGAACTT
TTCTATGCTGTGAAAGGGACATGTGACAAAAAGTGGGGTGGGAGGGACAGAACAAAATGGGAAGGAAAGAAACACTGTTT
ACTGCATTTCCCTTTACAAACCGTGTCATAAACGAAGCCCTGCATTTGTCCGAAAAAGTGCGAAATGTGAAAAATCGATA
ATGTGGTTAAAGGTGTAGTTCAAATGCAAAGCACAGCTTCTTACACACCAAACGCTTCATCGCATTCGGAACATACAAGC
ATATTCAAACCAGATGCTTTTCGGAAGGTTTCTCACATCCTAGATCATAATTCAGCAAATCCATTATCACTCTATAAACA
GATGGAGGCTCTTATCACTTATTACCAATCCTTCACTCACTCAGTCTGCATGAAAATACAGTAACTCAAAGGCAAATAGT
GTCATGGGCTTCCTACTTGGTTTTAATCTCTGGAAATATAATTATCTACTAGATGTTTTAGGAGCACCTCAGCAGTTAAA
ACAGATAGCTTCTATTACTCAGCTCACTGAAGCTGCTCATTTAGGCAGACTGCGCTGGAGCAGAGCTTCATGGTCTAGAC
GGTTTTAAAACATCAGCAATTTTCCTAGACTTTTGCGATACTGTGTTAATATGCCATTTTGTTTCATTTTATTTTCGTGA
AGTTTGAGTCTTTAGTGTTAGACCTATAGCGACGCATTTAAAAAATGTACATCACATTATATCACCGTCTTTTAAGGGCC
ATTCAATCAGCTAATCAAATGTGAGTTCAACTAAAGCCGGGTTCACGCTGTACGATGATTCGGTCGTCTGAGACAAATTT
TGTCAATCCTAAAAGATTCCTATAATCCTAGGCCAAAATCTGTAGTCTCTGATCGCTAGTTTGATGTGTTCCTCGACAGC
CGATACGATCAAATTGTTCCTCTGATTAAATTCTGGCCGTGTCAGAAGATTTGACGCACAGTCCTGTAATATGGCTTCTC
CTACTCCGTACGAGTCTTCTTACGTGCGTCGGTTTTTCACGTCTTGACTCGTACAGTCCGACATTAATGACAGCTGAGAT
CCTACAGTGTGTCACGGCTTACAGCGGGGATCGTGTTCGTACAGTCTGACAAGCAACAGTCGCAAAGGACTATAAATAAA
AAAAATCGCACAGTGTGGACCCGGCTTATGCCATATTCTTCGACGGTATCTCAGACGAAAGATTTTCAGGAAAGCAAACG
CTGACGCAAACATATCAGCCGCTGCACAGCGCCACACGACTGGAGCGCAATAAGTCACAAAAACATTTCTGTGAAGGAAA
AATTGGGCCTCAACATTCTTTAATCACTCACACTGGTGGCCCCTGGGAAAATGTAGAGCAGAGACACCTTACACAACTAG
GTTAAAAACCGAGACTAACCGCGGCAGACCACTGACTTTCGTAAACGCTATGTTTTAAACAAGAAAGTTGCTCAACTAGT
AATACTGTACAACCCTGATGAAGTCAGTCTAGTGTACATTCCTCCTCCTCCAACTCCTGTATGTACACACAGCTCTTTGC
TGAGCTACTCACAGGGTGGATTATGTATAGAAGACTCTGAGAGACCAAAACATGTGTGCATGTAAATCCAAATCTATCCA
GGCTGGAGGAAAGTAAGAAGAAATTAAGGAAAAACCCTGAATAAGTAATTATTTAGTCCTGAAGAGTATCAAGCTGCAGC
CTTTGGGGTCAATAGAAAAAGATTTTTGCCGATAAATAAAAACGGTAAAGTGCACATCTAGGTCATACAACAATACAAGA
TACAAGTCCATCTATATCTTGGAACAAAAATGACAAGAGTCTCAGTAAGCAAAGCAAACAATATCGACCTTCTTGTCTTG
ACAGTCAATGGTGTACATGGAGGCGGCATTTATCAGCTTCACCAACAGATGGCGGTTAAACAGAAACCAAAACAAACTGT
AAATTAAAATGCAATAAAGAACTGTAAGGAAATGATCTCTGAGCCCACTGTAACTATATGAGCTACATACCGTATACTAC
TGTTACTTCACAGGAACAAATTTACTATTACTGTTTTTTCCTGTGTACAAAAATGAGACACTACATACAACACACCATTT
AATAAGTCTGAGGTGTATGTGAATCTATCTATGTAATTGTCCAAAAATTAATCGATCAAATGTTTCAAACATGATCGAAA
TCGATATGATATCTATAAAGGTTTCACAGACTTGAAAAACAATACAAATGTAACAAAGCCTGCTTTGAGAATTTATGTAT
TAATATTTACCATGACAACATGAACCCCTTTCAGTCCGTTTCTGCATAGTCACTGTTCTCTAGAATAATCATAACTGTGC
TGTGTATGGATGCTGAATGATTTGACCTAAAATGCTACAGTATGTTCTCAGTACCATGTGTTAAACCTAAAATATAAAAT
ACAACCGAGTTACAAAATACGAAAGTATATGATCCACCACAACTGCACAGCATATTCTAACGGTTCCATACCAGTGCTTA
AGAAGATAGTCCAAAAGCTTTTCTTCAATTATTTTTTTAAAATAGGAAATTCAATAATACAGATTGAGACACAATAAAAA
AATGATGGCTCTCAGTTCTGGGCAATGATTTTCAAGCATTATTACTTTTTTTTTTAAAGGTGAACAGATTTATTAAAATA
CAAGTGAATGTGAATCGTGTGGGTCAGTGTTTCTTTTAGTGACACTTCGTGAGCATGTGCAAAAACAAAAAGATTTCCAG
ACTTGGAATCCAATTTGGTGGATTAGACAGCAAAATCAAGGAAATCTGACAACTACTTGGGGCTTTAGGAGAGAGTTGTT
TATGGCCGTGATTTACTAAAGTTGTTGTGTATAAAACCATATGTATACTTAATAACACCTGTAAAAAATAAAAATTAAAA
TAAAAAAAAAAAACCTGAAAGCTGATTTACTAACAGGGTATACAGAGGGGGATATTGTCTACATAAAGGTGTAAAATACT
GGGCAGAGTCAATGCAAATAGATTCATTTTGTGCTCACAATAAGATTTACTAAACATAAAATTCACTTTGGGAACTGGGC
ATGTACTAAATTTGCAAAAGCCGATTTCTGCCAATTGAAGATAAAATTATACAATTGAATTAATTGAAAAAATATGTTTT
AATAATGTTTAACTAAAATATGCTGAAGTACATATAATAATAATAATAATAATAATAATAATAATTACCGTGGCCAAATT
GTCTGCATTTATTCATATTTTGAACAGTTTTTCAGTGCCTCACTGCCTTTATACTTGAGTTAGGTTCATCAAGTTGGGAA
ATCTGAACTCAGTGTTAATATCCCTCAACACACCCACATTTTACCACTTGTTATTTTTAGGTTTGAGAATACAGCAATGA
GTAATGAACATAAAATATCAACCAAATACAGTAAATCTTAAACTTAAAGTCTGTTAACGATGACCGCAAACAGAAAACTT
CAGTGAGACTTCCACCATGTAACAGCCTCTCCTTAGTTTTTATTTCATAAGTGTGAATCAGAAATTAAAACAATTGGAGC
ATTCGAATCATTGATCTAATTTGTTATGACCTATGTTAGATTGATAATATTTTTACTTCAGAAAGGCTGCGTGCGACAAG
AAAGGGAAAGGGCTCAGGATCAGATTGTTTTTTCAACGCTGGAATCTGGGAGATTACTTTTGACAGAACAACAGTGATAA
ACACATTCCTGGTTTGCACTCACCCGAGAAAGAGAATATAGAAAATATGGCCATCTAATCCTGTGGCCCCTGGTGTAATG
ACAAAGGACAGGCAGATGGTCTGGACAGGAAATTCAGTATTTGGGTTCTCTGTGACGGTGCCCAGAGACATCAACCATAC
AAAAAGAGAGTTATGAACATCTGAGATCCCTTCCCAGCTAACCATGTTGAAGTCATTTTTCAATTATTGATCATCCTTAA
GACAATATGGACGTAAAACTGCTGGCCTGTGTTTTGCAACCTGCCAAAATTCGCTGTTTTCGCTGTCTGTCTATCAGGAT
TTTATCGTCACGAAGACTGAAAAGAGGCACATAATGGTGCACATCACTCTGCGAAGCCTTTTCAACTTCTGGTGCAAACT
GTGGGAAATTCAGATGCATTCAGGAGAGTGGTGATGAAATGAGTGGCTTGTTAAAATGATTGCATCATGCACTCCTTCTC
AACAGGAGAATTAAGCTTGCCGGCTTGTCTTTAAACCCCTGCGTTCCCCTTAAAGCACTCCAAACCTTTTCACTCGTCAC
AACAGCAACACAAGACTCACACAGATTAAGCCCGACCGAGATTGCAGTGAAAGGGGGAAAAAAGATTAACTTCTGCAAGG
GCAGGATGTCTGGCTCTGAGAGTGTGGTTTATTCCACAATGATGGACCACATCTGGTGAAAAGCACACAACATAAGGAAG
TACAGACTGGGCTCAGATGTGTGGGGCTCACCCAAGTGTGCCATCACGGGCTCAGACTGATAGATAATCTCGTTCAAAAC
ATGGTAGTTTGCTTAGTATGTCTGTTTATTGGTCTGATTATGGGATAAGGGCGTTAAATAACAAATGGTGTTCAGGGGAA
CCGATTTAACTGACCTCCTCCCTCCTGTCTGATATCCAGCTTAAAATACACCACTTGCCCTGACTTGTTTGGCCATTTTT
CATTTTTCACTTCTGTTATTTTGGCCTCGGGCTATTTGGGAGGCACCCAACTTCAAGTAAAAAATATATATATATCGCCA
TGTCTTGTAAATACTACTACTTATAATAGATTTTATTTGTTTAACACTTTTTTGGTCACTGTATAATATCACATGTTATT
TCAGAATGTTAATGTCGCCATTGTAGTACAAAAACAGAACAAGAAAAAAAAATAACGAATGACCTTCAATGAGCAGATGT
GTCCACATTTTTGACTGGTAGCGCATATAAAATGAGTTCTGATTGATTGATTGATTTTTTCCCCTGATGACTCATTGTCT
CAGTCTGAAAACAGTGATACCACTACATAGATAAACATCTTACAAACATTCAGGCTGCTTCAGGTTTGACGTGAAGAAAC
ATGTGGACTGGCTGGTCTCTGAATCTGATGTGTTACCCTATCTGACCCTATACAAGTACCAAATCTGGTAGTTTAGAGCC
AGAGAACCCCTTGACTACCTTAATCCAGATTTCTTTCATGTGGGTAAGCCAACTTTTTAAATACTGAAAAAAATTATATT
TAAAGGGTTGCAATAATATTTTGGTTATTTTTTGGAGCCAGTGAGCTTTTAATTCCCTTTTCCTGTCGCAAAAAAAGAGA
AAAGAAAAAACAACAGACACCGTGGCTACATGACTCATTGTCATTTTCCTTATCACTAGGGTGATACCATAAAGGATACA
ACCCGTGTATCTTTAGTATGTATCATTTATTCACCATTAAAATAATTTATGGTACATAACTGGACCATTACAGCTATACT
CTATACTTAATACAAAAGCTGTATCATTGAAGGTATCACCCCAATCCCGTAGAAAGATCAATTTTGGTACCTTAATTTCT
GAGAGTGTATTCTCAGAAATATGCATGCTAAAGAACCATGCCACCTAGGAACCGGCTTGTCCTACTACATACGTCAATCA
GTGAATAACTCTACAATCATAGAACCATGAAATGTTCTCCGGTTTATCTCTTAGAACCCTACGGATTATTTTCCTACCAG
AAAGCTTTGCAGTAGAACCCTTTTAGGATGCGAACAACCCTCATTACATCCAAGGAACCTTTTCAAGAACACCTGAAGAA
CCATTTTTAATGACTAATGCATATGGAATATTTCCACGAGTTCACAGGAACTAAACTTGCACATTTGTTAACGTAACTGT
AACATTATTATAGCTCTATAACATTTCCCGCTGCTTTAATATTCATTCTTCAGAGATGTACCGTGAAAGAAAACAAACAA
ACAAACAAACAAACAAACAAACAGGGAAGCAGCAAAGCTTCACAGAGCAAAATGGGATGAGACTATTATTAATACTATAT
TCATCTTAGTATATTTATATTCGTTTTCTGCCATCTTACTGCAGACTCCGGAGCTGCAAGTGATTCGCCACGTGGTTAGG
GAATACACTTAACACATCACTGTTTAGGGTTCTGTCAAAGTTTGGCGAATGTCCAAGTTTGAAATCCAAGTTTCAGATAA
CACCATGAAAGCCCGTCTGTCTGTGCAGTATGACTAACCGGGATATTTAAAAACAACAACAACAACAACAACAATAATAA
TAATAATAATAATAATAATAATAATAATAATAACAACAGTGTTATTATACAGTATTGAACAGCAAATTAGCCTGCATGAT
GGATTAGCGTCTGTTAAAACAAATAAAAAGGGGCTTTAGTCTGCAATTAACCTTAACCAGTACAAGCATTAAAAATATAT
AATAATAATAATAATAATAATAATAATAATAATAATAATAAACGCACCACTGTTTGTTACTTTTGGCCGCAACTTCACAA
TCATGTTTAATTGTTCTTACCATAACTCGGTCCTTGTGTTATAAACTGGCCAGAAATTAGACTTTCATTAGACAGTGTAG
CTTAAAAAAAAAAAAGTCGCATACATTGTTTTAGCACCAAATTCTCCGGGTAACATCTCAGGAACTCCCTTTTCTATGTG
AGTATTGTAAGACCCTCCTTTTTGTTGTTGTTTTTGTTGTTGTTGAAACGGTGTATTGAATTTAGCAGCAGGCCTGTCCG
CTGCACCCCTCCTCCAGGCCATGTGGACAAACAGAAACAGCGAAGTGGTTACCATTTTACCACGACTCACCTCACTGATT
CGATTCATTCGATTCGCTTAAGTGATTCCGTTGATTCAATAGAGTCATGCATTCATATTGTGTAGGCTAGAACAGGGGTT
CCCAAACTTTTCCAGGGCAAGGCCCCCCAAATGGCATTAACATTTGACCGAGGCCCCCCATTTGCAAGATGTCTTTAAAA
AACATTAAAAATACAGACTTCTGAATATATCCCCCTTTTTTTATTTATTATTTTTTAATTAATAATTCCATCTTACATCT
TTACATTATATTACAATTTAGGAATTGATTGTGTGTGTGTGTGTGTGTGTGTGTGTGTGTGTGTGTGTGTGTGTGTGTGT
GTGTGTGGTTGTCTGAGAGTGAGAAAGAGAAAACATACGTTTATTTATTTTTCACACCAAATTGTTGAGGCTCCCCGGGC
GCCCCCTGGTGGCCCCCAAGGGGGCGGCCCCCCCCACTTTGACAACCACTGGGCTAGAAATTCCACCCTAAACCCACCTT
TACTGTTTCCTACTATAACTTCAATACACAAAATACTCAAATAACAAAATGAGGTCTTTAGGAAGTCCTCTGAATGACCT
CAAAGGTTAAAAGGACATTAAAGATCTACCGAGCCTTGTACATGACATGCGGATAAAAAATAAAAAATAAAAATAAAAAT
ATCTCGTAGCCACGAATGAAGAATTAGTTCCACTTCCCACAACTTATTAAAACGTGAGCAGGTTTTATTGATTCGTCCCC
TGGTTTTAGGTCAGTTGTGCCCAAGTTTTACCAATTCATACCCTCAATTTCATAGCTCCATCGTCCTTTTACTGTGTAGG
GCTAAAAGACATCTATAGCTGCTGTTATGGACAGAGGGGGACAATTTGACCGTTTTATTTTGAGTTGAGAATGAGTTAGA
AAATCTTTTTTTAAGTGAGAGGCACCTGCCTACAAAGCAGGGGCAGGGGCATGTTGCACCATAGTCCTGATGAAACGTCA
TTTCGTTCCAATGTATACAAGCTATATAGAGGAATGACAATAAAAACCCACTTGAGTTGACTTGACTTGAACTGTATTGG
TTTTAATGGAAACTGTAATGGTCCCTGTGGGTCTCTACTGGTATTTGTTGCCTTCTCTTGGTGGCATGTTATATCTAGTG
GATACCATTAAGGACCAATAATGTTAATGATAATGTTTTAATGCTTAGCTGATGATTTGTAATAGTATTTGTAGTGGAAA
CCATTAAAATTTATATGATGGTTTTTATTGTTCTGTTTTGTTTGTCAGCAGGAATATCCTGAATATCCTGTCTGTAACAA
GTTATGTTTACTATCTCATTTCTTTTTATTATTCATAATGTATATTTATTTATTACTTGTCCTAGTGGTAGAAAGCCACG
GCAGATCTGTCAGAGGGTGTATGAGAAATGACTGTATTATTATTGCATTATTCAAGGGGACAGCAACAATATCAGTAGTC
ACCTGCTAGCTACGCTGCAGTATGTGAAGTAGGCTATATATATATATATATATATATATATATATATATATATATATATA
TATATATATATATATATATATATATATATATATATATATATATATTCAATCGTTTCACTGTAATGGCCCTTAGGACTTAG
CTTAAGTATTATTAACTAATACATGTTATAGAAATATTGGGGGAAATATTGCCATGTCTAAGGTCTGCCATCCTGGTAAT
AAATTCACTCTCATGTTGATGCTAGCATATTCCTGAGCCTTTCACTTTTTTCTTCTTCTTTAAATTAAAACAGTTTACAT
TGTGCAATTCTCTACCCAAATAGCAAGGTTTCTGCAGGGGCAGCACATATTTCCATATTAATAGCAGATTTAAGCCTGTG
TTATACAGTTGTTGGGCTTACGCTGTGTGTACTGCCATGTGCCCATCCTTTTTACGTTAAACGCGAATGGAAGATCTGGC
ACAGCAGCAGGCTTTTGAAAGGCATGCAGTTCTGGTTATGTTCAGTTCATTTGTATGCGCACACCACAAACAAGCCTCAT
TCTTTCAGCTTGAGCCCCGCAACAAAAATACCACCCTGTGCCCCTTACACCACTTGACATGGCTCTGTTCTCAATTTTTA
GCATCATTATCAAGTGTGGATATCAGCATTAGTGTGGTTCTTTCACCTGCAGCAAAACTTACTTTGGTTAACATTTCAGA
AGGTTTGCCTACAGCATGGGTTTGTGAGGCCCTAGAGGGCATGACCACGGGCCCCTCAACACACAAATATACATTGATCC
AGTGCATACAATACAAGTGAATTCTTTCTTTTATTAGAGTAAGCACCTCACAGAGAAGACATTTCACTTATATATTTATT
TATACACTTTTATATATAAATTCTTATTTAGAGTTTAAATAAATGAGTTGGGGCAGAACTTGGGTGCTAAAGTGCATATG
AGTGCAAACTAATTTAAAATTTACATTTCTATTTATTCAACTAATGCAATTTAATGCAAACAGAATATGCAAAAGACTGT
GAATTCAAGTGTAGACAGTATGCATTTACAGCAAATAGTCATATAATACAGTAGATTTACTAAAACAATAAAATATTTCA
AATTGTGGAACACAAGTATGCTTTTATTAATTTCACCTTTAAAAAAATTCTTTACTGTTACTGGAAGAGTAAGTGCAAGG
CTGGCTTTGGTTGCCAACATTTTAAATGTCATTAAAAACATCTTAAAAAGTGGTTACAGAAATTTTGCTAATAGCTAAGG
ATATTATTTTCTACTGAAAGAGAAAGAGATTAGGTTTAAAAATGCTAGCGCGTTCCTTTGTTTAAGAAATGTATGTATGT
ATGCCAACACAGTTTTTATACACAATAATTACATCCAATTCTTTAATGTATTTCCAGTGTTATTCTGAAACATGATATCA
TATATGTTTTGACAGGCATGACTGCCTAGCACAAAGGAAATTTTTATTTTACTTGTCTTGCAACATCTTCCCCAATAATT
GCTATGACCTGCAGGTAAAGCCAATGCTGATTCTAATAATGAACATGTTCAACTATATTGCTCAGTTCCAAAAGTGTGAT
ATAAATCTGCCACTACTTTTTCAGAGAGCTGATCACCAGATTTCTGTGTGGATAAACACATCGATGCTAAAGGGAAAATG
CTGCTGTTGCACAGATAAAATGTGTGGACTTGTCTCAAATTTATTCAAATCCGTCTGTATAACTAAAGCTCATTAGTTCC
TGAGCTAATGGTCACCCATCCTGAGCTAGATTACTAATTAAAAATCTTAAACAGTACAGAAAACGGTATTCCCAGGAATG
AAGTTGATAAACACTGGCATAAATCAATCCATGAAGCAATGAACTCTGAATACCATTTACAGATGTGTTGGGAACAAAGA
TATGTCAAATTGTCTTCAGTCCTCATCCACCTGGACTTTTCTGCAGCGTTCGACTCAGCAAATCACCAGACTCTCTTGTC
TATCCTCATGAATCTTGGAATTCGTGGCACAGCCTGGCAATAGTTTGCTTCTTACCTGGAGGGACGGTCATCATGCTTCA
TGCAGACGCTCCGCTGGTGTCCCACAAGGCTGAATGCTTGGCTCTCTTCCGTTCTTCCTCTATACTATTCTCTTGGTGAG
GTCATATCCTCACGTGGGGTTTCACACCACTGCTATGTGAATGATGCTCAACTCATGCTCTCCTTTCCTCCGTCAGACAC
TCATGTTCCTGCTCAGATCTCAGCATGTCTTGCAGACATCATTGCAGATAGCAGTTCATCAGCTGAAACTTAATCCCAGC
TAAACTGAACTGCTGTTTATCCCAGCCGATGCATCCCCACATCAGGATCATGTGATCTCCTTGGGAAATGCTCAGGTCTC
ACCATCTTTCACTTTCACACAACATTATGGTAATCATGAACCTGTCCTTTTCTAACATTGCTAATTTGACAAGCTCGTGC
TGATTTCTCCTTTACAACATCAGACGGATTTGTGCATTTCAATCCACTCAGGTGTTTGTTCAGTCCCTTGTCATTTCAAG
ACTGGACTACTTTTCAAGACTGGAATTCCGGTCAGGTCCACCTCTGTGTGCCATTCAACCTCTGCAACTGATCCAGAATG
CAGCTGCATGACTTGCTTTCAACTTTCCTGCACCACACCATTGCTACACTCCCTCCACTGGCTGCCTGTAGCTGCCCACA
TCAGATTTAAAACACTCATGCTTGCCAACAAAGCCAAAAACGCACCAGCACCCATGTGCCTTTTCATACCCCACACTGCA
CCATAGTCCCTCTGATCCTCTAGCACTGCTCGGTTGGACCCACCATCTCTCAGGCTACATGGAAGGCATGCATCAAGGCT
CTTCTTTGTTCTGGAGCCTAGGTGGTGGAATGAACTTCTAGATGTCCAAACAGCTGAGTTTGGTTCTATGAACCACAGAT
AAATGCCTGGGGCAGTGCTAATCACCTGGATACATTCTTGTACACACATGCCCAGACCCTTCAACAAAGTCACGTAGTAA
GATATTATGCAGTTTTTGCAATAAATGCTATTGCCATACAGCTAATTTTCATAGTTCTTTATCACAAGGAACCCTGGAAA
CTGGCATCCATGGATGCCCCACTTCACTTTAAAACCACCTACCAAATATTGTGTAGGTCCCCCTTTGTGCCAGCAAAACA
GCTCTGACCCATAGAGGAATGGACACAAGACCACTGAAGGTGTGCTGTGTAAGTTGTGAGGTGGGGCCTCCATGGATTGG
ACTTGTTTGTCCAGCATATCCCAGCAACGCTCGATTGGATTGAGATCTGAGGAATTTGGAGGTCAACACCTTGAAGGCAT
CACACTGCCTCTGCCGGTTGCCTTCTTCCCATAGTGCACCTTGGTGCCATCTCTTCCCCAGGTAAGCGACACACACACAC
ACTGTGATTCTGAATCACTGTGAATCACCGTGAATCACGAAAGCGTGATTCATTAGACCAGGCCACTGCCCCATGGTCCA
GTTCTGATGATCATGTGCCCATTGTAGACCCCATACTCAGCAAGCTGCAATGCACTGTGTATTCTGACATTTTTCTATCT
TAGCCAGTGTTCACGTTTTCTGCAATTCATGCTACAGTAGCTTTTCTGTGGGATCAGACCCAGCCTTCACTCCCCATGTG
CATCAATCAGCCTTGGATCACTGGTTGTCCTTCCTTGGACCACTTTTGGTAGGCACTAACCACCCCATACTGATTGTCGC
CGGATCACTGGTTGTCCTTCTTTGGACCACTTTTGGTAGGTACTGACCACTGCGTACTGTGGCCATATTGTGATGACTAG
ATGTCTTGGTTCAGAGCATCTCAAAATCGGCAGGTCTTGTGGGGTTTTCCAGGTATACAATGGTTAGTAGTAGGGATAGT
TAACTAAAACTAATTGTAATGCACATGTCTGCTATAGTCGAGCCCTATGCCTCACCTTAACACGTTTAACACCTGCCAGT
TTTCACACCAACAGTCATCTGAATTACTGAAGGACTTTACTCAAGAGCTTAGAAGTAAGAGACCCTGTAAAGAGGGCACA
AACTGCATAAAAATAGATAAAATATGATGAGAATGCATTACAGACTAAGGGTTTTTCACATTTGGCTCAAATACTTGAGT
CTGCACCCAGGAGTGATTCTGGGTTTGTCTGGGGGAAGGATCACAGGTTTACATTAACATAGAAGAATTCCTTTCAAGAC
TTTGTTTGATCGTGCAAGTCCACATGTCACTTTTGTGCACATGGGTTTGCATTTATTCTATTGCCTTTTTAAATTTTCAT
GTGGTTCCAACAGTCAAGCAATGAAAAGCAACAGTTTTTGAATGCATGGCATGTCATCATGTAGGCATACCTGTAAACAA
AGAGCTGTTCTTGTATTCTTTATACCGGCTTGAGACTTTACTGACAAATACTGTTGATGGGGTTTTATTTCACTTTACTG
TAGTTCAACAGTGATCAACTGCTTGAATGAAGCCTTTGAGTTGGAACTCCTTGCATATACTGTATATGAGTGTATTGAGT
CGTGGCCATTTGCATTTGAATTCCTTGACATACACACCTGGGTTTGGTTGGAGTGAATTATAGACCACCACTTTCAAGAG
GACCTTGGGATCGGTTCGGTAGGAACAGGTCTGGCGAGCCATCAAACACACTGAACTCAGAGCAAACAACCTGGGTCTGG
AAAAAAACTTGTGTTAAAGTGACCTAAAAGGCTAAGTCACATATCTCATGGTGCATCACACTTAGCAGTTACATATCTAC
TGGTTTTGTGAAGGTTGAATGGTTTCTTTCTCTGGGCCAGATTCACTGCTCTGTGTTATTCTACTGAGGTGCAATAATTA
CAGTCTGGCAAGGACTATTTAGTCATGTATTACAGAATGTACTAGACATTTCAATATAACATAAGTGATTTTATATATAT
TTCTGTCAACATACAAGCTGTTTTTAAATAGATCTTTACACTGTCCTCCAGCGTCAGCTTCTCCAGGGCTTTGAGAACAA
AGTCAATCTCATCATCTGTGCAAGAGACAAATCACTACGTATCCTGGAGCATGGGAGTTTACTCGGAGAGGCATCAGACA
CTTGCTCTCCCACATGAGAAAGCTGACGTACAAATAAACATACATACGGGTCATACAGTTCACGTAGAACGTTGAGAAAA
ACTGAGATTTACGTCATCTGATGTAATGAGATTTATTTAATCTTCACTTGGATTTTTACCTTTGGCTGAACGAACAGTAC
ACATTCTGATGGTGATCGTGGCTTCTTGTGCTTAAAGTCATAATCCTGTATTTGGCAACCGCCTGGCTGGATTTCCCAGT
AGCATGGGATTTCACTGCAGGTTTTCTGTTTGACACAGTAAAGTGTGTTGTTAGTGAGAAAATATGTGACTGCATTAAAG
ATTAACATCACATTTGGAAAACGCTGAGCTAATTATTTTACGGTCCGTGTTACTGGAGTGCACAGTGTTCCTAGTACACA
GTTATACACAGTTTCTCTCTTCAGTATTTATCTTTGACCTGTGACGGTGTCGTAGAGCATGATATCCACTTTTCTAGGTG
AATGGTAGAGTAATGATTTATAATGATTCCGCCTCTCTATGATACTCTTTTTATACCCAATCGTGTTACTGACTTGATCC
TAATTAACCTCCAGCTGTGTCTTTTTAGCAACACTTACTTTTCCAGCCTTTTATTGCCCTGTCCCAACTTTTTTGAGACG
TGTTGAATCAAAAAATTCAAAATGACCTTAATTTTTTCTTAAAATGGTGCAGTTACTCAGTGTAAACATTTGATATGTTT
TCTACGTTCTATTGTGAATAACATATGGGTTTATGAGATTTGCATATGACTGCATTCTGCTTTTATTTACATTTATTTAC
ATTTTACACAGCGTCCCAACTTTTTTTGGAATTTGGGATTGTAAATTAGCAAGTCTTTCTTGAGCTTTTTCTGTAATGCA
TATATATATATATATATATGTATGTATGTATGTATATATATATATATATATATATATATATATATATATATATATATATA
TATATATATATATATATATATAACATGGTCTCCAGGACTGATATTGAGTTGCTCTTCACGAAGCTATGAAATCCAATGGG
TTTTGTAAAGTAAAGGCAGTTTACAGGCAGAAATTTCTTAGTGTTAAAACCTGCACAAGAGAATATAATAGCAGGCAATA
ATGTGAAACACTGCCATCTCGTGGTGGAAATGAATATGTGCTAAATCATGCTAGGAACATAATTCATTCTGGCAACATGC
TAATTCATGCTAGCAGTAAGTTAAATCATGCAAATTCATGCTAGCAACATGCTAAAACACGCTAGCAATGTGCTAAAACA
TGCTAGCATCATGGTAAATTATGCTAGCAATGTGCTAAAACATGCTAGGAACATGCTAATTCATGCTAGCATAGTGCTTA
ATCATACTAGCAACATGCTTAATGATGCTAGGAAGAACATGCTAATTTATGCTAGCAGTATGTTAAATCATGCCGGCAAC
ATGCTAATTTATGTTAGCAGTATATTAAAACATGCTAATACATGCTGGCAATGTGCTAACGCATGTTAGTTACATGCTAA
ATCATTCTAGCAACATACTAATTCATGTTAGCATTATGTTAAAACATGCTAATTCTTACTACCAACATGCTAAACCCTGC
TAACAATGTGCTAAATCACGCTACCTACATGCTAAATCATTATAGCAACATGTTAAATCATGCTAGGATCATGCTAATTC
ATGCTAGCAACATGCTAATCCATGATAGCAATGTGCTAAATCATGCTAGCAGCATGCGAAATTGTGCTAGTAACATGCTA
GGTACATGCTAATTCATGCTAGCAGCAGGCTAAATCATGCTAAAACATGTTTGTAAAATGCTAGTTCATACTAAAACATG
CTAATCCATGCTTGCAACATGTTAATTCTTGCTAGCAACGTGCTAAAACATACTAGCAACATGCTAATTCATACTAGCAA
CATGCTAAATCATGCTAGCAACATGCTAAATCATGCTGGCTTCATACTAGCATCATGCTGAGTCATGCTAGCAACATGCT
ATTTCAGGTTAGCAGTGTGCTATAACATGCTAGATCATGCTAGATCATGAAAATTCATGCTAGCAACCTGATAAAACATG
TTAACAACATGCTAATTCATGCTACCAACATGCTAATTTATGTTAGCATTGAGTTAAAGCATCCTAATTCATGCTTGCAA
CATGTTAAACCATGGTTGCAACATGCTAATTCATGTAATCACCCAGAACCCTCTAGCAACCGCCTAGCAACCACCCATAA
CACCCTTGCAACCACCTAAAACACCGTAGCAACCACATAGCAACCTCCCAGAACACCCTAGCAACCATCCAGCAACACCC
TAGCAACCATTCAGAACACCATGAGAACCACCCAGAAAACCCTAGCAACCATTTAGAGCACCCTAACAACCTTATACCAA
CTTGAATAAACCATATTTCAGCACCAGAACATTATACAGACTTATGGTTTGGCTCTCTTGCTGTCATTTGCATCACTGTA
GCTATTGCCCAGTGGTGAGTTTTACCACGGCAAGCACCACTCACATTTTCTTCAGGAAATGTACATGTCTAGTTATTATT
ATTGTTATTATTATTATTATTATTATTATTATTATTATTATTATTGTTGTTGTTGTTGTTGTTGTTGTCATTGTTGTTAT
ATTATAGTAGTAGTAAAAGTAGTAGTAGTAGTAGTAGAAGTAGTAGTGGTCTATTTTGGGGGGTAAAATGATTAGATGTG
GATTCATGTTACTGTTAAAATTAAATCGATTAAAATTTTTAATCGAGTTAATCACAGTTATGGCAAATTTAAAATACTAG
GATTTACTTGTAAACGTGCAGTGTTGAAATAAATCAATGAAATAAATAAAAATAAACTAGTTTAAGGAAACAGATTCTTC
AGTTTTATTATCGCAACCATTAACATGAACATGTTTAACAAGTGTTCAATAACAATCTCTTAAATTGTTGAGGCACCCAT
TTGAACTGCAGACATTTAGCAGAAACCAACAACTGTTACAAAATAACGTCTGCTACAAAGTCACAAATAGCTTACCTGTA
AATTTTTTGCATAGTAACATCAACTCAAATGAATGCAACAATAAGAAGTCCTATTTTAGGAATGGAATGCAATAATGTCT
GTGAAGAGACAGAGTGAACAGTCTCTACATTCTTGCTTAAAGATAATTACTTCAGTCAGTGTGCATCTGTGCAACATGCC
TCCTGTCAACCAATCATACAGTCAACCAGTTGCTCAGGTAGACAAGCTTGTTCACATTTTCAGATGATAGAGCTGACCTC
TTCTTCTGCAGAATGTGGCCTGTCCTAAAGAGAACAGTCTCTCACATGGCACTGTTGAGGCAGGTGTAGCCAAGTACCTT
TTTGCAATATGGACCAGCTTACCATATGTACCTGCTTGTGATGACCCCCACTGTAGTGGACATGTTTCTATGCTGACACA
GGGCTCTGCCTTGTACCTTTCTAGTGATTTATTTGTGGACTGTACCTCTTTATCAGACTCCGACTCTGATTCCATCTTCT
TCTTTGGTGGCTCTGGCTGCACTTTTTCTCCAGAGGTCTGTGGTGCAGGTTCTCTATCCATCTCACTCAGCTTTTACCAC
ACCTCTCCCCTCTCTGTTTTGGGCAAGCACCTAAGGTCTTTGAACCTAGGATCTAGAGCGGTTGCCATCTTTAATCACCA
CAGGTTTGAGTTCTCCTTTCTCCCGTTGAGGTCCTTTGTGAATGCAGCCTTGGAGCGCACTATGTAGGCAGGGTCAACAT
CAGAGACCGCCATTGTACTCAGGAGATGACATAGTGCTGTAGCACCACGGAGCAGGATACCTACTTTTCACCACCTAGGA
GCTGGCCTTAAACTATGTCTAGATGACTTACAAATGACTTATTTTTATCAGTAAAATTGGAGAAGACAGAGAAATCTCAT
TACCTGCAGGGCTCCAGTACCGTTTCCAACTTTGCCAACCTGTCATATTCAGCTGAGGTTAGCATGGCGAAGTTGTGCTT
CTGCTGTGCCAGCGTTGCTTTCAGTGAATCTTTGTTGTGTTGAATCCGCCTTATCGTTTCAATTCAGTTGAATTCCAGTG
CGTCGGTACATCCTGGACGAGGGACTCCTCTATTAGTCCATGAGAGGTTGCTGAGATTTCAGCTCTGTGGTGTTTGCGGG
ACTGTGTCTGAAGTGTCCTACTATTTTATGGCACTTGGCTAATGGTAGACTCCTTGAAGTGTTGTGACCTTACCCGTTAT
CTCCCACTCATTTGCAACATTGAGAAACTGGCTAGCGCATGCTTCGGCAAAATGCCTTTCTTCTGTTTTTAACACGCCTA
AAGTGAATGAGTGCAGCTGCCACTTGTCATCGATTATGTGTGCTGTTACACCGAGGTAGTTATGGTTACTTACTGATGTC
CAGTGGTCTCCAGTAAGTGCAACAAAAGAACCTTCTGCCAACTGCCTCACTTTCGTAGCTTTTTCAGCGTCATACAGTGC
ATGTATTCTCGTAACAATAGTTCCCCTCGAAGCTTGTATGATGCGTCGCCTGTGGCGATGTGAATGATGTCTTGAAGCCC
CTGGTCCTGAACTATGTTGATGGACCTGCAATCTATGGTGATCCATTTAGCGATTGCACTAGTTAGCTTTGCTGTTGCAT
TTTGTTGACAAATTTGCCCCGGCTGCACTCCACCGGTGTTGTTTGACGAGCACGGTTTGTTGACCCTGTCTCAGAACTAG
CATCTTTGCTAACATCAGCAAAAATGTGTTTCGCCCGAAGATGGTACTTCAAGCTTTGGTGCTTCATATGCTGAAAATTT
AAATATCGATGTTAAAACACTGAAATGAGGGTCCCGATCCTACATTTTGCCTAGGGCCCCCAAATCACTAAATCCGCCCC
TTGAGCCTAATTTAACAGCTTTAACTCATGCTTCGTTGCACGGATTTGCACAAAACTTGAAATGTATATACTGGAAACCA
TTCTGAGGTTATAAGCAACGTACATAGGGGGCAGGGCTGGACTTTCTCAGGAACCATAAGTACTTTTGAACTGTAACTTG
GTAGAGCGCATATCTGGGCTAATCTGTAAATGGACCTGACTGCTTAAAAAACTTTGGCCACCATTTGCCAATCAGATTTC
AACAGGCATTTAACAAGGTTAACACTCACGTATTGTCATGGAACTTGAATTGTAGGTTTTGGGTAAGGAATCACTACTAT
CTGATGCAATCTTACTCAAATTGGCTACTATTTGTGGCTATTTATGTTTGTGCACACAAAATCAAGCATATCTCTTGAAA
GAATGAAAGATAATGTGTACAGTGAAAATTCTTTTGCTCAAACTTTTAAACCATTTAGCTCTCCCTCTGGAAATATAATT
TGCATAATATCTGAAACCTCCATCCATCCATCCATCCATCTTCTACCGCTTACTCCTTCTTCAGGGTCACGGGGGAACCT
GGAGCCTATCCCAGGGAGCATCGGGCACAAGGTGGGGTACACCCTGGACAGGGTGCCAGTCCATTGCAGGGGAATATCTG
AAACCTACGAGCACAAATTGGTCCTAGGATTTTTTTTTTTGCCAAGCTTCACAATCTTGATGTCCAAATCCTCAGGTGTG
GATACCTTTGGAATGATCAAAAACCTGTATATACATGTATTATACAAAATATTTTGACATTTCTTAACAGTATGGCCACC
ATACCTCAATCAATTATAAGGAGGTGGAGACTAATTATTTACACATACAGCTCTAACTCATGATTGCTTGCATGGTTTCA
CACAAAACCATGTAACTCACTCAACTTGGCCACTGGAGGGCGCTATTTTTTTTTTGGTTTTGCCCCCCCCCCCCCCCCCC
CCCCAAGTATATCTCTGGAAAAGTGTCATAGTGGTTGAACACAAAAAATATATATAAATAAATAAAAAAGCCTTTTGGAC
CATTTAGCCACAGGAACTCAAATTTCGAGGGGAAAAAATCCGTGTCCTAGATTGTTCCCAATATTGGTGTCAAATTACTC
AGCAGAGTATAATATTAAACAACAAAACCAACAAAACTAAAATAATAAAGAAAGAAAGAACGAAAGAAAGGAAGAAAGAA
AAAACAAAAATATGGCCACCTTCAGCCAGATGGCTTTTGGCAACATTTCATACAATTTCAGACACATAGTATTTGCTATA
TTTTTTATTCAAATTTGAAGTGTACGTTCCCAGAGCAGTTATGAAAAAAATACCTTATCCTTAAATGGTCGCTTTTAAAA
ATTTAACCTCATTAAAATGTGTTTCTGAGGTTGGATGCTTCTGAAATATCTTTAAACCAGTATAAGTCACAAATACACAA
CCTAAAATATGTTCCCTAATTGAGTTTATTATGTGTAGGAGTACTGAAAACATTTTATGTAGTTCATCTTGCTACCAATA
GAGGGAGACAAAAGCTCTTTCAAATCGCACTATTTGCTTCCAAACCACACAGATTAGTATGTCTAATAGTATGCCACTAA
CGTTGTAGTGACATACTATTTCCTACACAGTATGTAGAGTGCAGTTTTGGACACGCCAAGTATTCACGACTCTCGTTTAT
TCTGTATTACAATTCAATTTTAAAGCAACTTCACAGAAATATATAAATATATAAATTCCAAATATGAATTTTAAATTGAT
AAATTTATCCCTAATGAGCAAACCAGAGGTGACGGTGGCAAGAGTCAATGAAACGATACAAGGAAGAAACCTTGAGGCGA
ACCAGACCTAAAAGGGAACCCATCCTCGTCTTGGTTACTCCGGATGATGCAATTGATAATATTTTCCAATCTTTAACTGT
ATATTATATAGTCAAAAAGTGCAATTGTTTAACCAGGAACCTATGAGCTTATGAGCAACTTATGAGTATGAGCATCAGAG
TAATTTCTAAATTCATTATAGTTTTAATTTCAAATATTTTTTTGTTGAAGTTATCAACTGTTCAATGATGGAGACTTGAG
TGCTAAACTGTTCATAGCAATTGCAGTTTTAAGGCTATCCAAGGAAGAACAACCACAGGCATATTTATGGTTACTATGTG
[truncated: 1,282,950 more chars]
