# Supplementary material for: A Comprehensive Annotation of the Channel Catfish (Ictalurus punctatus) T Cell Receptor Alpha/Delta, Beta, and Gamma Loci
Source: Front Immunol. 2021 Nov 25;12:786402. doi: 10.3389/fimmu.2021.786402 (PMC8656973; doi:10.3389/fimmu.2021.786402)
Supplement: Supplementary file 5 [file Table_1.xlsx]

## Sheet: Catfish TRB locus
Gene segment	Note	start	end	nucleotide sequence
TRBV30-1	Leader exon	610846	610903	ATGGCGTGTCTGCATGTGATTCTCTACTTTGTAACAATCGACTGGCTTTTTACTAACT
TRBV30-1	V exon	610980	611272	GTCAGCAGCTCATACAGGTCCAACAGGAACCAGACGACCTGGTACTTTCTCCTGGATCATCAGTGAAGGTCTCTTGTGCTATAACCGGCACAAATAATCCAGACCTGTTCTGGTACCGCTGGAATGAAGCAGCAGGGTTTGTACTGGTATTCAGCTCTCGAGGTGCTGGGATGATGGACCCAGTCAGTGAGGGCCAGTTTAAATCTAACAGACCTACAGATCTTCAGATGGTTCTGGAGTCCGAAGGATTGAGTGAGATCGGCTCTGCAGTGTGGTACTGTGCAGCCAGTCCC
TRBV30-2	Leader exon	612182	612233	ATGAGGTGTTTGATTCTCTACATTCTGACAATACAATGGTTATTGACTTCAT
TRBV30-2	V exon	612317	612609	GTGTGCAGGTCATACAAGTCCATCAGGAACCAGAGAACCTGGTTCTTTCCCCTGGATCAACATTGAAGATTTCCTGCTCTATAACTGGTATTGATGACCCGTATCTTTACTGGTACCACTGGAACGAGACAGCAGGGTTCACACTGGTCTTCAGCTCTATAGCTACTGGTTCAGTAAACCCAGCCAGTGACGGTCAGTTTAAATCTTACAGACATGAAGATAATCGGATCATTCTGGGGTCTGATGGAGTGAGTGAGATCGGCTCTGCAGTGTGGTACTGTGCAGCCAGTCCC
TRBV30-3	Leader exon	613910	613967	ATGATGCATTTGCATTTATCTCTTTTTTTTCTGACAGTACACTGGTTTTCGAATATAT
TRBV30-3	V exon	614051	614343	GCATGCAGCTCATACAGGTCCAACAGAAACCAAGGGATCTGGTTCTTTCCAAAGGATCATCGTTGAAGATCTCCTGCTCTATAACTGGAACTGCTAACCCGTATCTTTACTGGTACCACTGGAACGAGACAGCAGGCTTCACACTGGTCTTCACCTCTCTAGCTACTGGTTCAGTGAATCCAGCCAGTGATGGTCAGTTTAAATCTCACAGACCTGATTGGCTTCAGATCATTCTGGAGTCTGATGGAGTGAGTGAGATCGGCTCTGCAGTGTGGTACTGTGCAGCCAGTCCC
TRBV30-4	Leader exon	615344	615401	ATGAGGAGTTTGTGCTTGATTCTCTACATTCTGACAGTACAATGGTTATTGACTTCAT
TRBV30-4	V exon	615485	615777	GTGTGCAGGTCATACAAGTCCATCAGGAACCAGAGAACCTGGTTCTTTCCTCTGGATCATCTTTGAAGATTTCCTGCTCTATAACTGGTACTGCTACCCCATATCTTTATTGGTACCACTGGAACGAGACAGCAGGGTTCACACAGGTCTTCACCTCTGTAACTACTGGTTCAGTGAATCCAGCCAGTGATGGTCAGTTTAAATCTCAAAGACCTGATTGGCTTCAGATCATTCTGGAGTCTGATGCAGTGAGTGAGATCGGCTCTGCAGTGTGGTACTGTGCAGCCAGTCCC
TRBV30-5	Leader exon	617082	617139	ATGATGCATTTGCATTTATCTCTTTTTATTCTGACAGTACACTGGTTTTCGAATATAT
TRBV30-5	V exon	617236	617528	GCATGCAGCTTATACAGGTCCAACAGGACAAAAGGGACCTGGTTCTTGCCCAAGGATCATCGCTGAAGGTCTCCTGCTCTATAACCGGCTCGAGTATTCCTAACCTATACTGGTACCACTGGAACAAGACAGCAGGGTTCACACTGGTATTCACCTCTGTAACTACTGGTTCAGTGAATCCAGCCAGTGATGGTCAGTTTAAATCTCATAGACCTGAGCAGCGTCAGATCATTCTGGAGTCTGATGGAGTGAGTGAGATCGGCTCTGCAGTGTGGTACTGTGCAGCCAGTTCC
TRBV30-6	Leader exon	619061	619118	ATGATGCATTTGCATTTATCTCTTTTTATTCTGACAGTACACTGGTTTTCAAATATAT
TRBV30-6	V exon	619210	619502	GCATGCAGCTGATACAGGTCCAACAGGACACAAGGGACCTGGTTCTTGCCCAAGGATCATCGCTGAAGGTCTCCTGCTCTGTAACTAGCATGAGTATTCCTAACCTATACTGGTACCACTGGAACGAGACAGCAGGGTTCACACTGGTATTCACCTCTGTTGCTACTGGTTCAGTGAATCCAGCCAGTGATGGTCAGTTTAAATCTCATAGACCTGAGCAGCGTCAGATCATTCTGGAGTCTGATGGAGTGAGTGAGATTGGCTCTGCAGTGTGGTACTGTGCAGCCAGTTCC
TRBV30-7	Leader exon	621051	621108	ATGATGCATTTGCATTTATCTCTTTTTATTCTGACAGTACACTGGTTTTCGAATATTT
TRBV30-7	V exon	621194	621486	GCATGCAGCTGATACAGGTCCAACAGGACACAAGGGACCTGGTTCTTTCCCAAGGATTATCGCTGAAGGTCTCCTGCTCTATAACCGGCTTGAGTATTCCTACCCTATACTGGTACCACTGGAACAAGACAGCAGGGTTCACACTGGTATTCACCTCTTTTGCTACTGGTTCAGTGAATCCAGCCAGTGATGGTCAGTTTAAATCTCACAGACCTGATTGGCTTCAGATCATTCTGGAGTCTGATGCAGTGAGTGAGATCGGCTCTGCAGTGTGGTACTGTGCAGCCAGTTCC
TRBV30-8	Leader exon	622275	622332	ATGAGACATTTGTGTTTGAGTCTCTGCATTCTGACAGTACAATGGCTTTTGAGTGGAT
TRBV30-8	V exon	622415	622707	GTCAGCAGATCATACAAGTCCATCAGGAACCAGAGGACCTGGTTCTTTCCCCTGGATCATCACTGAAGATCTCCTGCTCTATAACCGGAATAAGTAATCCAAATCTCTACTGGTACCACTGGAATGAATCAACAGAGTTCACACTGGTGTTCACCTCAGTGGGTACTGGGGTGATGAATCCAGCCAGTAAGGGTCAGTTTAAATCTCACAGACCTAAAGATCTTCAGATGGTTCTGGAGTCTGAAGCAGTGAGTGAGATCGGCTCAGCAGTGTGGTACTGTGCAGCCAGAAGC
I	Remnant	623591	623761	ACATTAAATTGTTGGTATTGGAACGGGAATTGTCTATTCTCAAAAAAGTGACAATATCGTGCTCTATATCCGGAATTAATTAATGGTCCAGTGAATCCAGCCAGTGAGTGTCAGTTTAAATCAAACAGACCTCATGAGCATTAAATAATTCTGGAGTCTGAAGGAGTGAGT
TRBV30-9	Leader exon	624747	624804	ATGATGCATTTGCATTTAACTCTTTTTATTCTGACAACAAACTGGCTTTCGACTACAT
TRBV30-9	V exon	624886	625178	GTTTAGAGCTCATACAGGTCCATCAGGACCTAGAGGACCTGGTTCTTTCAAAAGGATCATCACTAAAGGTCTCCTGTGCCATAAGTGGTACTAATGACCCATATCTTTACTGGTACCGCTGGACTCCTGCAGAAGGGTTTACACTGGTATTCTACTCTATAAGTGCTGGTTCAGTGAATCCATCCAGTGAGGGTCAGTTTAAATCTCATAGACCTGATAAGCTTCATATTGTTCTGGAGTCTGAAGGACTGAATGAGATCGGCTCTGCAGTGTGGTATTGTGCAGCCAGTCCC
TRBC2	TRBC2 CYT	627382	627329	GCTACAAAAGAGAAGACACTGATGACAGAAAATGGAGACATTATGATCAGCTAA
TRBC2	TRBC2 TM	627797	627700	CGAGGGTGTATAACACAGTGCAGTTTGGCTACTTGATGTTTCTTAGCAAGAGCCTGCTGTATGCGGTGTTTGTCAGCGTTATGGTGTGGAAATGCAAG
TRBC2	TRBC2 Ig domain	629066	628713	AGCCCAACATGACCATCACCAATCCAACAGTAAAGTTGCTGCCACCTTCTCCGGATGAGCTCTGCTATGCCCAGAAAAATCGGGAGAAAGTAACTTTGGTGTGTTTAGCCACAGATTTTTATCCTGATCATGTTAGCATTACTTGGCAAGTGAATGGGAAGGAGAAAAAGAATAATGTTGCGACAGACCATGTGGCCCAACAAGCTAACAGCACAAGTCTTTACAGCATGTCCAGCAGACTGAGAGTCGATCAAATTGAATGGACCAACATCAAAAACAATTTCACATGCATCGTTACTTTCTACAATGGACATGACTACTTGATGTTTCAAAGCAACATCAAATTTTCACCAG
TRBJ2-2P	J segment	631138	631086	TACTAGTTATGCAAAAGTGGAATTTGGACCAGGGACCAAGCTAACAGTCCCGG
TRBJ2-1	J segement	631738	631688	TCAGCTTCGCCGACTTGAAATTTGGGCCTGGGACGAGACTAACAGTTTTAG
TRBC1	TRBC1 CYT	633124	633107	GGTTTTATGTCGAAGTAA
TRBC1	TRBC1 TM	633383	633280	AAACATATGTTCGATCAGTGAAAACAACTATGCTGGCCTATGGCATGTTCGTTGCCAAAAGTATTGCATACGGCATATTCATCATGTACATCGTTAGGAGACAG
TRBC1	TRBC1 CP	633559	633536	TTACGATCGACGAGGATAACTACG
TRBC1	TRBC1 Ig domain	634041	633706	ACCCAGACATGAAACTCCAAGCACCAACTGTCACCGTGCTAAATGTTTCAGAGAAGGAAGTGTGCACAAAGGAAAACGTCACACTGGTGTGTGTGGCTAAAGGTTTTTATCCTGACCATGTGAAAGTGTACTGGACAGTTGATGAGGTAAATCGTACCATTGATGTTAGTACAGATGAAGCTGCCGTCCAAGGTTCTGACAAGTACTACACCATCAGCAGCAGACTGAACATCGATTACAAGACGGAATGGACTAGAGGCAAAACATTCACCTGTATTGTCAACTTCTTTAATGGGACAGGCATCAATTATAAGGACTCTATAACAGGACCAAAAC
TRBJ1-29	J segment	636278	636230	AACAACCAGCCTGCATACTTTGGCCAGGGGACCAAACTCACAGTTCTCG
TRBJ1-28	J segment	636835	636784	AACTACAACAACCCAGCATACTTTGGCAGTGGCACCAAACTCACAGTGATAG
TRBJ1-27	J segment	637215	637162	CCTCTGGGAGCCTTCAAGCTTACTTTGGTGAAGGGACCAAGTTAACAGTCCTTG
TRBJ1-26	J segment	637573	637522	ACAGGCTACAATCCAGCATATTTTGGCAGTGGAACTAAACTCACAGTAATAG
TRBJ1-25	J segment	637755	637706	CTCCGGTTTGCCAGCATATTTTGGAGCAGGCACCAAACTCACCGTTTTAG
TRBJ1-24	J segment	638067	638019	AACACTCAGCCTGCATACTTTGGCCAGGGGACCAAACTCACAGTTCTTG
TRBJ1-23	J segment	638405	638354	ACAACTACAGATCCTGCATACTTTGGCAGTGGAACTAAACTCACAGTTATAG
TRBJ1-22	J segment	638594	638545	CTCTGCTGCACAAGCATATTTTGGAGCAGGCACCAAACTCACTGTTTTAG
TRBJ1-21	J segment	638814	638761	CTTATGGAAACAATCCAGCTTACTTTGGTGAAGGGACCAAACTAACCGTTCTTG
TRBJ1-20	J segment	639094	639041	CCTCTGGGGGCCGTGAAGCTTACTTTGGTGGAGGGACCAAGTTAACAGTTCTTG
TRBJ1-19	J segment	639467	639416	ACAGGCAACTATCCTGCTTACTTTGGAAGTGGAACTAAGCTTACAGTAAGAG
TRBJ1-18	J segment	639673	639620	CCTCTGGAGTCAATCCAGCTTACTTCGGTGGAGGAACCAAGTTAACAGTTCTTG
TRBJ1-17.2	J segment	640035	639979	CCTCTGGCGGTGCCAGTCAAGCTTACTTTGGTGGAGGGACCAAGTTAACAGTTCTTG
TRBJ1-16.2	J segment	640365	640314	ACAGGCACCTATCCTGCTTACTTTGGCAGTGGAACTAAATTGACAGTCAGAG
TRBJ1-15	J segment	640588	640535	ACACTGGTGGTGATCCAGCTTACTTTGGTGGAGGAACCAAGTTAACAGTTCTTG
TRBJ1-12	J segment	640944	640893	ACAAACACCTATCCTGCTTACTTTGGCAGTGGAACTAAATTGACTGTCAGAG
TRBJ1-11	J segment	641154	641101	CCTCTGGGACCGGTCAAGCTTACTTTGGTGGAGGAACCAAGTTAACAGTTCTTG
TRBJ1-10	J segment	641485	641435	ATAACTACGATCCTGCCTACTTTGGCAGTGGAACTAAACTGACAGTCAGAG
TRBJ1-9	J segment	641821	641770	ACAAACTACAATCCTGCATTCTTTGGCAGTGGAACTAAACTCACAGTAAGAG
TRBJ1-8	J segment	641993	641944	CTCATATTCAGAAGCCTATTTTGGAGCAGGCACCAAACTCACCGTTTTAG
TRBJ1-7	J segment	642360	642313	CCAATTATGAGGCCTATTTCGGCAACGGCACAAAATTGACTGTTCTTG
TRBJ1-6	J segment	642582	642531	AACTTCAATGATCCAGCATACTTTGGAGATGGAACAAAAGTGACAGTTTTAG
TRBJ1-5	J segment	642791	642741	ATAACCGTGATCAAGCATACTTTGGAGATGGAACAAAACTCACAGTTTTAG
TRBJ1-4	J segment	643132	643082	ACAGTGGTTATCAAGCATACTTTGGAGATGGAACAAAATTAACCGTTTTAG
TRBJ1-3	J segment	643439	643389	CCAATGCCAATCCAGCATACTTTGGAGCTGGAACAAAACTCACTGTTTTAG
TRBJ1-2	J segment	643783	643733	CCAACGCCTATCAAGCATACTTTGGAGCTGGAACAAAACTTACAGTTTTAG
TRBJ1-1	J segment	644031	643981	ACACTGGCTCTCAAGCATATTTTGGAGATGGAACAAAACTGACAGTTTTAG
TRBD1	D segment	644664	644675	GGGACAGGGGGC
TRBV29-1	V exon	647584	647281	AATCTTTACATGGAGTAAGCATTATTCAAAATCCAACTTTACTTATCAAGAAAGGTGGTGAATCAGTGGAAATTGTATGTCAGCATGATGACACCTCTCATTACTACATGTACTGGTACAGACAGAGGAGTTTGGGTGAAATGGACATGATCACTATGTCTTTTGGGAAAGATATGGCTCAAACAGTTGAACCATACAATGAGAGCAAATACTCTATGATCCGTACTGAGGTGAAACACTCGACCCTGCAGCTAAAGGCACTAGAAGCGAATGATTCAGCTGTGTACTTCTGTGCATCGAGTAG
TRBV29-1	Leader exon	647742	647700	ATGGGTCTGGAGTATGTCGGGTTTGCCTTGCTTATCATTACGA
TRBV28-1	V exon	648982	648699	GTGAGACTTTACAAGTGCTCCAGGAACAATCCTCAGTGATGGCTATTGCTGGGAGTGCCATGTCCTTTCACTGCACTATAGACGCAAGGTTTAGAATGAGCACCTACACTATGCAATGGTACAGGCAAGCGTATTATGGCGCACCTGTACAGTTCCTTATGATGGAGTATGAACAGGCCACAAAGAAAATGAATGTTGCCATGCTCCAAGCTGAGAATAAGTTCAGCTTGCACATTTCAGACCTGACTCTGCAGGACAATGGCATTTATTACTGTGCTGCCTGA
TRBV28-1	Leader exon	649222	649174	ATGAAAATGTTCTCAGTGGGCATGCTGGTGTTGCTGCTTCTGCACACTT
TRBV27-16	V exon	652585	652284	GGAGGGCAAACTGTGTAAAAATTGAACAGATCTCATCGCTCTTAGCCAACGAAACAGGCGAAGTAACAATCCAGTGCAGCCATGATGACAATAACTTAGAAGTAATGCTGTGGTATGTGCAAAACAGCCGCACAGTCATGGCACTGATTGGATATACAAACACCGCAATAGGTCAACCAAATTATGAGGATGAATTTAATGATCGGTACAAACAGAGCAGAACGAGCATGACTGAAGGAAGTCTGACCATCTCTAAACTCCTCCAGTCAGACTCTGCTGTTTATTACTGTGCAGCCAGTCAG
TRBV27-16	Leader exon	652729	652684	ATGGTTGGCGCTTATGAGCATTTTGTGCTGTTTATTTTGGTATTTG
TRBV27-15	V exon	654127	653823	CGGGGAAGGCAAACTGTGTTAAAGTTGAACAAACTCCATTACTCCTAGCCAATGAAACAAGTGACGTAACAATCCATTGTAGGCATGATGATGGCACCTTACCAGTAATGTTATGGTATCAACAAAACAGCAAAACAGTTATGTCACTAATCGGATATACTTCTGGAGCCAGTGGTGATCCAAACTACGAGGATGGATTTAAAGATCGGTTTAATCTGGGCAGAAAGAGCACAACTGAAGGAAGTCTGACCATCTCTAATCTCGGTCAATCAGACTCTGCTGTTTATTACTGTGCAGCCAGAAAG
TRBV27-15	Leader exon	654374	654329	ATGTATGGTACTTGTGGACTCTGTGTTTTCTTTGTGTTGTTTTTAG
TRBV27-14	V exon	656438	656137	GGAAGGCAAACTGTGTGACATTTCAACAGACTTCATTAATCCTAGCCAATGAAACAGGAGATATAACAATCAGTTGTAGCCATGATCCTAGCACCTTACCAGTAATGTTATGGTATCAGCAAAAAAGCCACACGGTTATTGCACTAATCGGATATACTACTGGTATCACTAGTGATCCAAACTACGAAAATGGATTTAAAGATCAGTTTAATCTGAGCAGAAAGAGCATAACTGAAGGAAGTCTGACCATCTCTAATCTCCGTCAATCAGACTCTGCTGTTTATTACTGTGCAGCCAGTCAG
TRBV27-14	Leader exon	656911	656875	ATGTCTTTTCTTTTTTTTTTCTTTTTTTTTTTTTTTT
TRBV27-13	V exon	658585	658287	GGAACGCAAACTGTGTAACATTTCAACAGAGTCCATCGACTGTAGGGGGTGAAACAGAAAACATTACAATCGATTGTAGCCATGATGACACTAACTTAGATTGCATGTTATGGTTTCAGCGAAACAGCAGTACAGTTTTGTCACTGATCGGATACACCTTTACAGATATGAGTGATCTAATGTATGAGGATGAATTAAATGACCGGTTCAACCTGAGCAGACAAGGCAGGACTAAAGGAAGTCTGACCATCTCTAATCTCCATCAGTCAGATTCTGCTGTTTATTATTGTTTATTATTG
TRBV27-13	Leader exon	658856	658811	ATGATTGATACATGCGAACTCTGTGTGTTCTTCATTTTGTTTTTCG
TRBV27-12	V exon	659594	659293	GGAGGGTAAACTGTGTAAATTTTCAACACATCCCACCACTGCTAGTCAATGAAACAAAAGAAGTAATTATCCAGTGTATTCATGATGGCACTAATTTAAATAATATGTTATGGTACCAGCAAAAAAGCATCAGTTCCATGGGTCTAATTGGTTATATCTATGGGGCGACCGGGAGTCCAAACTATGAGGATGGATTTAAAGATCGGTTCAAAATGAGCAGAAAGAGCATAACTGAAGGAAGTCTGACCATCTCTAAACTCCTCCAGTCAGACTCGGCTGTTTATTACTGTGCAGCCAGTCAG
TRBV27-12	Leader exon	659733	659688	ATGTATGGTTTGTGTGAGCTCTGTGTGTTCTTCATTTTGATTGTTG
TRBV27-11	V exon	660696	660395	GGAAGGCAAACTGTGTAACATTTCAACAGACTCAATCGACCCTAGTCAATGAAACAGAAAACATTACAATCGATTGTAGCCATGATGACACTAACTTAGATAGCATGTTATGGTATCAGCAAAACAGCCGTACAGTTATGGCATTGATCGGATACACCTTTACAGAAGCGAGTGTTCCAAAGTACGAGGATGAATTTACCAAACGGTTCAAACTGAGCAGACAGGGCAGGACTAAAGGAACTCTGACCATCTCTAATCTCCATCAGTCAGATTCTGCTGTTTATTACTGTGCAGCCAGAAAG
TRBV27-11	Leader exon	660932	660887	ATGTATGGTATTTGTGGACTCTGTGTGCTCTTCATTTTGTTTTTTG
TRBV27-10	V exon	664140	663839	GGAGGACAAACGGTGTAACATTTCAACAGACTCCATCACTCCTAGTCAATGAAACAGAAAATATTACAGTCAATTGCAGCCATAATGACAATAGCTTAGATCGTATGTATTGGTATCGGCAAAACAGCCATACAGTTCTGGCACTGATCGGATATACCCTTTCAGCTATGAGTGATCCAAAGTATGAGGAGGAATTTAATGATCGCTTCAAACTGAGCAGACAGGGCACACTTGCAGGAACTCTGACCATCTCTAATCTCCGCCAGTCAGACTCTGCTGTTTATTATTGTGCAGCCAGTAAG
TRBV27-10	Leader exon	664428	664383	ATGAATTGTACTTGTGGACTCTGTGTTATCTTCATTCTGCTTTTCG
TRBV27-9	V exon	665307	665006	GGAGGACAAACTGTGCTAAAGTTCAACAGACTCCATCGATCCTAGTCAATGAAAAAGAAAACATTACAGTCAGTTGTAGCCATAATGACAATAACTTAGATCGTATGTTATGGTATCGGCAAAACAGTCGTACAGTTCTGGCACTGATCGGATATACCATGACAGCTAAAAGTGATCCAAAATATGAGGAGGAATTTAACGATCGGTTCACACTGAGCAGACAGGGCACACTTGCAGGAACTCTGACCATCTCTAATCTCCGCCAGTCAGACTCTGCTGTTTATTACTGTGCAGCCAGTCAG
TRBV27-9	Leader exon	665508	665463	ATGAATTGTACTTGTGGACTCTGTGTTGTCTTCATTTTATTTTTTG
TRBV27-8	V exon	666917	666616	GGAGGATAAACTGTGTCAAATTTCAAACGATCTCATCTCTCCTAGTCAATGAAACAGAAGAAGTAACAATCCAGTGCAGTCACAATGACAATACCTTACAAACAATGTTATGGTACCTGCAAAACAGTAACACAGTTATGGCACTGATTGGATATACCTATACGGCTACGAGTAAGCCAGAGTACGAGGACGGATTTAATGTTAGGTACAAACAGAGCAGAAAGAGCATAACTGAAGGAAGTCTGACCATCTCTAAACTCCTCCAGTCAGACTCGGCTGTTTATTACTGTGCAGCCAGAATG
TRBV27-8	Leader exon	667070	667025	ATGGATGGTTCTTGTGAACTCATCGTGTTCTTCATTTTGTGTTTTG
TRBV27-7	V exon	668005	667704	TGAGGGCAAATTGTGTAAAGTTTGAACAGATCCCATCTGTACTAGCCAATGAAACAGGAGATGTAACAATCCAGTGTAGTCACGATGACAGTAACTTAGAAGTAATGTTATGGTATCAGAAAAAAATCAGCACAGTTATAACACTGATTGGATATACCTATGGAGCAGCCGGTGAGCCAAACTACGAGGATGGGTTTAAAGATCGGTTCAAACAGAGCAGACAGAACACACTTGCAGGAACTCTGACCATCTCTAAACTCCTCCAGTCAGACTCTGCTCTTTATTACTGTGCAGCCAGAAAG
TRBV27-7	Leader exon	668169	668124	ATGGATGGTTTTTATGAACTCTTTTTTGTCATCATTTTGTTTTTTG
TRBV27-6	V exon	669660	669359	AGAGAACAAACTGTGTCAAATTTGAACAGACTCTATCGATCCTAGCCACTGAAGCAAGTGACATAACGATCCAGTGTAGTCATGATGATAGTAACTTATATAATATTTATTGGTATCAGCAAAGCAGCCTTGCAATTATGGCACTAATTGGATATACCGTTGGAGCTAACGGTGATCCAAACTACGAGGATGGATTTAAAGATCGGTTCAAACAGAGCAGGCAGAGCACACTTAAAGGAAATCTGACCATCTCCAGTCTCCGCCAGTCAGACTCTGCTGTTTATTACTGTGCAGCCAGTATG
TRBV27-6	Leader exon	669867	669822	ATGTATGGTGCTTGTGGACTCTGTGTGGTCTTTATATTGTTGTTTG
TRBV27-5	V exon	671726	671425	AGAGGACAAACTGTGTCAAATTTGAACAGACTCCATCGATCCTAGCCACTGAAACAAGCGAAATAACGATCCAGTGTAGTCATGATGATAGTAGCTTATATTATATGTATTGGTATCAGCAAAACAGCCGTACTGTTATGGCACTAATCGGATATACTGCTAGAGCGTCGAGTGATCCAAACTACGAGGATGGATTTAAAGATCGGTTCAAACAGAGCAGACAGGGCACACTTAATGGAAGTCTGACCATCTCTAATCTCCGCCAGTCAGACTCTGCTGTTTATTACTGTGCAGCCAGTATG
TRBV27-5	Leader exon	671983	671938	ATGTATGGTGCTTGTGGACTCTGTGTGGTCTTTATATTGTTGTTTG
TRBV27-4	V exon	673315	673014	AGAGGACAAACTGTGTAAAATTTCTACAGACACCTTCGCTCATAGAAAATGAATCAAGCAATGTAACAATCCAGTGTAGTCATGATGATAGTGGCTTAACTCGTATGTTATGGTATCAGCAAAACAGCCGAACTATTATGGCACTAATCGGATATACGGTTGGAGCGTCGAGTGATCCAAACTACGAGGATGGATTTAAAGATCGGTTCAAACAGAGCAGACAGGGCACACTTAATGGAAGTCTGACCATCTCTAATCTCCGCCAGTCAGACTCTGCTGTTTATTACTGTGCAGCCAGTATG
TRBV27-4	Leader exon	673520	673475	ATGTATGGTACTTGTGGATTGTGTGTGTTCTTCATTTTGTTTTTTG
TRBV27-3	V exon	679571	679270	AGAGGACAAACTGTGTCAAATTTGAACAGACTCCATCGATCCTAGCCAATGAAACAAGTGAAATAACGATCCAGTGTAGTCATGATGATAGTAGCTTATATACTATGTTATGGTATCAGCAAAACAGCCGTACTGTTATGGCACTAATCGGATATACTGCTGGAGCGTCGAGTGATCCAAACTACGAGGATGGATTTAAAGATCGGTTCAAACAGAGCAGGCAGGGCACACTTAAAGGAAATCTGACCATCTCCAGTCTCCGCCAGTCAGACTCTGCTGTTTATTACTGTGCAGCCAGTATG
TRBV27-3	Leader exon	679800	679755	ATGTATGGTGCTTGTGGACTCTGTGTGGTCTTTATATTGTTGTTTG
TRBV27-2	V exon	681560	681259	AGAGGACAAACTGTGTCAAATTTGAACAGACTCCATCGATCCTAGCCAATGAAACAAGTGAAATAACGATCCAGTGTAGTCATGATGATAGTAGCCTAAATGCTATGTTATGGTATCAGCAAAACAGCCGTACTGTTATGGCACTAATCGGATATACTGCTGGAGCGTCGAGTGATCCAAACTATGAGGATGGATTTAAAGATCGGTTCAAACAGAGCAGACAGGGCACACTTAATGGAAGTCTGACCATCTCAAGTCTCCGCCAGTCAGACTCTGCTGTTTATTACTGTGCAGCCAGTATG
TRBV27-2	Leader exon	681808	681763	ATGTATGGTGCTTGTGGACTCTGTGTGGTCTTTATATTGTTGTTTG
TRBV27-1	V exon	683147	682846	AGAGGACAAACTGTGTCAAATTTCTACAGACACCTTCGCTCATAGAAAATGAATCAAGCAATGTAACAATCCAATGTAGCCATGATGATAGTAGCTTACCTCGTATGTTATGGTATCAGCAAAACAGCCGTACTGTTATGGCACTAATCGGATATACTGCTGGAGCGTCGAGTGACCCAAACTACGAGGATGGATTTAAAGATCGGTTCAAACAGAGCAGACAGGGCACACTTAATGGAAGTCTGACCATCTCTAATCTCCGCCAGTCAGACTCTGCTGTTTATTACTGTGCAGCCAGTATG
TRBV27-1	Leader exon	683351	683306	ATGTATGGTACTTGTGGATTGTGTGTGTTCTTCATTTTGTTTTTTG
TRBV26	V exon	685646	685342	GGAGGGCAAGCTGTGTAAAAGTTCAACAGATCCCTAGATCACTTATAGCCAAGGAACAAGATAACATAATGATCCAGTGCAGTCATGATGACAGTAGCTTACTGCTTATGCTGTGGTATCAGCAAAAGAGTGACAGTACAGATTTTTCCCTCATCACTTATGCCTATGGTACGGGTCAAGCAACCAATGAAGATGGATTTAAAGATCGGTTCAAACTGAGCAAAGAGAGCGGGCTCAAGGGAAACCTTACTATCTCTAACCTCCTCCAGTCAGATTCTGCTGTTTATTACTGTGCTGCCAGTAAA
TRBV26	Leader exon	685813	685768	ATGTCCAGGCTGTTTGAATTCTTTCTGTTCTTCAGTTTGTTTTTTG
TRBV25	V exon	686793	686492	CAATGGTGGATAGCGTAAACTTTCAACAGGATCCACACTTGATTGTCAGCCAAACTGCCAAAGCAAAGATTTCATGTAGCCATAATGACAGAACATTAACCGTGATGCTTTGGTATCGCCAAGAGAGAGCAAGCACACATCTAACCCTGATCAGTTATGGCTACAGTACTGGAACTCCATTTTATGAGCCTGGATTCAATGAGCGGTTTGAAATGACCAGACAGGATGCGTTATCTGGAGAGCTGTCCATCTCTAACCCCGGCCTGTCAGACTCTGCTGTTTATTACTGTGCAGCCAGTGCA
TRBV25	Leader exon	686948	686900	ATGTATTGCATGACTTATGCACTTGGCTTTTATCTAATTGTTTTTTCAA
TRBV24-2	V exon	687669	687371	GGAGGACAAACTGTGCAAAAGTTCAACAGAGTTCTTCACTCCTAGTGAATGATACACAGAATGTAACAATTCATTGTAGCCATGATGATGGGGACCTGGATATTATGTTATGGTATCAGCAAAAGATTAACAGTGAAATGGCACTGATTGGATATAGCTATGGCATGAATGAGCCAAACAACGAGGATAATTTTAAAGATCGGTTCAAGCAGAGCAGAGAGGACACACAGAACGGAAAACTTACCATCTCTAATGTACTTCAGCCAGACTCTGCTGTTTATTATTGTGCTGCACGTGAG
TRBV24-2	Leader exon	687821	687773	ATGTATACAATTGTCTGTATGTTGTGCCTGCTCTTACTTTTATTTATAG
TRBV23-2	V exon	689464	689172	GTTCCTGTATGGGTGTATTGATCACTCAGTGGCCTAAATATATATCCAGTTTTAAAAGCACCTCAGTGGACATGCACTGTTATCAGAATGACACAGACTATGACTACACTTACTGGTACAGACAAATCGAAGGCAAAGAGCCAGTACTTATAGCTAGATATGTAGCTGGCAGTCCCATCCAGGAGAAGGGTTTTGAAAATGGCTTCAAAGCCTGGGGAACAAAGAAGAAGTGGTCCCTGACAGTGGATGTTGAAGAGGACAGTGATGCAGTTTATCTGTGTGCTGCGAGTTTC
TRBV23-2	Leader exon	689604	689559	ATGACTGGAACTCTCTTATACATACTTTTGTTCATTTTAATGAAAG
TRBV22-2	V exon	690070	689766	GTCTCTCAGACTGTGTCCAGTTTGAGCAACCATCAGATCTGATAGTAAATCTCAAGGATAATGTTAAAATCTCCTGTAAACATAATGACAACAATTTAGATGTCATGTTATGGTATCATAAATGGAGAGAGAGCACAACTATGGCTTTGATCGGCTATAGTTATGCCACAGTTCCACCAAACAATGAACCTGGATACCCAGATACAAGGTTCAAACAGACCAGGATTGACACTGTAACTGGAGATCTCACCATCTCTAATCTCAACTTGTCCGATTCTGCTGTGTATTACTGCGCTGCCAAATTA
TRBV22-2	Leader exon	690484	690436	ATGCTTACAAACATGTGCTCTTTATTTAAGAGCTTCAGTTTACTTCACT
H	Remnant	690966	690664	CTGTCTGACTTGTTATCTTTTGAAATTATACTATTATTTCGTGCTTCCTGTAAAAATACAGAAACAGTCAGCTGTATTTTACATGATTCAATAATAATCCTGTTGGTACCTTTTCCATGGTTTAAATCCTGGTATTGCCAGCTTTGGTATCACCAGTACAAAGACAGCACAAAAAAAAAAAAAAAAATCAGCTTTGGCAAATTCCATGAAACAGCATCTTATGGGTATGGATTTACTGAGTTGTTTGAACTGACCTGATAGGATGTGTTTTCTGACTGACTGACAAATTGTGCAATTGGGCTT
TRBV24-1	V exon	691356	691058	GGAGGACAAACTGTGCTAATATTCAACAAAGTTCTTCACTCCTAGTGAAGGAAACACAGAATGTAACGATACAGTGCAGCCATGAAAACAATAACTTATATGTTATGTTATGGTATCAGCAAAAGACTAACGGTGGAATGGCATTGATTGGATATAGCTATGGTATGACTGAGCCAAAGAACGAGGAAGATTTTAAAGATCGGTTCGAACAGAGCAGACAGAGCATAATGGCAGGAAAACTTACCATCTCTAAAGTACTTCAGTCAGACTCTGCTGTTTATTACTGTGCAGCACGTGAA
TRBV24-1	Leader exon	691521	691473	ATGTATGCAAATGTTTCTAAGTTGTGCCTGTTCTTGTATTTGTTTACAG
TRBV23-1	V exon	692888	692593	GTTCCAGTAAGGGCGTATTAATCACTCAGTGGCCTAAATATATATCCAGTTTTAAAAGCACCTCAGTGGACATGCACTGTTACCAGAATGACACAGACTATCAGTACACTTACTGGTACAGACAAATCGAAGGCAAAGAGCCAGTACTTATAGCCACATATATAGCTCGTAGTCCCAGCTATGAGACAGGTTTTGGAAAAGGTTTCAAGGTTTGGGGATCAGAGACAAAGAAGTGGTCCCTGACAGTGGATGTTGAAGAGGACAGTGATGCAGTTTATCTGTGTGCTGCAAATTTC
TRBV23-1	Leader exon	693019	692974	ATGACTGGAACTCTCATATACACACTGTTCTTCATTTTACTGAAAG
TRBV22-1	V exon	693478	693177	ATTTGTCAGAATGTGTGCGGTTTGAGCAGCCATCAGACCTCATAGCAAATCTCACAGATAATGTAAAAATCTCCTGTAAACATGATGACAAGAATTTATATGTCATGTTATGGTATCAGCAAAGGAGAGAGAGCACAACTATGGCTTTGATCAGTTATAACTATGACACAGCAACACCAAACTATGAGGCTGGATATACAACGCGGTTCGAACATAACAGGATTGACACTGTAACTGGAGATCTCACCATCTCTAATCTCAACTTGTCCGATTCTGCTGTGTATTACTGCGCTGCCAGAATG
TRBV22-1	Leader exon	693620	693572	ATGTCTGATTTGCTTTATGGACTCTTCATTCTCCTCAAGCTCTTATCCA
TRBV21	V exon	696516	696216	ATCGTTCATTAAGCAGCAAAATCATTCAGACTACTGATGTGATCGAGAATTCAGGAAATAATGTGAACCTCAGTTGCACTCATACTTACAAGGACTTTTTTTACCTTTTCTGGTACCAACAAACAAGACAAGACACATCACTGAAGCTTACTGGATATCTCTACACAACAACCTTCAATAAGGAGACGGACTATGAGAAGCGCTTTCATATTTACGGAGATGCAAAAAGTGAAGGGATCCTGCAGATCTCCAACCTTAATTCACATGATAGTGCAGTGTATTTCTGTGCTGTTAGAGAAAG
TRBV21	Leader exon	696713	696665	ATGGCGCATTATGTACTGATTGTTCATTTTGTGCTGCTCTGGTTCACAG
TRBV20	V exon	697273	696981	CATCAGTTCTGAGTAAAGTTGTTTTCCAGACTCCACCAGATCTACTGAAGACTCTAGAGGATACCGCTGTGCTCCACTGCTCTCATAATGTAACAGGCTATAACCGTATACTTTGGTACAAGATGAGCAGCTCTGGGAGTGAGATGAAATATCTTGGGAATCTTTTCCTGGAAACTCCAAACCCTGAGGAGTCAAGGTTTACCTTGAGTGGAGATGGAAGGTCTAAAGGATCACTGAGTATTCCCACCCTCTCTCTACAAGACCGAGCAGTTTATTTCTGTGCAGCATATTTA
TRBV20	Leader exon	697443	697389	ATGCTTATAATTAGGTTGGTGATACTTCAACCATTGTTACTGATGTTACTAACAG
TRBV19-9	V exon	698459	698152	CAACAGCGATATCTTCTCTCAACATCCAGCAATCACCAAAACATCTACTATTGACGCCTGAGCAGAATGAAGCGAAGCTCAAATGCCGGCATGGTGATACCAACTATCAATACATGTACTGGTATCAACAAAAGGCAGTCGGTGCCTCATTTGAGCTCATTGGAATACTCGTGTATGGAAGATCCACTCCTGAGGAAAAGTTTAAAGCACGATTCAACATTTCAGGACAGTCCACAGGGGATGCATTTCTGCTCATATCCAGTATAACTACTGAGGACAGTGCAGTATATTTCTGTGCTGCTAGAAAG
TRBV19-9	Leader exon	698589	698544	ATGGCTAAAATTATTGTCTCATGTATAATTCTTATCAGTCTTAAAG
TRBV18-2	V exon	699091	698803	GAAGCTGCATGTGTTTATCTGTTTCACAGTTCCCTACTGTCATATTCCTGCAACCTGGTGAATCAATAATGATCACATGCAGCCACCATGACAAAAATTATGACAAAATATACTGGTATCAGCAGGTTAACCAGCAAAATCTTGAGCTTATCGGGTTTCTCAACTTCAAGAATCCCCAAATAGACAAGAAGGGGTTCAACATTTCAGGAGACGCAGAGAAGGAAGGCTATCTCACGGCACAGTCTGTGACAGCAGACTACAGCGCTCTGTATTTCTGTGCTGTGAGTGC
TRBV18-2	Leader exon	699234	699186	ATGATGCTTAGAAATTCAGCAACATATTTTCTATTACATTGGTTTATAG
G	Leader remnant	700507	700442	ATGCATGCAGTTATGCATATAATTAGATTCCTGATCCTTAAAACAATATTACTGATGTTATTACCAG
TRBV19-8	V exon	701523	701216	CAACAGTGTTATCTTCTCTCAACATCCAGCAATCACCAAAACATCTACTACTGACAACTGAGCAGAGTGAAGCGAAGCTCAGCTGCCGGCATGGTGATACCAGCTATCAATACATGTACTGGTATCAACAAAAGGCAGTCGGTGGCGCATTTGATCTCATTGGAATGCTCTTGTTTGAAAGATCCACTCCTGAGGAAAAGTTTAAAGCACGATTTAACATTTCAGGACACTCCACAGGGGATGCATTTCTGCTCATATCCAGTACAACTACTGAGGACAGTGCAGTATATTTTTGTGCTGCTAGTAAG
TRBV19-8	Leader exon	701655	701610	ATGGCTAAAATTATTGTCTCATGTATAATTCTTATCAGTCTTAAAG
TRBV19-7	V exon	703704	703397	CCGCAGTTATTTTTTCCCTCAACATCCAGCAATCACCAAAACATCTACTATTGACACCTGAGCAGAATGAAGCGAAGCTCAACTGCCGGCATGGTGATACCAGCTATCCCTACATGTACTGGTATCAACAAAAGGCAGTTGGTGGCTTAGTTGAGCTCATTGGAATGCTCCAGTATGAAAGATCCATTCCTGAAGAGAAGTTTAAAGCACGATTTAACATTTCAGGACACTCCACAGGGGATGGATTTCTGCTCATATCCAGTACAACTACTGAGGACAGTGCAGTATATTTCTGTGCTGCTAGTAAG
TRBV19-7	Leader exon	703835	703790	ATGGCTAAAATTATTATCTTAAGTATAATTCTCATGAGTCATAAAG
F	remnant V	705896	705620	CATCAGTTATGAGTAAAGATGTTTTCCATACTCCTTCTGATCTACTGAAAAATCTGAGGATGGTGCTGTGCCCCACTGCTCTCATAACGTATCAGGCTAAAACCATATACTTTGGTGCAAAATGAACAGCTCTGGGGGTGAGATGAAATATCTTGGAAATGCTGTTCTGGAAACTCCAAACCCTGAGGATCCAAGGTTGAACCCGAACAGGGATAGTAGGTCTAAAGTATCACTGAGTATTCCCAGCCTATGTCAAGATGCTGTCTTCATGAAAAGT
F	Leader remnant	706083	706014	ATGAAGCATGCAATTATATTCATAACTAGATTCTTGACCCTTAAAACAATCTTACTGATGTTATTAACAG
TRBV19-6	V exon	706955	706648	CCGCAGTGATCTCTTCCCTCAACATCCAGCAAACACCACAACGTCTACTAATGAAACCTGAGCAGATTGAAGCGAAGCTTAAATGCCGTCATGGTGATACCAACTATTATTACATGTACTGGTATCAACAAAAGACAGTCAGTGACTCCATTGAGCTCATTGGAATGCTTCAGTATGGAGCATCCACTCCTGAAGAAAAGTTTAAAGCACGATTTAACATTTCAGGACACTCCACAGGGGATGCATTTCTGCTCATATCCAGTATAACTACTGAGGACAGTGCAGTATATTTCTGTGCTGCTAGAAAG
TRBV19-6	Leader exon	707087	707042	ATGGCTAAAATTATTGTCTCAAGTATAATTTTGATCAGTTTTAAAG
TRBV19-5	V exon	709479	709172	CCGCAGTGATCTCGTGCCTCAACATCCAGCAAACACCACAACGTCTACTAATGACACCTGAGCAGATTGAAGCAAAGCTCAAATGCCGTCATGGTGATACCAACTATTATTACATGTACTGGTATCAACAAAAGACAGTCAGTGAGTCCATTGAGCTCATTGGAATGCTTCAGGATGGAAGATCCATTCCTGAAGAGAAGTTTAAAGCACGATTCAACATTTCAGGACAGTCCACAGGGGATGCATTTCTGCTCATATCCAGTATAACTACTGAGGACAGTGCAGTATATTTCTGTGCTGCTAGTAAG
TRBV19-5	Leader exon	709611	709566	ATGGCTAAAATTATTGTCTCAAGTATAATTTTGATCGGTTTTAAAG
TRBV19-4	V exon	710794	710493	TTATTTTTTCCCTCAACATCCAGCAATCACCAAAACATCTACTATTGACACCTGAGCAGAATGAAGCGAAGCTCAACTGCCGGCATGGTGATACCAACTATCTCAACATGTACTGGTATCAACAAAAGGCAGTTGGTGGCTTAGTTGAGCTCATTGGAATGCTTCAGTATGGAAGATCCACTCCTGAAGAAAAGTTTAAAGCACGATTCAACATTTCAGGACAGTCCACAGGGGATGCATTTCTGCTCATATCCAGTATAACTACTGAGGACAGTGCAGTATATTTCTGTGCTGCTAGTAAG
TRBV19-4	Leader exon	710931	710886	ATGGCTAAAATTATTATCTTAAGTATAATTCTCATGAGTCATAAAG
TRBV19-3	V exon	712588	712281	CCGCAGTGATCTCTTCCCTCAACATCCAGCAAACACCACAACGTCTACTAATGACACCTGAGCAGATTGAAGCGAAGCTTAAATGCCGTCATGGTGATACCAACTATCCCTACATGTACTGGTATCAACAAAAGACAGTCAGTGACTCCATTGAGCTCATTGGAATGCTTCAGTATGGAATATCCACTCCTGAAGAGAAGTTTAAAGCACGATTTAACATTTCAGGACACGCCACAGGGGATGCATTTCTGCTCATATCCAGTATAACTACTGAGGACAGTGCAGTATATTTCTGTGCTGCTAGTAAG
TRBV19-3	Leader exon	712720	712675	ATGGCTAAAATTATTGTCTCAAGTATAATTTTGATCAGTTTTAAAG
E	remnant V	713896	713579	ATATATTTCCCATGAAAACAGGGATATATTCACGTCAAAATATCATATGCACTATATTTGCACTTTCTTTTTTACTGTCTCTCAATAGCATCAGTTATGAGTAAAGATGTTTTCCATACTCCTTCTGATCTACTGAAAAATCTGAGGATGGTGCTGTGCCCCACTGCTCTCATAACGTATCAGGCTAAAACCATATACTTTGGTACAAGATGAACAGCTCTGGGGGTGAGATGAAATATCTTGGAAATGCTGTTGTGGAAACTCCAAACCCTGAGGATCCAAGGTTGAACCTGAACAGGGATAGTAGGTCTAAAGTAT
E	Leader remnant	713995	713937	ATGAGGCATGCAATTATATTCATAACTAGATTCTTGACCCTTAAAACAATCTTACTGAT
TRBV19-2	V exon	714859	714552	CTGCAGTGATCTCTTCCCTCAACATCCAGCAAACACCACAACGTCTACTAATGACAACTGAGCAGACTGAAGCGAAGCTTAAATGCCATCATGGTGATGCCAGCTATCCCTACATGTACTGGTATCAACAAAAGACAGTCAGTGACTCCATTGAGCTCATTGGAATGCTTCAGTATGGAACATCCACTCCTGAAGAAAAGTTTAAAGCACGATTTAACATTTCAGGACACGCCACAGGGGATGCATTTCTGCTCATATCCAGTATAACTACTGAGGACAGTGCAGTATATTTCTGTGCTGCTAGTAAG
TRBV19-2	Leader exon	714991	714946	ATGGCTAAAATTATTGTCTCAAGTATAATTTTGATCAGTTTTAAAG
TRBV19-1	V exon	715906	715599	CAACAGCGATCTCTTCTCTCAATATCCAGCAATCACCAGAACATCTACTATTGAAACCTGAGCAGAATGAAGCGAAGCTCAACTGCCGGCATGGTGATACCAACTATCCCTACATGTACTGGTATCAACAAAAGACAGTTGGTGGCTTAGTTGAGCTCATTGGAATGCTCCATTATGAAAAATTCACTCCTGAGGAGAAGTTTAAAGCACGATTCAACATTTCAGGACACTCTAAAGGGGATGCATTTCTGCTCATATCCAGTATAACTACTGAGGACAGTGCAGTATATTTCTGTGCTGCTAGTAAG
TRBV19-1	Leader exon	716039	715994	ATGGCTAAAATTATTATATTAAGTATAATTCTCCTGTGTCTTAAAG
TRBV18-1	V exon	716548	716257	AGAGCTGCATGTGTTTATCTGTTTCACAGTTCCCTGCTGTCATATTCCTGCAACCTGGTGAATTGTTAAAGATCACATGCAGCCACCATGACAAAAAATATGACCAAATATACTGGTATATTTGGCAGGTTAACCAGCAAAGTCTCGAGCATATCGGGTTTCTCAACTTCAAGAATCCCCAAATAGACAAAAAGGGGTTCAACATTTCAGGAGACGCAGAGAAGGAAGGCTATCTCACGGCACAGTCTGTGACAGCAGACTACAGCGCTATGTATTTCTGTGCTGTGAGTGC
TRBV18-1	Leader exon	716698	716650	ATGATCTTTAGAGCTAGAGCAACATATTTTCTATTACATTGGTTAATAG
TRBV17-1P	V exon	717499	717211	GAATGTCATTAAGCTTCACTGTCCATCAAAAGCCTCCTGATTTGCTGATGAATGAGCATGACATTGTCAAACTTGAGTGTTCACAGCATGTCCCAAATTACAATGTCATCCTCTGGTACAAGCAGTTTGGGGACTAAGCTCTGCAACTACTTGGATATCTATACAGAAACAATATAAATATAGAACATTTGAATAGAGAAATTAAACTGGATGCAAGTGATGCCTTTCTGATCATGGAAAACGTGTCCACAAGTGACAGTGCTGTGTATTACTGTGCAGCTCGAACTCA
TRBV17-1P	Leader exon	717771	717720	ATGATCAGAACCATCATTGTCATCATCACTGCCTTTGTGATTTTCATGACAG
TRBV16-ORF	V exon	718234	717937	GCTTGTCTATGGCTATACATGTTAATCAATCTCCATCACACATGACGAAGACGACCGAGGATTCTGCTGAAATAAATTGCTCACATGATAATCCAGTTTATGATCGCATCCTCTGGTATAAACATTCTGACCAGAGGTTTAAACTGATTGGAAATCTTTATGCCACATTTCCCAGTATTGTGCCTATTTATGGAGGCAATATTAAAGTGGACAGAGATGCAGTCAAAGAATGTTCATTAACTATAAGGAATCTTTCCTCTGCGGACACTGGGTTATATTTTTTGCGCTGTCAGAAGAG
TRBV16-ORF	Leader exon	718376	718334	ATGATTGATTTTAAACACCTTATTCTCTATCTGGTGCTGACTG
TRBV7-15	V exon	719872	719567	GTTCTTCAATTTGTAAAGATGTTCATCAGAACCCTACTGATGTGTTGTGTTTGCCTGAAGAAAGTGTAACTCTTACTTGCAAACACAGCATCCCGAACTATAACACAATACTGTGGTATCAGAGAACACATGGCGACACCCACCTGAAACTCATCGCATATGTTTTTTATACAACTCCAAAATATGAGGGAAATTATGAAGGTAATTTTACAGTGAGTGGAGATGGGCAGTCATCAGCTTCTCTACAGATTTCCAAAGCAACACAAGTGCTGCACAGCGCTCTGTACTTCTGTGCAGCTTTTTACA
TRBV7-15	Leader exon	720049	720001	ATGATTACATTTCCATTTAAACTCATCATCTGTGTGACCTGCCTTACAG
D	remnant V	720494	720281	TCATGCCATCTAGGTACTTTAGTTTGCAAAGATATTCATTAGACCCCTGCTGATGTGTAATTTTACTGTGACAGGAGATGGGAGATCATTTATTACTTAGACTAGTCTTTTTAACTCAATATAATTCAAAGAATAGTGCAAAAAACAAAAGAGATCACATGGAGACACCAGTCTGAAACTCATTGGATACATGAGATATGACCATACAAAAATG
D	Leader exon	720758	720716	ATGATCACAGCTTTCTTTATTCTGGCACTTCATCTTTTTTATG
TRBV7-14	V exon	721261	720956	GTTCCTTAGTTTGCAAAGATGTTCATCAGAACCCTACTGATGTGCTGTGTTTGCCTGAAGAAAGTGTAACTCTTACCTGCAAACACAGCATCCCGAACTATGACACAATACTGTGGTATCAGAGAACACATGGCGACACCCACCTGAAACTCATTGCATATGTTTATTATGGCAATCCAAAATATGAGGGAAATTATGAAGGTAATTTTACAGTGAGTGGAGATGGGAGATCATCAGCTTCTCTACAGATTTCCAAAGCAACACAAGTGCTGCACAGCGCTCTGTACTTCTGTGCAGCTTATTACA
TRBV7-14	Leader exon	721439	721391	ATGATTACATTTCCGTTTAAAATCATCATCTGTGTGACCTTCCTTACAG
TRBV15-3	V exon	722902	722598	GTCAAGTAGATGGAAGTGGTGTTTTCCAGATGCCTGATGTAATCTGGGGTTCTCCAGGAAGCTCTGCAGAGATGAACTGCAGTCACAATAAAGATATCAACTACAGACAGATGTACTGGTTTAAGCAGCTTCCAGGGGAGGGAATTACACTCCTCGTATTCACATCAGTTGGTGTTGAACCAGATTATGGGAAATTCAGTAAAGACAAATATGGAGCAATTAAGACTGTAGTTGAGAGTGGCTCTTTAACAGTGAAGAACTTGGATCGAGGAGACAGTGCTCTGTATTTCTGTGCTGTGAGCCAA
TRBV15-3	Leader exon	723029	722987	ATGATCACAGCTCTCCTTATTCTGGCACTTCATCATTTTTCTG
TRBV7-13	V exon	723587	723282	GTTCATTTAGCAAAGACGTTTATCAAAGTCCTGCTGATGTGCTGTGTTTGCCTGGTGAGAGTGTAACTCTAACCTGCAACCACAGCATCGATAACTATGACACTATATTGTGGTATCAGAGAACACATGTGGACACCAGCCTGAAACTCATCGGATATGTGCGCTACAGCAGCACAAAAAAAATCGAGGACAATTATAATGGAAACTTTACCCTGACTGGAAATGGAGAGTCTTCAGTTTCTCTACAAATTCCCAAAGCAACACAAGTGCTGCACAGCGCGCTGTACTTCTGTGCAGCTTATTACA
TRBV7-13	Leader exon	723741	723693	ATGATTGGATTTTCATTTAAATTCATCATTTGTGTGAGCTGCCTCTCAG
TRBV7-12	V exon	725179	724876	GTTCTTTATTTTGCAACGATGTTCATCAGAACCCTGCTGATGTGCTGTGTTTGCCTGAAGAAAGTGTAACTCTTACCTGCAAGCACAGCAGCTCGAGCTACAATAAAATACTGTGGTATCAGAAAACACACGAAGACACCAGTCTGAAACTCATCGGATATGTTTATGCTAACAATCCAAAATATGAGGGAAATAATGAAGGTAATTTTACAGTGAGTGGAGATGGGAGATCATCAGTTTCTCTACAAATTCCCAAAGCAAGACAAGGACTGCACAGCGCTCTGTACTTCTGTGCAGCTTCTTA
TRBV7-12	Leader exon	725392	725344	ATGATTAGATTTTCAATTAAACTCATCATCTGTGTGAGCTGTCTCTCAG
TRBV7-11	V exon	726991	726686	GTTCATTTAGCAAAGACGTTTATCAAAGTCCTGCTGATGTGCTGTGTTTGCCTGGTGAGAGTGTAACTCTAACCTGCAACCACAGCATCAATAACTATGATACTATATTGTGGTATCAGAGAACACATGTGGACACCAGCCTGAAACTCATCGGATATGCTAGCTACAGCCATACTAAAAAAATCGAGGACAATTATAATGGAAACTTTACCCTGACTGGAAATGGAGAGTCTTCAGTTTCTCTACAAATTCCTAAAGCTACACAAGTGCTGCACAGCGCTCTGTACTTCTGTGCAGCTTATTACA
TRBV7-11	Leader exon	727155	727107	ATGATTGGATTTTCATTTAAACTCATCATTTGTGTGAGCTGCCTCTCAG
TRBV7-10	V exon	728575	728270	GTTCTTTATTTTGCAACGATGTTCATCAGAGTCCTGCTGATGTGTTGTGTTTGTCGGATGAGAGTGTAACTCTTACCTGCAACCACAGCATCTCGAGCTACAATACAATACTGTGGTATCACAGAACACATGGAAACACCAGTCTGAAACTCATCGGACATGTTTTTGCTAACACTCCAAATCATGAGAAAAATTATGAAGGTAAATTTACAGTGAGTGGAGATGGGAGATCATCAGTTTCTCTACAAATTCCCAAAGCAAGACAAGGACTGCACAGCGCTCTGTACTTCTGTGCAGCTTATTACA
TRBV7-10	Leader exon	728798	728750	ATGATTAGATTTCCATTTAAACTCATCATCTGTGTTAGCTGCCTCTCAG
TRBV15-2	V exon	730284	729980	GTCAAGTGGATGGAAGTGGTGTTTTCCAGATGCCTGATATAATCTGGGGTTCTCTAGGGAACTCTGCAGAAATGAACTGCAGTCACAATAAGGATATTACTTACAGACAGATGTACTGGTTTAAGCAGCTTCCAGGAGAGGGAATTACACTCCTTGTATTCACATCAGTTGGTGGTGAACCAGATTATGGGAAATTCAGTAAAGACAAATATGAAGCAATTAAGACTGTAGCTGAGAGTGGTTCTTTAACAGTGAAGACCTTGGATCAAGGAGACGATGCTTTGTATTTCTGTGCTGTGAGCCAA
TRBV15-2	Leader exon	730407	730365	ATGATCACAGCTCTCCTTATTCTAGCACTTCATCATTTTTCTG
TRBV7-9	V exon	730989	730684	GTTCTTTATTTTGTAAGGATGTTCATCAGAACCCTACTGATGTGCTGTGTTTGCCTGAAGAAAGTGTAACTCTTACCTGCAGCCACAGCATCCCGAGCTATGACCGAATACTGTGGTATCAGAGGACACGTGGAGACACCAGTCTGAAACTCATCGGATATGTTTATTATACCAATCCAAATTATGAGGGAAATTATGAAGGCAATTTTACAGTGAGTGGAAATGGACAGTCATCCGTGTCTCTACAAATTCCCAAAGCAAGACAAGGACTGCACAGCGCTCTGTATTTCTGTGCAGCTTATTACA
TRBV7-9	Leader exon	731214	731166	ATGATTAGATTTCCATTTAAACTCATCTTCTGTGTGAGCTACCTCTCAG
TRBV15-1	V exon	734088	733784	GTCAAGTAGATGGAAGTGGTGTTTTCCAGATGCCTGATATAATCTGGGGTTCTCCAGGGAACTCTGTAGAAATGAACTGCAGTCACAATAAGGGTATTAACTACAGACAGATGTACTGGTTTAAACAGCTTCCAGGAGAGGGAATTACACTCCTCGTATTCACATCAGTTGGTGGTATACCAGATTATGGGAAATTCAGTAAAGACAAATATGAAGCAATTAAGACTGTAGTTGAGAGTGGCTCTTTAACCGTGAAGACCTTGGATCAAGGAGACGATGCTCTGTATTTTTGTGCTGTGAGCCAA
TRBV15-1	Leader exon	734215	734173	ATGGTCACAGCTCTCCTTATTCTGGCACTTTGTCTTTTTATTG
TRBV7-8	V exon	734946	734643	GTTCTTTGATATGCAAAGATGTCCATCAAAGTCCTGCTGATGTGCTGTGTTTACCTGATGAGAGTGTAACTCTAACCTGTAACCACAGCATCCCAAACTATAACACAATATTGTGGTATCAAAGAAAACAAGGAGACACAGGACTGAAACTCATTGGGTATGTTTATTATACCAAACCAGAATATGAAAACAATTATGAAGGTAATTTTACAGTGAGAGGAGAGGGGAAATCATCAGTTCCTCTACAAATTCCCAAAGCAACACAAGTGCTGCACAGCGCACTGTACTTCTGCGCAGCTTCTTA
TRBV7-8	Leader exon	735114	735066	ATGATCAGATTTTCCTATAATTTCATCATCAGTGTGTGCTTCCTCTCAG
C	remnant V	735755	735675	AGATGTAGTGTGAATGGCTCTTTAACAGTGAATAACTTGGATCCAGGAGACACTGCTCTGTATTTCTGTTCTGTGAGTTAA
TRBV7-7	V exon	736893	736588	GTTCTTTGATATGCAAAGATGTTCATCAAAGTCCTGCTGATGTGCTGTGTTTATCTGAAGAGAGTGTAACTCTAACCTGTAACCACAGCATCACAAATTATGATACAATATTGTGGTATCAAAGAACACAAGAAGACACAGGCCTGAAACTCATTGGATATGTTTATGCTACCAGTCCAAAATATGAGGGAAATTATGAAGGTAATTTTACAGTGAGTGGAAATGGGAGATCATCAGCTTCTCTACAAATTCCCAAAGCAAGACAAGTGCTGCACAGCGCTCTGTACTTCTGTGCAGCTTATTACA
TRBV7-7	Leader exon	737062	737014	ATGATCCAAGTTTCATATAAATTCATCATCAGTGTGTGCTTCCTGTCAG
TRBV7-6	V exon	739402	739097	GTTCTTTAATTTGCAAAGATGTCCATCAAAGTCCTGCAGATGTGATGTGTTTGCCTGAAGAGGGTGTAACTCTTACCTGCAAACACAGCATCCCGAGCTATAACACAATATTGTGGTATCAGAGAACACATGGAGACACCAATCTGAAACTCATCGGATATGTAAGATTCACTAGTGCTCAAATAGAGAAAGATTATGAAGGTAATTTTACAGTGAGTGGAGATGGGAGATCATCAGCTTCTCTACAGATTTCCAAAGCAACACAAGTGCTGCACAGCACTCTGTACTTCTGTGCAGCTTATTACA
TRBV7-6	Leader exon	739640	739592	ATGATTCGATTTCCACTTAAACTCATCATCTGTGTGAGCTGCCTCTCAG
TRBV7-5	V exon	742342	742034	GTTCTTTCTTTTGCAAAGATGTCCATCAAAGTCCTGCCGATGTGTTGTGTTTGGCTGAAGAGAGTGTAACTCTAACCTGTAACCAAAGCATGCTGACCTATAACACAATATTATGGTATCAGAGAACACATGGAGACACAGGCCTGAAACTCATCGGATATGTTTATTATACCATTACTAAACAAGTTGAGAAAGATTATGAAGGTAATTTTACAGTGGATGGAGATGGGGAGTCATCAGCTTCTCTACACATTCCTAAAGCAAGACAAGTGCTGCACAGCGCTCTGTACTTCTGTGCAGCTTCTTACA
TRBV7-5	Leader exon	742553	742505	ATGACTAGATTTCCATTTAATCTAATCATCTGTGTGAGCTGTCTCTCAG
TRBV14-6	V exon	745279	744979	GGTTTTCTCAGAGTGATCTGGTCTTCCAGACTCCTCCTGATCTCTTTGGCAACCATAAACAATCTGTTAAAATCCAGTGTGAACACAGTGTACCAAGTTATAATCAAATCAACTGGTACAGAGAAACTCAAGACCAGGGACTGACCTTAATTGGATATCAATATAGGACGTCATCACCACAGATTGAAAATGATTTTAAGCTGAAAGTGGAGATCGCTGGGGATGGAAGCAAAAATGTTTCTTTGACCATCAAAAATCTTTCATCCAATGACAGTGTGGTGCACTTCTGTGCTGCGTCTTA
TRBV14-6	Leader exon	745422	745374	ATGATCCGAGCTGCCAGTATTCTATGGGTTTTAATGATATGTCACAGAG
TRBV11-8	V exon	746742	746438	TTTTAACAGGAGAGAATGGAGTCACCCAAAGCCCCAGAGTCGCCTGGCATCTGAAAGGAGAATCTGCTGTAATGAAGTGCAGTCATAATAAAGATGCTACTTATTATCAGATGTACTGGTACAGACAGCGCCAAGGAGAGAGTATGGAGTTAATCGTGTACACAACGCCTAGTAGTGAACCGGAGTTCGGCTCTGTTGATAAAAATAAATTTTCTACTGTTAAAAAAATTGCTGCAAATGGATCATTAACTGTGAAGGATCTGGATACAGAGGACAGCGCTGTATATTTCTGTGCAGTTAAAGAA
TRBV11-8	Leader exon	746876	746828	ATGATCAGTGTTATAATCAGTCTGACTTTTCTGCTTTACTGGACCCCAG
TRBV12-4	V exon	748117	747814	GAAGGTCTTCTGCAGCTAAAGATGTTCACCAGACACCTACAGATTTAATCAAGGATACACAGGAGTCTACCAATCTTTCCTGTTCTCATGCCATACCTAGCCATCAGGTTATGCTGTGGTACAGACGATCTGAAAACAAACAGTTACAGCTTCTTGGATATCTAAATTCAAAGTTCCCATATCCTGAAGATTCCCTGAAAGCCAAAATCGAGTTGCATGGAGATGGAAACAATGAAGGGAAACTTACCATCAAAAATCTGCAGCCAGATGACAGTGCAGTTTATTTCTGTGCAGTGAGATTAGA
TRBV12-4	Leader exon	748311	748263	ATGATCACTGCTCTTGTGATTTTTACTGCATCATTCATCTGCCATATTG
TRBV14-5	V exon	749730	749430	GGTTTTCCCAGAGTGATCGTGTCTTCCAGACTCCTCTTGATCTCTTTGGCAACCATAAACAATCTGTTAAAATCCAGTGTGTACACAGTGTACCAAATTATAATCGAATCATCTGGTACAAAGAAACTCAAGACCAGGGACTGACCTTAATTGGATATCAAGTAGGAAAGTCATCACCACAGATTGAAAATGATTTTAAGCTGAAAGTGGAGATCGCTGGGGATGGAAACAAAAATGTCTCTTTGACTATCAAAAATCTTTCATCCAATGACAGTGTGGTGTACTTCTGTGCTGCGTATTA
TRBV14-5	Leader exon	749861	749813	ATGATCCGAGCTGCCAGTATTATATGGGTTTTAATGATATGTCCCAGAG
TRBV11-7P	V exon	751319	751013	TATGATCAGTGTTATAATCAGTCTGACTTTCCTGTTTTACTGGACTGCAGGTATGATATAATCTACAAACTGAAGAGGAATTGTAAATATAACAAAGTCATTATTTGAAATAAGATGCAGGCTACATGTATTATCAGATGTACTGGTACAGACAGCGCCAAGGAGAGAGTATGGAGCTCATCGTGTACATCACGGCCACTAGTGAAGAAGACTTCAGCTAAAAAATTAATTTTCTACTGTTAGAAAATTAGCCTCAAAAGGAACTGGGTACAGAGGACAACGCTGTATATTACTGTGCAGTTAAAGAA
TRBV11-7P	fused leader	751319	751271	ATGATCAGTGTTATAATCAGTCTGACTTTCCTGTTTTACTGGACTGCAG
TRBV12-3	V exon	753053	752750	GAAGGTCTTCTGCAGCTAAAGATGTTCACCAGACTCCTCCTGATTTAATCAAGAATATACAGGAATCTACGGATCTTTCCTGTTCTCACTCCATACCAAACCATGAGTTCATGCTGTGGTACAAACGATCTGAAAACAAACAATTACAGCTTCTTGGATATCTAAATTCAAAGTTCCCATATCCTGAAGATTCCCTGAAAGCCAAAATCGAGTTGCATGGAGATGGAAACAATGAAGGGAAACTTACCATCAAAAATCTGCAGCCAGATGACAGTGCAGTTTATTTCTGTGCAGTGAGATTAGA
TRBV12-3	Leader exon	753217	753169	ATGAGCATTGTTCTGCTTATTGTAACTGCATTATTCATCAGCGATATCG
TRBV7-4	V exon	754773	754470	GTTCTTTGATTTGCAAAGATGTTCATCAAAGTCCTGCTGATGTGTTGTGTTTACCTGAAGAGAGTGTAACTCTAACCTGTAACCACAGCATCCCGAAATATAACACAATACTGTGGTATCAAAGAAAACAAGAAGACACAGACTTGAAACTCATCGGATATGTTTATATTACCAGTCCACAATATGAGGGAAATTATGAAGGTAATTTTACAGTGAGTGGAGATGGGAGATCATCAGTGTCTCTACAAATTCCCAAAGCAAGACAAGGACTGCACAGCGCTCTGTACTTCTGTGCAGCTTATTA
TRBV7-4	Leader exon	754935	754887	ATGATCCGATTTTCCTATAAATTCATCATCAGTGTGTGCTTCCTCTCAG
TRBV12-2	V exon	756264	755962	GAAGGTCTTCTGCAGCTAAAGATGTTCACCAGACACCTACAGATTTAATCAAGGATATACAGGAGTCTACCAATCTTTCCTGTTCTCATGCCATAACTAGCCATCAGGTTATGCTGTGGTACAGACGATCTGAAAACAAACAATTACAGCTTCTTGGATATCTAAATTTAAAGTTCCCATATCCTGAAGATTCCCTGAAAGCCAAAATCGAGTTGCATGGAGATGGAAACAATGAAGGGAAACTTACCATCAAAAATCTGCAGCCAGATGACAGTGCAGTTTATTTCTGTGCAGTGAAACAGA
TRBV12-2	Leader exon	756442	756394	ATGAACATCGTTCTCATTACTTTAACTGCATTATTCATTAGCGATATCG
TRBV7-3	V exon	757231	756926	GTTCTTTGATTTGCAAAGATGTTCATCAAAGTCCTGCTGATGTGCTGTGTTTACCTGAAGAGAGTGTAACTCTAACCTGTAACCACAGCATCCCGAGCTATTACACAATATTGTGGTATCAAAGAACACAAGACGACACAGGCCTGAAACTCATTGCTTATATTTCTAATACCAGTCCACAATATGAGGGAAATTATGAAGGTAATTTTACAGTGAGTGGAAATGGGAGATCATCAGCTTTTCTACAAATTCCCAAAGCAAGACAAGGACTGCACAGCGCTCTGTACTTCTGTGCAGCTTATTACA
TRBV7-3	Leader exon	757400	757352	ATGATCAGATTTTCCTATAAATTCATCATCAGTGTGTGCTTCCTGTCAG
TRBV14-4	V exon	759365	759065	GGTTTTCTCAGAGTGATCTGGTCTTCCAGACTCCTCTTGATCTCTTTGGCAACCATAAACAATCTGTTAAAATCCAGTGTGAACACAGTGTACCAAGTTATAATCAAATCAACTGGTACAGAGAAACTCAAGACCAGGGACTGACCTTAATTGGATATCAAGTAGGAAAGTCATCACCACAGATTGAAAATGATTTTAAGCTGAAAGTGGAGATCGCTGGGGATGGAAACAAAAATGTCTCTTTGACCATCAAAAATCTTTCATCCAATGACAGTGTGGTGTACTTCTGTGCTGCGTATTA
TRBV14-4	Leader exon	759508	759460	ATGATCCAAGCTGCCAGTATTCTATGGGTTTTAATGATATGTCACAGAG
TRBV11-6	V exon	760097	759796	TTTTAGCAGGAGAGAATGGAGTCACCCAAAACCCCAGTGTCGGCTGGCATCTGAAAGGAGAATCTGCTGAAATGAAGTGCAGTCATAATAAAGGTTCTGGCTATTATCAGATGTACTGGTACAGACAGCGCCAAGGAGAGAGTATGGAGTTCATCGTGTACACAACAACCAGTGAATCAGACTTTGGCACTGTTGATAAAAATAAATTTTCTACTGTTAAAAAAATTGCTGCAAATGGATCATTAACTGTGAAGGATCTGGATACAGAGGACAGCGCTGTATATTTCTGTGCAGTTAAAGAA
TRBV11-6	Leader exon	760225	760177	ATGATCAGTGTTATAATCAGTCTGACTTTCCTGCTTTACTGGAAATCAG
TRBV14-3	V exon	762189	761889	GGCTTTCTCAGAGTAATCTGGTCTTCCAGACTCCTCCTGATCTCTTTGGCAACCATACACAATCTGTTAAAATCCAGTGTGTACACAGTGTAAAAAATTATGATCAAATCAACTGGTACAAAGAAACTCAAGACCAGGGACTGACCTTAATTGGATATCAATTAAGAAAGTCATCACCACAGATTGAAAATGATTTTAAGCTGAAAGTGGAGATCGCTGGGGATGGAAACAAAAATGTCTCTTTGACCATCAAAAATCTTTCATCCAATGACAGTGTGGTGTACTTCTGTGCTGCGTATTA
TRBV14-3	Leader exon	762333	762285	ATGATCCAAGCTGCCAGTATTCTATGGGTTTTAATGATATGTCACAGAG
TRBV11-5	V exon	762924	762623	TTTTAGCAGGAGAGAATGGAGTCACCCAAAACCCCAGTGTCGGCTGGCATCTGAAAGGAGAATCTGCTGAAATGAAGTGCAGTCATAATAAAGATGCTGGCTATTTTCAGATGTACTGGTACAGACAGCGCCAAGGAGAGAGTATGGAGCTCATCGTGTACACAACAACCAGTGAATCAGACTTTGGCGCTGTTGATAAAAATAAATTTTCTACTGTTAAAAAAATTGCTGCAAATAGATCATTAACTGTGAAGGATCTGGATACAGAGGATAGCGCCGTATATTTCTGTGCAGTTAAAGAA
TRBV11-5	Leader exon	763052	763004	ATGATCAGTGTTATAATCAGTCTGACTTTCCTGCTTTACTGGAAATCAG
TRBV14-2	V exon	765011	764711	GGCTTTCTCAGAGTAATCTGGTCTTCCAGACTCCTCCTGATCTCTTTGGCAACCATACACAATCTGTTAAAATCCAGTGTGTACACAGTGTAAAAAATTATGATCAAATCAACTGGTACAAAGAAACTCAAGACCAGGGACTGACCTTAATTGGATATCAATTAAGAAAGTCATCACCACAGATTGAAAATGATTTTAAGCTGAAAGTGGAGATCGCTGGGGATGGAAACAAAAATGTCTCTTTGACCATCAAAAATCTTTCATCCAATGACAGTGTGGTGTACTTCTGTGCTGCGTATTA
TRBV14-2	Leader exon	765155	765107	ATGATCCGAGCTGCCAGTATTCTATGGGTTTTAATGATATGTCACAGAG
TRBV11-4	V exon	765746	765445	TTTTAGCAGGAGAGAATGGAGTCACCCAAAACCCCAGCGTCGCCTGGCATCTGAAAGGAGAATCTGCTGAAATGAAGTGCAGTCATAATAAAGGTTCTGGCTATTATCAGATGTACTGGTACAGACAGCGCCAAGGAGAGAGTATGGAGTTCATCGTGTACACAACAACCAGTGAATCAGACTTTGGCTCAGTTGATAAAAATAAATTTTCTACTGTTAAAAAAAATGCTGCAAATGGATCATTAACTGTGAAGGATCTGGATACAGAGGACAGCGCTGTATATTTCTGTGCAGTTAAAGAA
TRBV11-4	Leader exon	765874	765826	ATGATCAGTGTTATAATCAGTCTGACTTTCCTGCTTTACTGGAAATCAG
TRBV7-2	V exon	766930	766627	GTTCTTTGATTTGCAAAGATGTTCATCAAAGTCCTGCTGATGTGCTGTGTTTACCTGAAGAGAGTGTAACTCTGACCTGTAACCACAGCATCCCAGATTATTACACAATATTGTGGTATCAAAGAACACAAGAAGACACAGGCCTGAAACTCATCGGATATGTTTATACTACCAATCCAAAATATGAGGGAAATTATGAAGGTAATTTTACAGTGAGTGGACATGGGAGCTCATCAGTGTCTCTACAGATTCCCAAAGCAAGACAAGTGCTGCACAGCGCTCTGTACTTCTGTGCAGCTTCTTA
TRBV7-2	Leader exon	767099	767051	ATGATCAGATTTTCCTATAAATTCATCATCAGTGTGTGCTTCCTGTCAG
TRBV14-1	V exon	768424	768124	GGCTTTCTCAGAGTAATCTGGTCTTCCAGACTCCTCCTGATCTCTTTGGCAATCATAAACAATCTGTTAAAATCCAGTGTGAACACAGTGTACCAAATTATAATCAAATCAACTGGTACAGAGAAACTCAAGACCAGGGACTGACCTTAATTGGATATCAATATGGGACGTCATCACCACAGATTGAAAATGATTTTAAGCTGAAAGTGGAGATCGCTGGGGATGGAAACAAAAATGTCTCTTTGACCATCAAAAATCTTTCATCCAATGACAGTGTGGTGTACTTCTGTGCTGCGTCTTA
TRBV14-1	Leader exon	768568	768520	ATGATCCGAGCTGCCAGTATTCTATGGGTTTTAATGATATGTCACAGAG
TRBV13	V exon	772209	771908	GGTGGTCTTCAGCCGTCAAAAATGTTCACCAGACTCCTCCTGATTTAATTAAGAATCTACAGCAATCTACAGGGCTTAACTGTTCTCACTCCATACCAGGCTACGATGTTATGCTCTGGTATAAACAATCTGACAGCGACGAGTTACAGATTCTTGGACATCTCAATATGCATTTGAAAAACCCTGAGCAATCCTTGACTAACAAAATCAGTTTGGATGGAAATGGGGAAAATACTGGCAAAATAACGATCAAAAATCTGCAGCTCAATGACAGTGCAGTTTATTACTGTGCGGTACGTAGA
TRBV13	Leader exon	772387	772339	ATGATCATCAGCCTCTTTGCTTTTACAGCATCATTCATCTGTCATACTG
TRBV11-3	V exon	772966	772662	TTTTAACAGGAGAGAATGGGGTCACCCAAAGCCCGAGTGTTGCCTGGCATCTGAAAGGAGAATCTGCTGAAATGAAGTGCAGTCATAATAAAGGTGCTGAATATTATCAAATGTACTGGTACAGACAGCGCCAAGGAGAGAGTATGGAGCTCATCGTGTACACCACAGCCAGTAGTGAACCAGACTTTGGCTCGGTTGATAAAAATAAATTTTCTACTGTTAAAAAATTAGCTACAAATGGATCTCTAACTGTGAAGGATCTGGATACAGAGGACAGCGCTGTATATTTCTGTGCAGTAAGAGAA
TRBV11-3	Leader exon	773153	773105	ATGATTAGTGTTATCATCTTCCTGCCTTTCTTGCTTCTCTGGACTCCAG
TRBV11-2	V exon	773979	773675	TTTTAACAGGAGAGAATGGAGTCAGCCAAAACCCCAGCGTCGCCTGGCATCTGAAAGGAGAATCTGCTGAAATGAAGTGCAGTCATAATAAAGGTGGAACCTATAATCAGATGTACTGGTACAGACAGCGCCAAGGAGAGAGTATGGAGCTCATCGTGTACACCACAGCCAGTAGTGAACCGGATTTTGGCTTGGTTGATAAAAATAAATTTTCTACTGTTAAAAAATTAGCTACAAATGGATCTCTAACTGTGAAGGATCTGGACACAGAGGACAGCGCTGTATATTTCTGTGCAGTAAGTGAA
TRBV11-2	Leader exon	774136	774088	ATGATTAGTGTTTTCATCTTCCTGCCTTTCTTGCTTCTCTGGACTCCAG
TRBV12-1P	V exon	774878	774575	GATGGTCTTCTGCTGTCAACGATGTTCACCAGACTCCTCCTGATCTAATCAAGACTATACAGGAATCTACCGATATTAACTGCTCTCACGCCATACCAAACAATGAACTCATTCTATGGTATAAACAATCTGACAGCAATCACGTACAGTTTCTTGGATATTTGAATTTAAATTTCCCATATCCTGAAGATTCCCTGATAACCAAGATTGATTTAGATGGAGATGGACGCAATAAAAGTAGAAACTTACCATCAAGAATCTGCAGCCAGATGACAGTGCAGTTTATTTCTGTGCGGCACGTAGA
TRBV12-1P	Leader exon	775037	774989	ATGATGATGATCATCATCACTTTTACTACATCTGTGATCTGCCATGCAG
TRBV11-1P	V exon	776455	776156	TTTTAGCAGGAGAGAATGGAGTCAGCCAAAACCCCAGCGTCGCCTGGCATCTGAAAGGAGAATCTGCTGAAATGAAGTGCAGTCATAATAAAGGTGCTAGCTATTTTCAGATGTACTGGTACAGACAGCGCCAAGGAGAGAGTATGGAGCTCATCGTGTACACAACGCCTAGTAGTGAACCAGACTTTGGTTGATAAAAATAAATTTTCAACTGTTAAAAAAATTGCTGCAAATGGATCATTAACTGTGAAGGATCTGGATACAGAGGACAGCGCTGTATATTTCTGTGCAGTAAGTGAA
TRBV11-1P	Leader exon	776615	776567	ATGATTAGTGTTAACATCTTCCTGCCTTTCTTGCTTCTCTGGACTCCAG
TRBV10	V exon	778272	777980	GTCTTGTTGCAAGTCATCGAGTTGAACAATCTCCTCCTGACATGATCAAAAATTACACAGATTCTGCTCAACTCTACTGTTCCTATGTAGTCAAGAACTTTGAGCACATACTCTGGTACAAACAGTCTAAGGAAAGGAATTTAATTTATCTTGGATATAACAATCTCAAATATACCTATTCTGAACAGGACACCAAAATAAACCTTGATGACGACATGACCAATAATGCCACACTTACAATAAACAATCTGATAGCAAAAGACAGCACCGTTTACTTCTGTGCAATACAGATT
TRBV10	Leader exon	779169	779130	ATGATGATTCTGCTCTTTTTATCTCAAATCATGCTGGCTG
TRBV9	V exon	779673	779392	GCTTCAGCCTAAGACAATCTCCTGATCTTTCTGCTTACGAGGGTCAGAATGTGACTCTTCAGTGTACTCAGATTGGTTCTTCCTATAATGGAATGTACTGGTTCAGGCAGAGACCTTCTGAATCCCTGGAGCCCATTGTATTCTACTATGTTAACATGGGCACACTAGAAGATCGATTTCAACAGAAAGTTTCTGCCATAAGGAAGGACAACTCTCTGGATCTAACTGTGAAGGAGCTGCAGAGCACAGACAGTGGCATCTACTTCTGTGCAAAACAGGATG
TRBV9	Leader exon ??	779955	779916	ATGACTGGCATTATATTATTAACTCTGTTTTTACCTGCTG
TRBV8P	V exon	781134	780848	GAAAGATGGTTCAACAAACGCCTCATGACCTCTTCACGAGTCAAGGAGAATTGGCAGAAATTAAATGTTCCCATGATATTCAAGGCCATGATCGCATTCTATGGTACAGACAATCTCACAACAAGGAATTAACCTTCAGGATATCTAGTATCTGAATTCGGAAGCATAGAACAAAAATTTAAAGACAAAATCATAATCAGTGGAAAAGCAAACGAGTACTACAGCTCTCTGAACTTGACAAACATTACACCCGAGAGTGGTGGAGTTTATTTCTGTGCAGCATATTA
TRBV8P	Leader exon	781251	781203	ATGTTTCAAGCTTTCCTCAAACTAACCAGTTTGGTGCTGATTGTCATAG
TRBV6-5	V exon	783708	783403	GACAGTTACAAAAATATAGCATTCATCAAAGTCCCTCTGACCTGGTGAAGTTTCCAGAAGAAAACACTGAAGTGCACTGCAAACACAGCGTTTCTGAGTTTTATGTGATGATGTGGTATCAACAGTCTCTTAATAATACTTCGATGAAACTTATTGCACATTTATATTTCAAGCAGGCAACAGTTGAAAATTCTTTCTCCAGTCACTTTAACGTATCCGGAGATGGTGAAAAACACTCTACACTCCATCTCATCAAACTGACAGAAGCTGAACACAGTGCTGTGTATTACTGTGCAGCGAGTAGAG
TRBV6-5	Leader exon	783841	783793	ATGTGGACACATGTTCTTATCTTACTGACTGTGGTACATTCGGTACTGG
TRBV7-1	V exon	786217	785911	GATCCTTGATTTGCAAAGATGTTAATCAGAGCCCTCCTGATATTCTGTGTTTGCCTGAGGAAAATGTAACTCTTAGCTGCATCCATGGCATCTTCAACTATGAAACAATATTGTGGTATCAAAGGACACAAGGAGACACCAGCCTGAAACTCATTGGATATGTTAGATTGACGAGTGCTATAGAAATAGAGAAAGATTTTCAAGGCCATTTTTCAGTGGCTGGAGATGGGAGATCATCAGTTTCTCTACAAATTCCCAAAGCAAGACAAGTGCCGCACAATGCTCTCTACTTCTGTGCAGCTTATTA
TRBV7-1	Leader exon	786351	786303	ATGATCAAATTTCCCTGTAAATTCATACTCTTCTTGTGGTGTTTCTCAG
TRBV6-4	V exon	788659	788354	GACAGCAGCAAAGCTATGACATTCATCAAAGTCCCTCTGACCTGTTGAGTTTTCCAGGAGAAAACACTGAACTTCAATGCACACACAGTGTTTCAACACTTAATATGATATTATGGTATCAACAGTCCTTCAATGATACGTCAATGAAACTTATTGCATATGTACGTTACAAGACTGCAAATGTTGAAACTCCTTTCTCAAGTCACTTTAATGTATCTGGAGATGGTCAAAAACACTCTACACTCCATTTTATCAAACTAAGAGCAGCTGAGGACACTGCTGTGTATTACTGTGCAGCAAGTAGAG
TRBV6-4	Leader exon	788791	788743	ATGAAGTCACACACTGTTGTGATTCTAACTATCTTACATTTAATACTGG
TRBV6-3	V exon	790710	790405	GACAGCAGCAAAGCTATGACATTCATCAAAGTCCCTCTGACGTGCTGAGTTTTCCAGGAGAAAACCCTGAACTTCAATGCAAACACAGTGTTTCATCATTTTATATGATATCTTGGTACCGACAAGCTTTTACTGATACTTCAATGCAACTTATTGCATATGTACGTTACGAGAGTGCAAATGTTGAAACTCCTTTCTCAAGTCAATTTAATGTGTCTGGAGATGGTGCAAAGCACTCTACACTCCAACTTGTCAAACTGAGAGCAGCTGAACACACTGGTGTGTATTACTGTGCAGCAAGTAGAG
TRBV6-3	Leader exon	790842	790794	ATGAAGGCACACACTGTTGTCATTCTGACTGTCTTACATTTAATACTGG
TRBV6-2	V exon	792315	792010	GACAGCAGCAAAACTATGACATTCATCAAAGTCCCTCTGAAGTGCTGAGTTTTCCAGGAGAAAACACTGAACTTTATTGCAAACACAGTGTTTCAGCATTTTCTATGATATCCTGGTACCGACACACCTTTAAGGATACTTCAATGCAACTTATTGCATATGTACGTTACAAGAGTGGAAATGTTGAAAGTCCTTTTGTGGGTTATTTTAACATATCTGGAGATGGTGAAAAACACTCTACACTCCATCTTGTCAAACTGAGAGCAGCTGAACACACTGGTGTGTATTACTGTGCAGCAAGTAGAG
TRBV6-2	Leader exon	792447	792399	ATGAGGACACACATTGCTATTATTCTGACTGTCTTACATTTAATACTGG
TRBV6-1	V exon	794125	793820	GACAACAGCAAAACTACGAAATTCATCAAAGTCCCTCTAAACTGATGACATTTCCAGGAGAAAACACTGAACTGCACTGCAAACACAGTGTCTCACTATTTTATACAATATTGTGGTATCAACAGTCCCTTAACGATATTTCCATGAAACTTATTGGATATGTATATTACCGGCAGGTGAATGTTGAAAATTCATTCAAGAGTCACTTTAATGTATCTGGAGACGGTCAAAAACAATCTACACTCCATCTTGTCAAAGTGAGAGCAGCTGAACACAGTGCTGTGTATTATTGTGCAGCAAGCAGAG
TRBV6-1	Leader exon	794259	794211	ATGAAGGTACACATTCTTATTATTCTGATGGTGTTACATGCAGTACTGG
TRBV2-7	V exon	796743	796442	GAGTTGTAGGAGCGAATGATGTCTTTCAACCCAATATACTCTGGGCTGAAATGGGCCAATCACCTACAATAAACTGCTCACACACCAAGGGTGTGGATTATAATAAGATGTACTGGTTCCGTCAGCATCAAGGAGAGAGTATGGAGCTCATAGTGTACACTACCAGCTTTGGCACTCCAGACTTCGGAAAATTTGATCCGAATAAATTTTCAGCCATTAAACCCAATCCTGAGAGCGGCTCATTCACAGTGAAAGATGTGGATAATAGTGACAGCGCTGTGTATTTCTGTGCTGTGAGCAAA
TRBV2-7	Leader exon	796952	796907	ATGATCTGGATTTTAATGCTGGTACATTCACTAAATTGTATCCAAG
TRBV5	V exon	798421	798123	ACGCTGTCTTCAGCAGCAAAGTCCAGCAGAGTCCTTCTGATCTAATTCAATCCAGAGGAGATACAGTGGAGCTCAAGTGTCTACATAGCATAGAAAGTTACAACATCATACTGTGGTATAAAAGCAATGCAAGCCACACATTTGAGTTAATGGGGTATCTCTGGAATAAAAAAGACTATGTAGAGCCTAATTTTACAGAGAAAATTGAACTGAAAGGAGATGCGAGTAAGAACGGTGCTCTCATTATTAAGACGCTTTCATCAGATGACAGCACCATGTATTTCTGTGCTGCCAGTTTC
TRBV5	Leader exon	798570	798522	ATGATCAAAGTTCAGATCCGCTTTATTGTCTCCCTGCTCTGGCTCACAG
TRBV4	V exon	800437	800137	GTCTCACAAGTGGGATGGTTGTTGAGCAAACACCTCCTGACCTCATCAAGAATCAAGGAGAATCAGCCAAGATTAGATGCTCCCATAAAATCGAAAAGTACGATCGCATAATGTGGTACAAAGAAACCAAGAACAAAGAATTCATCTTCATGGGATATCTGATATCCAAAAATGCAAATCCAGAGACCGATTTCAAAGACAAAATCAGAATTGGCGGGGACGCATTTGACGGTTTTGGCTCTCTAGAAGTCATCAACCTTTCACTAAAGAGTGAAGGGGTTTATTTTTGTGCAGCATATTA
TRBV4	Leader exon	800886	800838	ATGATCAGGAGTATAAATAGTGCTTCAGTCACTCTACTGGACTCTAGTG
TRBV3-6	V exon	801914	801619	ATTCTACTGTTAGCGCTGTACTCCAGAATCCTCCTGATCTCATAAAAAATCAAAACGAGTTTGTTGAGCTCAAATGTGCACACACTGTAAAGAGCTACAACCGCATTTTGTGGTACAAACGCAGCCAGGACACAAGATTTACCCTCATGGGATACCTTTTCAATAATTCTCCAAGGCTGGAGGCAGATATTAAAATGAAGATCAATTTGACTGGTGATGGGAGAAACAACGGTTCTTTGACCATAGACAACGTTTCAGTGAACGACAGTGCTGTGTATTTCTGTGCAGCTTATTTC
TRBV3-6	Leader exon	802054	802012	ATGGTTACTGCTCTCATTATCACCATATTATTTTATTTCACAG
TRBV2-6	V exon	803007	802706	GAGTTGCAGGGGCAAATGATGTCTTGCAGCCCGAAATACTCTGGGCTCAATTCGGCCAATCAGTCACAATTAACTGCTCACACACCAAGGGTTCAGCTTACAGAGAAATGTACTGGTTTCGTCAGTATCAAGGAGAGAGTATGGAGCTCATCGTGTACACTACCAGCTTTGGCACTCCAGACTTTGGAAAATCCGACCAAAAGAAATTTTCAGCTATTAAAACAGTTCCTGAGAACGGCTCATTCACAGTGAAAGACGTGGATTATAATGACAACGCTGTGTATTTCTGTGCCGTGAGAGAA
TRBV2-6	Leader exon	803211	803166	ATGATCAGGATTATAATAATCTTTCAGTCACTTTACTGGATTCAAG
TRBV2-5	V exon	806673	806372	GAGTTGCAGGGGTGAATGATGTCTCTCAGCCCAGTATACTCTGGGCTAAAATAGGTCAATCAGCCACAATAAACTGCTCACACACCAAGGGTGCATTTTACAATCAAATGTACTGGTTCCTTCAGTATCATGGAAAGAGTATGGAGCTCATAGTGTACACTACCAGCTTTGGCACTCTGGAATTTGGAAACGTCAGCCAAAGTAAATTCTCAGCCATTAAAACGGTTCCGGAGAGCGGCTCTTTAGAAGTGAAAGATGTGGATTATAATGACAACGCTGTATATTTCTGTGCCGTGAGAGAA
TRBV2-5	Leader exon	806858	806813	ATGATAAGAATTATTATAGTGTTTCAGTCACTGTACTGGATTCAAG
TRBV3-5P	V exon	807597	807305	CTTCTCTTTTTTCTGTAGTCCAGAGTCCTCCTAATGTCAAAAAATAACAAGGCGAGTTTGCTGAGATCAAATGTGCACACACTGTAAACAGCTATAATCAAATACTGTGGTACAAACACAGCCAGGACACAGTATGTACACTCATGGGATACCTTTACAACGCTTTCTTCAACGCTGGAGGAAGAATTTGGAACCAAAATCAGACTGAGTGGTGATGGGAGCACAAACGGTTCTTTGACCATAAAGAGTCTTTCAGTGAATGGCAGTGCTGTGTATTTCTGTGCAGCTTATTA
TRBV3-5P	Leader exon	807809	807761	ATGCATACTGGTCTCATCACTTTTACTGCCACACTATTGTGTCTCCCAG
B	remnant V	810221	810049	GCCACAATAAACTGCTCACACACCAAGGATGCAAATCATAATCGGATCTACTGGTATAAACAGCATCAAGGAGAGAATATAGAGCTCATACTGTACACTACCACCTATGGCGATCCAGAATTCAACCAAGATCAATTTTCAGCCATTAAAACAGTTGCTGAGAGCGGCTCTTT
TRBV3-4	V exon	810606	810312	GTTCTGGTGTTTGTTCTGTAGTCCAGAGTCCTCCTGATGTCATAAAAAATCAAGACGAGCTTGCTGAGATCAAATGTGCACACACTGTAAAGAACTATAATCAAATACTGTGGTACAAACACAGCCAGGACACAGGATTTAAATACATGGGATACCTTTCAAATGCTTACCCAAAGCTAGAGGAAGAATTTGAAACCAAAATCAAACTGAGTGGTGATGGGAGCAAAAACGGTTCTTTGAGCATAAAGAGTCTTTCTGTGAACGACAGTGCTGTGTATTTCTGTGCAGCTTATTA
TRBV3-4	Leader exon	810759	810711	ATGTGTACTGTCCTCGTCATATTTTCTGCCACACTATTGTTTCTACCAG
TRBV2-4	V exon	811824	811523	GAGTTGCAGGAACGAAGGATGTCTTTCAGCCCAGTATACTCTGGGCTAAAATGGGTCAATCAGCCACAATAAACTGCTCACACAGCAAAGATGCAAATCATAATCAGATGTACTGGTATCGTCAGTATCATGGAGAGAGTATGGAGCTCATAGTGTTTACTACCAGCTTTGGCACTCAAGACTTTGGAAAATTCAGCCAAAGTAAATTCTCAGCTATTAAAACAGTTCCTGAGAGCGGCTCATTCACAGTAAAAGACGTGGATTATAGTGACAGCGCTGTGTATTTCTGTGCCGTGAGAGAA
TRBV2-4	Leader exon	812001	811956	ATGATCAGAGTTCTAGTCTTTTTTCAGTCACTCTACTGGATTCAAG
TRBV3-3	V exon	812808	812514	GATCTGGTGTTTGTTCTGTAGTCCAGAATCCTCCTGACCTCATAAAATATAAAGACGAGTTTGCTGAGATCAAATGTGCACACACTGTAAATAACTATGACCGCATACTGTGGTACAAACACAACCAGGACACAGGATTTACACACATGGGATACCTTTACACTCTTTCTTCAACGCTGGAGGAAGAATTTGAAACCAAAATCAAACTGAGTGGTGATGGGAGAAATAATGGTTCTTTGACCATAAAGAGTCTTTCAGTGAATGACAGTGCTGTGTATTTCTGTGCAGCTTATTA
TRBV3-3	Leader exon	812960	812912	ATGCATTCTGTTCTCATCATATTTTCTGCTACACTATTGTGCCTTCCAG
TRBV2-3	V exon	814602	814301	GAATTGCAGGGGGGGATGATGTCTCTCAGCCCAACCTAATCTCAGCTAAAATGGGCCAGTCAGCCACAATAAACTGCTCACACACCAAGGGTTCATCTTATTATCTGATGTACTGGTTCCGTCAGTATCATGGAGAGAGTATGGAGCTCATAGTGCTCACTAATGCCTTTGGCACTCCGGACTTTGGAAAGTTCAGCGAAAGTAAATTCTCAGCCATTCAAACAGTTCCTGAGAGCGGCTCCTTCACAGTGAAAGATGTGGATTATAGTGACAGCGCTGTGTATTTCTGTGCCGTGAGTAAA
TRBV2-3	Leader exon	814776	814731	ATGATCCGAATTATAATAGTGTTTCAGTCACTCTATTGGATTCAAG
TRBV3-2	V exon	815810	815516	GCTCTGCTGTTTTTACTGTAGACCAGAATCCTCCTGATCTCATAAAATATCAAAATGAGACTGTTGAGATGAAATGTGAGCACAGTGTAAATACCTATGACCGCATGCTGTGGTACAAACACAGCCAGGACACAGGATTTAAATACATGGGGTATCTGAACACTATTTTTCCAAAAGAAGAGGCGGAATTTGGAACGAAGATCAAGTTGAGTGGTGATGGGAGAAAGAGCGGCTCTATGACCATAAACAGTCTTTCCGTGAACGACAGTGCTGTATATTTCTGTGTAGCTTATCA
TRBV3-2	Leader exon	815962	815914	ATGTGTACTGTTCTCATCATAGTTTCTGCCACACTATTATGTCTTGCAG
TRBV1-2	V exon	817709	817413	TTTTTGCTGCCAGTAAAGAAGTTTTCCAAACTCCTCATGATCTGCTCAGGAAGCATGGGGAATCTTCAGAGATTCAGTGCGCTCACAAGATTTCAGGCTACGATCGCATTCTGTGGTACAAACAAACCCAAGACCGAGAGTACCTGTTCATGGGATACAATTTTCTGTCACAATCTCAACTGGAGCCTGAATTTAACAATCAGATGACCTTGACAGGGAATGGAGACAGTAAAGGCATATTGACCATTAAATCCCTAACACCTAATGACAGTGCAGAATATTTCTGTGCAGCCTATC
TRBV1-2	Leader exon	817918	817855	ATGAATAAACTCCAGTATATATTTACTCTCCTCATCACCATCCATTCTTTAATCTGGCCAGCAG
A	remnant V	818483	818311	GTGGTTTTGTTACTGCTTCTGTCAAACTGAATAAACTTCTATGTGATGAAAACATTCATTATACAATGTGAAACTTTTATTCTGCTTGACAGAAAATGGAGACAGTAAAGGCATATTGAGCATTAAATCCCCAACACCTAATGACAGTGCGGAATATTTCTGTGCAGCTTTTC
TRBV2-2	V exon	819031	818730	GAGTTGCAGGGGAAAATGGTGTGTTTCAGCCCAGTATACTCTGGGCTAAAATGGGTCAATCAGCCACAATAAACTGCACACACACCAAGGGGATATCTTACGATCACATGTACTGGTATCGTCAGCATCATGGAGAGAGTATGGAGCTCATAGTGTACACTCCTACATATGGCACTCATGATTTCGGAAAGTTCAACCAAAGTAAATTCTCAGCCATTAAAGCAGTTCCTGCGAGCGGCTCTTTTACAGTGAAAAATGTGGATTATAATGACAAAGCGGAGTATTTCTGCGCTGTGAGTAAA
TRBV2-2	Leader exon	819190	819145	ATGATCAGAGTTCTAGTCATTTTTCAGTCGCTCTACTGGATTCAAG
TRBV3-1	V exon	819925	819631	GTTCTGGTGTTTGTTCTGTAGTCCAGAATCCTCCTGATTTCATAAAATATCCAGACGAGTTTGCTGAGATCAAATGTGCACACAATGTAAATAACTATGACCGCATACTGTGGTACAAACACAACCAGGACACAGGATTTACACTCATGGGATACCATTACACTGTTTCTTCAATGCTGGAGGAAGAATTTGGAACCAAAATCAAACTGAGTGGTGATGGGAGCACAAACAGTTCTTTGACCATAAAGAGTCTTTCAGTGAATGGCAGTGCTGTGTATTTCTGTGCAGCTTATTA
TRBV3-1	Leader exon	820057	820006	ATGATCAATGTTCTCATCATCATATTTCCCGCCATACTCTTGTGTCTTGCAG
TRBV2-1	V exon	821041	820740	GAGTTGCAGGGGTGAATGATGTCTCTCAGCCCAATATACTCTGGGCTAAATTCGGCCAGTCAGCCACAATAAACTGCTCACACACCAAGGGTTCATCTTACAATCGGATGTACTGGTTCCGTCAGCATCATGGAGAGAGCATGGAGCTCATCGTGTACACTGGCACATTCATCACTGCAGATTTTGGAAAGTTCAGCCAAAGTAAATTCTCAACAATTAAAACAGTAGCTGAGAGCGGCTCTTTTACAGTGAACGATGTGGATTATAATGACAGCGCTGTGTATTTCTGTGCTGTGAGTGAA
TRBV2-1	Leader exon	821220	821175	ATGATCAGAATTCTAGTCTTTTTTCAGTCACTTTACTGGATACAAG
TRBV1-1	V exon	824006	823710	TTTATGCTGCTAGTACAGACGTTTTCCAAACTCCTAATGATCTGCTCAGGAAGCATGGAGACTCTTCAGAGCTTCATTGTTCTCACAGCATTTCAGGCTACAATACTATTCAGTGGTACAAACAAACTCGAAACACAGAGATCCAGTTCATGGGATATCTTGTTGGATCCCAACCTCAGCTGGAGCCTGAATTCAGGAATATGGTTACGTTGACAGGAAATGGATATTCTAATGGTACATTAACCATAAAATCCCTAACACCAAATGACAGTGCAGAATACTTCTGCGCAGCATTTA
TRBV1-1	Leader exon	824199	824136	ATGAATAAACTGTTGAGAACATTTCTTCTCATCACTAGCATCCATTCTTTAATCTGGATAACAG
