# Supplementary material for: A Comprehensive Annotation of the Channel Catfish (Ictalurus punctatus) T Cell Receptor Alpha/Delta, Beta, and Gamma Loci
Source: Front Immunol. 2021 Nov 25;12:786402. doi: 10.3389/fimmu.2021.786402 (PMC8656973; doi:10.3389/fimmu.2021.786402)
Supplement: Supplementary file 6 [file Table_2.xlsx]

## Sheet: Catfish TRAD locus
Gene segemnt	Note	Start	End	Nucelotide Sequence
TRDD1	D segment	342533	342544	TATACGGGGGGT
TRDD2	D segment	343752	343762	GGACTGGGTAC
TRDD3	D segment	346892	346902	GCTTGGGGTAC
TRDD4	D segment	349711	349723	GGGTTGGCAGAGT
TRDJ1	J segment	352535	352585	ATACTGATCCTCTGACATTTGGAAAGCCGATAACTCTTCGCGTTGAACCAA
TRDC	TRDC Ig domain	356641	356907	AGGATGTGCCTAGGTCTTTGCCTACTTTATCAATATTAACCTCTCATGGCAGCAATGAGAAGCTGGAAACATGTCTGGCTGCAGGCTTCTTTCCAAAAGAAGGCGAAGTATCTCTGTACACAGGTGACAATGTTACGCCTGAAAATCACAATGTTGAAAATGCTGCGATGTCCGCAGCTGGGACTTATTACTATGCTGCATTTTCCAAAGATGGAATTAAAACATGTGCAATGAAAGATGTTTCCCTTGATAAAAACGATGTAAAAC
TRDC	TRDC CP1	357024	357116	CCACAGCACAAATCCCATCCTGTGACCAGAACAGCACTCTCGGTATCAGTACTTCTAATAATCTGACCAGTCCAAACAAAATCAAAATTTCTG
TRDC	TRDC TM	357201	357310	GTGATCCTAAGGGGAACACCATGCTTTTGATTGTGACTGGTCTCAGACTTCTGTTGGCTAAAGCAGTTGGTATAAATATATTGATGACAATTAAAGCATTTCTTGTCTAA
TRAJ1	J segment	361259	361320	GACTTCTGATTCTAGATACAAGATCTCCTTTGGAGCTGGAACAAAGCTGTTTGTTCAATCTA
TRAJ2	J segment	361920	361982	TGACTACTCAAGGAACAACTAAGATCATTTTTGGTACTGGCGCCAATCTGATAGTAGAATCAG
TRAJ3	J segment	362304	362363	TGACTGTTGGTGAATACAAAATCATTTTTGGCAGAGGAACTTGGCTTTATGTTGCAGCAG
TRAJ4	J segment	362753	362815	TGACATCTGGCACTAATGGTAAACTCATCTTTGGTCATGGAACCAGGCTTTTCATTGGCAAAA
TRAJ5	J segment	363250	363309	TGAGTGCTGATAATAGAAGACTGATATTTGGCCATGGAACTAAACTGCTCATCCACGCAA
TRAJ6	J segment	363597	363656	TGACTGGAGGGGCCAATAAGGTTATATTTGGGACCAGCATTAAGTTGACAGTGGATACCA
TRAJ7	J segment	363919	363978	TGACTAACAACAGGGACAAAATCATTTTTGGCAAAGGAACGCAGCTCTTTGTTCAATCAG
TRAJ8P	J segment	364248	364313	TAAATACTATCGGAGTAAACAAGATCATATTTGGCAAAGGTACCTCACTCATCGTGAAATCTTTTT
TRAJ9	J segment	364688	364747	TGACTAGAGAAGGCAACAAGATCTATTTTGGAAGTGGCATTAAACTATCTGTGGAGTCGC
TRAJ10	J segment	364866	364925	TGACTGCTGGTGAATACAAATTAATTTTTGGCAAAGGAACTTGGCTTTATGTTGCAGCAG
TRAJ11	J segment	365293	365355	TGACATATAGCGGTAATGGTAAACTCATCTTTGGCCATGGAATCAGGCTTCTCATTGAGAAAA
TRAJ12	J segment	365962	366024	TGAATACTGGTGGGGTGAACAAGATCATATTTGGCCAAGGTATCTCGCTCATAGTGGAATCTA
TRAJ13	J segment	366310	366369	TGACTAGAGGAGACAACAAGATCATTTTTGGAAGTGGCATTAAACTTTCTGTGGAGTTGC
TRAJ14	J segment	367067	367126	TGACTGCTGGTACTGAGAAAATAATTTTTGGAAAAGGAACTAAACTACATGTTGAAGCTG
TRAJ15	J segment	367629	367688	TGACTCTTAGTAATGATAAGATCATTTTTGGAAAAGGGACTCGATTGCATGTTGAAGTTG
TRAJ16	J segment	368070	368129	TGGATGCTAATAGAGATAAACTGATCTTTGGACATGGAACAAAGCTAACAATAACGTCAA
TRAJ17	J segment	368549	368608	TGGCTCGTAGTGGTGACAAGATAATTTTTGGAAAAGGGACTAAACTGCTTGTTGAAGTTG
TRAJ18	J segment	369057	369119	TGGATGCTGGTGGTAGAAATAAACTGATCTTTGGACATGGAACAAAGCTTTCAATAACTTCAA
TRAJ19	J segment	369309	369368	TGACTCGTGGTGCTGACAAGATAATGTTTGGAAAAGGGACTAAACTGCTTGTTGAAGTTG
TRAJ20	J segment	369728	369790	TGTATGCTGGTGCTGGAAATAAACTGATCTTTGGACATGCAACAAAGCTTATAATAACTTCAA
TRAJ21	J segment	370333	370392	TGAATCCTGGAGGAACCAGGATTATCTTTGGTGCTGGAACTCAACTTATAGTAGAAGAAG
TRAJ22	J segment	370854	370910	TGTATGCTGGTAACAAGCTGATCTTTGGGGCTGGAACACAACTCATAGTTGATTCAG
TRAJ23	J segment	371234	371290	TGAAGAATAACGTAAAGCTGACCTTTGGCACAGGCATAAAACTGCTGGTACAGTCAA
TRAJ24	J segment	371481	371546	TGAATAGTGGGAGTGGATATCAAACATTAATCTTTGGATCAGGCACAAAATTGATCATTAATTCCC
TRAJ25	J segment	371965	372030	TGACTGCGAGTGGGGGACAATATAAATTAATATTTGGAGAAGGCATGACACTCACAGTAAATTCAG
TRAJ26	J segment	372299	372361	TGACTAATACTGGAGGCAACAGAATCTACTTTGGCTCTGGAATGAAACTGACTGTAGAACAAA
TRAJ27	J segment	372756	372815	TGACTAATAACTTTGGAAAAATGATCTTTGGCGAAGGTATAAAACTCCTGATACAGTCAA
TRAJ28	J segment	373037	373096	TGAATCTTGAAAATACAAGGATTTTCTTTGGTGCTGGAATACAACTTATAGTGGAAAAAG
TRAJ29	J segment	373311	373367	TGGATGCTGTAAACAAGCTGATCTTTGGGGCTGGAATACAACTCATAGTTGAATCGG
TRAJ30	J segment	373811	373873	TGAATGCTGGAGGAAATCAAAAGTTAATCTTTGGATCAGGCATAAAATTAGTAATTAATTCCC
TRAJ31	J segment	374310	374375	TGACTACAAGTGCAGGAGGATATAAATTAATTATTGGAGAAGGCACGAAACTTACAGTAAATTCAG
TRAJ32	J segment	374571	374633	TGACTTATTCTGGAGCAAACCAAATCTACTTTGGTTCAGGAACAAAGCTGATTATAGAGAAAA
TRAJ33	J segment	375627	375686	TGGCTAATACTGGAGGCAGAATCTACTTTGGCTCTGGAACAAAACTGATTGTAGAAAAAA
TRAJ34	J segment	375964	376023	CGGATAATAACTTGGGAAAAGTGATCTTTGGCAATGGCATAAAACTGCTGGTACAGTCAA
TRAJ35	J segment	376226	376288	TGAATACTGGAGGAAATCAAAAGTTAATCCTTGGATCAGGCATAGAACTAATAATTAATTCCC
TRAJ36	J segment	377013	377075	TGACTACTACTGGAAGCTACAGAATCTACTTTGGCTCTGGAACAAAACTAATTGTAGACAAAA
TRAJ37	J segment	377291	377353	TGTCTAATACCTATGGAGAAAAACTCACCTTTGGCAAAGGCATAAAACTGCTTTTACAGTCAA
TRAJ38	J segment	377639	377695	TGAATGATGGAAACAAGCTGATCTTTGGGGCTGGAACACAACTAATAGTTGAATCAG
TRAJ39	J segment	378170	378235	TGAATACTGGAAGTGGATATCAAAAGTTAATCTTTGGATCAGGCACAAAATTGATAATTAATTGCC
TRAJ40	J segment	378423	378488	TGACTCGAGGTGCAGAACAATATAAATTAATATTTGGAGAAGGCACAACACTTACAGTAAATTCAG
TRAJ41	J segment	378751	378813	TGACTAATACTGGAAACAATAGAATCCACTTTGGTTCTGGAATGAAACTGATTGTAGAAAAAA
TRAJ42	J segment	379027	379086	TGAATACGAATGTGGACAAATTGATATTTGGAAATGGCATAAAACTACTCGTGCAGTCAA
TRAJ43	J segment	379283	379342	TGAATCTTGGCAATGCCAGGATTATCTTCGGTGCTGGAACACGACTTATAGTAGAACCAG
TRAJ44	J segment	379432	379491	TGTCTAATAACTTTGCAAAACTGACCTTTGGCAATGGCATCAAACTGCTGGTAGAGTCAG
TRAJ45	J segment	379760	379825	TGACTGGAGGTGCATCACAATACAAAGTAATATTTGCAGAAGGCGTGAAACTTACAGTAAATTCAG
TRAJ46	J segment	380047	380109	TGACTTATTCTGGAGGTGACAAAATCTACTTTGGCTCTGGAACACAACTGATTGTAGAAAGAA
TRAJ47	J segment	381022	381084	TGACTCAGTCTGGAAACTACAAAATCTACTTTGGCTCTGGAATAAAACTGATTGTAGAAAAAA
TRAJ48	J segment	381374	381436	TGACTAATAACTTTGGAGGAAAACTGACATTTGGCAAAGGCATAAAAGTGCTGGTACAGTCAA
TRAJ49	J segment	381707	381760	TGAATGTAAACAAGGTGATCTTTGGGGCTGGAACACAACTCATAGTTCAATCAG
TRAJ50	J segment	382282	382344	TGTCTAATAGCTATGGAGGAAAACTGACCTTTGGCAAAGGCATAAAACTGCTGGTACAATCAA
TRAJ51	J segment	382498	382561	AATACTTTAGGTGGATATCAAAAGCTAATCTTTGGTTCAGGTTTTTACTGTTATGCGTTTCATC
TRAJ52	J segment	382874	382939	TGACTGGAGATGCAGGAGGATATAAATTAATATTTGGAGAAGCCATGAAGTTTACAGTAATTTCAG
TRAJ53	J segment	383195	383251	TGTATGGAAACAACAGAATCTACTTTGGCTCTGGAACAAACCTGATTGTAGAAAAAA
TRAJ54	J segment	383700	383759	TGGATAATAACGCAAGAAAAGTGATCTTTGGCAAAGGCATAAAACTGCTGGTACAGTCAA
TRAJ55	J segment	383947	384012	TGAATAGTAGAAGTGGAAATCAAAAGTTAATCTTTGGATCAGGCACAAAAGTGATAATTAATTCCC
TRAJ56	J segment	384488	384553	TGACAATGAGTGGAGGAGCATACAAAATAATATTTGGAGAAGGCACAACACTTACAGTAAATTCAG
TRAJ57	J segment	384805	384861	TGACTAGAGACAACAGAATCTACTTTGGCTCTGGAACAAAACTGGTTGTAGAAAAAA
TRAJ58	J segment	385249	385311	TGACTGGCAGTGGAAACCTCAAACTGTATTTCGGCTCAGGAATCAAACTGACTGTAGAGAACA
TRAJ59	J segment	385617	385682	TGAATGCTCAAACTGGAGTTGATAAGATCATCTTTGGTACAGGCACAAAGTTAATCACTATAACGA
TRAJ60	J segment	385967	386026	TGAGAAGCCTAGGACAGAAGTTAATATTTGGAAAAGGAACAAAAGTCACAGTAATATCAG
TRAJ61	J segment	386474	386539	TGAATGCTGGAACTGGATACGGAAAGTTGATCTTTGGATCAGGCATAAAATTAATAATTAATTCCA
TRAJ62	J segment	387120	387182	TGACTGACAGTGGAGGCTGGAAACTCTACTTTGGTTCAGGAATCAAACTGACTGTTGAGAAAA
TRAJ63	J segment	387740	387805	TGACTACTGGAACTGGAGCTTATAAGCTCATCTTTGGCACTGCCACAAAGTTAACAATTGAAACAA
TRAJ64	J segment	388236	388295	TGAGAAGCTCAGGACAGAAAGTAATATTTGGAAAAGGAACAAAACTCACAGTAATATCAG
TRAJ65	J segment	388842	388907	TGAATACTGGAGGTGGCTATGGAAAGTTGATCTTTGGAACAGGCATAGCATTGACAATTAATTCCA
TRAJ66	J segment	389338	389400	TGACTGACAGTGGAGGCAGGAAACTCTACTTTGGCTCAGGAATCAAACTGATGGTTGAGAAAA
TRAJ67	J segment	389911	389976	TGACTACTGGAAGTGGAATTAATAAGATTATCTTTGGCAAAGGCACAAAGTTAATCATTGAAACAA
TRAJ68	J segment	390609	390668	TGAATGATGGTGGATTTAAACTCTACTTTGGTTCGGGAATCAAACTGATTGTTCAGAAAA
TRAJ69P	J segment	390825	390891	ACAAAAACCTTATATTAAACATTACGAATCTACTTTGTCTCTGGAACAAAATTTATCATTGAGACAA
TRAJ70	J segment	391220	391282	TGATTAACACAGGAGACAGAAGAATCTATTTTGGCTCTGGAATCAAACTAAACACCGAATCAA
TRAJ71	J segment	391863	391916	TGAATAACAATAGAATCTACTTTGGCTCTGGAATCAAATTAATCACAGAATCAA
TRAJ72	J segment	392190	392252	TGAATGCTGGAGGTGGATATAAGATTATCTTTGGCACAGGCATAGTGCTGACAGTTCAAACAA
TRAJ73	J segment	392645	392707	TGACTGATGGTGGAGGCTTTAAACTGTACTTTGGTTCAGGAATCAAACTGACTGTTGAAAAAA
TRAJ74	J segment	392910	392975	TAATTGCTCAGGGTGGAGTTTATAAGCTCATCTTTGGCACAGGCACAAAGTTAATCGTTGAAACAA
TRAJ75	J segment	393524	393583	TGACAAATTCTGGACAGAAAATAATATTTGGAAAAGGAACAAAACTGATAGTAATATCAG
TRAJ76	J segment	393994	394056	TGACTGACACTGGAACTAAGAAAATCTATTTTGGCTCTGGAATTAAACTGACTGTTGAGACAA
TRAJ77	J segment	394648	394701	TGAATAACTATAGAATCTACTTTGGCTCTGGAATCAAATTAATCACAGAATCAA
TRAJ78	J segment	395320	395382	TGACTCAGACAGGAGACTGGAGAATCTATTTTGGCTCTGGAATCAAATTAATCACTGAACCAA
TRAJ79	J segment	395603	395662	TGAGTGACGCACTGCAGAGAATCTACTTCAGCTCTGGAATCAAACTTATTGTTGAGACAA
TRAJ80	J segment	395876	395935	TGACTGAGGGGTTTGGGAAAATCTACTTTGGCTCTGGAATCAAACTTACTGTTGAGACAA
TRAJ81	J segment	396188	396247	TGACTAATGGAGTCCAAAAAATCTACTTTGGTTCTGGAATCAAACTTATTGTTGAGACAA
TRAJ82	J segment	396662	396721	TGACTGATGGGGTTGGGAGAATCTACTTTGGCTCTGGAATCAAACTTATTGTTGAGACAA
TRAJ83	J segment	397109	397168	TGACTGGCTCAGACAATAGAATCTATTTTGGCTCTGGAATCAAATTAGTCACTGAATCAA
TRAJ84	J segment	397446	397508	TGACTGCTGGAGCTGGATATAAGATAATATTTGGCAGAGGCATAGTGCTGACAGTTAAAACAA
TRAJ85	J segment	397889	397946	ACTACTATAGTCCAGAGAATCTACTTTGGCTCTGGAATCAAACTTATTCTTGAGACAA
TRAJ86	J segment	398196	398255	TGACTGATGGGGTTAGGAGAATCTACTTTGGCTCTGGAATCAAACTTATTGTTGAGACAA
TRAJ87	J segment	398564	398623	TGACTAAATCAGACTGGAAAATCTATTTTGGCTCTGGAATCCAATTAATCACTGAAACAA
TRAJ88	J segment	398898	398954	TGACTACTGGATATAAGATGATCTTTGGCACAGGCATAGTGCTGACAGTTCAATCAA
TRAJ89	J segment	399222	399284	TGACTAGCTCTGGAAATTGGAAAATTTATTTTGGTTCTGCAACCAAATTGATTGTTGAAACAG
TRAJ90	J segment	400160	400222	TGACTTACACCGGAGGACAGAAACTAATATTTGGGAAAGGAACAAAGCTCAGAGTAATATCAG
TRAJ91	J segment	400382	400444	TGACTACTGGAGGTGAACGTAAGCTTTTCTTTGGCAAAGGTACAAAGCTGGTAATTGAGACAA
TRAJ92	J segment	400740	400796	TGACTGATGGATTTAAATTAATATTTGGAAAAGGAACAAAGCTGATAGTAAATTCAG
TRAJ93	J segment	401213	401272	TGAATGTTGCGGGACAAAAAGTTATCTTTGGAAAAGGAACAGTACTACACATAGAGTCAA
TRAJ94	J segment	401761	401820	TGAATGATGGGCGACAAAGAATTATATTTGGAAAAGGAACAGCACTGCACATAGAGTCAA
TRAJ95	J segment	402506	402565	TGAATGATGCTGGACGAAGAATTATTTTTGGAAAAGGAACAGTACTTCACATAGAATCAA
TRAJ96	J segment	403168	403227	TGACTGATGGGGGAATACGAATTATCTTTGGAAAAGGGACAGTACTACACATTGAGTCAA
TRAJ97	J segment	403418	403477	TGACATTTGGAGACAGGAAAATCATATTTGGAACTGGAATCAAATTGACAGTGACAGCTA
TRAJ98	J segment	403659	403724	TGACTACTGGAGGTTCATTCAGAAAAATATTCTTAGCTACTGGAATCAAGTTAACAGTTGAATCAC
TRAJ99	J segment	404335	404394	TGAATGATGGGGCCCGAAAAATTATCTTTGGGAAAGGAACAGTACTACACATAGAGTCAA
TRAJ100	J segment	404771	404836	TGACTACTGGAGGTGCAGCGGCAAAATTGTTCTTTGCTACTGGAATCAAGTTAATAATTGAATCAC
TRAJ101	J segment	405089	405151	TGACTACTGTAGGATATGACAAAATTATCTTTGGAAGGGCGACAAAACTGATAGTGCAGTCAC
TRAJ102	J segment	405782	405838	TGACATTCGAAAACAAGCTTATATTTGGTCAAGGCATCATGCTGACCATTAATTATA
TRAJ103	J segment	406291	406356	TGAATACTGGAGTTGGAGTGGGGAAACTATTATTCGCTACTGGAATGAAATTAATAATTGAATCAC
TRAJ104	J segment	407032	407091	TGACACCTGGAAACACAAAAATCATATTTGGAACTGGAATCAAATTGACAGTGACAGCTA
TRAJ105	J segment	407372	407428	TGAATTACGCAAATACGATCATCTTCGGAAAGGGAACAACACTGATTGTTCAGTCTA
TRAJ106	J segment	407677	407733	TGACTGATGGTGTTCGAATAATATTTGGCAAAGGAACTTTACTCACAGTTCAGTTAA
TRAJ107	J segment	408021	408086	TGACTGCTGGAGGTGCCCTGAGTAAAATAATCTTTGCCACTGGAATCGAGTTAAGGATTGAATCAC
TRAJ108	J segment	408440	408499	TGACAGCAGGAACTAAGATTATATTTGGTCAGGGCATCAAGCTGACGTTAATTGTAGTAA
TRAJ109P	J segment	408932	408980	TGACTACTGGAGGTGGAGTGGGTAAACTATTCTTTGTTACTGGAATCAA
TRAJ110	J segment	409262	409324	TGACTACTGTAGGATTTGAGAAAATTATCTTTGGAAGGGCAACACAACTGATGGTGCTGTCAC
TRAJ111	J segment	409635	409694	TGACTTCTGGATACCAGAAAATCATATTTGGAACTGGAACCAAATTGACAGTGACAGCTA
TRAJ112	J segment	409904	409960	TGACATCAGGATACAAGCTTATATTTGGTCAAGGCATCAAGCTTACTGTTAATGATA
TRAJ113	J segment	410640	410699	TGACTTCTCAAAACAAGAAAATCATATTTGGAACTGGAACCAAATTGACTGTAACAGCTA
TRAJ114	J segment	411139	411195	TGACATTCGGAAACAAGCTTATATTTGGTCAGGGCATCAAGCTGACTGTTAATTATA
TRAJ115	J segment	411850	411915	TGACTTCTGGAGCTGCAGTGGGAAAACTATTGTTTGCTACTGGAATCAAGTTAATAATTGAATCAC
TRAJ116	J segment	412184	412243	TGACTACTGGAGGATATAATGTTATCTTTGGAAAGGTGATAAAGCTGATAGTGATGGCAC
TRAJ117	J segment	412680	412739	TGACTTCTGGAAGCCAGAAAATCATATTTGGAACTGGAACCAAATTGACAGTGACAGCTA
TRAJ118	J segment	412997	413056	TGAATTATGCAAATGACAAGCTCATCTTCGGAAATGGAACATCATTGATTGTTCAGTCTA
TRAJ119	J segment	413411	413467	TGACTGATGGCTATAGAATAATACTTGGCAAAGGAACTTGGCTCACAGTTCAGTTAA
TRAJ120	J segment	413824	413883	TGAATGACGGCTATGGGAAAATCATATTTGCTTCAGGGACAAAACTAAATATCCATACAA
TRAJ121	J segment	414053	414112	TGACTTCTGGAAGCTGGAAAGTCATATTTGGAACTGGAAATAAATTTACAGTTACTTCTA
TRAJ122	J segment	414495	414554	TGAATCCTAGCTATGGGAAAATTATATTTGCATCAGGGACAAAATTAATTATCCCTACAA
TRAJ123	J segment	415452	415508	TGAATACTGGGAATAAGATAATATTTGGACATGGAACTGAAGTAATTATTCATACAA
TRAJ124	J segment	416207	416263	TGAATGATTACAGTAGAATAATATTTGGCTCGGGTATAAAAGTGACTGTTGAAAAAA
TRAJ125P	J segment	416639	416695	CAGATACAAACTTAAGGGTAATCTTTGGCCATGGGACATAATTAATAATACAACTAC
TRAC	TRAC Ig domain	418076	418270	CATTTTCAGGACAGTCCTTGATATTCCGTAAAAGCCTGCTGTAATATCCCTCGCCTTCAAACCGAACTGCATCTTCTTTGTATTCGTTAGTTGGCCAAGTGCCATTGGTAGTATTGTGAACTGTAAAGCGCGTGGCCAGGCAGTATTCTTGTTCATCAGACGGAAGTTTGTAAATTGACGGCTCCCGTTTCTCTT
TRAC	TRAC CP1	418450	418497	AGACCATGTGTGATAGTAGTAAGAGTGAAGATGGGGGTTTCAAATCAG
TRAC	TRAC TM	418613	418719	ATGCCAAGACCAACTTTTTGGGACTGAGCATCTTTTGGTTGAGGGTTCTCTTCTTGAAGACCATTGTGTTCAATATCTTGATGACGCTGAAAGTCTGGATGAGCTAG
TRAV 1-79	V exon	446789	446480	GTGACTCCATGGCAGATCCAATAAAGCCACTTTTCAGTCATAAAGTTGTACATGAAGATGATGATGTTACTTTGTCCTGCAGCTACAAAGACTTCAGTGGTAGAGTAGATAATCTGCAATGGTACAGGCAATATCCAAAATCCAAACCTGAGTTCCTTCTTTACATCACTCCAAGTGGAGTTAAAAGTCCTTCCATCCCACCGCGTCTGTCTGCTGAAGTTGATGATGATAATAATAAAAAACAAGTGGATCTGCTCATCTCCTCTGCTGCTGTATCAGACTCTGCACTATACTACTGTGCTCTGAGGCC
TRAV 1-79	Leader	446997	446958	ATGTTCTTGGTTATACTGGTGTGCATGTGGCTTTTACTAA
TRAV 1-78	V exon	462368	462068	GTGACTCCATGGCAGACCCAATAAAGCCACTTCTCACTAGTAAAGATGTAGATGAAGGTGATAATGTTACTCTCTCCTGCAGCTACAAAAACAGTGCTTCAGTACCAGACTACCTGTACTGGTACAAACAATATCCAAAATCCAAACCCGAATACCTTCTTTTCCTTACTCCAAGTGGATTTAAAAGTGACTCCATCCCACGTCTGTCTGCTGAAGTTGATGATAATATTAAACGAGTGGATCTGCTCATCTCCTCTGCTGCTGTATCAGACTCTGCACTGTACTACTGTGCTCTGAGGCC
TRAV 1-78	Leader	462554	462515	ATGTTCACTGTACTATTTATATGTCTATGGCTTTTATCAG
TRA remnant T	V exon	464319	464216	GTGATTCAATGGCAGATCCAATAAAGTCACTTTTCCCTCATAAAGATCAATATGAAGGTGATAATGTTACCCTGTCCTGCAGCTACAGTGGTAAGTCTCCAGAC
TRA remnant T	Leader	464470	464431	ATGTTCCCCATTATATTCATGTGTCTGTGGCTTTCACTAG
TRAV 1-77	V exon	468422	468113	GTGACTCCATGACAGAAGCAATAAAGCCACTTTTCAGTCATAAAGTTGTACATGAAGATGATGATGTTACTTTGTCCTGTAGCTACAAAGACTTCAGTGGTAGTGTAAATAATCTGCAATGGTACAGGCAATATCCAAAATCCAAACCTGAGTTCCTTCTTTACATCACTCCAAGTGGAGTTAAAAGTCCTTCCATCCCACCGCGTCTGTCTGCTGAAGTTGATGATGATAATAATAAAAAACAAGTGGATCTGCTCATCTCCTCTGCTGCTGTATCAGACTCTGCACTGTACTACTGTGCTCTGGTGCC
TRAV 1-77	Leader	468621	468582	ATGTTCTTGGTTATACTGGTGTGCCTGTGGCTTTCACTAA
TRAV 1-76	V exon	485914	485605	GTGACTCCATGACAGAAGCAATAAAGCCACTTTTCAGTCATAAAGTTGTACATGAAGATGATGATGTTACTTTGTCCTGTAGCTACAAAGACTTCAGTGGTAGTGTAAATAATCTGCAATGGTACAGGCAATATCCAAAATCCAAACCTGAGTTCCTTCTTTACATCACTCCAAGAGGATTTAAAAGTCCTTCCATCCCACCGCGTCTGTCTGCTGAAGTTGATGATGATAATAATAAAAAACAAGTGGATCTGCTCATCTCCTCTGCTGCTGTATCAGACTCTGCACTGTACTACTGTGTTCTGGTGCC
TRAV 1-76	Leader	486115	486076	ATGTTCTTGGTTATACTGGTGTGCCTGTGGCTTTCACTAA
TRAV 1-75	V exon	492856	492556	GTGACTCCCTGGCAGATCCAATAGAGCCACTTTCAACTCATAAAGTTGTAGATGAAGGTGATGATGTTACTCTGTCCTGCAGCTACAAAGACTTCAGTGGTACAGTAAATACCCTGCAATGGTACAAACAATATCCAAAATCTACACCAGAGTTCCTTCTTTACATCTATCCAAGTGGAGGTAGAAGTAACTCTGTACCACGTCTGTCTGCTAAAGTTGATAATAATAAAAAACAAGTGGATGTGCTCATCTCCTCTGCTGCTGTATCAGACTCTGCACTATACCACTGTGCTGTGGAGCC
TRAV 1-75	Leader	493058	493019	ATGCTCAGTGTTATATTAATGTGTCTATGGCTTTCAATAG
TRAV 1-74	V exon	504093	503784	GTGACTCCATGACAGAAGCAATAAAGCCACTTTTCAGTCATAAAGTTGTACATGAAGATGATGATGTTACTTTGTCCTGTAGCTACAAAGACTTCAGTGGTAGTGTAAATAATCTGCAATGGTACAGGCAATATCCAAAATCCAAACCCGAGTTCCTTCTTTACATCTATCCAAGTGGAGTTAAAAGTCCTTCCATCCCACCGCGTCTGTCTGCTAAAGTTGATGATGACAATAATAAAAAACAAGTGGATCTGCTCATCTCCTCTGCTGCTGTATCAGACTCTGCACTGTACTACTGTGCTCTGGTGCC
TRAV 1-74	Leader	504292	504253	ATGTTCTTGCTTATGCTGGTGTGCCTGTGGCTTTCACTAA
TRAV 1-73	V exon	517383	517089	GTGATTCAATGGCAGATCCAATAAAGTCACTTTTCCCTCATAAAGATCAATATGAAGGTGATAATGTTACCCTGTCCTGCAGCTACAGTGGTACTGTAAGAAACCTGTACTGGTACAGGCAATATCCAAAATCCAAACCTGAGTTCCTTCTTTACATCTATCCAAACGGAGATAAAAGTGCTTCCATCCCACCGCGTCTGTCTGCTGAAGTTGATGATGATAAAAAACAAGTGGATCTGCTCATCTCCTCTGCTGCTGTATCAGACTCTGCACTATACTACTGTGCTCTGCAGCC
TRAV 1-73	Leader	517534	517495	ATGTTCCCCATTATATTCATGTGTCTGTGGCTTTCACTAG
TRAV 1-72	V exon	519104	518798	GTGACTCCATGACAGAAGCAATAAAGCCACTTTTAAGTCATAAAGTTGTACATGAAGATGATGATGTTACTTTGTCCTGTAGCTACAAGGACTTCAGTGGTAGTGTAAATAATCTGCAATGGTACAGGCAATATCCAAAATCCAAACCTGAGTTCCTTCTTTACATCTATCCAAACGGAGTTAAAAGTGACCCCATCCCTCGTCTGTCTGCTAAAGTTGATGATGATAATAATAAAAAACAAGTGGATATGCTCATCTCCTCTGCTGCTGTATCAGACTCTGCACTGTACTACTGTGCTCTGGAGCC
TRAV 1-72	Leader	519303	519264	ATGTTCTTGGTTATACTGGTGTGCCTGTGGCTTTCACTAA
TRAV 1-71	V exon	526629	526335	GTGACTCCCTGGCAGATCCAATAGAGCCACTTTTAAGTCATAAAGTTGTAGATGAAGGTCATGATGTTACTCTGTCCTGCAGCTACAAAAACAGTGCTTCAGTAAGCATCCTGTACTGGTACAAACAATATCCAAAATCTACACCAGAGTTCCTTCTTTACATCACTCCAAGTGGAGGTAAAAGTGACCCCATCCCACGTCTGTCTGCTGAAATTGATGATAAAAAACAAGTGGATCTGCTCATCTCCTCTGCTGCTGTATCAGACTCTGCACTATACTACTGTGCTCTGCAGCC
TRAV 1-71	Leader	526831	526792	ATGCTCAGTGTTATATTTATGTGTATATGGCTTTCAATAG
TRAV 1-70	V exon	538101	537792	GTGACTCCATGGCAGATCCAATAAAGCCACTTTTCAGTCATAAAGTTGTACATGAAGATGATGATGTTACTTTGTCCTGCAGCTACAAAGACTTCAGTGGTACTGTAGGTAATCTGCAATGGTACAGGCAATATCCAAAATCCAAACCTGAGTTCCTTCTTTACATTACTCCAAGTGGAGTTAAAAGTCCTTCCATCCCACCGCGTCTGTCTGCTGAAGTTGATGATGGTAATAATAAAAAACAAGTGGATCTGCTCATCTCCTCTGCTGCTGTATCAGACTCTGCACTGTACTACTGTGCTCTGAGGCC
TRAV 1-70	Leader	538300	538261	ATGTTCTTGGTTATACTGGTGTGCCTGTGGCTTTCACTAA
TRAV 1-69	V exon	545406	545106	GTGACTCCCTGGCAGATCCAATAGAGCCACTTTTAACTCATAAAGTTGTAGATGAAGGTCATGATGTTACTCTGTCCTGCAGCTACAAAGACTTCAGTGGTACAGTAAGAACCCTGTACTGGTACAAACAATATCCAAAATCTACACCAGAGTTCCTTCTTTACATCACTCCAAGTGGAGGTAAAAGTGACTCTGTACCACGTCTGTCTACTAAACTTGATAATAATAAAAAACAAGTGGATCTGCTCATCTCCTCTGCTGCTGTATCAGACTCTGCACTATACTACTGTGCTGTGGATCC
TRAV 1-69	Leader	545608	545569	ATGCTCAGTGTTATATTTATGTGTATATGGCTTTCAATAG
TRAV 1-68	V exon	554174	553865	GTGACTCCATGGCAGACCCAATAAAGCCACTTTTCAGTCATAAAGTTGTACATGAAGATGATGATGTTACTTTGTCCTGTAGCTACAAGGACTTCAGTGGTAGTGTAGGTAATCTGCAATGGTACAGGCAATATCCAAAATCCAAACCTGAGTTCCTTCTTTACATTACTCCAAGTGGAGTTAAAAGTCCTTCCATCCCACCGCGTCTGTCTGCTGAAGTTGATGATGATAATAATAAAAAACAAGTGGATCTGCTCATCTCCTCTGCTGCTGTATCAGACTCTGCACTGTACTACTGTGCTCTGAGGCC
TRAV 1-68	Leader	554373	554334	ATGTTCTTGGTTATACTGGTGTGCCTGTGGCTTTCACTAA
TRAV 1-67	V exon	559627	559327	GTGACTCCCTGGCAGATCCAATAGAGCCACTTTTAACTCATAAAGTTGTAGATGAAGGTCATGATGTTACTCTGTCCTGCAGCTACAAAGACTTCAGTGGTACAGTAAATACCCTGCAATGGTACAAACAATATCCAAAATCTACACCAGAGTTCCTTCTTTACATCACTCCAAGTGGAGGTAGAAGTAACTCTGTACCACGTCTGTCTGCTAAAGTTGATAATAATAAAAAACAAGTGGATGTGCTCATCTCCTCTGCTGCTGTATCAGACTCTGCACTGTACTACTGTGCTGTGGAGCC
TRAV 1-67	Leader	559829	559790	ATGCTCAGTGTTATATTTATGTGTATATGGCTTTCAATAG
TRAV 1-66	V exon	561869	561575	GTGATTCAATGGCAGATCCAATAAAGTCACTTTTCCCTCATAAAGATCAATATGAAGGTGATAATGTTATCCTGTCCTGCAGCTACAGTGGTACTGTAAGAAACCTGTACTGGTACAGGCAATATCCAAAATCCAAACCTGAGTTCCTTCTTTACATCACTCCAAGTGGAGTTAAAAGTGCTTCCATCCCACTGCATCTGTCTGCTGAAGTTGATGATGATAAAAAACAAGTGGATCTGCTCATCTCCTCTGCTGCTGTATCAGACTCTGCACTATACTACTGTGCTCTGGAGCC
TRAV 1-66	Leader	562020	561981	ATGTTCCCCATTATATTCATGTGTCTGTGGCTTTCACTAG
TRAV 1-65	V exon	565936	565633	GTGACTCCATGACAGAAGCAATAAAGCCACTTTTCAGTCATAAAGTTGTACATGAAGATGATGATGTTACTTTGTCCTGTAGCTACAAGGACTTCAGTGGTAGTGTAAATAATCTGCAATGGTACAGGCAATATCCAAAATCCAAACCTGAGTTCCTTCTTTACATCTATCCAAGTGGAGTTAAAAGTGACCCAATCCCACGTCTGTCTGCTAAAGTTGATGATGATGATAAAAAACAAGTGGATCTGCTCATCTCCTCTGCTGCTGTATCAGACTCTGCACTGTACTACTGTGCTCTGGAGCC
TRAV 1-65	Leader	566135	566096	ATGTTCTTGGTTATACTGCTGTGCCTGTGGCTTTCACTAA
TRAV 1-64	V exon	573610	573310	GTGACTCCCTGGCAGATCCAATAGAGCCACTTTTAACTCATAAAGTTGTAGATGAAGGTCATGATGTTACTCTGTCCTGCAGCTACAAAGACTTCAGTGGTACAGTAAATACCCTGCAATGGTACAAACAATATCCAAAATCTACACCAGAGTTCCTTCTTTACATCACTCCAGAGGGAGATACAAGTGACTCTGTACCACGTCTGTCTGCTGAAGTTGATGATGATAAAAAACAAGTGGATCTGCTCATCTCCTCTGCTGCTGTATCAGACTCTGCACTGTACTACTGTGCTGTGGAGCC
TRAV 1-64	Leader	573812	573773	ATGCTCAGTGTTATATTTATGTGTATATGGCTTTCAATAG
TRAV 1-63	V exon	579541	579247	GTGATTCAATGGCAGATCCAATAAAGTCACTTTTCCCTCATAAAGATCAATATGAAGGTGATAATGTTATCCTGTCCTGCAGCTACAGTGGTACTGTAAGAACCCTGTACTGGTACAGGCAATATCCAAAATCCAAACCTGAGTTCCTTCTTTACATCACTCCAAGTGGAGTTAAAAGTGCTTCCATCCCACCGCGTCTGTCTGCTGAAGTTGATGATGATAAAAAACAAGTGGATCTGCTCATCTCCTCTGCTGCTGTATCAGACTCTGCACTATACTACTGTGCTCTGGAGCC
TRAV 1-63	Leader	579692	579653	ATGTTCCCCATTATATTCATGTGTCTGTGGCTTTCACTAG
TRAV 1-62	V exon	583636	583327	GTGACTCCATGACAGAAGCAATAAAGCCACTTTTCAGTCATAAAGTTGTACATGAAGATGATGATGTTACTTTGTCCTGCAGCTACAAAGACTTCAGTGGTCGTGTAGATAATCTGCAATGGTACAGGCAATATCCAAAATCCAAACCTGAGTTCCTTCTTTACATCACTCCAAGTGGAGTTAAAAGTGCTTCCATCCCACCGCGTCTGTCTGCTAAAGTTGATGATGATAATAATAAAAAACAAGTGGATCTGCTCATCTCCTCTGCTGCTGTATCAGACTTTGCACTGTACTACTGTGCTCTGGAGTC
TRAV 1-62	Leader	583835	583796	ATGTTCTTGGTTATACTGGTGTGCCTGTGGCTTTCACTAA
TRAV 1-61	V exon	589609	589306	GTGACTCCCTGGCAGATCCAATAGAGCCACTTTTAACTCATAAAGTTGTAGATGAAGGTGATGATGTTACTCTGTCCTGCAGCTACAAAGACTTCAGTGGTACAGTAAATACCCTGCAATGGTACAAACAATATCCAAAATCTACACCAGAGTTCCTTCTTTACATCTATCCAGATGGAGATACAAGTGACTCTGTACCACGTCTGTCTGCTGAAGTTGATGATGATGATAAAAAACAAGTGGATCTGCTCATCTCCTCTGCTGCTGTATCAGACTCTGCACTGTACTACTGTGCTGTGGAGCC
TRAV 1-61	Leader	589811	589772	ATGCTCAGTGTTATATTTATGTGTCTATGGCTTTCAATAG
TRAV 1-60	V exon	605712	605409	GTGACTCCATGACAGAAGCAATAAAGCCACTTTTCAGTCATAAAGTTGTACATGAAGATGATGATGTTACTTTGTCCTGTAGCTACAAGGACTTCAGTGGTAGTGTAGAGAATCTGCAATGGTACAGGCAATATCCAAAATCCAAACCTGAGTTCCTTCTTTACATTACTCCAAGTGGAGTTAAAAGTCCTTCCATCCCACCGCGTCTGTCTGCTAAAGTTGATAATAATAAAAAACAAGTGGATCTACTCATCTCCTCTGCTGCTGTATCAGACTCTGCACTGTACTACTGTGCTCTGAGGCC
TRAV 1-60	Leader	605911	605872	ATGTTCTTGGTTATGCTGGTGTGCCTGTGGCTTTCACTAA
TRAV 1-59	V exon	610168	609865	GTGACTCCCTGGCAGATCCAATAGAGCCACTTTCAACTCATAAAGTTGTGGATGAAGGTGATGATGTTACTCTGTCCTGCAGCTACAAAAACAGTGCTTCAGTAAACAACCTGCAATGGTACAAACAATATCCAAAATCTACACCAGAGTTCCTTCTTTACATCACTCCAAGTGGAGTTAAAAGTGACTCTGTACCACGTCTGTCTGCTAAAGTTGATGATGATGATGATAAAAAACAAGTGGATCTGCTCATCTCTTCTGCTGCTGTATCAGACTCTGCACTATACTACTGTGCTCTGCAGCC
TRAV 1-59	Leader	610370	610331	ATGCTCAGTGTTATATTTATGTGTCTATGGCTTTCAATAG
TRAV 1-58	V exon	619915	619609	GTGACTCCATGGCAGATCCAATAAAGCCACTTTTAAGTCATAAAGTTGTACATGAAGATGATGATGTTACTTTGTCCTGTAGCTACAAAGACTTCAGTGGTACTGTAGGTAATCTGCAATGGTACAGGCAATATCCAAAATCCAAACCTGAGTTCCTTCTTTACATCTATCCAAACGGAGATAAAAGTCCTTCCATCCCACCGCGTCTGTCTGCTGAAGTTGATGATAATAATAAAAAACAAGTGGATCTGCTCATCTCCTCTGCTGCTGTATCAGACTCTGCACTGTACTACTGTGCTCTGCAGCC
TRAV 1-58	Leader	620114	620075	ATGTTCTTGGTTATACTGGTGTGCCTGTGGCTTTCACTAA
TRAV 1-57	V exon	630612	630312	GTGACTCCCTGGCAGATCCAATAGAGCCACTTTTAACTCATAAAGTTGTAGATGAAGGTGATGATGTTACTCTGTCCTGCAGCTACAAAGACTTCAGTGGTACAGTAAGAACCCTGCAATGGTACAAACAATATCCAAAATCTACACCAGAGTTCCTTCTTTACATCACTCCAGGTGGAGTTAAAAGTGACCCCATCCCACGTCTGTCTGCTAAAGTTGATAATAATAAAAAACAAGTGGATCTGCTCATCTCTTCTGCTGCTGTATCAGACTCTGCACTATACTACTGTGCTGTGGAGCC
TRAV 1-57	Leader	630816	630777	ATGCTCAGTGTTATATTTATGTGTATATGGCTTTCAATAG
TRAV 1-56	V exon	644364	644070	GTGATTCAATGGCAGATCCAATAAAGTCACTTTTCCCTCATAAAGATCAATATGAAGGTGATAATGTTATCCTGTCCTGCAGCTACAGTGGTACTGTAAGAACCCTGTACTGGTACAGGCAATATCCAAAATCCAAACCTGAGTTCCTTCTTTACATCACTCCAAGTGGAGTTAAAAGTGCTTCCATCCCACCGCGTCTGTCTGCTGAAGTTGATGATGATAAAAAACAAGTGGATCTGCTCATCTCCTCTGCTGCTGTATCAGACTCTGCACTATACTACTGTGCTCTGGAGCC
TRAV 1-56	Leader	644515	644476	ATGTTCCCCATTATATTCATGTGTCTGTGGCTTTCACTAG
TRAV 1-55	V exon	646088	645782	GTGACTCCATGGCAGATCCAATAAAGCCACTTTTCAGTCATAAAGTTGTACATGAAGATGATGATGTTACTTTGTCCTGTAGCTACAAAGACTTCAGTGGTACTGTAGATAATCTGCAATGGTACAGGCAATATCCAAAATCCAAACCTGAGTTCCTTCTTTACATCTATCCAAGCGGAGTTAAAAGTGACCCGATCCCTCGTCTGTCTGCTGAAGTTGATGATGATAATAATAAAAAACAAGTGGATCTGCTCATCTCCTCTGCTGCTGTATCAGACTCTGCACTATACTACTGTGCTCTGCAGCC
TRAV 1-55	Leader	646287	646248	ATGTTCTTGGTTATACTGGTGTGCCTGTGGCTTTCACTAA
TRAV 1-54	V exon	653588	653285	GTGACTCCCTGGCAGATCCAATAGAGCCACTTTTAACTCATAAAGTTGTAGATGAAGGTGATGATGTTACTCTGTCCTGCAGCTACAGAAACAGTGCTTCGGTAAGCATCCTGTACTGGTACAAACAATATCCAAAATCTACACCAGAGTTCCTTCTGTACATCACTCCAAGTGGAGGTAAAAGTGACCCCATCCCACGTCTGTCTGCTGAAGTTGATGATGATGATGATAAAAAACAAGTGGATCTGCTCATCTCCTCTGCTGCTGTATCAGACTCTGCACTATACTACTGTGCTCTGAGGCC
TRAV 1-54	Leader	653783	653744	ATGGTCAGTGTTATATTTATGTGTCTATGGCTTTCAATAG
TRAV 1-53	V exon	662372	662063	GTGACTCCATGACAGAAGCAATAAAGCCACTTTTCAGTCATAAAGTTGTACATGAAGATGATGATGTTACTTTGTCCTGCAGCTACAAAGACTTCAGTGGTCGTGTAGATAATCTGCAATGGTACAGGCAATATCCAAAATCCAAACCTGAGTTCCTTCTTTACATTACTCCAAGAGGATTTAAAAGTCCTTCCATCCCACCGCGTCTGTCTGCTGAAGTTGATGATGATGATAATAAAAAACAAGTGGATCTGCTCATCTCCTCTGCTGCTGTATCAGACTCTGCACTGTACTACTGTGCTCTGAGGCC
TRAV 1-53	Leader	662571	662532	ATGTTCTTGGTTATACTGGTGTGCCTGTGGCTTTCACTAA
TRAV 1-52	V exon	667806	667515	GTGATTCAATGGCAGATCCAATAAAGTCACTTTTCCCTCATAAAGATCAATATGAAGGTGATAATGTTACCCTGTCCTGCAGCTACAGTGGTACGGTAAGCATCCTGTACTGGTACAGGCAATATCCAAAATCCAAACCTGAGTTCCTTCTTTACATCACTCCAAGTGGAGTTAAAAGTGACCCCATCCCACGTCTGTCTGCTGAAGTTGATGATGATAAAAAACAAGTGGATCTGCTAATCTCCTCTGCTGCTGTATCAGACTCTGCACTATACTACTGTGCTCTGCAGCC
TRAV 1-52	Leader	667937	667898	ATGTTCCCCATTATATTCATGTGTCTGTGGCTTTCACTAG
TRAV 1-51	V exon	671611	671302	GTGACTCCATGACAGAAGCAATAAAGCCACTTTTAAGTCATAAAGTTGTACATGAAGATGATGATGTTACTTTGTCCTGTAGCTACAAAGACTTCAGAGGTACTGTAGAGAATCTGCACTGGTACAGGCAATATCCAAAATCCAAACCTGAGTTCCTTCTTTACATCTATCCAAACGGAGATAAAAGTCCTTCCATCCCACCGCGTCTGTCTGCTGAAGTTGATGATGATGATAATAAAAAACAAGTGGATCTGCTCATCTCCTCTGCTGCTGTATCAGACTCTGCACTGTACTACTGTGCTCTGAGGCC
TRAV 1-51	Leader	671810	671771	ATGTTCTTGGTTATACTGGTGTGCCTGTGGCTTTCACTAA
TRAV 1-50	V exon	680667	680370	GTGACTCCCTGGCAGATCCAATAGAGCCACTTTTAACTCATAAAGTTGTAGATGAAGGTCATGATGTTACTCTGTCCTGCAGCTACAAAGACTTCAGTGGTACAGTAAGAACCCTGCAATGGTACAAACAATATCCAAAATCTACACCAGAGTTCCTTCTTTACATCACTCCAGGTGGAGTTAAAAGTGACTCTGTACCACGTCTGTCTGCTAAAGTTGATGATAAAAAACAAGTGGATCTGCTCATCTCCTCTGCTGCTGTATCAGACTCTGCACTATACTACTGTGCTCTGGAGCC
TRAV 1-50	Leader	680871	680832	ATGCTCAGTGTTATATTTATGTGTATATGGCTTTCAATAG
TRAV 1-49P	V exon	688787	688494	TATGCTCCATGGCAGATCCAATAGAGCCAATTTTCACTCATAAAGTTGTAGATGAAATTGATATTACTTTGTCATGCAGCTACAAAGATTCAGTGGCATTGTACAGAATCTCCGCTGGTATAGAAAATATTCAAAATCTAAACCAGAGCTCCTTCTTTACATCTATCCAAATGGACTTAAAAGTGACTCCATCCCACCACGTCTGTCTGCTGAAGATAAAATTAAACAAGTGGATCTGCTCATCGCTTCTGCTGCTGTATCAGACTCTGCACTATACTACTGTGCTCTGCAGCC
TRAV 1-49P	Leader	688989	688950	ATGTTCACTGTTATATTCATGTGCCTGTGGCTTTTATTAG
TRAV 3-7	V exon	701223	700920	CTGAGGCTGCTGACAACAGCATTAATCCAAATCAAACCAATGTATATTCAACTGAAGGCAGCAACACCAAACTGTCATGCACATATACTGGATCAGCTTACAACCTCTACTGGTATCAACAAAAACCTGGTTCAAGACCAGAGTTTCTGCTGCTAATCTATGAAAGCAATGAACAGGTTACAAAGGCTCAACCACCTCATCCACAATTGTCCATAAAACTTCACAAAATAAGTAAAAAAGTGGATCTGCTCATCTCCTCTGCTGCAGTGACAGACTCTGCATTGTACTACTGTGCACTGAGGCC
TRAV 3-7	Leader	701387	701345	ATGTTGCTGCTTTTCTTGGTTTCCTTTACTGTTGCTGAGATTG
TRAV 6-3	V exon	708238	707932	GTGAGAGCACACAGGACAGCATTACTCCAACATCCTCTGCTGTCTATGCTAAAGAGGAGCAAGCAGTTACACTCTCCTGTATTTATGAATACACTGTTTCGATGAACAATCTACAGTGGTATCGGCAATATTCCAATGCTGCACCAGATTTCCTTGTTCTACTGACAGAATCAGGAGCAAATCAGACAGGACATACTCCTCATCCTCATTTGTCTGCTAAAGTTCATAAAGATCTGAAGCGTGTGGATTTGGAGATTTCTTTTTCTGCTCTATCAGATTCTGCACTGTACTACTGCGCTCTGCAGCC
TRAV 6-3	Leader	708454	708412	ATGCTGGTTTTCTCCACAGTTCTGTTTTTTACCATGTTCATAG
TRAV 5-3	V exon	710839	710566	GGAGCACATCAATGCAAATTATTGAGCATCTTATAGCAGAAAAGCACGTCTTGGAAGGTAATGATGTCATTCTGTCCTGCAATTTCACTACTACTGCAGGTGATTATATACAGTGGTATCGCCAGTATCCCAAATCCAGACCAGAGTTTCATCTCTCCATCTATCCATCTAATACTGGAATGCAATCCGCAACAGCTGATAAAAAACCAGAGGATCTTAAGATTTCCTCTGCTGCAGTATCAGACTCTGCAGTGTACTACTGTGCACTGAAGCC
TRAV 5-3	Leader	710932	710890	ATGTTCCTTCTAGGTATGTTCATTTTAATATTACTTCTAATAT
TRAV 1-48	V exon	719160	718866	GTGATTCAATGGCAGATCCAATAAAGTCACTTTTCCCTCATAAAGATCAATATGAAGGTGATAATGTTACCCTGTCCTGCAGCTACAGTGGTACTGTAAGAACCCTGTACTGGTACAGGCAATATCCAAAATCCAAACCTGAGTTCCTTCTTTACATCACTCCAAGTGGAGTTAAAAGTGCTTCCATCCCACCGCGTCTGTCTGCTGAAGTTGATGATGATAAAAAACAAGTGGATCTGCTCATCTCCTCTGCTGCTGTATCAGACTCTGCACTATACTACTGTGCTCTGGAGCC
TRAV 1-48	Leader	719311	719272	ATGTTCCCCATTATATTCATGTGTCTGTGGCTTTCACTAG
TRDV 1-28	V exon	727972	727661	CTGGCGGTTTTGCAGCTAAAATTTGGCTGATGGATAAAGATGCCAATATCGTCAGTAAAGGAGCAGACACTGTTACTCTGAAATGTTCATATGAGACAAGCAGCGAAGACATTTTGCTTTATTGGTACAAGCAATATCCTAATAGCGCACCACAGTTTTTACTGTATAAAGGCGCAAGGTCAAGAACTGCCCAGAGCACTCCTGATGATCGTCGATTTGAGGCCAAAACAACCGGAAACTCTACTGAACTTACTATAAGAGGTCTAAAGCTTTCAGATTCTGCACTTTATTTCTGTGCTCTTAGAGACTTAG
TRDV 1-28	Leader	728186	728120	ATGGCTCAACTATACACCTTACTGTGCATTGTGAGATACACACTACTGATTCTCACTGTAGCAACAG
TRAV 4-13	V exon	730896	730596	CAGCTGCTGTTGACAGCAGCATTACACCAGACCAAACCGTCATATCTTCAAGTGAAGGCAGCAACACCACACTGACCTGCACATATGATGACTCGGCTAGATATCTCCATTGGTATCGACAAAAGCCTCAATCAGGACCAGAGTTTCTGCTGCTGATTTTTGTATCTTCAAATAGTGTCACAAAAGCTAAACAGCCTGACCCACGATTATCTATCAGACTTCGTGAGGGAAAGAAAGTAGATCTGGAGATCTTTCCTGCTGCAGTATCAGACTCTGCACTGTACTACTGCGCCCTGCAGCC
TRAV 4-13	Leader	731077	731038	ATGTTACTCTTCTTTGTTTTTGTAATTGTTAAAAACATTG
TRAV 6-2	V exon	737419	737113	GTGAGAGCACACAGGACAGCATTACTCCAACATCCTCTGCTGTCTATGCTAAAGAGGAGCAAGCAGTTACACTCTCCTGTATATATGAATACACTGTTTCGATGAACAATCTACAGTGGTATCGGCAATATTCCAATGCTGCACCAGATTTCCTTGTTCTACTGACAGAATCAGGAGCAAATCAGACAGGAGATACTCCTCATCCTCATTTGTCTGCTAAAGTTCATAAAGATCTGAAGCGTGTGGATTTGGAGATTTCTTTTTCTGCTCTATCAGATTCTGCATTGTACTACTGCGCTCTGCAGCC
TRAV 6-2	Leader	737631	737592	ATGGTTTTCTCCACAGTTCTGTTTTTTACCATGTTCATAG
TRAV 5-2	V exon	740095	739822	GGAGCACATCAATGCAAATTATTGAGCATCTTGTAGCAGAAAAGCACGTCTTGGAAGGTAATGATGCCATTCTGTCCTGCAATTTCACTACTACTGCAGGTGATTATATACAGTGGTATCGCCAGTATCCCAAATCCAGACCAGAGTTTCATCTCTCCATCTATCCATCTAATACTGGAATGCAATCTGCAACAGCTGATAAAAAACCAGAGGATCTTAAGATTTCCTCTGCTGCAGTATCAGACTCTGCAGTGTACTACTGTGCCcTGAAGCC
TRAV 5-2	Leader	740188	740146	ATGTTCCTTCTAGGTATGTTCATTTTAATATTACTTCTAATAT
TRDV 1-27	V exon	749743	749432	CTGGCGGTTTTGCAGCTAAAATTTGGCTGATGGATAAAGATGCCAATATCGTCAGTAAAGGAGCAGACACTGTTACTCTGAAATGTTCATATGAGACAAGCAGCGAAGACATTTTGCTTTATTGGTACAAACAATATCCTAATAGCGCACCACAGTTTTTACTGTATAAAGGCGCAAGGTCAAGAACTGCCCAGAGCACTCCTGATGATCGTCGATTTGAGGCCAAAACAACCGGAAACTCTACTGAACTTACTATAAGAGGTCTAAAGCTCTCAGATTCTGCACTTTATTTCTGTGCTCTTAGAGACTTAG
TRDV 1-27	Leader	749958	749892	ATGGCTCAACTATACACCTTACTGTGCATTGTGAGATACATACTACTGATTCTCACTGTAGCAACAG
TRAV 4-12	V exon	752614	752320	CAGCTGCTGTTGACAGCAGCATTACACCAGACCAAACCGTCATATCTTCAAGTGAAGGCAGAAACACCACACTGACCTGCACATATGATGACTCGGCTAGATATCTCCATTGGTATCGACAAAAGCCTCAATCAGGACCAGAGTTTCTGCTGCTGATTATTGTATCTTCAAATAGTGTCACAAAAGCTAATCAGCCACGATTATCTATCAGACTTCGTGAGGGAAAGAAAGTAGATCTGGAGATCTTTCCTGCTGCAGTATCAGACTCTGCACTGTACTACTGCGCCCTGCAGCC
TRAV 4-12	Leader	752795	752756	ATGTTACTCTTCTTTGTTTTTGTAGTTGTTAAAAACATTG
TRAV 6-1	V exon	760336	760030	GTGAGAGCACACAGGACAGCATTACTCCAACATCTTCTGCTGTCTATGCTAAAGAGGAGCAAGCAGTTACACTCTCCTGTATTTATGAATACACTGTTTCGATGAACAATCTACAGTGGTATCGGCAATATTCCAATGCTGCACCAGATTTCCTTGTTCTACTGACAGAATCAGGAGCAAATCAGACAGGAGATACTCCTCATCCTCATTTGTCTGCTAAAGTTCATAAAGATCTGAAGCGTGTGGATTTGGAGATTTCTTTTTCTGCTCTATCAGATTCTGCACTGTACTACTGTGCTCTGCAGCC
TRAV 6-1	Leader	760552	760510	ATGATGGTTTTCTCCACAGTTCTGTTTTTTACCATGTTCATGG
TRAV 5-1	V exon	762990	762717	GGAGCACATCAATGCAAATTATTGAGCATCTTATAGCAGAAAAGCACGTCTTGGAAGGTAATGATGCCATTCTGTCCTGCAATTTCACTACTTCTGCAGGTGATTATATACAGTGGTATCGCCAGTATCCCAAATCCAGACCAGAGTTTCATCTCTCCATCTATCCATCTAATACTGGAATGCAATCTGCAACAGCTGATAAAAAACCAGAGGATCTTAAGATTTCCTCTGCTGCCGTATCAGACTCTGCAGTGTACTACTGTGCCCTGAAGCC
TRAV 5-1	Leader	763086	763044	ATGTTCCTTCTAGGTATGTTCATTTTAATATTACTTCTAATAT
TRAV 1-47	V exon	774461	774158	GTGACTCCATGGCAGATTCAGTAGGGCCACGTTTCACTCATAAAGTTGTAGATGAAGATGATGATGTTACTCTGTCCTGCAGCTACAAAACAACCAGTCCTACAGGAAACTACCTGCACTGGTACAGGCAGTATCCAAAATCTACACCTGAGTTCCTTCTTTATATTTCTGATGGTGGAGCGTTAAGTTCCAACATTCCCACAAGAATGACTGCTAAAGTTAATCGAGATAATAAAGAAGTGGATCTGCTCATCTCCTCTGCTGTTGTATCAGACTCTGCACTATACTACTGTGCGCTGGTGCC
TRAV 1-47	Leader	774661	774622	ATGTTCACTGTTATATTCACGTGTCTTTGGCTTTCACTAG
TRAV 1-46	V exon	783590	783296	GTGACTCCATGGCAGATTCAATAAAGGCACTTTTCCCTCACATGGTTGTAGATGAAGGTGATGATGTTACTCTGTCCTGCAGATACCAAACAAGTGATACAGCAAGCACCCTGCAATGGTACAGGCAATATCCAAAATCTAAACCTGAGTTCCTTCTTTATATATTACAAAGTGGAGTTCAAAGTCCCAATATACCACCACAAATGTCTGCTAAAGTTCATGGAGATAAAGTGCATCTGATCATCTCCTCTGCTGCTGTATCAGACTCTGCACTATACTACTGTGCTCTGAAGCC
TRAV 1-46	Leader	783781	783742	ATGTTCACTGTTATATTAATGTGTCTGTGGCTTTCGTTAG
TRA remnant S	V exon	784528	784470	TTATTGTTGATCTTTGCTGCAGGGTCAGACTCTGTAATATACATCTGTGCCATGGAGCA
TRAV 1-45	V exon	798588	798288	GTGACTCCATGGCAGATCCAATAGAGCCTCTTCTTAGTCACAACGTTGTAGATGAAGGTGATAATATTACTCTTTCCTGCAGCTACAAAGGCTTCAGTGGAAGCATATATAATGTGCAATGGTACAGGCAATATCCAAAATCTAAACTCGACTTCCTTTTTCATATTACTCCAAGTGGAGATCTAAGTCTGAACATCCCACCACGAATGTCTGCTAACATTAATGGAGATAAACAAGTGGATCTGCTCATTTTCTCCCCTGCTGTATCAGACTCTGCACTATACTACTGTGCTCTGGCGCC
TRAV 1-45	Leader	798775	798736	ATGTTCACTGTTATATTCATGTGTCTGTGGCTTTCACTGG
TRA remnant R	V exon	814189	813923	CAGAGGCCACTGACAACACCATTAATCCAGACCAAACCAAAATGTTTTCAACTAAAGGCGGCAACACCACACAGTCCTGCACAGATAACCACACATATCCTGGATCAGATAACAGACTCAACTGTTATAGACAAATAACTGGCTCATGAGCAGACTTTCTCATCAAGAACTGTCCATACAACTTGTCAGAATAAGTAAGAAAGTGGATCTGCTCATCTCCTCTGCTGCAGTTACAGCCTCTGCATTGTACTACTGTGCTTTGATGCC
TRDV 1-26	V exon	822516	822208	GCAGTTTTGCAGATACAATTGGACCAAAGGATGAAGATGTCAGCATTGTCGGGAAAGAAACAGACACTGTTACTCTGAAATGTTCATATGAGTCAAGCAGTAATTACATTAGGCTTTACTGGTACAAACAATATCCTAACAGCGCACCACAGTTTTTATTGTATAAAGGCGCAAGGTCAAGATCAGCGGAGAGCACTCCTACTGACACTCGATTATACTCAAATACAGCCAGAGACTCTACTGAACTTACTATCAGAGGTCTAAAGCTCTCAGATTCTGCGCTCTATCACTGTGCTCTTAGAATAGTAG
TRDV 1-26	Leader	822722	822656	ATGGCTCAACTACACAACTTACTGTACATAGCGAGATACACATCACTGATTCTCACTGTGGCAACA
TRDV 1-25	V exon	855612	855301	GCAGTTTTGCTGACAATATTGGGCCGCTGGACGAAGATGCCAACATTGTCAGGAAAGAAACAGACACTGTTACTCTGAAATGTTCATATGTGGCAGGCAGCAATTACATTTTGCTTTACTGGTATAAACAAAATCCTAACAGCCCTCTACAATTTTTACTGTATAAAGGTGCAAGGTCAAGATCAGATTTGGAGCGCACTCCCGATGATCGTCGATTAGAGGCACAAACAACCACAGACTCTACTACACTTACTATCAGAGGACTTAAGCTCTCAGATTCTGCACTCTATCACTGTGCTCTTAGAGATGTAG
TRDV 1-25	Leader	855828	855762	ATGGCTCAACTATACAACTTGCTGTACATAGTGAGATACATTCCACTGATTCTCACTGTAGCAACAG
TRDV 2-4	V exon	863341	863057	GCAGTTTTGCAAATAAAATCTGGCCAACGGACAAAAATGCCATCCTTGTCGGGAAAGAAACAGACACCGTTACTCTGAAATGTTCATATGAGTCAAGCAGCAGTGTTTGGCTTTATTGGTACAAACAACATCCCAACAGTGCACCGCAGTTTTTAGTGTATGTAGGTGGCAATCCCACTGACACTCGATTTCAGGCAACATCATCCAGTGACTCTACTGAACTTACTATCAGAGGTCTAAAGCTCTCAGATTCTGCACTTTATCACTGTGCTCTTAGAGTAGTAG
TRDV 2-4	Leader	863563	863497	ATGGATCAACTACACAACTTACTGTACATAGTGAGATACATACCCCTGATTCTCACTGTAGGTTCAG
TRAV 1-44	V exon	867008	866711	GTGACTCCATGGCAGATTCAATAGAGCCACTTTTCATTCATAAAGTTGTAGATGAAGGTGATAATGTTACCCTGTCCTGCACATACAAAGGCAGTGCTTCAGTAAACTACTACTTACACTGGTACAGGCAATATCCAAAATCTACACCTGAGTTCCTTCTTTATATTCATCAAAGTGGAGCTTTAAGTTCTAACATTCCTGCAAGAATGTCTGCTGAAGTTAAGGGAGATAAAGTGGATCTGCTCATCTCCTCTGCTGCTGTATCAGACTCTGCACTATATTACTGTGCTCTGGTGCC
TRAV 1-44	Leader	867195	867156	ATGTTCAATGTTATATTTGTGTGTCTCTGGCTTTTACTAG
TRAV 1-43	V exon	871711	871411	GTGACTCCATGGCAGATCCAATAAGGCCACTTGTTAGTCACAACGTTGTAGATGAAGGTGATAATGTTACTCTGTCCTGTAACTACAAAGGCTTCACTGGAAGCATATATAATGTGCAATGGTACAGGCAATATCCAAAATCTAAACCCGACTTCCTTCTTTATATTACTCCAAGTGGAGAGCTAAGTCTCAACATCCCACCACGAATGTCTGCTGACATTAATGGAGAGAAACAAGTGGATCTGCTCATTTTCTCCAGTGCTGTATCAGACTCTGCACTATACTACTGTGCTCTGAAGCC
TRAV 1-43	Leader	871900	871861	ATGTTCACTGTTATATTAACATGTATGTGGCTTTCACTGG
TRAV 4-11	V exon	878898	878601	CTACTGTTGACAGCAGCATTACACCAGATCAAGCCATCATATCTTCAAGTGAAGGCAGCATCACCACACTGACCTGCACATATAATCAATCAGCTGACTATATCCACTGGTATCGACAAAAGCCTCAATCAGGACCAGAGTTTCTGCTGCTAATTATTGTATCTTCAAATAGTGTCATTAATGCTAAACAACCTGACCCAAGACTGTCTATCAGACTTCGTGAGGGAAAGAAAGTAGATCTGGAGATCTTTCCTGCTGCAGTATCAGACTCTGCACTGTACTACTGCGCCCTGCAGCC
TRAV 4-11	Leader	879056	879017	ATGTTACTCTTCTTCATTTTTATAGTTGTTAAAAACATTG
TRDV 1-24	V exon	883297	882989	GCAGTTTTGCAGATAAAATCTGGCCGACAGATGAAGATGCCAACATTGTCAGGCATGAAGAAGACACTGTTAATTTGAAATGTTCATATGAGACAAGCAGTGAAAACATTCGGCTTTACTGGTACAAACAATATCCTAACAGCGCACCACAGTTTTTACTGTATAAAGGCGCAAGGTCATATAGTTCTGGGAGCACTCCTACTGACACCCGATTAGAGACAAAAACAAGCAGAGACTCTACTGAACTTACTATAAGAGGTCTAAAGCTCTCAGATTCTGCACTCTATCACTGTGCTCTCAGAGTAGGAG
TRDV 1-24	Leader	883508	883442	ATGGCTCAACTATACAACTTACTGTACATAGTGAGATACATACCCCTGATTCTCACTGTAACAAAAG
TRAV 1-42	V exon	886247	885947	GTGACTCCATGGCAGACCCAGTAGAGCCACATCTCACTAGTAAAGTTGTAGATGAAGGTGATAATGTTACTCTCTCCTGCAGCTACAAAAACAGTGCTTCAGTACCAGACTACCTGTACTGGTACAAACAATATCCAAAATCCAAACCCGAATACCTTCTTTTCCTTACTCCAAGTGGATTTAAAAGTGACTCCATCCCACGTCTGTCTGCTGAAGTTGATGATAATATTAAACGAGTGGATCTGCTCATCTCCTCTGCTGCTGTATCAGACTCTGCACTATACTACTGTGCTCTGCAGCC
TRAV 1-42	Leader	886433	886394	ATGTTCACTGTAATATTTATGTGTCTGTGGCTTTTATCAG
TRDV 1-23	V exon	892005	891694	GCAGTTTTGCTGACAATATTGGGCCGCTGGACGTAGATGCCAACATTGTCAGGAAAGAAACAGACACTGCTACTCTGAAATGTTCATATGTGGCAGGCAGCAATTACATTTTGCTTTACTGGTACAAACAAAATCCTAACAGCCCACTACAATTTTTACTGTATAAAGGTGCAAGGTCAAGTTCAGATTGGGAGCACACTCCCGATGATCGTCGATTAGAGGCACAAATAACCACAGATTCTACTACACTTACTATCAGAGGTCTAAAGCTCTCAGATTCTGCACTCTATCACTGTGCTCTTAGAGATGTAG
TRDV 1-23	Leader	892221	892155	ATGGCTCAACTATACAACTTGCTGTACATAGTGAGATACATTCCACTGATTCTCACTGTAGCAACAG
TRA remnant Q	V exon	907016	906819	CAGAGGCTGCTGACAACATTAATGCAGATCAAACCAATGTATTTTCAAATTAAGGCCGCAACACCACACTGTTCTGCACATATACAGGATCAGTGTCTACTGGTATCAATAAAAAACTGGATCAAGACCTGCTGCTTTTGATGCTAAGCCACGGAAACAGTGAGCATGTCACACCACCAAACAACCTCATCCAAACTT
TRA remnant Q	Leader	907173	907128	ATGTTATTCATCTTCTTGTTTTCCCCACTGTTGCTGATATTGGTGA
TRD Remnant O	V exon	907718	907501	GCAGCTTTGCAGATAAAATTGGGCCGCCAAAAAAGGTGTTAACATTGTTGGGAAAGAAACAGACACTGCTACTCTGAAATGTTCATGTGAGTCAAGCAGAGTTTACATTTATCTTTACTGGTACAAGCAATATCCTAATAGTGCACCACAGGTCAGGATCTGAGCAGACCACTCGTGCTGACTCCTGGACTCCTGCCAGTCAAAAGAGAGTCAAAAGA
TRD Remnant O	Leader	907916	907856	CAAATATACAACTTAATGTACATAGTGAGATACATACCACTGATTCTCACTGTAGCAACAG
TRDV 1-22	V exon	916746	916441	GCAGTTTTGCAAATACAATTGGACCAAAGGATGACGTTTTCAGCATTGTCGGGAAAGACACAGACACTGTTACTCTGAAATGTTCATACAAGACAAGCAGTGAATACATTTATCTTTACTGGTATAAACAATATCCTAACAGCGTACCACAGTTCTTACTGTATAAAGGCGCAAGGTCAAGCTCAGCGGCGAGCACTCCTACTGACACTCGATTAGAGTCAAATACAAACAGAGACTCTACTGAACTTACTATCAGAAGTCTAAAGCTCTCAGATTCTGCGCTCTATCACTGTGCTCTTGAAGTAG
TRDV 1-22	Leader	916958	916892	ATGGCTCAACTACACAACTTACTGTACATAGCAAGATACGCATCACTGATTCTCACTGTGGCAACAG
TRDV 1-21	V exon	923484	923176	GCAGTTTTGCAGATAAAATCTGGCCGACAGATGAAGATGCCAACATTGTCAGGCATGAAGAAGACACTGTTACTTTGAAATGTTCATATGAGACAAGCAGTGAAAACATTCGGCTTTACTGGTACAAACAATATCCTAACAGCGCACCACAGTTTTTACTGTATAAAGGCGCAAGGTCATATAGTTCTGGGAGCACTCCTACTGACACCCGATTAGAGACAAAAACAAGCAGAAACTCTACTGAACTTACTATAAGAGGTCTAAAGCTCTCAGATTCTGCACTCTATCACTGTGCCCTCAGAGTAGGAT
TRDV 1-21	Leader	923695	923629	ATGTCTCAACTATACAACTTACTGTACATAGTGAGATACATACCCCTGATTCTCACTGTAACAAAAG
TRAV 1-41	V exon	933807	933507	GTGACTCCATGGCAGACCCAGTAGAGCCACATCTCACTAGTAAAGTTGTAGATGAAGGTGATAATGTTACTCTCTCCTGCAGCTACAAAAACAGTGCTTCAGTACCAGACTACCTGTACTGGTACAAACAATATCCAAAATCCAAACCCGAATACCTTCTTTTCCTTACTCCAAGTGGATTTAAAAGTGACTCCATCCCACGTCTGTCTGCTGAAGTTGATGATAATATTAAACGAGTGGATCTGCTCATCTCCTCTGCTGCTGTATCAGACTCTGCACTATACTACTGTGCTCTGCAGCC
TRAV 1-41	Leader	933993	933954	ATGTTCACTGTAATATTTATGTGTCTGTGGCTTTTATCAG
TRDV 2-3	V exon	938432	938148	CAGTTTTGCAAATAAAATCTGGCCAACGGAAAAAAAATGCCATCCTTGTCGGGAAAGAAACAGACACCGTTACTCTGAAATGTTCATATGAGTCAAGCAGCAGTGTTTTGCCTTGTTGGTACAAACAACATCCCAACAGTGCACCACAGTTTTTAGTGTATGTAGGTGGCAATCCCACTGACACTCGATTTCAGGCAACATCATCCAGAGGCTCTACTGGACTTACTATCAGAGGATTAAAGCTCTCAGATTCTGCACTCTATCACTGTGCTCTTAGAGATGTAG
TRDV 2-3	Leader	938655	938589	ATGGATCAACTACACAACTTACTGTACATAATGAGATACATACCACTGATTCTCACTGTAGCAACAG
TRAV 1-40	V exon	942033	941736	GAGACTCCATGGCAGATTCAATAGAGCCACTTTTCATTCATAATGTTCTAGATGAAGGTGATGATGTTACCCTGTCCTGCACATACAAAGGCAGTGCTTTAGTAAACAACTACTTACACTGGTACAGGCAATATCCAAAATCTACACCTGAGTTCCTTCTTTCTATTCATCAAAGTGGCGCTTTAAGTTCTAACATTCCCGCAAGAATGTCTGCTAAAGTTGATGTAGATAAAGTGCATCTGCTCATCTCCTCTGCTGCTGTATCAGACTCTGCACTATATTACTGTGCTCTGGCGCC
TRAV 1-40	Leader	942223	942184	ATGTTCAATGTTATATTTGTGTGTCTCTGGCTTTTACTAG
TRAV 1-39	V exon	946079	945779	GTGACTCCATGGCAGATCCAATAAGGCCACTTGTTAGTCACAACGTTGTAGATGAAGGTGATAATGTTACTCTGTCCTGTAACTACAAAGGCTTCACTGGAAGCATATATAATGTGCAATGGTACAGGCAATATCCAAAATCTAAACCCGACTTCCTTCTTTATATTACTCCAAGTGGAGAGCTAAGTCTCAACATCCCACCACGAATGTCTGCTAACATTAATGGAGAGAAACAAGTGGATCTGCTCATTTTCTCCACTGCTGTATCAGACTCTGCACTATACTACTGTGCTCTGGTGCC
TRAV 1-39	Leader	946267	946228	ATGTTCACTGTTATATTCACATGTATGTGGTTTTCACTGG
TRAV 4-10	V exon	952567	952273	CTACTGTTGACAGCATTACACCGGATCAAACCATCATATCTTCAAATGAAGGCAGCATCACCACACTGACCTGCACATATAATCAATCAGCTGACTATATCCATTGGTATCGACAAAAGCCTCAATCAGGACCAGAGTTTCTGCTGCTAATTATTGTATCTTCAAATGATGTCATTAATGCTAAACAACCTGACCCAAGACTGTCTATCAGACTTCGTGAGGGAAAGAAAGTAGATCTGGAGATCTTTCCTGCTGCAGTATCAGACTCTGCACTGTACTACTGTGCCCTGCAGCC
TRAV 4-10	Leader	952734	952695	ATGTTACTCTTCTTCATTTTTATAGTTGTTAAAAACATTG
TRA remnant P	V exon	955773	955482	TTGTCTGCTAAAGTTCAAACGAGTTTGAAGCATGTGGAAATCTTTTCTGCAACAATATCAGATTCTGCACTATACTACTGCACCCTGCAGCC
TRDV 1-20	V exon	964040	963735	GCAGTTTTGCAAATACAATTGGACCAAAGGATGATGTTTTCAGCATTGTCGGGAAAGAAACAGACACTGTTACTATGAAATGTTCATATAAGACAAGCAGTGATTACATTTATCTTTACTGGTATAAACAATATCCTAACAGCGCACCACAGTTCTTACTGTATAAAGGCGCAAGGTCAAGCTCAGCGGCGAGCACTCCTACTGACACTCGATTAGAGTCAAATACAAACAGAGACTCTACTGAACTTACTATCAGAGGTCTAAAGCTCTCAGATTCTGCACTCTATCACTGTGCTCTTGAAGTAG
TRDV 1-20	Leader	964248	964182	ATGGCTCAACTACACAACTTACTGTACATAGCGAGATACGCATCACTGATTCTCACTGTGGCAACAG
TRDV 1-19	V exon	971265	970969	GCAGTTTTGCAGATAAAATCTGGCCGACAGATGAAGATGCCAACATTGTCAGGCATGAAGAAGACACTGTTACTTTGAAATGTTCATATGAGACAAGCAGTAAATACATTTATCTTTACTGGTACAAACAATATCCTAACAGCGCACCACAGTTTTTACTGTATAAAGGCGCAAAGTCATATAGTTTTGGGAACACTCCTACTGACACCCGATTAGAGACAAAAACAAGCAGAAACTCTACTGAACTTACTATAAGAGGTCTAAAGCTCTCAGATTCAGCACTCTATCACTGTGCCCTCAGAGTAGGAG
TRDV 1-19	Leader	971488	971422	ATGTCTCAACTATACAACTTACTGTACATAGTGAGATACATACCCCTGATTCTCACTGTAACAAAAG
TRAV 1-38	V exon	975401	975101	GTGACGCCATGGCAGACCCAGTAGAGCCACATCTCCCTAGTAAAACAGTAGATGAAGGTGATAATGTTACTCTCTCCTGCAGCTACAAAAACAGTGCTTCAGTACCAGACTATCTGTACTGGTACAAACAATATCCAAAATCCAAACCCGAATACCTTCTTTTCCTTGCTCCAAGTGGATTTAAAAGTGACTCCATCCCACGTCTGTCTGCTGAAGTTGATGATAATATTAAACGAGTGGATCTGCTCATCTCCTCTGCTGCTGTATCAGACTCTGCACTATACTACTGTGCTCTGCAGCC
TRAV 1-38	Leader	975587	975548	ATGTTCACTGTAATATTTATGTGTCTGTGGCTTTTATCAG
TRDV 1-18	V exon	982948	982637	GCAGTTTTGCTGACAATATTGGGCCGCTGGACGAAGATGCCAACATTGTCGGGAAAGAAACAGACACTGTTACTCTGAAATGTGCATATGTGGCAGGCAGCAATTTCATTTTGCTTTACTGGTACAAACAAAATCCTAATAGCCCTCTACAATTTTTACTGTATAAAGGTGCAAGGTCAAATTCAGGTTCGGAGCGCACTCCCGATGATCGTCGATTAGAGGCACAAACAACCACAGACTCTACTACACTTACTATCAGAGGACTAAAGCTCTCAGATTCTGCACTCTATCACTGTGCTCTTAGAGATGTAG
TRDV 1-18	Leader	983165	983099	ATGGCTCAACTATACAACTTACTGTACATAGTGAGATACATTCCACTGATTCTCACTGTAACAACAG
TRDV 2-2	V exon	990939	990655	GCAGTTTTGCAAATAAAATCTGGCCAACGGACAAAAATGCCATCCTTGTCGGGAAAGAAACAGACACCGTTACTCTGAAATGTTCATATGAGTCAAGCAGCAGTGTTTTGCCTTGTTGGTACAAACAACATCCCAACAGTGCACCACAGTTTTTAGTGTATGTAGGTGGCAATCCCACTGACACTCGATTTCAGGCAACATCATCCAGTGGCTCTACTGAACTTACTATCAGAGGTCTAAAGCTCTCAGATTCTGCACTTTATCACTGTGCTCTTAGAGTAGGAG
TRDV 2-2	Leader	991161	991095	ATGGATCAACTACACAACTTACTGTACATAGTGAGATACATACCACTGATTCTCACTGTAGCAACAG
TRAV 1-37	V exon	994581	994284	GTGACTCCATGGCAGATTCAATAGAGTCACTTTTCATTCATAAAGTTGCAGATGAAGGTGATAATGTTACCGTGTCCTGCACATACAAATTCAGTGTTTCAGGAAACAACTACTTACACTGGTACAGGCAATATCCAAAATCTACACCTGAGTTCCTTCTTTATATTTCTCAAAGTGGAGCTTTAAGTTCTAACATTCCCCCAAGAATGTCTGCTGAAGTTAAGGGAGATAAAGTGGATCTGCTCATCTCCTCTGCTGCTGTATCAGACTCTGCACTATATTACTGTGCTCTGGCGCC
TRAV 1-37	Leader	994768	994729	ATGTTCAATGTTATATTTGTGTGTCTCTGGCTTTTACTAG
TRAV 1-36	V exon	998762	998462	GTGACTCCATGGCAGATCCAATAAGGCCACTTGTTAGTCACAACGTTGTAGACGAAGGTGATAATGTTACTCTGTCCTGCAGCTACAAAGGCTTCACTGAAAACATATATAATGTGCAATGGTACAGGCAATATCCAAAATCTAAACCCGACTTCCTTCTTTATATTACTCCAAGTGGAGAGCTAAGTTTGAACATCCCACCACGAATGTCTGCTAAAGTTAATGGAGATAAACAAGTGGATCTGCTCATTTTCTCCACTACTGTATCAGACTCTGCACTATACTACTGTGCTCTGGTGCC
TRAV 1-36	Leader	998949	998910	ATGTTCACTGTCATATTCACATGTATGTGGCTTTCACTGG
TRAV 4-9	V exon	1007591	1007294	CTACTGTTGACAGCAGCATTACACCAGATCAAGCCATCATATTTTCAAGTGAAGGCAGCATCACCACACTGACCTGCACATATAATCAATCAGCTGACTATATCCACTGGTATCGACAAAAGCCTCAATCAGGACCAGAGTTTCTGCTGCTAATTATTGTATCTTCAAATAGTGTCATTAATGCTAAACAACCTGACCCAAGACTGTCTATCAGACTTCGTGAGGGAAAGAAAGTAGATCTGGAGATCTTTCCTGCTGCAGTATCAGACTCTGCACTGTACTACTGCGCCCTGGAGCC
TRAV 4-9	Leader	1007749	1007710	ATGTTACTCTTCTTCATTTTTATAGTTGTTAAAAACATTG
TRA remnant O	V exon	1010930	1010839	TTGTCTGCTAAAGTTCAAACGAGTTTGAAGCATGTGGAAATCTTTTCTGCAACAATATCAGATTCTGCACTATACTACTGCACCCTGCAGCC
TRD Remnant N	V exon	1020261	1019957	GCAGTTTTGCAAATTCAATTGGACCAAAGGATGAAGATGCCAACATTGTCGGGAAAGAAGCAGACACTGTGACTCTGAAATGTTCATATGAGACAAGCAGTCAAAACATTTGGCTTTACTGGTACAAACAATATCCTAACAGCGCACCACAGTTCTTACTGTATAAAGGCGCAAGGTCAAGCTCAGCGGCGAGCACTCCTACTGACACTCGATTAGAGTCAAATACAAACAGAGACTCTACTGAACTTACTATCAGGTCTAAAGGCTCTCAGATTCTGCACTCTATCACTGTGCTCTTGAAGTAG
TRDV 1-17	V exon	1024737	1024441	GCAGTTTTGCAGATAAAATCTGGCCGACAGATGAAGATGCCAACATTGTCAGGCATGAAGAAGACACTGTTACTTTGAAATGTTCATATGAGACAAGCAGTAAATACATTTATCTTTACTGGTACAAACAATATCCTAACAGCGCACCACAGTTTTTACTGTATAAAGGCGCAAAGTCATATAGTTCTGGGAGCACTCCTACTGACACTCGATTAGAGACAAAAACAAGCGGAGACTCTACTGAACTTACTATCAGAAGTCTCAAGCTCTCAGATTCTGCACTCTATCACTGTGCTCTCAGAGTAGGAG
TRDV 1-17	Leader	1024960	1024894	ATGTCTCAACTATACAACTTACTGTACATAGTGAGATACATACCCCTGATTCTCACTGTAACAAAAG
TRAV 1-35P	V exon	1033043	1032744	GTGACTCCATGGCAGACCCAGTAGAGCCACATCTCACTAGTAAAGTTGTAGATGAAGGTGATAATGTTACTCTCTCCTGCAGCTACAAAAACAGTGCTTCAGTCCAGACTACCTGTACTGGTACAAACAATATCCAAAATCCAAACCCGAATACCTTCTTTTCCTTACTCCAAGTGGATTTAAAAGTGACTCCATCCCACATCTGTCTGCTGAAGTTGATGATAATATTAAACGAGTGGATCTGCTCATCTCCTCTGCTGCTGTATCAGACTCTGCACTATACTACTGTGCTCTGCAGCC
TRAV 1-35P	Leader	1033229	1033190	ATGTTCACTGTAATATTTATGTGTCTGTGGCTTTTATCAG
TRDV 1-16	V exon	1039037	1038726	GCAGTTTTGCTGACAATATTGGGCCGTTGGACGAAGATGCCAACATTGTCGGGAAAGAAACAGACACTGTTACTCTGAAATGTTCATATGTGGCAGGCAGCAATTTCATTTGGCTTTACTGGTACAAACAAAATCCTAACAGCCCTCTACAATTTTTACTGTATAAAGGTGCAAGGTCAAGTTCAGGTTCGGAGCGCACTCCCGATGATCGTCGATTAGAGGCACAAACAACCACAGACTCTACTACACTTACTATCAGAGGATTAAAGCTCTCAGATTCTGCACTCTATCACTGTGCTCTTAGAGATGTAG
TRDV 1-16	Leader	1039247	1039181	ATGGCTCAACTATACAACCTGCTGTACATAGCGAGATACATTCCACTGATTCTCACTGTAGCAACAG
TRDV 2-1	V exon	1046560	1046276	GCAGTTTTGCAAATAAAATCTGGCCAACGGACAAAAATGCCATCCTTGTCGGGAAAGAAACAGACACCGTTACTCTGAAATGTTCATATGAGTCAAGCAGCAGTGTTTGGCTTTATTGGTACAAACAACATCCCAACAGTGCACCGCAGTTTTTAGTGTATGTAGGTGGCAATCCCACTGACACTCGATTTCAGGCAACATCATCCAGTGACTCTACTGAACTTACTATCAGAGGTCTAAAGCTCTCAGATTCTGCACTTTATCACTGTGCTCTTAGAGTAGTAG
TRDV 2-1	Leader	1046781	1046715	ATGGATCAACTATACAACTTACTGTACATAGTGAGATACATACCACTGATTCTCACTGTAGCAACAG
TRAV 1-34	V exon	1050231	1049934	GTGACTCCATGGCAGATTCAATAGAGTCACTTTTCATTCATAAAGTTGCAGATGAAGGTGATAATGTTACCGTGTCCTGCACATACAAATTCAGTGTTTCAGGAAACAACTACTTACACTGGTACAGGCAATATCCAAAATCTACACCTGATTTCCTTCTTTCTATTCATCAAAGTGGAGCTTTAAGTTCTAACATTCCCCCAAGAATGTCTGCTGAAGTTAAGGGAGATAAAGTGGATCTGCTCATCTCCTCTGCTGCTGTATCAGACTCTGCACTATATTACTGTGCTCTGGCGCC
TRAV 1-34	Leader	1050418	1050379	ATGTTCAATGTTATATTTGTGTGTCTCTGGCTTTTACTAG
TRAV 1-33	V exon	1053949	1053649	GTGACTCCATGGCAGATCCAATAAGGCCACTTGTTAGTCACAACGTTGTAGACGAAGGTGATAATGTTACTCTGTCCTGCAGCTACAAAGGCTTCACTGAAAACATATATAATGTGCAATGGTACAGGCAATATCCAAAATCTAAACCCGACTTCCTTCTTTATATTACTCCAAGTGGAGAGCTAAGTCTCAACATCCCACCACGAATGTCTGCTAAAGTTAATGAAGATAAACAAGTGGATCTGCTCATTTTCTCCACTGCTGTATCAGACTCTGCACTATACTACTGTGCTCTGAAGCC
TRAV 1-33	Leader	1054137	1054098	ATGTTCACTGTTATATTAACATGTATGTGGCTTTCACTGG
TRAV 4-8	V exon	1060891	1060594	CTACTGTTGACAGCAGCATTACACCAGATCAAGCCATCATATCTTCAAGTGAAGGCAGCATCACCACACTGACCTGCACATATAATCAATCAGCTGACTATATCCATTGGTATCGACAAAAGCCTCAATCAGGACCAGAGTTTCTGCTGCTAATTATTGTATCTTCAAATAGTGTCATTAATGCTAAACAACCTGACCCAAGACTGTCTATCAGACTTCGTAAGGAAAAGAAAGTAGATCTGGAGATCTTTCCTGCTGCAGTATCAGACTCTGCACTGTACTACTGTGCCCTGCAGCC
TRAV 4-8	Leader	1061051	1061012	ATGTTACTCTTCTTCATTTTTATAGTTGTTAAAAACTTTG
TRA remnant N	V exon	1062859	1062768	TTGTCTGCTAAAGTTCAAACGAGTTTGAAGCATGTGGAAATGTTTTCTGCAACAATATCAGATTCTGCACTATACTACTGCACCCTGCAGCC
TRDV 1-15	V exon	1073136	1072831	GCAGTTTTGCAAATTCAATTGGACCAAAGGATGAAGATGCCAACATTGTCGGGAAAGAAGCAGACACTGTGACTCTTAAATGTTCATATGAGACAAGCAGTCAAAACATTTGGCTTTACTGGTACAAACAATATCCTAACAGCGCACCACAGTTCTTACTGTATAAAGGCGCAAGGTCAAGCTCAGCGGCGAGCACTCCTACTGACACTCGATTAGAGTCAAATACAAACAGAGACTCTACTGAACTTACTATCAGAGGTCTAAAGCTCTCAGATTCTGCACTCTATCACTGTGCTCTTGAAGTAG
TRDV 1-15	Leader	1073342	1073276	ATGGCTCAACTACACAACTTACTGTACATAGCAAGATACACATCACTGATTCTCACTGTGGCAACAG
TRD Remnant M	V exon	1076290	1076009	CCACAACACAGGACTCTAATGCCAAAAGGTATGTTTAAGGGGGGACATCGGCTGCAGTGGGTTGCAACAGTGGAATTGTTCTCACTCTCTCATACTGTGAAGTGATGATCTGTACAAAGTTGCTAAAACAGCAGCTCTTCCTGGGTGTGGCCTTCTAGAGAGGTGCACCCTCATGTGTACAGTTCAGCACTGTTAGAGGCAAAAACAACCTCAGACTCTACTGAACTTATCAGCGATTTAAAGCTCTCAGATTCTGCACTGTATCACTGTGCTCTTACAGTAAGAA
TRAV 1-32	V exon	1077710	1077407	GTGACTGCATGGCAGATTCAATAGAGCCACTTTTTATTCATAAAGTTGTAGATGAAGGTGATGACGTTACCCTGTCCTGCAAATACAACAGCAGTGCTTCACAAAACAACTACTTGCACTGGTACAGGCAATATCCAAAATCTACACCTGAGTTCCTTCTTTATATTCATCAAAGTGGAGCTTTAAGTTCTAACATTCCCCCACGAATGTCTGCTGAAGTTAATGGAGATAATAAACAAGTGGATCTGCACATCTCCTTTACTGCTGTATCAGACTCTGCACTATATTACTGTGCTCTGGCACC
TRAV 1-32	Leader	1077900	1077861	ATGTTCAATGTTATATTTGTGTGTCTCTGGCTTTTACTAG
TRAV 1-31	V exon	1082312	1082009	GTGACTCCATGGCAGATCCAATAGAGCCACTTGACACTCATAAAGCTGTAGATGAAGATGATAATCTTACTCTGTCCTGCAGCTACAAAAAATTCACTGGTGTAGTAACCACCCTGCAATGGTACAGGCAATATCCAAAATCAAAACCTGAGTTCCTTCTTCAAATTTTACCAAGTGAACGTAAAAGTAACACTGGCCCACCACGTCTGTCTGCTGAAGTTGATCAAAATAATAAAGAAGTGGATCTGCTCATCTCCTCTGCTGCTGTATCAGACTCTGCACTATACTATTGTGCTCTGCAGCC
TRAV 1-31	Leader	1082513	1082474	ATGTTCACTGTTATATTCTTGTTTTTGTGGTTTTCACTAG
TRD Remnant L	V exon	1087454	1087423	CTGCACTTTATCACTGTGCTCTTAGAGTAGTTG
TRA remnant M	V exon	1100367	1100215	GATGAGCGCATTAAACCAGTCcAAACAATCATAAGTTCAACTGAAGGCAGCAACACCAcACTGACATGCACATATGATTAATCAGCTTACTATCTCCACTGGTATCGACCTAAACCTGAATCAGGACTAGAGTTTCTTCTGCAGATTCAAAAA
TRAV 1-30	V exon	1102726	1102426	GCGACTCCATGGCAGATTCAGTAGAGCCACTTTTCACTCATACGGTTGTAGATGAAGGTGATAATGTTACTCTGTCCTGTAGATATAACACAAGTGTTACTACAAGCTACCTGCACTGGTACAGACAATATTCAAAATCTAAACCTGAGTTCCTTCTTCAAATTTTACCAAGTGAACGTAAAAGTGCCACTGGCCCACCACGTCTGTCTGCTGAAGTTGATCGAAATAATAAACAAGTGGATCTGCTCATCTCCTCTGCTGCTGTATCAGACTCTGCACTATACTACTGTGCTCTGAAGCC
TRAV 1-30	Leader	1102913	1102874	ATGTTCACTGTTATATTCATGTGTCTGTGGCTTTCACTGG
TRAV 1-29	V exon	1114400	1114097	GTGACTCCATGGCAGATCCAATAGAGCCACTTGACACTCATAAAGCTGTAGATGAAGGTGATGATGTTACTCTGTCCTGCAGCTACAAAAAATTCATTGGTACAGTAAATATGCTGCAATGGTACAGGCAATATCCAAAATCAAATCCTGATTTCCTTCTTCAAATTTTACCAAGTGAACGTAAAAGTAACACTGGCCCACCACGTCTGTCTGCTGAAGTTGATCAAAATGATAAAGAAGTGGATCTGCTCATCTCCTCTGCTGCTGTATCAGACTCTGCACTATACTACTGTGCTCTGCAGCC
TRAV 1-29	Leader	1114597	1114558	ATGTTCACTGTTATATTCATGTGTTTGTGGTTTTCACTAG
TRAV 1-28	V exon	1131945	1131642	GTGACTCCATGGCAAATTCAGTACAGCCACGTTTCACTCATAAAGTTGTAGATGAAGATGATGATGTTACTCTGTCCTGCAGATACGGAACAACCAATCCTACAGGAAACTACCTGCACTGGTATAGGCAGTATCCAAAATCTACACCTGAGTTCCTTCTTTATATTTCTGATGGTGGCGTGCTAAGTTCCAACATTCCCACAGGAATGACTCCTAAAGTTAATCGAGATAATAAAGAAGTGGATCTGCTCATCTCCTCTGCTGTTGTATCAGACTCTGCACTATACTACTGTGCTCTGCAGCC
TRAV 1-28	Leader	1132145	1132106	ATGTTCACTGTTATATTCACGTGTCTTTGGCTTTCACTGG
TRA remnant L	V exon	1137301	1137144	GTGACTCCATGGCAGATTCAATAGAGTCACTTTTCATTCATAAAGTTGTAGATGAAGGTGATGTTACCGTGTCCTGCAGATACAAATTCAGTGTTTCAGGAAACAACTACTTGCACTGGTACAGGCAATATCCAAAATCTACACCTGAGTTCCTTCTT
TRA remnant L	Leader	1137486	1137449	ATGTTCACTGTTATATTTGTGTGTCTGGCTTTTACTAG
TRAV 1-27	V exon	1141872	1141572	GTGACTCCATGGCAGATCCAATAAGGCCACTTGTTAGTCACAGCGTTGTAGATGAAGGTGATAATGTTACTCTGTCCTGCAGCTACAAAGGCTTCACTGGAAGCATATATAGTGTGCAATGGTACAGGCAATATCCAAAATCTAAACCCGACTTCCTTCTTTATATTACTCCAAGTGGAGATCTAAGTCTCAACATCCCACCACGAATGTCTGCTAACATTAATGGAGAGAAACAAGTGGATCTGCTCATTTTCTCCACTGCTGTATCAGACTCTGCACTATACTACTGTGCTCTGGTGCC
TRAV 1-27	Leader	1142060	1142021	ATGTTCACTGTTATATTAACATGTATGTGGCTTTCACTGG
TRAV 4-7	V exon	1149815	1149518	CTACTGTTGACAGCAGCATTACACCAGATCAAGCCATCATATCTTCAAGTGAAGGCAGCATCACCACACTGACCTGCACATATAATCAATCAGCTGACTATATCCACTGGTATCGACAAAAGCCTCAATCAGGACCAGAGTTTCTGCTGCTAATTATTGTATCTTCAAATAGTGTCATTAATGCTAAACAACCTGACCCAAGACTGTCTATCAGACTTCGTGAGGGAAAGAAAGTAGATCTGGAGATCTTTCTTGCTGCAGTATCAGACTCTGCACTGTACTACTGCGCCCTGCAGCC
TRAV 4-7	Leader	1149973	1149934	ATGTTACTCTTCTTCATTTTTATAGTTGTTAAAAACATTG
TRDV 1-14	V exon	1154212	1153904	GCAGTTTTGCAGATAAAATCTGGCCGACAGATGAAGATGCCAACATTGTCAGGCATGAAGAAGACACTGTTACTTTGAAATGTTCATATGAGTCAAGCAGTGAAAACATTTGGCTTTACTGGTACAAACAATATCCTAACAGCGCACCACAGTTTTTACTGTATAAAGGCGCAAGGTCATATAGTTCTGGGAGCACTCCTACTGACACTCGATTAGAGACAAAAACAAGCAGAAACTCTACTGAACTTACTATAAGAGGTCTAAAGCTCTCAGATTCAGCACTCTATCACTGTGCTCTCAGAGTAGGAG
TRDV 1-14	Leader	1154423	1154357	ATGTCTCAACTATACAACTTACTGTACATAGTGAGATACATACCACTGATTCTCACTGTAACAAAAG
TRAV 1-26	V exon	1157030	1156730	GTGACTCCATGGCAGACCCAGTAGAGCCACATCTCACTAGTAAAGTTGTAGATGAAGGTGATAATGTTACTCTCTCCTGCAGCTACAAAAACAGTGCTTCAGTACCAGACTACCTGTACTGGTACAAACAATATCCAAAATCCAAACCCGAATACCTTCTTTTCCTTACTCCAAGTGGATTTAAAAGTGACTCCATCCCACGTCTGTCTGCTGAAGTTGATGATAATATTAAACGAGTGGATCTGCTCATCTCCTCTGCTGCTGTATCAGACTCTGCACTATACTACTGTGCTCTGCAGCC
TRAV 1-26	Leader	1157216	1157177	ATGTTCACTGTAATATTTATGTGTCTGTGGCTTTTATCAG
TRAV 1-25	V exon	1158662	1158359	GTGACTGCATGGCAGATTCAATAGAGCCACTTTTTATTCATAAAGTTGTAGATGAAGGTGATGACGTTACCCTGTCCTGCAGATACAACAGCAGTGCTTCACAAAACAACTACTTGCACTGGTACAGGCAATATCCAAAATCTACACCTGAGTTCCTTCTTTATATTCATCAAAGTGGAGCTTTAAGTTCTAACATTCCCCCACGAATGTCTGCTGAAGTTAATGGAGATAATAAACAAGTGGATCTGCACATCTCCTTTACTGCTGTATCAGACTCTGCACTATATTACTGTGCTCTGGCACC
TRAV 1-25	Leader	1158852	1158813	ATGTTCAATGTTATATTTGTGTGTCTCTGGCTTTTACTAG
TRAV 1-24	V exon	1163237	1162934	ATGACTCCATGGCAGATCCAATAGAGCCACTTGACACTCATAAAGCTGTAGATGAAGGTGATAATCTTACTCTGTCCTGCAGCTACAAAAAATTCACTGGTGTAGTAACCACCCTGCAATGGTACAGGCAATATCCAAAATCAAAACCTGAGTTCCTTCTTCAAATTTTACCAAGTGAACGTAAAAGTAACACTGGCCCACCACGTCTGTCTGCTGAAGTTGATCAAAATAATAAAGAAGTGGATCTGCTCATCTCCTCTGCTGCTGTATCAGACTCTGCACTATACTACTGTGCTCTGCAGCC
TRAV 1-24	Leader	1163438	1163399	ATGTTCACTGTTATATTCTTGTTTTTGTGGTTTTCACTAG
TRD Remnant K	V exon	1168368	1168335	TCTGCACTTTATCACTGTGCTCTTAGAGTAGTTG
TRAV 1-23	V exon	1184806	1184506	GTGACTCCCTGGCAGATTCAGTAAGGCCACTTTTCACTCATACGGTTGTAGATGAAGGTGATAATGTTACTCTGTCCTGTAGGTATAACACAAGTGCTACTACAAGCTACCTGCACTGGTACAGACAATATTCAAAATCTAAACCTGAGTTCCTTCTTCAAATTTTATCAAGTGAACGTAAAAGTAACACTGGCCCACCACGTCTATCTGCTGAAGTTGATCGAAATAATAAACAAGTGGATCTGCTCATCTCCTCTGCTGCTGTATCAGACTCTGCACTATACTACTGTGCTCTGGCGCC
TRAV 1-23	Leader	1184993	1184954	ATGTCCACTGTTATATTCATGTGTCTATGGCTTTCACTGG
TRAV 1-22	V exon	1195714	1195411	GTGACTCCATGGCAGATCCAATAGAGCCACTTGACACTCATAAAGCTGTAGATGAAGGTGATGATGTTACTCTGTCCTGCAGCTACAAAAAATTAATTGGTACAGTAAATATGCTGCAATGGTACAGGCAATATCCAAAATCAAAACCTGAGTTCCTTCTTCAAATTTTACCAAGTGAACGTAAAAGTAACACTGGCCCACCACGTCTGTCTGCTGAAGGTGATAAAAATAATAAAGAAGTGCATCTGCTCATCTCCTCTGCTGCTGTATCAGACTCTGCACTATACTACTGTGCTCTGGAGCC
TRAV 1-22	Leader	1195911	1195872	ATGTTCACTGTTATATTCATGTGTTTGTGGTTTTCACTAG
TRAV 4-6	V exon	1209669	1209366	CAGGTGCTGTTGACAATAGCATTACACCAGACCAAACCATCATATCTTCAAGTGAAGGCAGCAACACCACACTGTCCTGCACATATGATGCATCAGCTTACAGACTCCACTGGTATCGACAAAAGCCTCAATCTGGACCAGAGTTTCTACTGATGATTCGTGTATCTTCAGATGCTGTCACTGAAGCTAAACAGCCTGACCCACGACTATCCACCAAACTTCATAAAAATGGAAACAAAGTAGATCTCGAGATCGTTACTGTTGCAATATCAGACTCTGCATTGTACTACTGCGCCCTGGAGCC
TRAV 4-6	Leader	1209809	1209770	ATGTTACTCTTCTTTGTTTTCATAGTCATTAAAAACATTG
TRAV 1-21	V exon	1219564	1219261	GTGACTCTATGGCAAATTCAGTACAGCCACGTTTCACTCATAAAGTTGTAGATGAAGATGATGATGTTACTCTGTCCTGCAGATACAAAACAACCTTTCCTACAGGAAACTACCTTCACTGGTACAGGCAGTATCCAAAATCTACACCTGAGTTCCTTCTTTATATTACTCAAGGTGGAGTGCTAAGTTCCAACATTCCCACAAGAATGTCTGCTAAAGTTAATGAAAGTAATGAACAAGTGGATCTACTCATCTCCTCTGCTGCTGTATCAGACTCTGCACTATACTACTGTGCACTGGTGCC
TRAV 1-21	Leader	1219763	1219724	ATGTTCACTGTTATATTCACGTGTCTTTGGCTTTCACTAG
TRAV 1-20	V exon	1230232	1229941	GTGACTCCATGGCAAATTCAATAGAACCACTTGTTACTCATAAAGTTGCTGATGAAGGTGATAATGTTACTCTGTCCTGCAACTACAGTGGTTCAATAAACAACTTGCAATGGTACAGAAAATATCCAAAATATAATCCAGAGTTCCTTCTTTATATTTTTGAAAGTGGAGATTTAAGTCACAACATCCCACCACAAATGTCTGCTAAAGTTCACAAAGATAAACAAGTGGATCTGCTCATCTCCTCTGCTGCTGTATCAGACTCTGCACTATACTACTGTGCTCTGGTGCC
TRAV 1-20	Leader	1230437	1230398	ATGTTCACTGTTATATTCATGTGTTTGTGGCTTTCATTAG
TRDV 1-13	V exon	1235291	1234980	CAGACAGTGTTGCAGATAAAATTGGGCCGAAGGATGAAGATGGCAACATTATCAAGAAAGAAACAGACACTGTTACTCTAAAATGTTCATATGAGTCAAGCAGTGAATACATTTATCTTTACTGGTACAAACAATATCCTAACAGTGCACCACAGTATTTATTGTATAAAAGTGCAAGGTCAGGATCTGGCCAGAGCACTCCTGATGACACTCGATTAGAGGCAAAAACAAGAGGAAACTCTACTGAACTTACAGTCAGAGGCCTAAAGCTCTCAGATTCTGCTCTCTATCACTGTGCTCTCAGAGTAGGAG
TRDV 1-13	Leader	1235498	1235435	ATGGCTCGACTATACAACTTACTGTATATAGTGAGATACATACTACTGATTCTCACTATAGCAG
TRAV 4-5	V exon	1239624	1239321	CAGGTGCTGTTGACAATAGCATTACACCAGACCAAACCATCATATCTTCAAGTGAAGGCAGCAACACCACACTGTCCTGCACATATGATGCATCAGCTTACAGACTCCACTGGTATCGACAAAAGCCTCAATCTGGACCAGAGTTTCTACTGATGATTCGTGTATCTTCAGATGCTGTCACTGAAGCTAAACAGCCTGACCCACGACTATCCACCAAACTTCATAAAAATGGAAACAAAGTAGATCTCGAGATCGTTACTGTTGCAGTATCAGACTCTGCATTGTACTACTGCGCCCTGGAGCC
TRAV 4-5	Leader	1239764	1239725	ATGTTACTCTTCTTTGTTTTCATAGTCATTAAAAACATTG
TRDV 1-12	V exon	1247690	1247380	GCAGTTTTGCAAATACAATTGGACCAAAGGATGAAGATGTCCGCATTGTCGGGAAAGAAACAGACACTGTGACTCTCAAATGTTCATATAAGACAAACAGTGATGACATTTATCTTTACTGGTACAAACAATATCCTAACAGCACACCACAGTTCTTACTGTATAAAGGCGCAAGGTCAAGATCAGATGAGAGCACTCCTACTGACACTCGATTAGCGTCAAATACAGCCAGAGAGTCTACTGAACTTACTATCAGAGGTCTAAAGCTCTCAGATTCTGCGCTCTATCACTGTGCTCTTAGAGTAGTATAG
TRDV 1-12	Leader	1247896	1247830	ATGGCTCAACTACACAACTTACTGTACATAGTGAGATACACATCACTGATTTTCACTGTAGCAACAG
TRD Remnant J	V exon	1249978	1249724	GCATATTTGCAGATATAATTGGGCCAAAAGACACAAAGGGGAGAATGACAGGAAGGAAACAGACACTGTTACTCTGAAATGTTCATATAAATCAAGCAGCAATTAAATTCGGCTTTACTGGTACAAATGATATCTAGAGAGCACTCCTGATGATCCTCGATTAAAAGCAGAAACAACCAGAGACTTTATTGCACTTACTATGAGGTCTAAAGCCTTCAGATTCTGCACTCTTTCACTGCGCTCTTAGAAACACAG
TRAV 4-4	V exon	1255659	1255365	CTACTGTTGACAGCATTACACCGGATCAAACCATCATATCTTCAAGTGAAGGCAGCATCACCACACTGACCTGCACATATGATCAATCAGCTGACTCTCTCCACTGGTATCGACAAAAGCCTCAATCAGGACCAGAGTTTCTGCTGCTAATTATTGTATCTTCAAATGATGTCATTGAAGCTAAACAACCTGACCCAAGACTGTCTATCAGACTTCGTGAGGGAAAGAAAGCAGATCTGGAGATCTTTCCTGCTGCAGTATCAGACTCTGCAATGTACTACTGTGCCCTGCAGCC
TRAV 4-4	Leader	1255830	1255791	ATGTTACTCTTCTTCGTTTTTATAGTTGTTAAAAACATTG
TRAV 1-19	V exon	1270043	1269743	GTGACTCCATGGCAGATTCAGTAGAGCCACTTTTCACTCATACGGTTGTAGATGAAGGTGATAATGTTACTCTGTCCTGTAGATATAACACAAGTGTTACTACAAGCTACCTGCACTGGTACAGACAATATTCAAAATCTAAACCTGAGTTCCTTCTTCAAATTTTATCAAGTGAACGTAAAAGTAACACTGGCCCACCACGTCTGTCTGCTAAAGTTGATCAAAATAATAAACAAGTGGATCTGCTCATCTCCTCTGCTGCTGTATCAGACTCTGCACTATACTACTGTGCTCTGCAGCC
TRAV 1-19	Leader	1270241	1270199	ATGATGTTCACTGTTATATTCATGTGTCTGTGGCTTTCACTGG
TRAV 1-18	V exon	1279687	1279384	GTGACTCCATGGCAGATCCAATAGAGCCACTTGACACTCATAAAGCTGTAGATGAAGGTGATAATCTTACTCTGTCCTGCAGCTACAAAAAATTCACTGGTACAGTAAATATGCTGCAATGGTACAGGCAATATCCAAAATCAAATCCTGAGTTCCTTCTTCAAATTTTACCAAGTGAACGTAAAAGTAACACTGGCCCACCACGTCTGTCTGCTGAAGTTGATCAAAATAATAAAGAAGTGGATCTGCTCATCTCCTCTGCTGCTGTATCAGACTCTGCACTATACTACTGTGCTCTGCAGCC
TRAV 1-18	Leader	1279890	1279851	ATGTTCACTGTTATATTCTTGTGTTTGTGGTTTTCACTAG
TRD Remnant I	V exon	1293567	1293378	TGGTTTATAATTTTTCATAGATGTTGAGACACAAAACAAACATTTTTTCAATGGATGAAGACGTCAACATTGTCAGGAAAGAAACCGGCACTGTTACTCTGTTGAGTCAAGCAGCAAATTTTTGCCTTACTGGTACAAACATCAAGCTAACCGCACATCACAGTTTAAAACAAAAATCTAACACACCTGT
TRAV 3-6	V exon	1296836	1296533	CAGAGGCTGCTGACAACAGCATTACACCAGAACAAAGCTCCATGTCTGTAATTGAAGGCAGCAACACCACACTCTCCTGCACATATACTGGATCAGTTGACAGTCTCCACTGGTATCAACAAAAACCTGGATCAAGACCAGAGTTTCTGCTTCTGATTACTGAAGCCAGTGAATATGTCAGACAGGCTCAACCACCTCATCCACAACTGTCAATAAAACTTGATAAAAAGAATACAAAAGTGGATCTGCTCATCTCCTCTGCTGCAGTGACAGACTCTGCACTGTACTACTGCGCTCTGATGCC
TRAV 3-6	Leader	1296981	1296939	ATGGTACTGCTCTTCTTGTTTTTCTTCACTATTGCTGATATTG
TRDV 1-11P	V exon	1305556	1305245	GCAGTTTTGCAGATAAAATTTGGCCAACCGATGAATATGCCAACGTTGTCGGGAAAGAAACAAACACTGTTACTCTGAAATGTTCATATGAGTCTAGAAGCAATAACATTTTGCTTTACTGGTACAAACAATATCCTAACAGTGCACCACAGTTTTTACTGTATAAAGGCGCAAGGTCACAAAGTGGTCTTGGGAGCACTCCTACTGACACTCGATTAGAGTCAAAAACAACCAGAGATTCGACTGAACTTACTATCTGAGGTCTAAAGCTCTCAGACTCTCTACTCTATCACTGTGCAGTTATAGTAGTGG
TRDV 1-11P	Leader	1305757	1305700	ATGGCTCACCTATACAACTTACTGAGATACATACCAGTGATTGTCACTGTAGTTACAG
TRA remnant K	Leader	1310470	1310431	ATGTTACTCTTCTTTGTTTTCATATTTGTTAAAAACATTG
TRA remnant K	V exon	1310830	1310727	CCAAGACTATCCATCAGTCTTCGTAAAAATGAAAACAAAGTACATCTGGAGATCTTTCCTGTTGCAGTATTAGACTCTGCACTGTACTACTGCACCATGGAGCC
TRAV 1-17	V exon	1319650	1319347	GTGACTCCATGGCAGATCCAATAGAGCCACTTGTCACTCATAAAGCTGTAGATGAAGGTGAAAATCTTACTCTGTCCTGCAGCTACAACAAATTCATTGGTACAGTAAATATGCTGCAATGGTACAGGCAATATCCAAAATCAAATCCTGATTTCCTTCTTCAAATTTTCCCAAGTGAACGTAAAAGTAACACTGGCCCACCACGTCTGTCTGCTAAAGTTGATCAAAATAATAAACAAGTGGATCTGCTCATCTCCTCTGCTGCTGTATCAGACTCTGCACTATACTACTGTGCTCTGCAGCC
TRAV 1-17	Leader	1319853	1319814	ATGTTCACTGTTATATTCTTGTGTTTGTGGTTTTCACTAG
TRAV 1-16	V exon	1329222	1328916	GTGACTCCATGGCAGATTCAATAGAGCCACTTTTCACACATAAACTTGTAGATGAAGGTGATAATGTTACCCTGTCCTGCAGCTACAAAAACAGCAGTGTTTCAGCAAACAGCAATCTGTATTGGTATAAGCAATATACAAAATCTATACCAGAGTTCCTTCTTTATATTTATCCATCTGGAATTGTAAGTCCCAACATCCCCCAAAGAATGTTTGCTAAAGTTAATGGAAGTATTAAACAAGTGGATCTGCTCATCTCCTTTGCTGCTGTATCAGACTCGGCACTATACTACTGTGCTCTGCGGCC
TRAV 1-16	Leader	1329407	1329368	ATGTTCACTGTTATATTCATGTGTCTGTGGCTTTCACTAG
TRDV 1-10	V exon	1353107	1352802	GCAGTTTTGCAGAAAAAATTTGGCCGGTGGATGAACATGCCACCATTGTCAGAAAAGAAACCGATACTGTTACTCTGAAATGTTCATATGAGTCAAGAAGCGATTACATTTGGCTTTACTGGTACAAGCAATACCGTAACAGCGCACCACAGTTTTTACTGTATAAAGGAGCAAGGTCAGAAAGTTCTGAGTACAATCCCTCTGATAGATTACAGTCAAAAACAACCTCAGAATCTACTGAACTTACTATCAGAGGTCTAAAGCTCTCAGACTCTGCACTCTATCACTGTGCTCTTAGAATAGTAG
TRDV 1-10	Leader	1353319	1353253	ATGGCTCAACTACACAACTTACTGTGCATAGTGAGATACACACCTCTGATTCTCACTGTAGCAACAG
TRAV 1-15	V exon	1356049	1355746	GTGACTCCATGGCAGATTCAGTAGGGCCACGTTTCACTCATAAAGTTGTAGATGAAGATGATGATGTTACTCTGTCCTGCAGCTACAAAACAACCATTCGTACAGGAAACTACCTGCACTGGTACAGGCAGTATCCAAAATCTACACCAGAGTTTCTTCTTTATATTTCTGATGGTGGAGCATTAAGTTCCAACATTCCCACAAGAATGACTGCTAAAGTTAATGGAGATAATGAACAAGTGGATCTGATCATCTCCTCTGCTGCTGTATCAGACTCTGCACTATACTACTGTGCACTGGCGCC
TRAV 1-15	Leader	1356247	1356208	ATGTTCACTGTTATATTCACGTGTCTTTGGCTTTCACTGG
TRD Remnant H	V exon	1366851	1366554	GAAGTTTTGCAGATAAAATTGGGCTGACAGATGAAGATGACAACATTACTGGGAAGGAAACACACACTGTTACTCTGAAATGTTAATATGAGTCAAAGAGCAATAACATATGGCTTTACTGTTACAAACAATATGCTAACAGCGCACCACAGTTTTTACTCATTAAAGGTGGAAGGCGATAGTTAGAGGCAAAAACAACCTCAGACTCTACTCAATTTATCATCAGCGATTTAAAGCTTACATCCAGTGCTCCAGCCAGTGGCATAAGTCAGCGCAGCTGCTGGTCGGCTTGGGTGGC
TRD Remnant H	Leader	1367045	1366979	ATGGCTCAATTATACAACTTAGTGTAGATAGTGAGATACACATCACTGATTCTCACTGTAGCAACAG
TRAV 1-14	V exon	1368889	1368595	GTGACTCCATGGCAGATTCAATAGAGACACTTTTCATTCATAAAGTTCTAGATGAAGGTGATAATGTTACCCTGTCCTGCAGATACAACAGCAGTTATACAAGAAACAACTTGCACTGGTACAGGCAATATCCAAAATCTACACCTGAGTTCCTTCTTTATATTTCTCAAAGTGGAGATCTAAGTTCTAACATTCCCCCAAGAATGTCTGCTGAAGTTAAGGGAGATAAAATGCATCTGCTCATCTCCTTTGCTGCTGTATCAGACTCTGCACTATATTACTGTGCTCTGGCACC
TRAV 1-14	Leader	1369079	1369040	ATGTTCACTGTAATATTTCTGTGTCTCTGGCTTTTACTAG
TRAV 2-3	V exon	1377589	1377286	CAGAGGCTGGTGATGAGCACATTAATCCAGTCCAAACTATCATCACTTCAGCTGAAGGCAGCAACACCAGATTGATCTGCAAATATGATGAATCAGCTCTCTCTCTCCACTGGTATCAACAAAAACCTCAATCAGGACCAGAGTTTCTTCTGCTGATTCAAAAATCTACAGAGTTTATTATTAGGAATAAAGAACCTCACCCAGGGCTATCCATCAAACTTCATAAAAATGAAAGCATAGTAGTTTTGGACCTCTCTTCTGCTTCAATATCAGACTCTTCACTGTATTACTGTGCCATGGAGCC
TRAV 2-3	Leader	1377900	1377858	ATGTTAATCTTCCTCTCTGTTTTCATAGCAGTTACCAATGTTG
TRAV 1-13	V exon	1385931	1385616	GTGACTCCATGGCAGATTCAATAGCGCCAATATTCACCCAAAAAGTTGTAGATGAAGGTGGTGATGTTACTCTGTCCTGCAGATATAAAACAAACAGTAGTGTAGCAAACAACTACCTGCACTGGTACAGGCAATATCCAAAATCTATACCTAAGTTCCTTCTTTATATTCATCAACGTGGAACTCTAAGTGCAAACACTCCCCCAAGAATGTCTGCTGAAGTTCATGATGATAATAATAATAAAAAACAAGTGGATCTGCTCATCTCCTCTGCTGCTGTATCAGACTCTGCACTATACTACTGTGCTCTGCAGCC
TRAV 1-13	Leader	1386136	1386097	ATGTTCACTGTTATATTCATATGTCTGTGGCTTTCACTAG
TRAV 1-12	V exon	1397813	1397513	ATGACTCCATGGCAGATCCAATAGAGCCACTTGACACTCATAAAGCTGTAGATGAAGGTGATAATCTTACTCTGTCCTGCAGCTACAACAAATTCACTGGTGTAGTAACCACCCTGCAATGGTACAGGCAATATCCAAAATCAAATCCTGAGTTCCTTCTTCAAATTTTCCCAAGTGAAGGTAAAAGTAACACTGGCCCACCACGTCTGTCTGCTGAAGTTGATCAAAATAATAAAGTGGATCTGCTCATCTCCTCTGCTGCTGTATCAGACTCTGCACTATACTACTGTGCTCTGCAGCC
TRAV 1-12	Leader	1398017	1397978	ATGTTCACTGTTATATTCTTGTGTTTGTGGTTTTCACTAG
TRAV 3-5	V exon	1406006	1405703	CAGAGGCTGCTGGCAACAGCATTACACCAGAACAAAGCACCATGTCTGTAATTGAGGGCAGCAACACCACACTCTCCTGCACATATACTGGATCAGTTTACAGTCTCCACTGGTATCAACAAAAACCTGGATCAACACCAAAGTTTCTGCTTCTGATTACTGAAGCCATTGAACATGTCACACAGGCTCAACCACCTCATCCACATCTGTCAATAAAACTTGATAAAAAGAATACGAAAGTGGATCTGCTCATCTCCTCTGCTGCAGTGACAGACTCTGCACTGTACTACTGCGCTCTGGGGCC
TRAV 3-5	Leader	1406151	1406109	ATGGTACGGCTCTTCTTGTTTTTCTTCACTATTGCTGATATTG
TRDV 1-9P	V exon	1408577	1408275	GAAGTCTTGTACTGTAGATAAAATTGGTCCATCATCATCAGGAAAGAATCAGACACTGTGACTGTGACTGTGAAATGTTCATATTCAGGCAGTAATTACATTTATCTTTACTGGTACAAACAATATCCTAACAGCACACCACAGTTTTTACTATATAAAGGTGCAACATCAAGATCAGATAGGAAAATCACTCCTGTGATCTTCAATTAGAGACAAAAACAACCAGAGTCTTTACTGTACTTACTATCAGAGGTCTAAAACTTTCAGATTCTTCACTCAGTAACTGCACTCTTAGAGACGCAT
TRDV 1-9P	Leader	1408777	1408716	ATGGCTCAACTGTGCAACTTACAGAATGAGATACATACCACTGATTCTCACTGTTATAACAG
TRAV 1-11P	V exon	1411146	1410862	GTTCATGGCAGGTCCATGGCAGATTCCCTCAAAACTTGTCGATGAAGGTGATAATGTTACTGTGTCCTGCAGATACAAAACAAGTGCTACAGAAAGAACCCTGTAATGGTACAAGCAATATCCAAAATCAACACCTTAGTTCCTTCTTTATATCTTTCAATGTGGAGCTCCAAGTCCCAACATCCCCCCAAGAATGTCTGCTGAAGTTAATGGAAATAAAGTGGATCTTCTCATCTCATCTGCTGCTGTATCAGCTTCTGCACTATATTACTGTGCTCTGGTGTC
TRAV 1-11P	Leader	1411333	1411294	ATGTTCACTGTTATAGTCATGTGTCTGTGGCTTTCACTAG
TRD Remnant G	V exon	1413118	1412863	GCAGTTTTGCAGATAAAATCGGGCCGACGGATGAAGATGCCAACATTGTCAGGCACGAAAAAGACACAATTACTTTGAAATGTTCATATGAGTAAAGTAGTGAAAACATTTATCTTTACTGGTACAAACAATATCCTAACAGTGCACCACAGTTTTTACTGTATAAAGGCGCAAGGTCTATTAGTTTTGGGAGCACTCCTACTGACACTTACTGTCAGAGGTCTAAAGTCCTTGGTCTTACCCTATGTTATGAATG
TRD Remnant G	Leader	1413334	1413263	ATGGTTCAACTATACAACTTACAATACACAACATAGTAAGATACATAACACTGATTCTCACTGTAACAAAAG
TRA remnant J	V exon	1416209	1416114	ATCACTGATAGTCTCCTCTGGTATCAACAAAAACCTGGATCAAGACCAGAGTTTCTGCTGCTGATTAATGAAGTCAGTGAACATGTCACACTGGCT
TRD Remnant F	V exon	1417258	1417139	TATGAGCACAAGGCCACTGACACTCGATTAGAGGCAAAAACAAGCAGAGACTCTACTGAACTTACTATCAGAGGTCTAAAGCTCTCAGATTCTGCACTCTATCACTGTGCTCTCAGAGTA
TRD Remnant E	V exon	1418963	1418662	ATTTGCAGATATAATTGAGCCAAAAGACACAAATGGGAAAATTGACAGGAAGGAAACAGACACTGTCACTCTGAAATGTTCATATAAATCAAGCAGCAATTAAATTCGGCTTTACTGGTACAAATGATATCTAGAGAGCACTCCTGATGATACATAGTAAGTAAGATTGTACTTACTATGAGGTCTAAAGCCTTCAGATTCTCTTTCACTGCGCTCTTAGAAACACAGCACAGTAATAGAGAGTCAGGGAAAGGTTGTACAAAAACATAAAAATGGTATAAGCCTATAGGAATTTCTAAAAC
TRA remnant I	V exon	1422398	1422107	TTGTCTGCTAAAGTTCAAAAGAGTTTGAAGCATGTGGAAATCTTTTCTGCAACAATATCAGATTCTGCACTATACTACTGCACCCTGCAGCC
TRAV 1-10	V exon	1433137	1432834	GTGACTCCATGGCAGATTCAGTACAGCCACTTTTCACTCATAAAGTTGTAGAGGAAGATGATGATGTTACTCTGTCCTGCAGATATGAAATAACCTATCCTACAGGAAACTACCTTCACTGGTATAGGCAGTATCCAAAATCTACACCTGAGTTCCTTCTTTATATTTCTCAAGGTGGAGCACTAAGTTCCAACATTCCCACAAGAATGACTGCTAAAGTTAATGGAGATAATAAACAATTGGATCTACTCATCTCCTCTGCTGCTGTATCAGACTCTGCACTATACTACTGTGCGCTGGCGCC
TRAV 1-10	Leader	1433333	1433294	ATGTTCACTGTTATATTCACGTGTCTTTGTCTTTCACTAG
TRD Remnant D	V exon	1451457	1451306	TGGCAGTGGTTTATAATTTTTCATAGATGTTGAGACCCAAAACAGACTTTTTTTTAAATGGATGAAGATGTCAACATTCTCAGGAAAGAAACAGACACTGTTACTCTGTTGTGTCAAACAGCAAATTTTTGCCTTACTGGAACAGCACATCA
TRAV 3-4	V exon	1454656	1454353	CAGAGGCTGCTGACAACAGCATTACACCAGAACAAAGCTCCATGTCTGTAATTGAGGGCAGCAACATCACACTCTCCTGCACATATACTGGATCAGTTTACAGTCTCCACTGGTATCAACAAAAACCTGGATCAAGACCAGGGTTTCTGCTTCTGATTGCTGAAACCAGTGAACATGTCACACAGGCTCAACCACCTCATCCACAACTGTCAATAAAACTTGATAAGAAGAATACGAAAGTGGATCTGCTCATCTCCTCTGCTACAGTGACAGACTCTGCACTGTACTACTGCGCTCTGAGGCC
TRAV 3-4	Leader	1454807	1454765	ATGGTACTGCTCTTCTTGTTTTTCTTCACTACTGCGGATATTG
TRAV 3-3	V exon	1458686	1458383	CAGAGGCTGCTGACAACAGCATTAAACCAGAACAAACCACCATGTCTGTAATTGAAGGCAGCAACACCACACTCTCCTGCACATATACTGGATCAGCTTACAGTCTCCACTGGTATCGACAAAAACCTGGATCAAGACCAGAGTTTCTGCTTCTGATTGATGAAACCAGTGAACATGTCACACAGGCTCAACCACCTCATCCACATCTGTCAATAAAACTTGATAAAAAGAATACGAAAGTGGATCTGCTCATCTCCTCTCCTACAGTAACAGACTCTGCACTGTACTACTGCGCTCTGAGGCC
TRAV 3-3	Leader	1458855	1458813	ATGTTATTCTTCATTTTGTTTTTCTTCACTATTGCTGATATTG
TRDV 1-8	V exon	1470160	1469852	GCAGTTTTGCAGATAAAATCAGGCCAACAGATGAAGATGCCAACATTGTCAGGCATGAAAAAGACACTGTTACTTTGAAATGTTCATATGAGTCAAGCAGTGAAAACATTCGGCTTTACTGGTACAAACAATATCCTAACAGTGCACCACAGTTTTTACTGTATAAAGGCGCAAGGTCTATTAGTTTTGGGAGCACTCCTACTGACACTCGATTAGAGACAAAAACAAGCAGAAACTCTACTGAACTTACTGTCAGAGGTCTAAAGCTCTCAGATTCTGCACTCTATCACTGTGCTCTCAGAGTAGGAG
TRDV 1-8	Leader	1470371	1470305	ATGGATCAACTATACAACTTACTGTACATAGTGAGATACTTACCCCTGATTCTCACTGTAACAAAAG
TRD Remnant C	V exon	1472642	1472575	GAAGTTTTGCAGATAAAATTGGGCTGACAGATGAAGATGACAACATTACTGGGAAGGAAACACACACT
TRD Remnant C	Leader	1472839	1472773	TTGGCTCAACTATAAAACTTACTGTACATAGTGAGATACACACTACTGATTCTCACTGTAGCAACAG
TRA remnant H	V exon	1474507	1474330	TGCCCTGGTACAGTCACTATCCAAAATCTGAGTTCCTTCTTTACATTCATCAAAGTGGAGCTTTAAGTTCTAACATTCCCCCAAGAATGTCTGCTGAAGTTAATGGAGATAAAGTAGATCTGCTCATCTTCTTTGCTGCTGTATCAGACTCTGCACTATATTACTGTGCTCTGGCACC
TRA remnant G	V exon	1474865	1474762	GTGACTCCATGGCAAATTCAACAGAGCCACTTTTCATTCATAAAGTTGTAGATGAATCTGATAATATTACCCTGTCCTGCAGATACAAAAGCCTTTTAAACAGC
TRAV 1-9	V exon	1479976	1479676	GTGACTCCATGGCAGATTCAGTAGAGCCACTTTCAACTCATAAAGTTGTAGATGAAGATGATAATGTTACTCTGTCCTGCAGATACAAAACAACCAGTGTTACCAACTACCTGCACTGGTACAGGCAATATCCAAAATCTAAACCTGAGTTCCTTCTTTATATTGTTGATCAAAGGGGAGATCTAAGTCTCAACATCCCTCCAAGAATGTCTGCTAAAGTTAACAACAATGAAGAAGTGGATCTGCTCATCTCCTCTTCTGCTGTATCAGACTCTGCACTATACTACTGTGCTCTGGCGCC
TRAV 1-9	Leader	1480143	1480104	ATGCTCACTATTATATTCATGTGTCTGTGGCTTTCACTAG
TRAV 2-2	V exon	1494123	1493823	CAGAGGCTGGTGATGAGCACATTAATCCAGTCCAAACTATCATCACTTCACTTGAAGGCAACAACACCAGACTGATCTGCAAATATGATGAATCAGCTTACAGTCTCCACTGGTATCGACAAAAACCTCAATCAGGACCAGAGTTTCTTCTGCTGATTCAAAAATCCACAGAGTTTATTACTAGGGCTAAAGAACCTCACCCAGGGCTATCCATCAAACTTCATAAAAATGAAAGCATAGTAGTTTTGGACCTCTCTTCTGCTTCAATATCAGACTCTTCACTATATTACTGTGCCATGGAGCC
TRAV 2-2	Leader	1494433	1494391	ATGTTAATCTTCTTCTCTGTTTTCATAGCAGTTACCCATGTTG
TRDV 1-7	V exon	1496498	1496187	GCAGTTTTGCAGATGAAATCTGGCCGACAGATGAAGATGCCAACATTGTCAGGCATGAAAAAGACACTGTTACTTTGAAATGTTCATATGAGTCAAGCAGTGAATACATTTATCTTTACTGGTACAAACAATATCCTAAGAGCTCACCACAGTTTTTACTGTATAAAGGCGCAAGGTCATATAGTTCTCATGAGCGCAAGGCCACTGACACTCGATTAGAGACAAAAACAAGCGGAGACTCTACTGAACTTACTATAAAAGGTCTAAAGCTCTCAGATTCTGCACTCTATCACTGTGGTCTCAGAGTAGGAT
TRDV 1-7	Leader	1496709	1496643	ATGTCTCAACTATACAACTTACTGTACATAGTGAGATACATACCCCTGATTCTCACTGTAACAAAAG
TRAV 1-8	V exon	1502921	1502618	GTGACTCCATGGCAGATTCAATAGAGCCACTTTTCCCTCATAAAGATATAGGTGAAGGTGATAATGTTACTTTGTCCTGCAGTTACAAAAAATTCAGTGGTACAGTAAACTACCTGCACTGGTACAGGCAATATCCAAAATCTACACCCAAGTTCCTTCTTTTTATTGATCCAAGTGGATTTAAAAGTAACTCCATCCCACCACGTCTGTCTGCTGACATTGATAAAAATGGTAAACAAGTGGATCTGCTCATCTCCTCTGCTGCTGTATCAGACTCTGCACTATACTACTGTGCTCTGGAGCC
TRAV 1-8	Leader	1503131	1503092	ATGTTCACTATTATATTCATGTGTCTGTGGCTTTCACTAG
TRD Remnant B	V exon	1503755	1503663	GTTGGGAAAGAAACAGACACTGCTACTCTGAAATGTTTATGTGAGTCAAGCAGCATTTACATTTGGCTTTACTGGTACAAGCAATATCCAATA
TRAV 4-3	V exon	1510959	1510656	CAGGTGCTGTTGACAATAACATTACACCAGACCAAACCATCATATATTCAAGTGAAGGCAGCAACACCACACTGTCCTGCACATATGATGCATCAGCTTACAGACTCCATTGGTATCGACAAAAGCCTCAATCTGGACCAGAGTTTCTACTGATGATTCTTGTATCTTCAAATGTTGTCACTGAAGCTACACAGCCTGATCCACGACTATCCATCAAACTTCATAAAAAGGGAAACAAAGTAGATCTCGAGATTGTTACTGTTGCAGTATCAGACTCTGCATTGTACTACTGCGCCCTGGAGCC
TRAV 4-3	Leader	1511100	1511061	ATGTTACTCTTCTTTGTTTTCATAGTCATTAAAAACATTG
TRAV 1-7	V exon	1514941	1514641	GTGACTCCATGGCAGATCCAATAGAGCCACTTGTTAGTCACAATGTTGTAGATGAAGGTGATAATATTACTCTGTCCTGCAGCTACAAAGGCTTCACTGAAAACATATATAATGTCCAATGGTACAGGCAATATCCAAAATCTAAACCCGACTTCCTTCTTTATATTACTCCAAGTGGAGAGCTAAGTCTCAACATCCCACCACGAATGTCTGCTAAAGTTAATGGAGAGAAACAAGTGGATCTGCTCATTTTCTCCACTGCTGTATCAGACTCTGCACTATACTACTGTGCTCTGGCGCC
TRAV 1-7	Leader	1515101	1515062	ATGTTCAAGATTATGTTCATGTGTCTGTGGCTTTCACTGG
TRDV 1-6	V exon	1516360	1516052	GCAGTTTTGCAAATACAATTGGACCAAAGGATGAAGATGTCCGCATTGTCGGGAAAGACACAGACACTGTGACTCTTAAATGTTCATATGATACAAACAGTGATTACATTCTGCTTTACTGGTACAAACAATATCCTAACAGCGCACCACAGTTTTTACTGTATAAAGGCGCAAGGTCAAGATCAGATGAGAGCACTCCTACTGACACTCGATTAGAGTCAAATACAAACAGAGACTCTACTGAACTTACTATCAGAGGTCTAAAGCTCTCAGATTCTGCGCTCTATCACTGTGCTCTGAGAATAGTAG
TRDV 1-6	Leader	1516566	1516500	ATGTCTCAACTACACAACTTACTGTACATAGTGAGATACACATCACTGATTCTCACTGTAGCAACAG
TRDV 1-5P	V exon	1518714	1518464	GCAGATTTGCAGATATAATTGGGCCAAAAGACACAAGTGGGATGATCGACAGGAAGGAAACAGACACTGTTACTCTGAAATGTTCATATAAATCAAGCAGCAATTACATTCGATATCTAGAGAACGATATCTAGAGAGCACTCCTGATGATCCTTGATTAGAAGCAGAAACAACCAGAGATTTTATTGTACTTACTATGAGGTCTAAACCTTCAGATTCTGTACTCTTTCACTGCGCTCTTAGAAACTTAG
TRDV 1-5P	Leader	1518923	1518860	ACTATACAACTTACTGTACATAGTGAGATTCTCTCTCTCATACTGAGTCTCAGTGTACTATCAG
TRAV 4-2	V exon	1523618	1523321	CTGCTGTTGACAGCAGCATTACACCAGATCAAACCATCATATCTTCAAGTGAAGGCAGCATCACCACACTGACCTGCACATATAATCAATCAGCTTACTCTCTCCATTGGTATCGACAAAAGCCTCAATCAGGACCAGAGTTTCTGCTGCTAATTATTGTATCTTCAAATGATGTCATTAATGCTAAACAACCTGACCCAAGACTGTCTATCAGACTTCGTGAGGGAAAGAAAGTAGATCTGGAGATCTTTCCTGCTGCAGTATCAGACTCTGCACTGTACTACTGTGCCCTGGAGCC
TRAV 4-2	Leader	1523784	1523745	ATGTTACTCTTCTTCATTTTTATAGTTGTTAAAAACATTG
TRA Remnant F	V exon	1526479	1526269	AATGTTTGAATTCTTTATATTTCCAGATTTCTTGAGTTACTGTCTGGTGAACAAATCATATGAATAGCCTCATTGGAAATATATTTACAAATCAGACCCTAGATACTCCTCATACTCATTTGTCTGCTAAAGTTCAAACAAGTTTGAAGCGTGTGGAAATATTTTCTACAACAATATCAGATTCTGCACTATACTACTGCACCCTGCAGCC
TRAV 4-1	V exon	1543115	1542821	GTGCTGTTGACAGCATCATAACACCAGTCCAAACCATCATATCTTCAAGTGAAGGCAGCAACACCACACTGACCTGCAAATATGACCAATCAGCTGACTACCTCTACTGGTATCGACAAAAGCCTCAATCAGGACCAGAGTTTCTGCTAATGATTTTTGTATCTACAGATCATGTCACTGAACAATCTGACCCAAGACTATCCACCAAACTTCGTAAAATGGAAAAGGGAGTAGATCTGGAGATCTTTCCTGCTGCAGTATCAGACTCTGCACTGTACTACTGTGCCCTGAAGAC
TRAV 4-1	Leader	1543276	1543237	ATGTTTCTATTCTTTGTTTTCATATGTGTTCAAAATATTG
TRAV 3-2	V exon	1550523	1550220	CAGAGGCTGCTGACAACAGCATTAAACCAGAACAAACCACCATGTCTGTAATTGAAGGCAGCAACACCACACTCTCCTGCACATATACTGGATCAGCTTACAGTCTCCACTGGTATCGACAAAAACCTGGATCAAGACCAGAGTTTCTGCTTCTGATTGATAAAGCCAGTGAACATGTCACACAGGCTCAACCACCTCATCCACAACTGTCAATAAAACTTGATGAAAAGAATACGAAAGTGGATCTGCTCATCTCCTCTGTTACATTGACAGACTCTGCACTGTACTACTGCGCTCTGAGGCC
TRAV 3-2	Leader	1550692	1550650	ATGTTATTCTTCATTTTGTTTTTCTTCACTATTGCTGATATTG
TRD Remnant A	V exon	1551825	1551757	TGGTACAAACAATACCCTAACAGCGCACTAAAGTTTTTCTTATTTAAAGGTGCAAAGTTAGCAAGTTCT
TRA Remnant E	V exon	1553144	1553060	TGGGCGGGGATGCCAGTATTAATCTGAAATGTTCGTATGAGTCAAGCAGCAATCCAAATTGGCTACACTGGTACAAACTATGGGCA
TRDV 1-4	V exon	1562051	1561740	GCAGTTTTGCAGATAAAATCGGGCCGACAGATGAAGATGCCAACATTGTCAGACACGAAAAAGACACCGTTACTTTGAAATGTTCATATGAGTCAAGCAGTCAATACATTTATCTTTACTGGTACAAACAATATCCTAACAGTGCACCACAGTTTTTACTGTATAAAGGCGCAAGGTCATCTAGTTCTTATGAGCGCAAGGCCACTGACACTCGATTAGAGGCAAAAACAAGCGGAGACTCTACTGAACTTACTATCAGAGGTCTAAAGCTCTCAGATTCTGCACTCTATCACTGTGCTCTCAGAGTAGGAG
TRDV 1-4	Leader	1562255	1562189	ATGGATCAACTATACAACTTACTGTACATAGTGAGATACATACCACTGATTCTCACTGTAGCAAAAG
TRA remnant D	V exon	1565470	1565260	GCTTCCCATAGTGTTATGCTAAACGCACCATCCTGCAGCTATAAAAACAGGCAATTTCCAAAATCTAAACCAGAGTTCCTTCTTTATATTTATCCAGCAGTTCCAACATCCCTCATGAATGTATGCTAAAGTTAATGAAGGTATTAAACAACTTGATCTGATCATCTCCTCTGCTGCTGCATCAGACTGCACTATACTGTGCTCTGCAGCC
TRDV 1-3P	V exon	1571768	1571511	GAAGTTTTGCAGATAAAATTGGGCTGACAGATGAAGATGACAACATTACTGGGAAGAAAACACACTGCTACTCTGAAATGCTCATATGAATCAAAGAGAAATAACATGTGGCTTTACTGGTACAAATAATATGCATTATGCTAACAGCGCACCACAGTTTTTACTCATAAAGGCGGAAGGTCATATAGTTCTCATGGGCCCGAGGCCACTGACAGCTCTCTGATTCTGCAATCTATCACTGTGCTCTTACAGTAAGAA
TRDV 1-3P	Leader	1571958	1571892	ATGGCTCAACTATGCAACTTACTGTACATAGTGAGATACACTACACTGATTCTCACTGTAGCAACAG
TRAV 1-6	V exon	1573750	1573453	GTGACTCCATGGCAAATTCAATAGAGGCACTTTTCATTCATAAAGTTGTAGATGAAGATGATAATGTTACCCTGTCCTGCAGTTACAAATTCAGTGTTTTAGGAACCAACTACTTGCACTGGTACAGGCAATATCCAAAATCTACACCTGAGTTCCTTCTTTATATTTCTCAAAGTGGAGATCTAAGTTTTAACATTCCCCCAAGAATGTCTGTTGAAGTTAATGGAGATAAAGTGCATCTGCTCATCTCCTTTGCTGCTGTATCAGACTCTGCACTTTATTACTGTGCTCTGGCGCC
TRAV 1-6	Leader	1573940	1573901	ATGTTCACTGTTATATTTGTGTGTCTCTGGCTTTTACTAG
TRAV 1-5P	V exon	1577640	1577341	GTGACTCCATGGCAGATCCAATAGAGCCACTTGTTAGTCACAATGTTGTAGATGAAGGCGATAATGTTACTCTGTCGTGCAGCTACAAAGGCTTCACTGAAAACATCTATAATGTGCAATGGTACAGGCAATATCCAAAATCTAAACCCGACTTCCTTCTTTATATTACTCCAAGTGGAGAGCTAAGGCTCAACATCCCACCACGAATGTCTGCTAACATTAATGGAGAAAACAAGTGGATTTGCTCATTTTCTCCACTGCTGTATCGGACTCTGCACTATACTACTGTGCTCTGAAGCC
TRAV 1-5P	Leader	1577835	1577796	ATGTTCACCATTATATTCACGTGTCTGTGGCTTTCACTGG
TRAV 3-1	V exon	1585080	1584777	CAGAGGCTGCTGACAACAGCATTACACCAGATCAAACCAGCATGTCTGTAATTGAAGGCAGCAACATCACACTTTCCTGCACATATACTGGATCTGTTTACAGTCTCCACTGGTATCGACAACAACCTGGATCAAGACCAGAGTTTCTGCTTCTGATTGATGAAACCAGTGAACATGTCACACAGGCTCAACCACCTCATCCACAACTGTCAACAAAACTTGATAAAAAGAATACGAAAGTGGATCTGCTCATCTCCTCTGTTACAGTGACAGACTCTGCACTGTACTACTGCGCTCTGATGCC
TRAV 3-1	Leader	1585224	1585182	ATGGTACGGCTCTTCTTGTTTTTCTTCACTATTGCTGATATTG
TRDV 1-2P	V exon	1590970	1590697	GAAGTTTTGCAGATAAAATTGGGCTGACAGATGAAGATGACAACATTACTTTGAAGGAAACACACTGTTACTCTGAAATGTTCATATGAGTCAAAGAGAAATAACATATGGCTTTACAGGTGCAAACAATATGCTAACAGTGCACCACAATTTTTACTCATTAAAGGCGGAAGGTCATATAGTTGTCATGGGCACAAGGCCACTGACACTCTGTTAGAGGCAAAAACAACCTCTTATGAGATTCTGCACTATCACTGCGCTCTTACAGTAGGAA
TRDV 1-2P	Leader	1591171	1591127	ATGGCTCAACTATATACACAACACTGATTCTCACTGTAGCAACAG
TRAV 1-4	V exon	1592992	1592692	GTGACTCCATGGCAGATTCAATAGAGCCACGTTTCATTCATAAAGTTCTAGATGAAGGTGATAATGTTACCCTGACCTGCAGATACAACAGCAGTTTTTCAGGAAACTACTTGCACTGGTACAGGCAATATCCAAAATCTACACCTGAGTTCCTTCTTTATATTGTTGATCAAAGTGGAGATCTAAGTCTCAACATCCCTCCAAGAATGTCTGCTAAAGTTAACAAAAATAAAGAAGTGGATCTGCTCATCTCCTCTTCTGCTGTATCAGACTCTGCACTATATTACTGTGCGCTGGCGCC
TRAV 1-4	Leader	1593182	1593143	ATGTTCACTGTAATATTTGTGTGTCTCTGGCTTTTATTAG
TRAV 1-3	V exon	1599803	1599506	GTGACTCCATGGCAGATTCAATAGAGCCACTTTTCATTCATAAAGTTCTAGATGAAGGTGATAATGTTACCCTGTCCTGCAGATACAACAGCAGTTTTACAGGAATCAACTACTTGCACTGGTACAGGCAATATCCAAAATCTACACCTGAGTTCCTTCTTTATATTTCTCAAAGTGGAGATCTAAGTTTTAACATTCCCCCAAGAATGTCTGCTGAAGTTAATGGAGTTAAAGTGCATCTGCTCATATCCTCTGCTGCTGTATCAGACTCTGCACTATATTACTGTGCTCTGGCGCC
TRAV 1-3	Leader	1599993	1599954	ATGTTCACTGTAATATCTGTGTGTCTCTGGCTTTTACTAG
TRA remnant C	V exon	1605628	1605381	TTCAGTAAAGCTAATTCATAGAGCCACTCATACATTTGTAGATTAAGGTGATTAAGATATTACCTTGTCTTGCAGCTATAAAAACAGGCAATTTCCAAAATCTAAACCAGAGTTCCTTCTTTATATTTATCCAGCAGTCCCCACATCCCTCATGAATGTATGCTAAAGTTAATGAAGGTATTAAACAACTTGATATGATCATCTCCTCTGCTGCTGCATCAGACTGCACTATACTGTGCTCTGCAGCC
TRDV 1-1P	V exon	1606418	1606124	GAAGTTTTGCAGATAAAATTGGGCTGACAGATGAAGATGACAACATTACATTGAAGGAAACACACTGTTACTCTGAAATGTTCATATGAGTCAAAGAGGAATAAAATATGGCTTTACAGGTACAAACAATATCCTAACAGCGCACCACAGTTTTTACTCATTACAGGTCATATAGTTCTCATGGGCGCAAGGCCACTGACTCTGAGGCAAAAACAACCGCAGACTCTGCTGAACTTATCATCAGCGATTTAAAGCTCTCAGATTCTGCACTCTATCACTGTGCTCTTACAGTAGG
TRDV 1-1P	Leader	1606608	1606564	ATGGCTCAACTATATACACAACACTGATTCTCACTGTAGCAACAG
TRA remnant B	V exon	1608279	1608108	CTGCCTTGGTACAGGCACTATCCAAAATCTTTCTTTATATTCATCAAAGTGGAGCTTTGAGTTCTAATATTCCCCCAAGAATGTCTGCTGAAGTTAATGGAGATAAAGTAGATCTGCTCATCTTCTTTGCTTCTGTATCAGACTCTGCACTATATTACTGTGCTCTGGCGCC
TRA remnant A	V exon	1608659	1608500	GTGACTCCATTTCAGATTCAGTAGAGCCACTTTTCATTCATAAAGTTGTAGATGAAGCTGATATATCTGCTGTCCTGCAGATACAAAAGCAGT
TRA remnant A	Leader	1608818	1608779	ATGTTCACTTTTATATTTGTGGGTATCTGGCTTTTACTAG
TRAV 1-2	V exon	1612472	1612172	GTGACTCCATGGCAGATTCAGTAGAGCCACTTTCAACTCATAAAATTGTAGACGAAGATGATAATGTTATTCTGTCCTGCAGATACAAAACAACCAGTGTTAGAAACTACCTGCACTGGTACAGGCAATATCCAAAATCTAAACCTGAGTTCCTTCTTTATATTGTTGATCAAAGTGGAGATCTAAGTCTCAACATCCCTCCAAGAATGTCTGCTAAAGTTAACAAAAATAAAGAAGTGGATCTGCTCATCTCCTCTTCTGCTGTATCAGACTCTGCATTATATTACTGTGCTCTGGCGCC
TRAV 1-2	Leader	1612672	1612633	ATGCTCACTATTATATTCATGTGTCTGCGGCTTTCACTAG
TRAV 2-1P	V exon	1625434	1625131	CAGAGGCTGGTGATGAGCACATTAATCCAGTCCAAACTATCATCACTTCACTTGAAGGCAGCAACACCAGATTGATCTGCAAATATGATGAATCAGCTCTCTCTCTCCACTGGTATCGACAAAAACCTCAATCAGGACCAGAGTTTCTTCTGCTGATTCAAAAATCCACAGAGTTTATTACTAGGGATAAAGAACCTCACCCAGGGCTATCCATCAAACTTCATAAAAATGAAAGCATAGTAGTTTTGGACCTCTCTTCTGCTTCAATATCAGACTCTTCACTATATTACTGTGCCATGGAGCC
TRAV 2-1P	Leader	1625550	1625511	ATGTTACTTATCCACTCTGTAACACCTGTTATAAATATCA
TRAV 1-1P	V exon	1627247	1626970	ATGACTCCATGGCAGATTCACTCACAAACTTGTCGATGAAGGTGATAATGTTACTCTGTCCTGCAGATACAAAACAAGTGAACAGAAAGAACCCTGTAATGGTACAAGCAATATCCAAAATCAACACCTGAGTTCCTTCTTTATATCTTTCAATGTGGAGCTCCAAGTCCCAACATCCCCCCAAGAATGTCTGCTGAAATTAATGGAAATAAAGTGGATCTTCTCATCTCATCTGCTGCTGTATCAGCTTCTGCACTATATTACTGTGCTCTGGTGTC
TRAV 1-1P	Leader	1627448	1627409	ATGTTCACTGTTATAGTCATGTGTCTGTGGCTTTCACTAG
