# Supplementary material for: A Comprehensive Annotation of the Channel Catfish (Ictalurus punctatus) T Cell Receptor Alpha/Delta, Beta, and Gamma Loci
Source: Front Immunol. 2021 Nov 25;12:786402. doi: 10.3389/fimmu.2021.786402 (PMC8656973; doi:10.3389/fimmu.2021.786402)
Supplement: Supplementary file 7 [file Table_3.xlsx]

## Sheet: Catfish TRG locus
Gene segment	Note	start	end	nucleotide sequence
Leader	Leader exon	1411083	1411131	ATGACCATGTCCAACATGACAGCTGCATGCTTTCTGCTGGTTCTAATCG
TRGV1	V exon	1411224	1411536	GTTGCATCAGTGCGCAGTTTTCGCACCCGGGACCGTGGGAAATCATTAACCGTGACAGGAGTAAGCGGATGAGCTGCACTGTGGACTCTTCAGTGACCCTCTCCTCCACTGCTCTTCACTGGTACAGAGCCAAACCTGGAAAGGCCTTGCAACGCATTTTGTACTTTGCAGCTGGAGCTTCAACAGGCACCAGCGAGAATGAATGTTTAAGCAGATGTAACGGTGGTAGAAAGGGAAATATCTTCACTCTGACCATCACAAAAGTAAACGACGACGACGCGGCCACTTACTATTGCGCGCTGTGGCGCGGGGA
TRGJ1	J segment	1416270	1416314	GGAATGAGAAAGTCTTCAGCTCCGGCATCAGACTGTATGTTACAG
TRGC1	TRGC1_Ig_domain	1418537	1418848	ATGGTAACACAAAGGTTCCCAAAGTGTCCGTGTACCAAGTGTCCAGGCCACAATCAAATGGAAAGCGTGTGTTGCTGTGCCAGGCGAGAGGCATGTTCCCGGACCTCGTGAAATTCACATGGCAAGCAAAAGGTCAGGGGGGAGAAACTGTAGAGCTGAAAGATGATGAGCAGCTGGAGCAGAGAGATGAGGATCAGGAGGTCAAAATAACCAGCATGCTCATTGTAGACGAACAGAAAGTGAAGACCAATACATTCATCTGCTCTGTTCAACACGGGGTCAGCAATAAACAGAACGTCAACACACCACAAG
TRGC1	TRGC1_CP	1418944	1419057	ATGAAGAGAAACCTGATGCTGATCCTGATCCTGTCCCTGTTAAACCCTGCCCAACACCAAAAGAAAAGGAGCAAGAAGAAAAAGAAGAGGAGGAAGAGGAAACACCTATACATG
TRGC1	TRGC1_TM-CYT	1419373	1419524	GTGTGTTTGAGCTCAGACGCAGTCTGTATCTGTTCACTGTGACGTATGTGATACTGCTGGTGAAATGCGTACTGTATTTCTGCACCGTCTTGCTCTTACTTTACAAAAGAAACACTGCAAACAAGGAGATGCTCGGAAGCAAGACTCGTTGA
Leader	Leader exon	1423528	1423570	ATGTTTATAGCCATATATGCTGTTCTCTTCTCTTTGGTCACAG
TRGV2-1	V exon	1423676	1423989	AAGCTGTCCTGGGACTGACACTGGAGCAAAAAGATCTCTCCATGACTAAAGAGGAGGGCAAAACTGTGTATATCAGCTGCAAAGTGACTGGATTATCCTCTAGCAGTTATGTCCACTGGTACCAAAAGAAAGAAGGTGAAGCTCTCGCAAGGATCCTATATATCAAAAGTGGAAGCCTGGAACCTGTTCATGATGCTAACCATAATGAAGCAAAGGAGTTTGGTGTGAGGAAACAGGATGATAATTATGACCTAAAGATTGCAAACCTGAAGAAAAGTCACTCTGCAGTTTATTACTGTGCCTGCTGGGAATCC
Leader	Leader exon	1426131	1426173	ATGTTTATAGCCATATATGCTGTTCTATTCTCTTTGCTCACAG
TRGV2-2	V exon	1426269	1426582	AAGCTGTCCTGGGAGTGACACTGGAGCAAAAAGATCTCTCCATGACTAAAGGGGAGGGCAAAAGTGTGTATATCAGCTGCAAAGTGACCGGATTAACCACCACTTATGTCCACTGGTATCAGCAGAAAGATGGTGAAGCTCTCACAAGGATCCTATATGTCAGTAGTGGAAGCAAACCTGTTCATGATACTACCCATCCTGAAGCAAAGGACTTTGATGTGAGGCTACAGTCTGATAATTATGATCTAAAGATAGCAAACCTGAAGAAAAGTCACTCTGCAGTTTATTACTGTGCCAGCTGGGAGACAGGCTAC
Leader	Leader exon	1428957	1428999	ATGTTTATAGCCATATATGCTGTTCTCTTCTCTTTGGTCACAG
TRGV2-3	V exon	1429106	1429419	AAGCTGTCCTGGGACTGACACTGGAGCAAAAAGACCTCTCCATGACTAAAGAAGAGGGCAAAAGTGTGTATATCAGCTGCAAAGTGACCGGATTATCTTCAAGCAATTATGTCCACTGGTACCAAAAGAAAGAAGGTGAAGCTCTCACAAGGATCCTATATGTCAAAAGTGGAAGCCTGGAACCTGTTCATGATGCTAACCATAATGAAGCAAAGGAGTTTGGTGTGAGGACACAGTCTGATAATTTTGACCTAAAGATTGCAAACCTAAAGAAAAGTCACGCAGCAGTTTATTACTGTGCCAGCTGGGACTCC
Leader	Leader exon	1433793	1433835	ATGTTTATAGCCATATATGCTGTTCTATTCTCTTTGCTCACAG
TRGV2-4	V exon	1433931	1434250	AAGCTGTCCTGGGAGTGACACTGGAGCAAAAAGATCTCTCCATGACTAAAGGGGAGGGCAAAAGTGTGTATATCAGCTGCAAAGTGACCGGATTAACCACCACTTATGTCCACTGGTATCAGCAGAAAGATGGTGAAGCTCTCACAAGGATCCTATATGTCAGTAGTGGAAGCAAACCTGTTCATGATACTAATCATCTTGAAGCGAAGGACTTTGATGTGAGGCTACAGTCTGATAATTATGATCTAAAGATAGCAAACCTGAAGAAAAGTCACTCTGCAGTTTATTACTGTGTCTGCTGGACCGGGGTCTCAAGCTAC
Leader	Leader exon	1436662	1436704	ATGTTTATAGCCATATATGCTGTTCTCTTCTCTTTGGTCACAG
TRGV2-5	V exon	1436811	1437124	AAGCTGTCCTGGGACTGACACTGGAGCAAAAAGACCTCTCCATGACTAAAGAAGAGGGCAAAAGTGTGTATATCAGCTGCAAAGTGACCGGATTATCTTTAAGCAATTATGTCCACTGGTACCAAAAGAAAGAAGGTGAAGCTCTCACAAGGATCCTATATGTCAAAAGTGGAAGCCTGGAACCTGTTCATGATGCTAACCATAATGAAGCAAAGGAGTTTGGTGTGAGGACACAGTCTGATAATTTTGACCTAAAGATTGCAAACCTAAAGAAAAGTCACGCAGCAGTTTATTACTGTGCCAGCTGGGACTCC
Leader	Leader exon	1440628	1440670	ATGTTTATAGCCATATATGCTGTTCTATTCTCTTTGCTCACAG
TRGV2-6	V exon	1440766	1441078	AAGCTGTCCTGGGAGTGACACTGGAGCAAAAAGATCTCTCCATGACTAAAGAGGAGGGCAAAAGTGTGTATATCAGCTGCAAAGTGACCGGATTAACCACCATTTATGTCCACTGGTATCAACAGAAAGATGGTGAAGCTCTCACAAGGATCCTATATGTCAAACGTGGAAGCAAACCTGTTCATGATACTACCCATCTTGAAGCGAAGGAGTTTGATGTGAGGCTACAGGCTGATAATTTTGATCTAAAGATAGCAAACCTGAAGAAAAGTCACTCTGCAGTTTATTACTGTGTCTGCTGGGAGTCAGCTAC
Leader	Leader exon	1441541	1441583	ATGTTTATAGCCATATATGCAGTTCTCTTCTCCTTGGTCAAAG
TRGV2-7P	V exon	1441926	1442111	AAGCTGTTCTGGGAGTGACACTGGAGCAAAAAGATCTCTCCATGACAAAGTTATGCTAATCATCATGAAGCACTTCATCATGAAGGACTTCAATGTGAGGAGTCTGTGAAGTCTGATAATTATGAGCTAAAGATAGCATGCCTGAAGAAAATTCACTTAGCAGGTTATTACTGCACTAGATGTGTG
Leader	Leader exon	1443750	1443792	ATGTCTATAAGCATATATGCTCTTCTCTTCTCTTTGGTCACAG
TRGV2-8	V exon	1443937	1444249	AACCTGTTCTGGGAGTGACACTGGAGCAAAAAGATCTCTCTGTGACAAAAGATGAAGGCAAAACTGTACCTATCAACTGCAAAGTGACCGGATTATCCTCTGGCAGTTATGTCCACTGGTACCAAAAGAAAGAAGGTGAAGCTCTCACAAGGATCCTATATGTCAAAAGAGATAGCTCAGTTATCCGTGATAACCATGATGATGCAAAAGACTTTGATGTGAGGATACAGTATGATAATTATGATCTGAAGATTGCAAGCTTGAAGAAAAGTCACTCGGCAGTTTATTACTGCGCCAGCTGGGAGTCAGCTAA
Leader	Leader exon	1512102	1512144	ATGTTTATAGCCATAAATGCTGTTCTCTTCCTTTTGGTCACAG
TRGV2-9P	V exon	1512220	1512532	CTGTTGTATAAATTTGTCTGGGAGTGAAACTCAGACAAAAAGATCTCTCCATGACAAAAGAAGTGGACAGAACTGTTGCAAAGTGAACGATTTGTCCACCACTTATTTACACTGGTACCAAAAGAAGGACGACAAAGCTCTCACAAGGATCCTACATGTCAAAAAAGATAGCCCACCTGTTCAAGATACTAACTATCCTGAAGCAAAGGACTTTGATGTGAGGGAAAATTCTGGTAATTATGATGTAATGATATCAAAATTGAAGAAAAGTCACTCAGCGGTTTATTACTGTGCCAGCTGGGAGTCAAGCTAC
Leader	Leader exon	1512710	1512752	ATGTCTATAGGCATATATACTGTTATCTTCTCTTTGCTCACAG
TRGV2-10	V exon	1512862	1513171	AAGCTGTTCTGGGAGTGACAGTGGAGCAAAAGGATCTTTCCATGACAAAAGGAGAGGGCAAAAGTGTGTATATCAGCTGCAAAGTAACGGAATTAACAACAGATTATGTCCACTGGTACCAAAAGAAAGATGGTGAAGCTCTCACAAGGATCCTATATGTAAAAAAAAATAGCCCAGTTATTCGTGATAACCACCTTGAAGTAAATGATTTCGATGTGAGGACACAGTCAGATAATTTTGATCTAAAGATAGCAAAACTGAAGAAAAGTCACTCAGCAGTTTATTACTGCGCCAGCTGGAAGAGAGATGC
TRGJ2	J segment	1514929	1514972	TGCAGTGAAAGTCTTCGGCTCAGGGACAAGACTTTACGTAACAG
TRGC2	TRGC2_Ig_domain	1517485	1517793	ACAAAGAAAAGACGAGTCCAACAGTATCTGTGTATCCAGTGTCCAACGAGGCGAATGGAACAAGTGTACTGCTGTGCCAGGCGCAAGGCATGTTCCCAGACTTGGTGAAATTCACGTGGAAGGATCTTAATGGAAGACAAGTGCAAGCATCAGAGGGAGGTTATGAGCTGTTGGAGCAGAGAGATGGTCAGGATCAGAATATCAGAATAACCAGCATGCTCATTATTGACCAAAGCAAAGTGACATCATATCAATACACATGCTTCGTTAAACATGAAGGTGAAGAGAAGATAGGAATCATTCCAAAAG
TRGC2	TRGC2_CP	1518202	1518273	ATGAGCAACCTGCTGCACCAAGCTCCTGCATAGAACAACAAACAGAACAACAAGAGGAAAATCTCATTTCTG
TRGC2	TRGC2_TM-CYT	1520169	1520320	ATTTGTTTAAGCTCAGCCACAGTCTGTATTTGTTCAGCGTGACATATGTGATGCTACTGGTGAAAAACCTGCTGTATTTCTGCACCGTCATTTTCTTACTGTACAAGAGGAATTCTGCTAACAAGGAGATGCTCGGAGGAAATGCTCGCTGA
Leader	Leader exon	1523398	1523449	ATGCATCTCTCACTGCAGTTATGCTTGTTGATGATTTTTCTAATTTATCCAG
TRGV3-1	V exon	1523586	1523883	TGCACAGTGATGTGGAGCTTCGTCAGAAGTTCTTAATGACTAAACCCACCACTAAGCTCGCCAAGATAGAATGTACCTTCCCTTCAGAGTGTAGATTTTACATTCACTGGTATCAGAAGAAAAATGGTGAACCTTTCAAGAGAGTTCAATATGTGGACATCGATGATCAAACCACCCGTAATGATCCTGGTTTTGAGACACTGAAATCTGAGAAGATAGGAAATAAGTTTGTTTTGATAATCCCCAATTTAAAGCAAGAGCATTCAGCAACATATTATTGTGCCTGCTGGGTGTGGGG
TRGJ3-1	J segment	1526734	1526784	TGGGATACTGGGTGAAGGTTTTCGGCTCAGGAACAAGACTTTACGTAACAG
TRGJ3-2	J segment	1526996	1527055	TTGCTGGATACACCTACTACTACCAAGTATTTGGATCTGGAACTCGACTTATCGTCACTG
TRGJ3-3	J segment	1527616	1527668	AACTGGATACAGCTACAAAGTATTTGGATCTGGAACTCGACTTTTCGTCACTG
TRGJ3-4P	J segment	1528062	1528126	GGCAACATATATCTTTATAAAGTATCTGGAAGTATTTGGATCTGGAACTCGGCTTATCATCACTG
TRGJ3-5	J segment	1528365	1528427	TCACTGGAAGCACTTACTACTCCTACAAAGTATTTGGATCTGGAACTCGGCTTATCGTCACTG
TRGJ3-6	J segment	1528850	1528902	AACTGGAGACGACTACAAAGTGTTTGGATCTGGAACTAGACTTATCGTCACTG
TRGC3	TRGC3_Ig_domain	1530972	1531295	ATCCTGTGAAGGAACGGGTCAAAGAACCTCAAGTGTACGTGTACCCAGTGTCCACGCCAGAAAAAGGAGAAAAATCTTTTTTGCTGTGCCATGCGAGAGGCATGTTTCCAGACCTGGTGAGATTCACATGGCAAGCAAAAGATCAGGGTGGAAAAAACGTGGACCTGAGAGGTGATGAGCGGCTGGAGCAGAGAGACGAGGTTCCAGAAGTCCGAATAACCAGCATGCTCATTGTAGGGAAGGACAAAGCAAAGAACAATAATTTCATCTGCACTGTTAAACATGACAGCAGTGTTAAAGACAAGGAATTACAAATTCCAAGAG
TRGC3	TRGC3_CP	1531560	1531658	AAGAAGACACTTCTAAGTCAAACGCTGGTGTTCTTAATACCTGTCCAACTCAAAAAGCAGAAGAAGCAGAAGAAGTGGAAGAAGAAATCATGAATTTTG
TRGC3	TRGC3_TM-CYT	1531858	1531985	GTGTGTTTGAGCACAGCCGCAGTCTGTACCTATTCAGTGTGACATACGTGTTACTGCTGGTGAAAAACGTGTTGTATTTTTGCACTGTCTTTGTCTTACTGTTCAAGAGAAATCCTGCTAAGATATAG
Leader	Leader exon	1535677	1535719	ATGCAGCTCTCATTCCAGTTATTTTTATTCCTACTTTGTGCAG
TRGV3-2	V exon	1535924	1536238	TGGACAGTGATGTGCAGCTGCACCAGAAGATGTTAATGACTAAACCTGCCACCAAGCTTGCCAAGATAGAATGTACCTTTCCATCAGACTGTTATTTTTACATTCACTGGTATCAGACGAAAGAGAGTGAAACTTTCAAGATGGTTCAATATGTGAAAATCAATGATGGAACAAACCATAATGAACCTGGTTTTGAGTTCTTAAAATCAGAGAGGACTGCAAATGATAAGTTTGCTTTGATAATCCCCAATTTGAGGACAGAGCATTCAGCAACATATTACTGTGTTTGTTGGATGTGGGAACTGCGTACAGTAT
Leader	Leader exon	1548091	1548139	ATGCATCTCATATTGCATTTTTTATTGCTGATTTTCCTAATCTGTTCAG
TRGV3-3	V exon	1548296	1548597	TGGACAATGCTGTGGAGCTGCACCAGAAGTTCTTAATGACTAAACCTGCTAACAAGCTCACTGAGATAGAATGTACCTTTCCAACAGACTGTAACTATTACATTCACTGGTATCAGAAGAAAAATGGTGAACCTTTCAAAAGAGTACAATATGTGGGAATAATTAATGCATACCAAAGTAATGACCGTGGTTTTGAATTCTTACAATCAGAGAAGATAGCAAGCAATAAGGTTGTTCTGATAATCCCCAATGTAAAGCCAGAGCATTCAGCAACATATTATTGTGCCTGCTGGGTGGATTAT
Leader	Leader exon	1553455	1553503	ATGCATCTCATATTGCATTTTTTATTGCTGATTTTCCTAATCTGTTCAG
TRGV3-4	V exon	1553659	1553957	TGGACAATGCTGTGGAGCTGCACCAGAAGTTCTTAATGACTAAACCTGCTAACAAGCTCACTGAGATAGAATGTACCTTTCCATCAAACTGTAGATTTTACATTCACTGGTATCAGAAGAAAAATGGTGAACCTTTCAAGAGAGTTCAATATGTGGACATCGATGATCAAAGCATCTGTAATGAACCTGGTTTTGAGACACTGAAATCTGAGAAGAGAGGAAATAAGTTTGTTTTGATAATCCCCAATTTAAAGCGAGAGCATTCAGCAACATATTATTGTGCCTGCTGGGTGGATTAT
TRGJ4-1P	J segment	1559073	1559126	TTATGCAAAGCTGGAGGAAGGTTTTTGTCTCAATAACAAGACTTTACATATCAG
TRGJ4-2	J segment	1559339	1559404	ACTTCAATGGCTACTACTACTACTCCAAGAAAGTATTTGGATCTGGAACTCGGCTTATCGTCACTG
TRGC4	TRGC4_Ig_domain	1561137	1561448	ACACTGGGAAGGACCAGGTAAAAAAACCTCAAGTGTCCATGTATCCAATGTCCAGGCCTCAATCAAATGGAAACAGTGTGTTGCTGTGCCAGGCAAGAGGCATGTTCCCAGCTCTGGTGAGATTCACGTGGCAAGCAGAAGATCAGCATGGAAGAAAAGTGGAGCTGACAGATGATGAGCAGCTGGAGCAGAGAGATGAGGATCAAGTCCAAATAACCAGCATGCTCATCGTAGAGAAAGACAAAGCCATGAACAGTAAATTCACCTGCTCTGTTCAACATGACAGCAGCTTTGATGACATCACTCCAAGAG
TRGC4	TRGC4_CP	1561496	1561566	CTGAATATCATTTTAGTATGAAGTCTACTTTTAATACGAAGACAGCAACACTTTCTGATTTAGAGTTTGAT
TRGC4	TRGC4_TM-CYT	1561591	1561814	GTATGTTTGAGCTCAGCCACACTCTGTACCTGTTCAGTGTGTTGTATATGATGCTGCTGGCGAAAAATGTGGTGTATTTCTGCACCGTCTCCGTCCTATTGTGCAATAGAAATAGAGCGAGCAAGGAGATGTTCAAGAGCAAAGCTAAACACGCCAACAAAAGATACACCCATCAGCCAAACACACGGCGTTTCCATTCCATGTTTTCCATTAATTCCCTCTGA
