# Supplementary material for: A Comprehensive Annotation of the Channel Catfish (Ictalurus punctatus) T Cell Receptor Alpha/Delta, Beta, and Gamma Loci
Source: Front Immunol. 2021 Nov 25;12:786402. doi: 10.3389/fimmu.2021.786402 (PMC8656973; doi:10.3389/fimmu.2021.786402)
Supplement: Supplementary file 8 [file Table_4.xlsx]

## Sheet: Zebrafish TRB locus
Gene segment	Note	Start	End	Nucleotide sequence
Leader	Leader exon	48461114	48461162	ATGATTGTACTAATAATACTTAAACTGACAATTCTGACACACATTTCAG
TRBV35	V exon	48461260	48461552	AAGCCAAAGATGTTACACAGACTCCGGTATTGTGGGCTCCGATGGGTGTAAATGCAACAATGAACTGTAATCACAGTTATCCTTCAACTTATTTCTACATGTACTGGTTTCGACAACGGCAGGGAGAGACGATGAAACTCATTGCGTTCACAATGTTAAACAATAAGCCAGACTTTGGTGAATTTTCTGAAGATAAATACTCAGCCACAAAGACTGAAGCTCAACGTGGATCTTTCACAGTGAAAAAGCTGCAGGCTGATGACAGCGGTGTGTATTTGTGTGCAGTGAGTGAG
Leader	Leader exon	48469147	48469204	ATGATGTGTTTACATTTTGTTATTGTTTTGATGTATTTACAATGCCCTGTCATTATGT
TRBV36	V exon	48469300	48469589	GTCAGGTATTTCAGTTCAGTCAAAACCCACTGGAGGTTATTCTACCTCCTCATTCACAGCTGCAGGTCACCTGCTTCATCACAGGCAGTGCTAACCCAAACTTGTATTGGTACCGCTGGACTCCGGGCGATGGATTCAAACTGATGTTCACTTCTTTAGGTGTCGGAATCATGGATCCAAAAAGCGTGGGGGATTTTTCATCTAACAGACCAGTGGATCTTCAGATAGTGCTTGAGTCCAAAAATGTAACCCCAAGTGGTTCTGCTGTTTGGTATTGTGCTGCCAGTCCA
TRBC2	TRBC2 CYT	48477773	48477738	TTTTCAATGAAGACAAAAGAAATTCCAGAAGAGTGA
TRBC2	TRBC2 TM	48477888	48477991	TGAAGCCGAAGGGATTGAAGCTGGTTGGCTTTGGCTACATCCTGTTCCTCAGCAAGAGCTTCCTGTATGCACTGGTTGTGTCTGCTATGTTCTGGAAACTCAAG
TRBC2	TRBC2 Ig domain	48482039	48481689	CCACAAATGTGACTGAACCTGAGGTTAAGATCCTGCCACCTTCCCCAAAAGAACTCTGTTCTCAGAATACGAATGATAAAAAACTCTCAACTTTAGTGTGTGTGGCGACTGGCTTTTATCCCGATCATGTGAGCATGAGCTGGAAAGTGAACGACCAAGAGAGAAAGGACAATATATCGACGGACCACATAGCCATACAGGACAAGACGACACTGATGTACAACATCAGCAGCAGAATGAAAGTTTATGTCTCAGAATGGATGGATCCCAACAATAAATTCACCTGCACTGTCCGATTCTTCAACGGAGATCATTATATCAATGTCAGTTACACCACTAAAGGTCAAAAAG
TRBJ2-1	J segment	48484272	48484220	TACTAGCTACGCAAAACTAGAATTTGGCGAAGGAACCAAACTGACAGTTTTGG
TRBC1	TRBC1 CYT	48491731	48491714	GGTTCAAATGAAAAGTGA
TRBC1	TRBC1 TM	48493191	48493088	ACAGCTATGTGAAGTCGTCACAGTGGATGAAGCTGGCATATGGCGTGACCATTGCTAAGAGCGGACTGTATGGCCTTGTCATCTTTGTGTTTGTATGGCGAAAG
TRBC1	TRBC1 CP	48493305	48493291	GTGGATATGACCGAG
TRBC1	TRBC1 Ig domain	48493746	48493411	ATCCTTTAATTCCCAAGAGTGAACCATCCGTAAAGATTCTAAATGCACCTCAAAAGGAGTCCTGCAAGAAAAAAGTCACACTTGTGTGTTGGGCTGAAGATTTCTACCCAGACCATGTGAAAGTAGCATGGTTTGTTGGACAGCAAGAAATAACTGAAGATGTAGCGACAGACCCACATGCCACCTTTGTCGAGGGAAAAAAGTACACCATATCCAGCAGACTAAAAGTCTCTCAGAAGATGTGGAAAAAATCAACAAACAAATTCACCTGTATAGTGTCCTATTACAATGGATCTGTCACAACTGAACAATCAGCTTCTGTATATGGAGTTGCAG
TRBJ1-30	J segment	48496340	48496292	AACAACAGACCTGCATACTTTGGTGACGGGACCAAACTTACTGTTCTGG
TRBJ1-29	J segment	48496728	48496677	AACTATGGCAATCCTGCATACTTTGGCAGTGGTACCAAACTTACAGTTTTAG
TRBJ1-28	J segment	48496954	48496903	AACAATGCCAATCCAGCAATCTTTGGCAATGGCACTAAACTTACAGTTTTAG
TRBJ1-27	J segment	48497176	48497125	AATAATCGTGACGCTGCATACTTTGGAAATGGCACCAAACTAACAGTTCTGG
TRBJ1-26	J segment	48497402	48497351	AACAGTGCCAGTCCAGCAATCTTTGGCAATGGCACTAAACTTACAGTTTTAG
TRBJ1-25	J segment	48497625	48497574	AATAATCGTGACCCTGCATACTTTGGAAATGGCACCAAACTAACAGTTCTGG
TRBJ1-24	J segment	48497850	48497799	AACACTGCCAGTCCAGCAGTCTTTGGCAATGGCACTAAACTTACAGTTTTAG
TRBJ1-23	J segment	48498070	48498019	AATAATCGCAACCCTGCATACTTTGGAAATGGCACCAAACTAACAGTTCTGG
TRBJ1-22	J segment	48498290	48498239	ACACAATCTCAACCTGCATACTTTGGCAGTGGCACTAAACTGACAGTTCTGG
TRBJ1-21	J segment	48498522	48498471	ACACAAACTCAACCTGCATACTTTGGCAGTGGCACTAAACTGACAGTTCTGG
TRBJ1-20	J segment	48498714	48498663	AACACTGGCAACCCAGCATTCTTTGGCAATGGTACTAAACTAACAGTTCTAG
TRBJ1-19	J segment	48498926	48498875	AACAATCTCAGTCCTGCACACTTTGGAAATGGCACTAAACTAACAGTTCTAG
TRBJ1-18	J segment	48499153	48499102	AACAATTTCAATCCTGCATACTTTGGCAGCGGCACCAGACTAACAGTTCTAG
TRBJ1-17	J segment	48499345	48499294	AACAATGTCAATCCTGCATACTTTGGCAGCGGCACTAAACTAACAGTTCTAG
TRBJ1-16	J segment	48499527	48499476	ACCTCTGGTTATCCTGCATACTTTGGCAGCGGCACTAAACTAACAGTTCTAG
TRBJ1-15	J segment	48499853	48499800	CCACTGGCTATGGTCAGGCTTATTTCGGCAAAGGAACAAAGTTAACAGTGCTGG
TRBJ1-14	J segment	48500107	48500056	AACATGGGAAGTGAAGCACACTTTGGAGATGGTACAAAACTTACAGTCTTAG
TRBJ1-13	J segment	48500353	48500301	CTCTGGTAGTTATCCAGCTTACTTCGGCAGTGGAACAAAGCTAACTGTTTTGG
TRBJ1-12	J segment	48500610	48500559	AACACTGGCAGTGTTGCATATTTCGGCAACGGGACTAAACTCACAGTTCTAG
TRBJ1-11	J segment	48500764	48500711	ACACTGGTGCTTCTCAAGCTTTCTTTGGCACTGGAACGAAGTTAACTGTGCTAG
TRBJ1-10	J segment	48500931	48500881	ATCAGTACGACCCAGCATACTTTGGCGATGGCACTAAACTAACAGTTCTAG
TRBJ1-9	J segment	48501180	48501124	ACTCTGGTGCCGGTGCTCAGGCTTTCTTCGGCAATGGAACAAAGTTAACAGTACTTG
TRBJ1-8	J segment	48501494	48501443	AACAACTACGATCCAGCATACTTTGGTAGTGGCACCAAACTCACAGTCCTAG
TRBJ1-7	J segment	48501796	48501745	TCAACTACTTCTCCAGCTTATTTTGGTCAAGGAACAAAGTTAACCGTACTTG
TRBJ1-6	J segment	48502003	48501951	TAATCAGTTCAGTTCTGCATACTTTGGCAATGGGACTAAACTTACGGTGACAG
TRBJ1-5	J segment	48502297	48502248	CTCAAACACGCAAGCATACTTCGGCAGCGGCACCAAACTGACTGTTTTAG
TRBJ1-4	J segment	48502470	48502418	CTTTGGAAGCAGCCAGGCTTTCTTTGGGGATGGAACAAGACTGACTGTCCTTG
TRBJ1-3	J segment	48503312	48503265	CCAATTATCAAGCCTACTTTGGTGCCGGGACCAAGCTAACAGTTCTGG
TRBJ1-2	J segment	48503512	48503460	TGGCAATGCTGATCGAGCATACTTTGGAGCTGGAACAAAGTTAACAGTTATAG
TRBJ1-1	J segment	48503680	48503630	CCTCTGGCTTACAAGCTTACTTCGGGAATGGAACAAAACTGACAGTTTTAG
TRBD1	D segment	48504070	48504059	GGGACAGGGGGC
TRBV34-2	V exon	48511784	48511467	AATCTTTAGGACAAATAATCATCACTCAGAATGAACGTCTTGATAGATCTGAACTATTTGTTGCACCGGACAAAAATGTTACTCTAAAATGTAACCATAATGATGGCACCTACTTTTATATGTTCTGGTACAGACAGAGAAGTAAAGGTGAAATGTCGCTTGTTGCTTTTTCTCCTGGAAAAGATACAGAAGAAATAGTTGCCCCATTTGAAAAGACGAAATACAAAATGAAACGTCCTGATATTAAAGAATCTTCGCTGGAGATCTACAGTGTTGTACAGGAGGACTTAGGCATTTATTTCTGCGCTTCAAGCATTG
Leader	Leader exon	48511924	48511882	ATGGGACTTTTGAATTTGCTATTTGTATTCCTACTAGTCATTA
TRBV34-1	V exon	48522517	48522200	AATCTTCAGGAGAAATAATCATCACTCAGAATGAACATCTGGATAGAACTGAACTGCTTATTCAACTGAACAAAAACATTTCTTTAAGATGCAACCATAATGATGCCAACTACTATAATATGTACTGGTACATACAGAGAAGTCAAGGTGAAATGTCGCTTGTTGCTTTTTCTCTTGGAAAGGATACAGAAGAAATAGTTGCCCCATTTGAAAAGACAAAATACAAAATGAAACGTCCTGATATTAAGGAATCTTCACTGGAGATCAACAGTGTTGTACAGGAGGACTCAGGCATTTATTTTTGTGCTTCAAGCATTG
Leader	Leader exon	48522637	48522595	ATGGGACTGCTGTGTTTGTTGTTTGTATTTCTGCTAGTTACTA
TRBV33	V exon	48525485	48525180	ATAAATCCAATGGAGAAATTGTTCAAAGGTCAAATATATTTGCAAACAGCGAATCCAATGTGACGTTAACATGCGAACATGATCATAAGGACCACTACAGATTGCTCTGGTACAAGCAAACAAATGGAGCTACGACTTTGACTTTACTGGTATTTTCTGCTGGACAAAATATGGTGGATTATGAACCACCATTTAATACTCCTAATTCAAAGTATGAGGCAACCCGGACTGAAATAACGAGGTCCACACTGCAGATTAAGGATGTCAATAATGAAGACTCGGCTCTCTATTATTGTGCCACAAGCA
Leader	Leader exon	48525730	48525700	ATGTCTTTAGTGTATTTATATTTCTTTCCAA
TRBV32	V exon	48528362	48528079	GTCACACATCAGCAGACACCGTGCTTCAGTCGAGACGTTTCATGGCAGTGTTACCTGGAAATAATGTGACTTTAGACTGCAGCATGGCAGCAGGAGTTAGCATGTCTAGCTACACTATGTACTGGTACAAACAAGTCCACTCTGGTCAGCCCATAGAATTGGTTATAAAAGAGTACGAACAGGCCGTAAAGAACTACGAAGCCACTCTTAACAACAACATGTTCAGACTAATCATTTCCAGCCTCACTGCTCAGGACAGCGGGACATATTTCTGTGCTGCAAGC
Leader	Leader exon	48528563	48528527	ATGAGGACCCGCCATATCTCAATACTTCTACTGAAAT
TRBV31	V exon	48535914	48535612	GGACTGCAAATTGTGTGAAATTTGAACAGCGTCTAGTTCTGTTTGCAAATCAGACAGGCAAGGCACAGATTGATTGCGAACATGATGACAGTAGCTTAGTCGTTATGTTATGGTATCGACAAAAAACAACAGGCATGCCTCTAGATCTAATCGGCCATGGTTATTCTGGATCTCCACCAAATTACGAGACTGGATTTGATGAGAAGCGCTTCAATCAAGCTAGGAAAAACCCAACAGCTGGATCTTTAACCATCTCAGACCTCCTTCCATCAGACTCGGCTGTTTATTACTGTGCTGCCAGTA
Leader	Leader exon	48536102	48536057	ATGTTTGTTACTTTTGGTCTGAGCATTTTCTTCGTCATATTTTTAA
TRBV30-3	V exon	48540629	48540331	GAAAGGTGAATTGTGTCCTTGTTCAACAAAATGTGGCATTATTTGCCAACAAGAGTGACAGCGCCGAGATAAAGTGTAGTCATAATGACAGTAGCATGCTAAACATGCTGTGGTATCAGCAGAAGGATACAGCAGCCATGGCTCTGATCGGTTACAAATATGCTTCAGGTGACCCCAGCTATGAGACTGCTTTTGAAGGCCGGTTTGAACTGGAGAAAACAGATACACATAATGGAACTCTGAAAATCTCTGAGCTCAGTCAGTCAGACTCTGCTGTTTATTACTGTGCTGTCAGTATG
Leader	Leader exon	48540752	48540701	ATGATCTTAAGAGCAACATATGGACTGTGCATGTTTATATTGTTTTACATTG
TRBV28-3	V exon	48541699	48541404	GTTTCAGTGACGCTGTTCTGATCACTCAATGGCCCAAGTACATATCCAATCGTCTAGGCTCCTCAGTTAAAATGCACTGTTACCAGAATGATACAGACTATGACTACAAATACTGGTACAGGCACATTAAAGGAGAAGGACCGGTGCTTATTGGAAGCTACGTTGTTAACTCAGACTCTAATGAGAAGGGATTTGAGTCTGGCTATAAACTGTCTGGTACAGGGAAAAAGGAATGGACTCTGGAGGTGGATGTTAAAGAGGGCACTGATGCGGTTTATCTGTGTGCAGCTAGTTTA
Leader	Leader exon	48541852	48541810	ATGGACTCCTTTCTTGTTTTACTCTTATTGCTTTGTTTTAAAG
TRBV30-2	V exon	48544344	48544046	GGAAGGCGACATGTGTGATTGTCGAACAAAAGGTGACGTCCTTATTTGCCAACAAAAGTGGCAACACCGTGATGAACTGCAGTCATGATGACAGTAGCATGTATGTTATGCTGTGGTACCAGCAGAAAAATACAGAAATGGTTCTAATCAGTTACAGATATGACATGAGTGAACCCAGCAATGAGGATGGATTTAAAGAGCGTTTTGACTTCCAACGGACAGATACACGGAACGGAGCTCTGGAAATCTCTGATCTCAGTCAGTCAGACTCTGCTGTTTATTACTGTGCTGTCAGTAAG
Leader	Leader exon	48544485	48544437	ATGTTAAGAGCAGCATGTGGGCTGTGCATAATTATCTTTTTTTACATAG
TRBV30-1	V exon	48546676	48546381	GAGAGGTGAGATGTGTGATTGTTAAACTAAAGGTGTCCATATTTGCCAACAAAAGGGACAACATCGTGATGAACTGCAGTCATGCTGATGGTGGCATGCAGGTTATGCTGTGGTACCAGCAGAAAAATACAGAAATAGTTCTAATTGGTTACAGCTATGGTATCAATCAGCCTACCTCTGAAGATGGATTTAAAGAGCGGTTTAATCTGGAAAGAGTGGATACACTGAACGGAGCTCTGAAAATCTCTGAAGTCAGTCAGTCAGACTCTGCTGTTTATTACTGTGCTGTCAGTACA
Leader	Leader exon	48546813	48546765	ATGTTAAGAGCAGAATATGGACTCTGGATATGTTTCTTGTTTTATATTG
TRBV29	V exon	48549325	48549027	GGTATGCAAGATGTGCTGATGTCCAACAGAACCCATCTAAATTAGCCAATAAGAATGATAGGGCAGAAATAAGCTGTAAATATTCTGACAGTGGCAAGCCAAATATGTTATGGTATCAGCAAAAGGACTCAGCCATGGCATTAATTGTGTTAAGCTATGGTGCTACCGGTGATCCCATGTACGAGGATGGATTTAAAGGCCGGTTTGAATTGGAGAGAAAAGTAACATTTAATGGAACTCTGAAAATCAACAATCTCAGTCTGTCAGACTCGGCTGTTTACTACTGTGCTGTCAGTATG
Leader	Leader exon	48549738	48549687	ATGATGTTAAGAGCTGTATACAGAGTGTGTGTTTTTTTAATATTGTATTTAG
TRBV28-2	V exon	48550350	48550055	GTTTCAGTGATGGTGTTCTGATCACTCAATGGCCGAAGTACATTTCAAATCGTCTAGGCTCCTCAGTTAAAATGCACTGTTACCAGAATGATACAGACTATGAATACAAATACTGGTACAGGCACATTAAAGGAGAAGGACCGGTGCTTATTGGAAGCTTCAATTTTAACTCAGACTCTAATGAGAAGGGATTTGAGTCTGGCTATAAACTGTCTGGTACAGGGAAAAAGGAATGGACTCTGGAGGTGGATGTTAAAGAGGGCACTGATGCGGTTTATCTGTGTGCAGCTAGTTTA
Leader	Leader exon	48550511	48550469	ATGGACTCCTTTTATCTTTTATTCTTTTTGCTTTGTCTTAAAG
TRBV28-1	V exon	48553760	48553465	GTTTTAGTGACGGTGTTCTGATCACTCAATGGCCGAAGTACATATCCAGTCTTCCGGGTTTTTCAGTTGATATGCACTGTTACCAGAATGATACAGACTATGACTACAAATACTGGTACAGGCAAATCAAAGGAGAAGGACCGGTGCTTATTGCAACCCTCATAGGGACTTCTGAATCATTTGAGAAGGGATTTGAAACTGGCTTTCAGTTGCCGGATAAAGAGACAAAGAAATGGACCCTGAAGGTGGATGTTAAAGAAAGGGCTGATGCTGTTTATCTGTGTGCTGCTAGTTTA
Leader	Leader exon	48553901	48553856	ATGACGATGTTTGTCATTCTCTGCGTGTCACTGCTTTTTCTTAAAC
TRBV27	V exon	48560532	48560231	GTTTGTCGGACTGTGTTCAGTTTGATCAGCCTTTGTCCAAATTCACTGAGCCTGGAAAGAAAGTAGTGATCTCCTGTAGTCATAATGACAACAACTTAGATGTCATGTTATGGTATCAGCAACTGCAGAGCGGCGGATCACTGGCCCTCATCGGATACAACTATGCCAAAGCTGACCCAGTCTATGAACCCGGATTTGAAAAAAGATTCAGCTTGACCAGAAACAGCACAGAGACTGGATCTTTGACAGTGTCCAGCCCGAGTTTGTCAGATTCTGCTGTCTATTTCTGTGCTGCTAGAAGA
Leader	Leader exon	48560681	48560633	ATGTGTCTTGTTACTTATGGACTTGCCATTTTTAGCATCTTATTTACAG
TRBV26	V exon	48562952	48562658	ACCTTTCTCTTGGAACATCGATTGATCAGCCTGCTGACATGATAACGTCTGTTGGAGATAATGTAAACATCAGCTGCGAACACACTTACAGCAGCTATTACTACCTTTACTGGTACCAACAAACAGCACAAGACAAGTCGTTGAAACTTCTTGGGTACCTGTACACAACAACATTCAATCCTGAAAAGGACTTCAATCGCTTTGCCATTAATGGAAACGCACAAACCCATGGAACACTTCAGATCTCCAGTGCTATTTCAGATGACAGTGCGGTGTATTTCTGTGCAGCGAGTGA
Leader	Leader exon	48563081	48563033	ATGTTGCTGCTCACCTTAACTTTCCTCTCTGTCTTCTTTTCACTCACAG
TRBV25-5	V exon	48564908	48564601	TTTGTGTGGTTTGTTCTCCTGTTATTCAGCAATCTCCTGAACATCTTCTTCGGTCTGTGGAGGAGAAACAGGCAAATCTTTCTTGTTATCATGGTGACAATGACTATCCATACCTGTACTGGTATCAACAGAAGAGCAGCGGTGGATCTATGGAGCTTATTGGAATGCTTAATTATGGATCAGCTACTGTTGAGGATAAATTCAAAACTCGATTCATCATATCAGGACATGCTAAAGAAGATGCATTCCTAGTCATATCCAGCATGTCTGCTGAAGACGGCGCAGTGTATTTCTGTGCAGCTAGTCTG
Leader	Leader exon	48565030	48564982	ATGGTCAGATTAGTTATTTTCACCATAATCAGTATTTTCTGGTTAACAG
TRBV25-4	V exon	48568542	48568238	GTTGTGTGGTTTGTTCTCCTGTTATTCAGCAGTCTCCTGAACATCTTCTACGGACCTTAGAAGAGAAACAGGCAACTCTTTCTTGTTTTGGGGGCAGCACATATCAATACCTGTACTGGTATCAACAGAAGAGCAGCGGTGGATCTATGGAGCTTATTGGAATGCTTAATTATGGATCAGCTACTGTTGAGGATAAATTCAAAACTCGATTTAACATATCAGGACATGCTAAAGAAAATGCATTCTTGGTCATAACCAGCATATCTGCTGAAGACAGCGCAGTGTATTTCTGTGCAGCTAGTCTG
Leader	Leader exon	48568661	48568613	ATGACTAGAGCAATACTTTTAACCATAATCAGTACTTTCTGGTTAACAG
TRBV25-3	V exon	48572915	48572616	TTTGTTCTCTTGTTATTCAGCAATCTCCTGAACATCTTCTACGATCTGTGAAGGAGACAGAAGCAAATCTTTCTTGTTTTCACGGTGATGGCAGCTACACATACCTGTACTGGTATCAACAGAAGAGCAGCGGTGGATCTGTTGAGCTTATTGGGAGGCTTAATTATGAAGCACCTTTTCTAGAGGATGAATTCAAAAGTCGATTTATCATATCAGGACACGCTACAAAGAATGCATTCCTGTTAATTTCCAGCTTATCTGCTGAAGACAGCGCAGTGTATTTCTGTGCAGCTAGTCTAG
Leader	Leader exon	48573057	48573003	ATGAGAATGATCAAAGCAATCGTTTTAGCCATAATCACTACTTTCTGGTTAACAG
TRBV25-2	V exon	48575161	48574854	TTTGTGTGGTTTGTTCTCCTGTTATTCAGCAATCTCCTGAACATCTTCTACGATCTGTGGAGGAGAAACAGGCAAATTTTTCTTGTTATCATGGTGACAACAACTATCAACTCCTGTACTGGTATCAACAGAAGAGCAGCGGTGGATCTGTGGAGCTTATCGGAATGCTCAATTATGGATCAGCTACTGTTGAGGATAAATTCAAAAGTCGATTCATCATATCAGGACATGCTACAAAGGATGCATTTCTATTAATTTCCAGCTTGTCTGCTGAGGACAGTGCAGTGTATTTCTGTGCAGCTAGTCTG
Leader	Leader exon	48575281	48575227	ATGAGCATGATCCAAGCAATCGTTTTAGCCATAATCACTACTTTCTGGTTAACAG
TRBV25-1	V exon	48578577	48578273	TTTGTCTAGTTTGTTCTCTTGTCATTCAGCAATCCCCAAAAGAGCTTCTAACCGTGGAGGTGAAAGACACAAACCTTTCTTGTCATCACGGTGAAAGCAGCTATCCATACATGTTATGGTATCAACAGAAAAGCAATGGAGGATCTTTGGAGCTTATTGGATTGCTGACATTTGGGAGTTTTTCTCCAGAGGATAAATTCAAATCTCGATTCAGCACATTCGGAGACTCAACAAAAGAGGCATTCCTGCTCATTTCCAAAGTATCTGCTGAAGACAGTGCAGTCTATTTCTGTGCAGCAAGTATG
Leader	Leader exon	48578703	48578655	ATGGCCCAAGCAATCATTTCAACCATAATCCATATATTAATTTTAACAG
TRBV24	V exon	48579210	48578920	TACTTTCAATGGCAGTAAATGTCATACAAACTCCGACAGAGCTTTTTTTAGACACCGGAGCGACCCTGAATATCACCTGCAGCCACAACGACAGAAGTCTCGACAAAATCTTCTGGTACCAGCAGTTTAACGGGCGAAACCTTGAGCTCATCGGCTTCCTTTCCTTTAAGCAACGCTTAGTTGACAAAAAAGAATTCACAATCACAGGAGACGCAGAGAAAGAGGCGACCCTGGTGTTGTCCTCTGTGAAGGCTGAGCACAGCGCTGTGTATTTCTGTGCAGTGAGTGCAG
Leader	Leader exon	48579349	48579304	ATGACTCAATTTCCAGTCAGATGTTTCTTGCTCCACTGTTACATTG
TRBV23	V exon	48590974	48590685	TGAACTCTTCTATCATACAGACCCCATCTGACCTGCTGGCCAACAACACAGAATCAGTCAGTCTTCACTGCTCTCACTCGAGTTCAGCCTTTAATGTGATCCTGTGGTACAAACAGCTTCTAAATGGAGAAATGCAGCTCATGGGGCATCTTTATAGAACAAATAACAACACAGAGACCCTTTTTACGGACAAAATAGAGTTGTTAGGGAATGGAGCAAGCAGCAGCAGTTTGAAACTGAAAACCCTTTCTTCAAAAGATAATGCAATCTATTATTGTGCTGCGAGAGAA
Leader	Leader exon	48591131	48591083	ATGATCAGGCGTCTGGTTTACACTGCTGTCTGCTGTCTATTTTTAACAG
TRBV22	V exon	48594427	48594129	GTGTTGTGTTTTCTGATAAGGTTCATCAAAGTCCGAATGCAATTTTGTGGAGTCCTGAAGGTCGGGCTGAAATTAACTGCCGCCATGACATATCCACCTATGACACTTTACAGTGGTACCAGCAAACAGACAACACACTCAAACTCATTGGTTATGTGTACTATGAACAGAGAAATATTGAAAATGCATTTGAGAAGCGTTTTAATGTGAGCGGCCATGGAAAAACACACTCCACACTTTATCTTCTGCAGCTGAGAAGCCCTGAAGACAGTGCAGTGTACTACTGTGCTGCGTATTAT
Leader	Leader exon	48594558	48594513	ATGAGAACATTTCTTGTTTGTTCAACCACTGTGATTTACTTCATAG
TRBV21	V exon	48599053	48598748	CATGTGTTTTGTGCAAAGACGTCCATCAGTCTCCACCTGCAGTGGTGTGTGATACTGACAGTCCCAGTACAGTTAACCTGACATGCAGCCATGGAATCAAAAGCTATGACACCATATTATGGTACCAGAGCAATGTCGGGGACACAGAAATGAAACTTGTAGCTTATATGTATTATAAAACTCCAAAGACTGAGGATCCATTTGTAAATGGCTTTGATGTATCAGGTGATGGTGAAAACACAGCTTTTCTTCATATAAAGCGTAACACACAAGCCACGGCAATGTATTTCTGTGCTGCCAGTATCA
Leader	Leader exon	48599186	48599141	ATGTCTTGCCTCGCTATCCAGGTTATTAGGGTACTTTTTCTAACAG
TRBV20-2	V exon	48601548	48601240	GCTGTCTGATTTGCGAGAAGGTTCATCAGGCTCCTCCAGATGTGTTGTGTAAACCTGATGATTCCGTAGAGCTGACCTGCAGTCATAACATAGATAACTATGACACAATATTGTGGTATCAGAAGTCAAAGGGAGATTCTAGTCTGAAGCTCATCGGCTATGCTCGATATAGCAGCGCGAAGGACATTGAGAAATCATATATGGGTCATTTCAACGTAACTGGAAATGGAGAAGAGGAAGCTACATTAAGGATTCTCAAAGCAAGACTGGATCAGGACAGTGCAGAGTATTTTTGTGCAGCTTCTTATG
Leader	Leader exon	48601741	48601693	ATGACTAGATTTGTCTCCAAAATATGTTTTTTCCTCAATTGGTTTATAG
TRBV20-1	V exon	48604442	48604134	GTTGTCTTATTTGCAAGAAGGTTCATCAGTCTCCTCCAGATGTGTTGTGTAAACCTGATGATTCTGTAGAGCTGACCTGTAGTCATAACATTGATAACTATGACACAATATTGTGGTATCAGAAGTCAAAGGGAGATTCTAGCCTGAAGCTCATCGGCTATGCCCAATATAGCAGTGTAAAAAAATTTGAGGATCCATATGATGGTCATTTCAGCTTAAATGGAAGTGGAGAAAAGGAAGTTACTTTAAAGTTTCTCAAGGCAAGACTGGACCAAGACAGTGCTGAGTATTTTTGCGCAGCGTTTTATG
Leader	Leader exon	48604594	48604546	ATGACTGCATTTGTCTTCAGAATATTTTTTTTCTTGAACTGGTTAACAG
TRBV19	V exon	48607977	48607676	GCTGTTCACTGTTCAGCAGCGTTGAGCAAACTCCCGCTTTACTCATTGTGAGATCCGGAGAGTCCTGCAATATCTCCTGTTCTCACGGTATCACCAGCTACAACACCATACTGTGGTACTACCAGCACGAGGACGGCCAGGGCATGCACAGTATTGGATATTCCTTCCATTCTTCTCACACTCTGGAGAATGTAGAAGATAAACGATATGAGCTGAACGGAGATGGCAAGAGTTCTGTGACTCTGATCATCTCGAAGCTCTTGCTGAATGACAGCGCAGTTTATTTCTGTGCAGCTAGTGCA
Leader	Leader exon	48608110	48608062	ATGATCAGAAATCAATTTCTGTATTCATATTTGTTCTGCTGGCATTTTG
TRBV18P	Pseudo V	48610476	48610174	GGCAATCACTATGTGACAAAATCCATCAATCTCCACCAGAAATGCTGATTATAAGTGACCAACCTGTTACACTGACCTCCGCCCACACAATACAAAGCTATTACATGATATTGTGGTATGAGCAGCTAAAGGGTGATGGTGAACTAAATCTCATAGGGTTTGTGCGTTACACTAGTGCATCCACTGAAAGTAAATATACAAATCGGTTCAACATCACAGGGAATGGTGCTTAAAGCTCTACTCTTGATTTCGAGCCGAATGTATCTGGGAGTTCTGTTATATATTATTGTGCTGCCAGCGAAG
Fused leader		48610528	48610477	ATGTATTCTTTACTTTTACAACATTTTAATGCATTTTTCTTTCTTCAAACAG
TRBV17	V exon	48613732	48613434	GTTTTGCCCAAAGTAATGAGATAAACCAGTTTCCACCAGACCTGATGGGACACCTCACAGAATCTGTTCTTCTCAGTTGCTCACATTCAATCCAGAACTTCGAACTCACCCTCTGGTATAAACAATCTGAAGACAGGAGGCTGATTTTTCTCGGATATCTCAATCTTAAATTTCAATATCCTGAAGATGAGTTTAAAAACAAAATTGCATTGAAAGGAGATGGCAGCAGCAACTCAACTCTTACCATCAACAATCTAACATCAGACGACAGCGCAGTTTATTTCTGTGCAGCACGTAGA
Leader	Leader exon	48613847	48613817	ATGTTTACTATATTCTTCATCCTGTTGCCAG
TRBV16-4	V exon	48621609	48621312	GATTTTCCCAAAGTAACAAAGTCAACCAGTCTCCACCTGATTTAATTCACAGGCTAGGAGAAAATGCAATGATTCACTGTCAACACAGTGTGAGCAGTTACAATCGAATCGGCTTGTACAGACAAACCCAGGATGGCGGGTTCACATTAATGGGATATTTACTTGCAAAAACTCCAAACAACGAAAAGGGTTTTGAAGATAAAATAAAAATGGTTGGCGATGGAAACAGCGATGGAAATTTGACGATTAAAAGTCTCTCAACTAATGACAGTGCAGTGTATTTTTGTGCCGCATTTTA
Leader	Leader exon	48621742	48621694	ATGAAAGCTGTCGTCATATTTACAGTTACACTGATGATCAGTCACTCAG
TRBV16-3	V exon	48623827	48623530	GATTTTCCCATTGTAACAAAGTTGATCAGTCTCCACCTGATTTGATTCACGAACAAGGAGAAACTGCAAAGATCCGCTGTCAACACAGTGTGTCCAGTTATAATCAAATCAACTGGTACAGACAAAACCAGGACGGCGGGTTCACATTAATGGGATATTTACTTGGAACAGAACCATACAGAGAAAATGATTTTAAAGATAAAATAGACATGCCTGGGGATGGAAACAGAGATGGAAATTTGACAATTAAAGTGATATCATCTAATGACAATGCAGTGTACTTTTGTGCTGCATATTA
Leader	Leader exon	48623978	48623933	ATGAGGAAAGTTATCATATTTACTCTTACACTGGTCATTTTCTCAG
TRBV16-2	V exon	48627482	48627182	GAATTTCTCATAGTAACAAAGTTAACCAGTCTCCTCCTGGTCTGATTCAAAAACAAGGAGACGATGCAAAGATCCGCTGTCAACACAGCGCGGGGAGCAGTTACAATCAAATCAACTGGTACAGACAAAAGCAGGACGGTGGGCTCATATTCATGGGATATTTAGTTGGAACAGAAAAAACCCCAGAACCAGATTTCTCTGAGAAAATAGATATGTCTGGCAATGGAAGGAGTGATGGAACTTTGACCATTAAGAGTCTCTTATCTACTGACAGTGCAATGTATTTTTGCGCTGCATATGA
Leader	Leader exon	48627611	48627611	ATGAGGATTGTCATCATTATTGTGATCACACTGATCACTTGCTCAG
TRBV16-1	V exon	48630285	48629985	GATTTTCCCAAAGTAACAAAGTCAATCAGTCTCCACCTGATTTAATTTACAATCAAGGAGACGATGCAAAGATCCGCTGTCAACACAGTGTGGGCGGCAATTACAATCAAATCAACTGGTACAGACAAAACCAGGACCTTAGTTTCACTTTCATGGGATATTTACTTCTACAAGGGCCAAATCCAGAAAAGGAGTTCTCCAAGAAAATAGATATGTCTGGGAATGGACAAAGTGATGGATATTTGACCATTAAGAGTCTCCTATATAATGACAGCGCAGTGTATTTTTGTGCTGCATATGA
Leader	Leader exon	48630413	48630368	ATGAAGACTGTCTTCATACTTGCTGTGGCACTGCTCAGTTTCTCAG
TRBV15	V exon	48633295	48632990	GAGAATCACTCAGTGACAAAGTTCATCAGACTCCAGCTCAACGTCTAATAACAAAAGCAGAGACAACAGTTCAACTCAACTGTTCTCACAGCATTAAAGACTATTATGTGATATTATGGTATCAGCAGGAGAAGAATGCATTAAATCTCATTGGATATGTGTCTTACAAAGCCGTGACTATTGAAAAAGAATACCAAAACCAGTTCAGTGTTGAAGGAGATGGTGCAAAATTCAGCACTCTGAAAGTCACAATCGAAAGGCAACATGTTGGGAGTACTGCAATATATTACTGTGCTGCCAGCAAAG
Leader	Leader exon	48633439	48633385	ATGGCATTTATAATATTGATGACTTATTTAATAACACTGCCCATCAGGATCTCAG
TRBV14	V exon	48637632	48637348	ATTTGGGATTAAAGCAGTCATCAGATCTCTTTAAAACCGAGAACCTCAATGCGACCATATCGTGCTCCCAGATTGGAACATCATACAACAGCATGTACTGGTTCAGACAAACACGCACTGAGCCACTGGAGATGATTGTTTATTTCTATGTCGGATTACCCAACTGGGAGAATAATTTTGACAAGCGAGCAAAGGCTGAGAAGAATGGAGCATCTTTAGAACTGACTCTTTTTAAAGTACAGAGCTCTGACAGTGGTGTTTACTACTGTGCAAAGCAGGATGCAC
Leader	Leader exon	48637844	48637805	ATGTTTGGTTTACTCCTTTTGCTCACGCTTCCTCCATTAG
TRBV13	V exon	48640990	48640690	GTGAAAAGGAGGACAAGACTGTTCACCAGAACCCTCTTAATCTAATAATAGATCACGGAGATTCTCCTGAAATTAAGTGTTTCCACAAAATCACAGGCTATGACCGTTTGTTGTGGTATAAGCAATCCCAGAACAAAGAGTTAACATTCATGGGATATCTTATCGGTGACTCTGGAAACCCAGAAAAACCTTTCGAGAACAAAATTACCATTCAAGGGAATGCAAATAAGCTTCATGGCTCTTTAACTCTGATCAATGCTACAGCAGAAAGCGATTCGGTTTATTTCTGTGCAGCCTATTA
Leader	Leader exon	48641118	48641070	ATGTTTCTGAACCTGATCATATATATAAATTTGGCATCATTAGTCTCAG
TRBV12	V exon	48641628	48641326	GACCTGTTAGTAGCAGTAAAGTTCACCAAAGTCCTCCTGATGTTCTGTTGAAATTCAATAGCACATTGGATCTCAAGTGCAGCCACAGCGATACTAACTATAACACAATTTTGTGGTACCAGCAGCTGACTGCCTCTTCAGAACTGAAGCTCATTGGATATTTGTATTATAAAAGTGTAACTATCGAAACTGAATTTAAAGAGCTCTTTGAGGTGAGTGGAGATGGAGAGAAAGAAGCTCATCTCCACTTTCTTAAATTAAGGCAAGCTCAAGACGACGGCATGTACTTCTGTGCTGCCCGAG
Leader	Leader exon	48641775	48641727	ATGTTCAGAGTTTTGGTCGTGGTTCTTGCGTCTGTATTCTGGCAACCTG
TRBV11	V exon	48642227	48641925	GTTCCCCCCTCAGTGATAAAGTTGTTCAGAGTCCCCCTGACATGATTATTTTATCGAGTCTAAGCGAGTCTCCAGTGCTTCAGTGCTCCCATAGAGACTCAAGCTATGACCGTATCCTGTGGTATAAACAGCTCCAGAACAAACAGTTTATTTTTCTGGGATATCTCCTTGGTTCATCGCATCACTTAGAGCCGGGTTTTATAAATAAGTACACATTCGCTGGAAATGGAAATACAAATGCTAACTTAACTATTAAGAAGCTTGAGTTTAATGATACTGCCACATATTTCTGCGCTGCATCTA
Leader	Leader exon	48642434	48642395	ATGACTCTACTTATCAAATTCATTCTTGCTCTTTCAATTT
TRBV10	V exon	48645656	48645360	ATGCTTCAAATAGTCAAGACATTGGTCAGACTCCAGCTGATGTAATGAATGTTACTGGACAGTCAGAAGAGCTTCACTGTTCTCATAGTTCTTCTTCATATAATGTGATGCTCTGGTACAAACAAACACGTGGTGAAAGCTTGGAGTTGCTTGGCTTTCTTGTAGGTTCTGAAGCTACAGTTGAGGATAAATTCAAAGATAAAGTAATTCTAAAAGGGAATGCATATAAAAACAGTGTCATCAAACTAGAGGAACTTTCATCTGATGATAGTGGAGTGTACTTTTGTGCTGCAAGTG
Leader	Leader exon	48645854	48645809	ATGATCAGAACTCTCATCACTGTTTCTTTTCTCATCTACCTCTCAG
TRBV9	V exon	48649288	48648987	GATTTGCTGATGTAAACGACATTACGCAGTCTCCAAATACTATGATACCTTTCAAGAAAAATGCCACTTTATCCTGCAGTCACAAAAAAGGGGATACTTACGACAGAATGTACTGGTTTCGTCAGCATAATGGACAGACTATGGAGCTGATCGTGTACACTACAAGTTATGGCACAGTGGAATTTGGAAAGCTCGACAAAACAAAATACTCAGTCAATCATGAATCTGCTGTGAGGGGTTTTCTTACTGTGATCAGTCTGGAGTCTCTTGACAGTGCCCTGTATTTGTGCGCAGTGAGTGAA
Leader	Leader exon	48649422	48649374	ATGGATCCAGTTGTAATGTTTTTGTTAATATCAATTCAATGGATTTCAG
TRBV8	V exon	48653551	48653251	TGTCTGTTCTTGGTAAAAGTGTTGTCCAGACTCCACCTGATCTCCTGAATAAACCAGATGAATTTGCAGAGATCCAGTGTTCGCATAACATTCAAAGTTATTATGTCGTACTGTGGTACAAACAAAACCTGAGCATCACCAACCTTCAACTCATGGGGTATCTCAATGTTGACCAAGACACTATAGAGAATGATTTTAATGGCAAGATCAAGATGAAAGGAGATGGAAGAAATAATGTGACTCTGACTATCAGGGACCTCACAGTGACTGACAGTGCGGTGTATTTCTGTGCAGCATATTA
Leader	Leader exon	48653681	48653642	ATGTTTCTGTCTCCATCCTTTGGTTTACAGGTAATTACTT
TRBV4-2	V exon	48658090	48657795	GTTCTGTTGCCAATGGGAGTGTTAAACAAAGCCCCTCAAATCTAATTAAAACCAAAGGAGATTCTGTAAATCTTGAATGTGGACACAGCACAACCTACACAATGATCTTCTGGTACAAGCAATCACTTGGTCATGGATTTACATTACTGGGATACACCTGGAACAAAAATTCTTTCCCAGAGGATAATTTAAGCAAAAGGATCAGTTTGGATGGAGATGGAACAGTGAAGGCTTTTTTAAGAATCAAAGATCTTGAAGCCAGTGACAGCACATTGTATTACTGTGCTGCTAGTTTA
Leader	Leader exon	48658234	48658198	ATGATCAGAGTTCTTGCTTTTCTATGTTGGCTTACAG
TRBV7	V exon	48661251	48660957	CTGCCTGTTTTGCTAAAACAGTCCTCCAGTCCCCTGATGACCTCATAAAGAACCAAAATGAATCTGCTGTGATCTTATGCGCTCACAGTATATCCAGTTATGATCGTATTTTATGGTACAAAAAAAACATTATGGACTTTGAGTTTATGGGATACCTTAATCTCAACTTTGATAACCCAGAGTCTGACTTTAAAACCAAGATCACACTGGATGGAGATGGGAGAAACAACGGCTCTCTTACTGTCAAGAACCTTACGTTAACTGACAGTGCCGTGTATTTCTGTGCTGCATATAA
Leader	Leader exon	48661403	48661355	ATGACTAGCGTGCTTTTAGGTGTTTGTGTTTCTCTAGTATGCCTTGCAG
TRBV6	V exon	48663544	48663244	TTGCCTGTCTTGGTAAAACTGTTCTACAATCCCCTGGTGACCTCATAAAGAACCAAGCTGAATCTGCTGTGATCGTATGCACTCATAACATACAAAATTACGATCGTGTTCTTTGGTACAAACAGACACAGAACACAAAGGACTTTGAGTACATTGGGTATCGTTTATATTCAAGTGACCAACTAGAGTCTGAATTTGTAAAAAAGGTTGAGCTGAATGGAGATGGAAGTAAAAATGTAACCATAACTGTCAAGAACCTCACAGCGACTGACAGCGCAGTGTATTTCTGTGCAGCATATCA
Leader	Leader exon	48663680	48663632	CTGTGAGGCTTGCGAGACAGATATAAACACTGAGAAGAATCCTGGTCAT
TRBV3-2	V exon	48666900	48666603	TTGCTTGTCTTGGTGAAACTGTTGACCAGACGCCTGACTACTTCATCAAGAAACGAAGTGAATCCGCTGTGATCACTTGTACTCATAACATACAAAATTACAACAGAATATTATGGTACAAACAAAGTGCAGACACGTTCGGCTTTAAATTGATGGGATACCTTAGTTTTAACGATGAGAATAAAGAGCTGGGATTTGACAACATCAAACTGAAGGGAGATGCAAAATCAAATGGCACTTTGACCATTGAGAACCTCACAGTGACTGACAGCGCAGTCTATTTCTGTGCAGCATATTA
Leader	Leader exon	48667024	48666976	ATGATGACAACATTTCTTACTGCATCTGTATCTCTGCTGATGTTTACAG
TRBV5	V exon	48667486	48667189	GTGGAAGGGATGTTTTACAAACTCCTGCTTTTCTTTATGAACTAAAGGGTAAATCTGCTCAAATTGACTGCACACACACTAAAGGTTCAGCCTACAGACAGATGTACTGGTACAGACAGCGGCAAGGACAAACGATGACACTCGTAGTGTTCACAACTTCTTACACCAATCCAGATTATGGAGATTCTGAGCCAAACAAATTTTTAGCTAACAAAAAATTTGTTGAGAATGGATCGCTGACTGTGAAGAATCTGGAGCCAGAGGATACCGCCATATATTTCTGTTCAGTGAGTGAAGA
Leader	Leader exon	48667617	48667569	ATGAGAACAATCTTAATACCATTAATTATATTAGTGCATTGGTGGCAAG
TRBV4-1	V exon	48670270	48669972	GTTCTGTTGCCAATGACAGTGTTCAACAAAGTCCCCCAAATCTAGTTAAAAATAAGGGAGACTCTGCAGATCTAGTATGCTCACACAAAATAACATCCTACACTATGATCTTCTGGTACAAGCAATCACTTGGTCAGGGATTTACATTACTGGGATACACCTGGAACAAAAATCATTTCCCAGAGGATCATTTAAGTACCAAAATCAGTTTGGATGGAGATGGAACAGCGGAAGCTTTTTTAACAATCAAAGATCTTGAAGCCAGTGACAGCACATTGTATTTCTGTGCTGCTAGTTTA
Leader	Leader exon	48670398	48670359	ATGATCAGAGTTCCTCTTGCCTTACTACTTTGGCTTACAG
TRBV3-1	V exon	48673303	48673010	CTGTTTGCCTTGGTGAAACTGTTCATCAAACGCCTGGCAACTTCATCAAGGCTCGAAGTGAATCTGCTGTGATCACATGTACTCACAAAATACAGAACTATGACCGAATGCTGTGGTACAAACAGGACACATTGGGCTTGAAGTTGATGGGATACCTTTTTTTGGATCAGACTAAAGAGCCTGAATTTGAAAACAAGATCTACCTTGAGGGAGATGCAAAGAAAAATGGCACTTTGACTATCAAGAACCTCACCGGGAATGACAGCGCAGTGTATTTCTGTGCAGCGTATTATA
Leader	Leader exon	48673434	48673389	ATGATGTGCTTGTTCACTAGGGTAACATTTCTAATGATGTATACAG
TRBV2	V exon	48675988	48675693	GTGATGATGGTGTTTTACAATACCCTAAAATTCTTTGGAGTACAAAGGAGAGTTATGCTGAAATGAACTGCACACACAATAAGGGATTGTCTTACTACCAGATGTACTGGTACCGGCAGCGTCCAGGAGAGACTATGAGACTCATAGTATTCACTATGGAGAATTCAAAACCAGACTTTGGAGATTTTGATGAGAAGAAATATGATGCTTCTAAAGAAGATCCTACAAGTGGATCTCTCACAGTGAAAAATCTAGAGCCAGAGGACTCTGCCATATATTTCTGTTCAGTGAGCCAA
Leader	Leader exon	48676078	48676126	ATGACTAGAAGTATAATTTCTTTGCTACTGTTACTGCACTGGAGCAAAG
TRBV1	V exon	48677816	48677519	CTTCTCTTGGTAACACTGTTCACCAAACTCCATCTAAATCAATTAAGACCCCAAATGAATCGGCTGTCTTCATATGTACACACAACATTGGAAGCTATTTTCAAATTATGTGGTACAAACAGACCAAGGGAAAGCTGGGACTTAAACTAATGGGATATCTAAATGGTGAAACTCACAACAAAGAGGCAGAATTTAGCAACAAGATAATTCTGGATGGAAATGGAAGGAGAAACGGCACTCTGACTATCAAAGAGCTCGCTCTGAATGACAGCGCTGAGTATTTCTGTGCAGCTTATGA
Leader	Leader exon	48677957	48677909	ATGAATCATATTCTCCCAAGTTTCTTTCTCACATTTATGTTTCTCACAG
