# Supplementary material for: A Comprehensive Annotation of the Channel Catfish (Ictalurus punctatus) T Cell Receptor Alpha/Delta, Beta, and Gamma Loci
Source: Front Immunol. 2021 Nov 25;12:786402. doi: 10.3389/fimmu.2021.786402 (PMC8656973; doi:10.3389/fimmu.2021.786402)
Supplement: Supplementary file 9 [file Table_5.xlsx]

## Sheet: Zebrafish TRG locus
Gene segment	Note	Start	End	nucleotide sequence
Leader	Leader exon	31527742	31527700	ATGTTTGTATACATTTATATCATCCTTCTGTTAGAGATCCCAG
TRGV1-1	V exon	31527610	31527309	CAGCTGTTCTTGGAGTGGACGTGGATCAAGGTCCAAAAACTTTGGTTAAAGCAGCAGGAAAAACTGTGTATTTGCCTTGTAAAGCAACTGGTTTGGAATATATTCATTGGTACCAAGTAAAAGATGATGAAGCCCCATCAAGACTGCTTTATATCAGTCGAGATGGTGTTGTCACCCGTGATAACAATGCTCAAACACATGACTTCACAGTGGACAAAACCAGGCTTTATAACCTAAAACTGGGTGATGCTCAGCAAAAACACGCTGCTGTCTACTTCTGCGCCTACTGGGACTCAAGCAGC
Leader	Leader exon	31524353	31524311	ATGTTTTTCTACATTTATGTCATCCTTTTTTTAGAGATTCCTG
TRGV1-2	V exon	31524237	31523936	CAGCTGCTGTGGGAGCGAAACTGGATCAAGGTTCAAAGGCTTTGGTTAAAGCAGCGGGTAAAACTGTGTATCTGCCCTGCAAAGTGACTGGTCTGGAGTCTTCTAATTATGTCCATTGGTACCAAGTAAAAGATGGTAAAGCCCCATCAAGACTACTCTATATCAGCATAGATGGTGCTGTTGTTCGTGATGATAAAAATCCTCAAACAAATGACTTCACAGTGGACAAAACAAGGCTTTATGACCTAAAACTGAGTGACACTCAGAGCAAACATGCTGCCGTTTACTTCTGCGCCTCCTGG
Leader	Leader exon	31518966	31518924	ATGTTTGCATACATTTATATTGTTCTCCTTGCTGAGATCCCAG
TRGV1-3	V exon	31518841	31518523	CAGCCGTTCTGGGAGTGACTTTGAATCAAGGTCAAAAGGCTTTGAGCAAAGCAGCGGGCAAAACATTATACTTGCCCTGTAAAGTGGCAGGTTTGCAGTCATGGAATTATATCCACTGGTACCAAATGAGAGACGGTGAAGCCCCATCGAGACTGCTTTATATCAATGAAGGTGGTGCTGTCACTTACGATACCAACAATCCTCAGGCAAATGACTTCACAGTGGACAGAAGAAAGCTTTATGACCTAAAACTGGGTGATGCTCAGCAAAAACACACTGCAGTTTACTTCTGCGCCTACTGGGACACAAGCAGCCACAC
Leader	Leader exon	31516351	31516309	ATGTATTACATTTTAATATTATTTATTAAAAATTTGATCATTT
TRGV2	V exon	31516119	31515806	GTTGTGTAAATGGACAAAATATTATTCATAGGAAACCTCTGGTAATCAGAACACTGGGTAAAACTGCTCTAATCAAATGCCAAGTGGATGCATCGACGCTTCAGTCCAATGCTTTGCACTGGTACAAAGCGAGTAAAGGGGGAGCTTTCCAGCGATTAATGTATTACGAGGCTAAAACCACATCAGCCAAAAATGATGCCGATGTGAGCCGTAGATATTCTGGGTCGCTGGATCGCGGGGAAGTGACTTTGACTATCTCAACGCTGACGACAGATGATGAAGGAACATTTTACTGCGCGCTCTGGAGTGGAAAG
Leader	Leader exon	31511806	31511764	ATGTTCATAAACTTGTGCAGTGTTTTACTCTTTATAATCCATG
TRGV3	V exon	31511652	31511357	GGGTGGAAGGTTTGAGTTTAATTCAATCTCAGAAGGTGTTTGTGAAGCTGACAGGTAAAACTGTGTCGTTCAAATGTGAAGTATTCGGATTAGGCTCTACAAATTTTGTCCACTGGTATCATAAAAAAGATGGTGAAACGCTTAAAAGACTACTATATATTAGCTACACTGGGACAGCTACAGGTGAAGCAGCAGACTATGTTTCTGAAAAGAATGGAAATTCCTATGGCATAAAGCTGAAAGAAATAAAGGAGGAACACGCTGGCATGTATTACTGTGCAGCCTGGGATGGCAGC
Leader	Leader exon	31507890	31507839	ATGAGTCTTCAAATGCTCTTCTGCTTTTTCTTTCTTTTTAACTTTTATGCAG
TRGV4-1	V exon	31507754	31507457	TTGAAGGACAAGTGACGCTGCGACAGAAAATATCCTCAACCAAATCTCAGGACAAGACTGTTGTCATAGACTGTGATTACCCTTCAGACTGCCGCAGCTACATTCACTGGTACCAACTAAAAGGACAAACCTTAAAGAGAATATTATATGCACAAATTTCAGGAGGAGAACCAGCCAAAGATGCTGGCTTTGAGTTGTTTAAAATAGACCGTAAACAGTCAAATATTGCTCTGAAAATACCTGAACTGAAAACAGAGCATTCAGCAGTCTATTACTGTGCTTGTTGGGTCTCGGGCGG
Leader	Leader exon	31505527	31505485	ATGAGCCTTCAAATGATCTTGTTTTTCTTTCTTTTATATAGAG
TRGV4-2	V exon	31505360	31505064	TTGATGGACAAGCGATGCTGCGACAGAAAATATCCTCAACCAAATCTCAGGACAAGACTGTTGTCATAGACTGTGATTACCCTTCAGACTGTTATAGGTACATCCACTGGTACCAACTAAAAGGACAAACCTTAAAGAGAATATTATATGCACAAATTTCAGGAGGAGAACCAGCCAGAGATGCTGGTTTTGAATTGTTTAAAATAGACCGTAAACAGTCAAATATTGCTCTGAAAATACCTGAACTGAAAACAGAGCATTCAGCAGTCTATTACTGTGCTTGTTGGGATAGATCAG
TRGJ1	J segment	31503839	31503795	GAGACAGGAAAATCTTTGGTTCGGGTACAAGACTTATTGTGACAG
TRGJ2	J segment	31502789	31502738	GGCAGCTACTACATCAAACGATTTGGATCTGGAACACGTCTGATAGTAACCG
TRGJ3	J segment	31502449	31502404	GGCTGGATCAAAAGATTTGGATCTGGAACACGGCTGATAGTAACTG
TRGJ4	J segment	31502103	31502055	GGCGACTGGATCAAAAGATTTGGATCTGGAACACGCCTGATAGTAACCG
TRGJ5	J segment	31500890	31500842	GGCAACCTTATCAAAAGATTCGGATCTGGAACGCGCCTTATAGTAACCG
TRGJ6	J segment	31500246	31500192	GTCTACAACTACGATATCAAAAGATTTGGATCTGGAACACGGCTGATAGTAACCG
TRGJ7	J segment	31499671	31499626	GGCTATATCAAAAGATTTGGCTCTGGAACACGGCTGATTGTAACCA
TRGC	TRGC Ig domain	31497814	31497509	AACCTGGGAAGGACAGTGTTGTGACACCAAAGCTTTCAGGATATCTGAATAAGGCAAATGAGAAGCCGGCGGCATTGTGCCAGGCCAAAGACATGTTTCCTGACCTGGTGTCATTCAAATGGGAAAAGAAAAGCAGTAGTGGTGGCTGGACCGAAGTATCAAATGACCAGATTGTGGAGCACAGCCACAATGAAGACCCAGTTACAAGTATGGTGATATTAAACACACCCGAAGACAACATCTACAGATGCACTGTTACTCATGAAGGAAGCAAAGACCCCCAACAAATTGAAATAAAAAAGAAAG
TRGC	TRGC CP	31495266	31495180	ATGAAAAGCCGTCTGTAATTAAACCCAGTGGTGGTCCTGACCCAACATGCCCACCAAGCACTGAGACCCCGATATCACAAGAATCAG
TRGC	TRGC TM CYT	31494864	31494725	CCAACCCGGAGAAGAAACAGAGTCTGCAGCTGTTTGTGTACGGCTACGCTGTCATGCTCATGAAGAACGTGCTGTATTTTATAGTAGTCTTCATCGTTCTGTTAAAGAGAAAAGCTGGAAAGAAAGAGGAGCGCTCTTAA
Danio rerio chromosome 2 accession: LR812064
