# Supplementary material for: A Comprehensive Annotation of the Channel Catfish (Ictalurus punctatus) T Cell Receptor Alpha/Delta, Beta, and Gamma Loci
Source: Front Immunol. 2021 Nov 25;12:786402. doi: 10.3389/fimmu.2021.786402 (PMC8656973; doi:10.3389/fimmu.2021.786402)
Supplement: Supplementary file 10 [file Table_6.xlsx]

## Sheet: 2_HK_Clonotypes
cdrNucSeq	cdrAASeq	V_region	J_segment	Type
TGTGCTCTGCAGCCGGCGAATGTGGACAAATTGATATTT	CALQPANVDKLIF	V1-79V1-70V1-5PV1-69V1-68V1-67V1-66V1-65V1-64V1-63V1-62V1-61V1-78V1-60V1-59V1-58V1-57V1-56V1-55V1-54V1-53V1-52V1-51V1-77V1-50V1-49PV3-7V5-3V1-48V5-2V1-76V6-1V5-1V1-47V1-46V1-45V1-41V1-39V4-10V1-38V1-36V1-35PV1-33V1-74V4-8V1-30PV1-29V1-28V1-27V1-26V1-73V1-24V1-23V1-22V1-21V1-20V4-4V1-19V1-18V1-72V1-17V1-16V1-15V1-13V1-12V1-10V1-71V1-9V1-8V1-7V4-2V4-1V1-43V1-42	J42	TRA
TGTGCCCTGGAGCCGAATAACTATAGAATCTACTTT	CALEPNNYRIYF	V4-10V4-8V4-2V4-1	J77	TRA
TGTGCTCGGGTTGGCAGAGTTGAAGCTCTGACATTT	CARVGRVEALTF	V1-64	J1D	TRAV/TRD
TGTGCATTGGCGTCTAATAACTTTGCAAAACTGACCTTT	CALASNNFAKLTF	V1-21	J44	TRA
TGTGCATTGGCGTCTAATAACTTTGCAAAACTGACCTTT	CALASNNFAKLTF	V1-21	J44	TRA
TGTGCTCTGCAGCCGGCTAGTGGAGGCTGGAAACTCTACTTT	CALQPASGGWKLYF	V1-79V1-69V1-66V1-63V1-56V1-55V1-54V1-50V1-48V1-41V1-38V1-35PV1-30PV1-29V1-26V1-73V1-24V1-23V1-22V1-20V1-19V1-18V1-17V1-13V1-12V1-71V1-8V1-42	J62	TRA
TGTGCTCTGCAGGATAATAACGCAAGAAAAGTGATCTTT	CALQDNNARKVIF	V1-24	J54	TRA
TGTGCTCTGCAGTATGGAAACAACAGAATCTACTTT	CALQYGNNRIYF	V1-31	J53	TRA
TGTGCTCTGCAGCCGAGTGCTGATAATAGAAGACTGATATTT	CALQPSADNRRLIF	V1-13	J5	TRA
TGTGCTCTGGTGCCGTATGCTGGTGCTGGAAATAAACTGATCTTT	CALVPYAGAGNKLIF	V1-79V1-77	J20	TRA
TGTGCTCTGAAGAATACTGGTGGGGTGAACAAGATCATATTT	CALKNTGGVNKIIF	V1-79V1-69V1-66V1-63V1-59V1-57V1-56V1-55V1-54V1-52V1-50V1-49PV1-48V1-47V1-46V1-45V1-41V1-39V1-38V1-36V1-35PV1-33V1-30PV1-29V1-28V1-27V1-26V1-73V1-24V1-23V1-22V1-21V1-20V1-19V1-18V1-17V1-15V1-13V1-12V1-10V1-71V1-9V1-8V1-7V1-43V1-42	J12	TRA
TGTGCTCTGAAGAATACTGGTGGGGTGAACAAGATCATATTT	CALKNTGGVNKIIF	V1-79V1-69V1-66V1-63V1-59V1-57V1-56V1-55V1-54V1-52V1-50V1-49PV1-48V1-47V1-46V1-45V1-41V1-39V1-38V1-36V1-35PV1-33V1-30PV1-29V1-28V1-27V1-26V1-73V1-24V1-23V1-22V1-21V1-20V1-19V1-18V1-17V1-15V1-13V1-12V1-10V1-71V1-9V1-8V1-7V1-43V1-42	J12	TRA
TGTGCTCTGAAGCCTACAAGTGCAGGAGGATATAAATTAATTATT	CALKPTSAGGYKLII	V1-36	J31	TRA
TGTGCTCTGGAGCCTCGTGGTGCTGACAAGATAATGTTT	CALEPRGADKIMF	V1-51	J19	TRA
TGTGCTCTGAAGCCGGCTGAGGGGTTTGGGAAAATCTACTTT	CALKPAEGFGKIYF	V1-36V1-33V1-7	J80	TRA
TGTGCTCTGGAGCCGACTACTGGAACTGGAGCTTATAAGCTCATCTTT	CALEPTTGTGAYKLIF	V1-68V1-77V1-76	J63	TRA
TGCGCTCTGAGGACTGGAGGTGCATCACAATACAAAGTAATATTT	CALRTGGASQYKVIF	V3-2	J45	TRA
TGTGCGCTGGCGCCGACTCTTAGTAATGATAAGATCATTTTT	CALAPTLSNDKIIF	V1-10	J15	TRA
TGTGCACTGGTGCCGGCTGCTAGTAGTGAGAAAATAATTTTT	CALVPAASSEKIIF	V1-79V1-5PV1-69V1-66V1-63V1-59V1-57V1-56V1-55V1-54V1-52V1-50V1-49PV1-48V1-47V1-46V1-45V1-41V1-39V1-38V1-36V1-35PV1-33V1-30PV1-29V1-28V1-27V1-26V1-73V1-24V1-23V1-22V1-21V1-20V1-19V1-18V1-17V1-16V1-15V1-13V1-12V1-10V1-71V1-9V1-8V1-7V1-43V1-42	J14	TRA
TGTGCTCTGCAGAATAATAACGTAAAGCTGACCTTT	CALQNNNVKLTF	V1-79V1-69V1-66V1-63V1-56V1-55V1-54V1-52V1-50V1-48V1-46V1-41V1-38V1-35PV1-30PV1-29V1-26V1-73V1-24V1-23V1-22V1-21V1-20V1-19V1-18V1-17V1-15V1-13V1-12V1-10V1-71V1-8V1-42	J23	TRA
TGTGCTCTGCAGCCTAGCTATGGAGGAAAACTGACCTTT	CALQPSYGGKLTF	V1-79V1-69V1-66V1-63V1-56V1-55V1-54V1-50V1-48V1-30PV1-73V1-23V1-20V1-19V1-17V1-13V1-71V1-8	J50	TRA
TGTGCTCTGGCGCTGAATGCTCAAACTGGAGTTGATAAGATCATCTTT	CALALNAQTGVDKIIF	V1-40	J59	TRA
TGTGCTCTGGCGCTGAATGCTCAAACTGGAGTTGATAAGATCATCTTT	CALALNAQTGVDKIIF	V1-40	J59	TRA
TGTGCTCTGAAGCCTAGAGAAGGCAACAAGATCTATTTT	CALKPREGNKIYF	V1-79V1-69V1-66V1-63V1-56V1-55V1-54V1-50V1-48V1-41V1-38V1-35PV1-30PV1-29V1-26V1-73V1-24V1-23V1-22V1-20V1-19V1-18V1-17V1-13V1-12V1-71V1-8V1-42	J9	TRA
TGTGCCCTGGAGCCGTATGCTGGTAACAAGCTGATCTTT	CALEPYAGNKLIF	V4-10V4-2	J22	TRA
TGTGCCCTGAATACTGGTGGGGTGAACAAGATCATATTT	CALNTGGVNKIIF	V4-1	J12	TRA
TGTGCTCTGCAGCCGGATAATAACGCAAGAAAAGTGATCTTT	CALQPDNNARKVIF	V1-61	J54	TRA
TGTGCTCTGGAGACTAGAGAAGGCAACAAGATCTATTTT	CALETREGNKIYF	V1-50	J9	TRA
TGTGCTCTGGAGACTAGAGAAGGCAACAAGATCTATTTT	CALETREGNKIYF	V1-50	J9	TRA
TGTGCTCTGACTCATGGTGCTGACAAGATAATGTTT	CALTHGADKIMF	V1-41V1-38V1-35PV1-26V1-42	J19	TRA
TGCGCCCTGCAGAATGTAAACAAGGTGATCTTT	CALQNVNKVIF	V4-13V4-12V4-9V4-11	J49	TRA
TGTGCTCTGGAGCCGGCTAATGGAGTCCAAAAAATCTACTTT	CALEPANGVQKIYF	V1-68V1-77V1-76	J81	TRA
TGTGCCCTGCAGCTGACTTATTCTGGAGGTGACAAAATCTACTTT	CALQLTYSGGDKIYF	V4-4	J46	TRA
TGTGCTCTGCAGCCGACATATAGCGGTAATGGTAAACTCATCTTT	CALQPTYSGNGKLIF	V1-30PV1-23V1-20V1-19V1-17	J11	TRA
TGTGCTCTGCAGCCGACATATAGCGGTAATGGTAAACTCATCTTT	CALQPTYSGNGKLIF	V1-30PV1-23V1-20V1-19V1-17	J11	TRA
TGCGCCCTGGAGGGTCTTAGTAATGATAAGATCATTTTT	CALEGLSNDKIIF	V4-3	J15	TRA
TGTGCTCTGGCTAATACTGGAGGCAGAATCTACTTT	CALANTGGRIYF	V1-79V1-69V1-66V1-63V1-59V1-57V1-56V1-55V1-54V1-52V1-50V1-49PV1-48V1-47V1-46V1-45V1-41V1-39V1-38V1-36V1-35PV1-33V1-30PV1-29V1-28V1-27V1-26V1-73V1-24V1-23V1-22V1-21V1-20V1-19V1-18V1-17V1-15V1-13V1-12V1-10V1-71V1-9V1-8V1-7V1-43V1-42	J33	TRA
TGTGCTGTGGAGCCTACTCAAGGAACAACTAAGATCATTTTT	CAVEPTQGTTKIIF	V1-79	J2	TRA
TGTGCTCTGAGGCCGGCTCGTAGTGGTGACAAGATAATTTTT	CALRPARSGDKIIF	V1-64	J17	TRA
TGTGCTCTGAGGCCGGCTCGTAGTGGTGACAAGATAATTTTT	CALRPARSGDKIIF	V1-64	J17	TRA
TGTGCTGTGGAGCCATACGGGGGTTGGCAGAGTACTGATCCTCTGACATTT	CAVEPYGGWQSTDPLTF	V1-69V1-67V1-75	J1D	TRAV/TRD
TGTGCTGTGGAGCCATACGGGGGTTGGCAGAGTACTGATCCTCTGACATTT	CAVEPYGGWQSTDPLTF	V1-69V1-67V1-75	J1D	TRAV/TRD
TGTGCTGTGGAGCCATACGGGGGTTGGCAGAGTACTGATCCTCTGACATTT	CAVEPYGGWQSTDPLTF	V1-69V1-67V1-75	J1D	TRAV/TRD
TGTGCTGTGGAGCCATACGGGGGTTGGCAGAGTACTGATCCTCTGACATTT	CAVEPYGGWQSTDPLTF	V1-69V1-67V1-75	J1D	TRAV/TRD
TGTGCTCTGGTGACTTCTGATTCTAGATACAAGATCTCCTTT	CALVTSDSRYKISF	V1-79	J1	TRA
TGTGCTCTGAAGCCATCTGGCACTAATGGTAAACTCATCTTT	CALKPSGTNGKLIF	V1-79V1-69V1-66V1-63V1-56V1-55V1-54V1-50V1-48V1-30PV1-29V1-73V1-24V1-23V1-22V1-20V1-19V1-18V1-17V1-13V1-12V1-71V1-8	J4	TRA
TGTGCTCTGAGGCCGAATTATGGAAACAAGCTGATCTTT	CALRPNYGNKLIF	V1-79V1-69V1-66V1-63V1-56V1-55V1-54V1-50V1-48V1-41V1-75V1-38V1-35PV1-30PV1-29V1-26V1-73V1-24V1-23V1-22V1-20V1-19V1-18V1-17V1-13V1-12V1-71V1-8V1-42	J38	TRA
TGTGCTGTGGCTTATCTACGGGGGAGATCTGAAGCTCTGACATTT	CAVAYLRGRSEALTF	V1-57	J1D	TRAV/TRD
TGTGCTCTGGGTTTGGATGCTGGTGGTAGAAATAAACTGATCTTT	CALGLDAGGRNKLIF	V1-79V1-69V1-66V1-63V1-59V1-57V1-56V1-55V1-54V1-52V1-50V1-49PV1-48V1-47V1-46V1-45V1-41V1-39V1-38V1-36V1-35PV1-33V1-30PV1-29V1-28V1-27V1-26V1-73V1-24V1-23V1-22V1-21V1-20V1-19V1-18V1-17V1-15V1-13V1-12V1-10V1-71V1-9V1-8V1-7V1-43V1-42	J18	TRA
TGTGCTCTGGTGTCGAATAACAATAGAATCTACTTT	CALVSNNNRIYF	V1-11PV1-1P	J71	TRA
TGCGCCCTGGAGCCGTATGCTGGTAACAAGCTGATCTTT	CALEPYAGNKLIF	V4-5	J22	TRA
TGCGCTCTGAGGCCGAATAACTATAGAATCTACTTT	CALRPNNYRIYF	V3-3	J77	TRA
TGTGCTCTGCAGCCGACTAGAGAAGGCAACAAGATCTATTTT	CALQPTREGNKIYF	V1-79V1-69V1-66V1-63V1-56V1-55V1-54V1-50V1-48V1-41V1-38V1-35PV1-30PV1-29V1-26V1-73V1-24V1-23V1-22V1-21V1-20V1-19V1-18V1-17V1-13V1-12V1-10V1-71V1-8V1-42	J9	TRA
TGTGCTCTGCAGCCGACTAGAGAAGGCAACAAGATCTATTTT	CALQPTREGNKIYF	V1-79V1-69V1-66V1-63V1-56V1-55V1-54V1-50V1-48V1-41V1-38V1-35PV1-30PV1-29V1-26V1-73V1-24V1-23V1-22V1-21V1-20V1-19V1-18V1-17V1-13V1-12V1-10V1-71V1-8V1-42	J9	TRA
TGTGCTCTGGCTCATGGTGCTGACAAGATAATGTTT	CALAHGADKIMF	V1-11PV1-1P	J19	TRA
TGTCCTCTGGAGCCTACTACTGGAAGCTACAGAATCTACTTT	CPLEPTTGSYRIYF	V1-63V1-56V1-48	J36	TRA
TGCGCTCTGAGGAATACTGGAGTTGGAGTGGGGAAACTATTATTC	CALRNTGVGVGKLLF	V3-3	J103	TRA
TGCGCTCTGAGGAATACTGGAGTTGGAGTGGGGAAACTATTATTC	CALRNTGVGVGKLLF	V3-3	J103	TRA
TGCGCTCTGAGGAATACTGGAGTTGGAGTGGGGAAACTATTATTC	CALRNTGVGVGKLLF	V3-3	J103	TRA
TGTGCTCTGGCGCCGTATGCTGGTAACAAGCTGATCTTT	CALAPYAGNKLIF	V1-3V1-37V1-34V1-44	J22	TRA
TGTGCTCTGACTGGAGATGCAGGAGGATATAAATTAATATTT	CALTGDAGGYKLIF	V1-13	J52	TRA
TGTGCTCTGCAGACATTCGGAAACAAGCTTATATTT	CALQTFGNKLIF	V1-8	J114	TRA
TGTGCTCTGGAGCCGGCTACGGGGGTCGGGGTACGGAATTTTGGCAGGATAAATACTGATCCTCTGACATTT	CALEPATGVGVRNFGRINTDPLTF	V1-63V1-56V1-48V1-73	J1D	TRAV/TRD
TGTGCTGTGGAGCTGAATTATGGAAACAAGCTGATCTTT	CAVELNYGNKLIF	V1-63V1-56	J38	TRA
TGTGCTCTGACTGACAGTGGAGGCTGGAAACTCTACTTT	CALTDSGGWKLYF	V1-24V1-18	J62	TRA
TGTGCTCTGGCGCCGAATACTGGTGGGGTGAACAAGATCATATTT	CALAPNTGGVNKIIF	V1-40	J12	TRA
TGTGCTCTGAGGCCTTATTCTGGAGCAAACCAAATCTACTTT	CALRPYSGANQIYF	V1-51	J32	TRA
TGTGCTCTGAAGCCATCTGGCACTAATGGTAAACTCATCTTT	CALKPSGTNGKLIF	V1-79V1-69V1-66V1-63V1-56V1-55V1-54V1-50V1-48V1-30PV1-29V1-73V1-24V1-23V1-22V1-20V1-19V1-18V1-17V1-13V1-12V1-71V1-8	J4	TRA
TGTGCTCTGCAGAATAACAATAGAATCTACTTT	CALQNNNRIYF	V1-79V1-69V1-66V1-63V1-56V1-55V1-54V1-50V1-48V1-41V1-38V1-35PV1-30PV1-29V1-26V1-73V1-24V1-23V1-20V1-19V1-18V1-17V1-13V1-12V1-71V1-8V1-42	J71	TRA
TGCGCTGTGAGTAAGAACACCTACAACAACCCAGCATATTTT	CAVSKNTYNNPAYF	V2-2	J28	TRB
TGTGCTGTTAGAGAAAGCGACACTGGCTCTCAAGCATATTTT	CAVRESDTGSQAYF	V21	J1	TRB
TGTGCTGTTAGAGCAGACAGGCTTGCCAATCCAGCATACTTT	CAVRADRLANPAYF	V21	J3	TRB
TGTGCAGCTTATTTTTCCAGGGGCAACACTGGTGGTGATCCAGCTTACTTT	CAAYFSRGNTGGDPAYF	V7-7	J15	TRB
TGTGCAGTGAAACTTGGAGTCAATCCAGCTTACTTC	CAVKLGVNPAYF	V12-4V12-3V12-2V12-1P	J18	TRB
TGTGCAGCATATTTATATCCGGGACAAGCTTACTTT	CAAYLYPGQAYF	V20	J27	TRB
TGTGCAGTGAGATTTTTTGTCGGAAACAATCCAGCTTACTTT	CAVRFFVGNNPAYF	V12-3	J21	TRB
TGTGCAGCAAGGAGACAGTACACTGGCTCTCAAGCATATTTT	CAARRQYTGSQAYF	V6-4	J1	TRB
TGTGCAGCTTTACAGGGGGCAGATCTTCAAGCTTACTTT	CAALQGADLQAYF	V3-4	J27	TRB
TGTGCTGCTGCTGGGACCGGTCAAGCTTACTTT	CAAAGTGQAYF	V28	J11	TRB
TGTGCTGCTGCTGGGACCGGTCAAGCTTACTTT	CAAAGTGQAYF	V28	J11	TRB
TGTGCTGCTAGTACAGGGATTAACAACCAGCCTGCATACTTT	CAASTGINNQPAYF	V21V20V19-9V18-2V19-7V19-6V19-5V19-4V19-3V19-2V19-1V18-1V15-3V15-2V7-9V11-8V12-4V12-3V12-2V11-6V11-5V11-4V11-3V11-2V12-1PV11-1PV8PV2-7V5V3-6V2-6V2-5V3-5PV3-4V2-4V3-3V2-3V3-2V1-2V3-1V2-1	J29	TRB
TGTGCAGCAAGCAATGACAGGGAAAGCCTTCAAGCTTACTTT	CAASNDRESLQAYF	V6-1	J27	TRB
TGTGCATCGAGTAGGGATAACCGTGATCAAGCATACTTT	CASSRDNRDQAYF	V29	J5	TRB
TGTGCAGTGAGATTCACAGGTAGCCTTCAAGCTTACTTT	CAVRFTGSLQAYF	V12-4V12-3V12-2	J27	TRB
TGTGCAGTGAGATTCACAGGTAGCCTTCAAGCTTACTTT	CAVRFTGSLQAYF	V12-4V12-3V12-2	J27	TRB
TGTGCAGTTAAGAATCGGGACACGGCCAACACCTATCAAGCATACTTT	CAVKNRDTANTYQAYF	V11-8V11-6V11-1P	J2	TRB
TGTGCAGCCAGTCAGAAAACTGGCTCTCAAGCATATTTT	CAASQKTGSQAYF	V27-12	J1	TRB
TGTGCAGCTTCTAGGACAGGGGGCGACTTCAATGATCCAGCATACTTT	CAASRTGGDFNDPAYF	V7-12	J6	TRB
TGTGCAGCTTATCTAACAGGGGGCTCTGGAGTCAATCCAGCTTACTTC	CAAYLTGGSGVNPAYF	V7-3	J18	TRB
TGTGCAGCCAGAATGAGGAACTACAACAACCCAGCATACTTT	CAARMRNYNNPAYF	V27-8	J28	TRB
TGTGCAGTTATAGAGTGTACAACTACAGATCCTGCATACTTT	CAVIECTTTDPAYF	V11-8	J23	TRB
TGTGCAGCCAGTAGACAAACAGATCCTGCATACTTT	CAASRQTDPAYF	V27-5V27-4V27-1	J23	TRB
TGTGCTGCTAGTATAACAGGGACTACAGATCCTGCATACTTT	CAASITGTTDPAYF	V19-9V19-7V19-6V19-5V19-4V19-3V19-2V19-1	J23	TRB
TGTGCAGCCAGTAGACAGGGGGCCCTCTCCCCTGCACAAGCATATTTT	CAASRQGALSPAQAYF	V27-4	J22	TRB
TGTGCTGCTACCAATGAGGGAAGGAACTACGATCCTGCCTACTTT	CAATNEGRNYDPAYF	V19-9V19-5V19-4	J10	TRB
TGTGCAGCGCGGACTAACTTCAATGATCCAGCATACTTT	CAARTNFNDPAYF	V7-9	J6	TRB
TGTGCTGTTAGAGAAAGCAGCAATGCCAATCCAGCATACTTT	CAVRESSNANPAYF	V21	J3	TRB
TGCGCTGCCAGAATGCCGCCTAACAACCAGCCTGCATACTTT	CAARMPPNNQPAYF	V22-1	J29	TRB
TGTGCAGACGGGACAATTAACCGTGATCAAGCATACTTT	CADGTINRDQAYF	V7-6	J5	TRB
TGTGCAGCCAACAGAAATTCAGAAGCCTATTTT	CAANRNSEAYF	V27-9	J8	TRB
TGTGCTGTGAGCTGGACAGGGGGCTCAGAAGCCTATTTT	CAVSWTGGSEAYF	V15-2	J8	TRB
TGTGCTGTGAGCTGGACAGGGGGCTCAGAAGCCTATTTT	CAVSWTGGSEAYF	V15-2	J8	TRB
TGTGCAGCCAAATGGAAACCGACAGGCGACCGTGAAGCTTACTTT	CAAKWKPTGDREAYF	V27-2	J20	TRB
TGTGCCGTGAGTAAACAGGTCTCATATTCAGAAGCCTATTTT	CAVSKQVSYSEAYF	V2-3	J8	TRB
TGTGCTGCTAGTAAGGTGTGGGAATTGTACACTCAGGCCAGTCAAGCTTACTTC	CAASKVWELYTQASQAYF	V19-3	J18J13	TRB
TGTGCAGTGAAACTTGGAGTCAATCCAGCTTACTTC	CAVKLGVNPAYF	V12-4V12-3V12-2V12-1P	J18	TRB
TGTGCTGCGTCTCTCTTTCAGGGGGACGCCTATCAAGCATACTTT	CAASLFQGDAYQAYF	V14-6	J2	TRB
TGCGGTGCCAGAATACAGGGGGCAAACCAGCCTGCATACTTT	CGARIQGANQPAYF	V22-2V22-1	J29	TRB
TGTGCTGCTGCTGGGACCGGTCAAGCTTACTTT	CAAAGTGQAYF	V28	J11	TRB
TGTGCTGTGAGTGCAAGGGCTTATGGAAACAATCCAGCTTACTTT	CAVSARAYGNNPAYF	V18-2	J21	TRB
TGTGCTGCGTCCGGGGGCCGTGAAGCTTACTTT	CAASGGREAYF	V14-6	J20	TRB
TGTGCTGCTAGTATAACAGGGACTACAGATCCTGCATACTTT	CAASITGTTDPAYF	V19-9V19-7V19-6V19-5V19-4V19-3V19-2V19-1	J23	TRB
TGTGCTGCGTCTCGGGACAGGGGAAATGATCCAGCATACTTT	CAASRDRGNDPAYF	V14-3V14-2	J6	TRB
TGTGCAGTAAGAGACAGTGGTTATCAAGCATACTTT	CAVRDSGYQAYF	V11-1P	J4	TRB
TGTGCTGCTAGTGACCAGTATACTGGCTCTCAAGCATATTTT	CAASDQYTGSQAYF	V19-9V19-6V19-5V19-4V19-3V19-2V19-1	J1	TRB
TGTGCTGCGTATTTCGACAATGGAGTCAATCCAGCTTACTTC	CAAYFDNGVNPAYF	V29V7-15V7-14V7-13V7-12V7-11V7-10V7-7V7-6V7-5V14-5V7-4V7-3V14-4V14-3V14-2V7-2V14-1	J18	TRB
TGTGCAGTGAAACAGATACTACAGGGAGATCCTGCCTACTTT	CAVKQILQGDPAYF	V12-4V12-3V12-2	J10	TRB
TGTGCAGCCAGACAGGGGGCGAACGATCCTGCCTACTTT	CAARQGANDPAYF	V27-5V27-4V27-1	J10	TRB
TGTGCAGCCAGACAGGGGGCGAACGATCCTGCCTACTTT	CAARQGANDPAYF	V27-5V27-4V27-1	J10	TRB
TGTGCTGCGTATTATCAGACAAGCACCTATCCTGCTTACTTT	CAAYYQTSTYPAYF	V14-4V14-3V14-2V14-1	J14	TRB
TGCGGTGCCAGATTAGACAGGGCTGCTGCACAAGCATATTTT	CGARLDRAAAQAYF	V22-2	J22	TRB
TGTGCTGCGTCTGGGACAGGGTTTGATCCAGCATACTTT	CAASGTGFDPAYF	V14-6	J6	TRB
TGTGCAGTAAGTGGGACAGGGTCTGGCGGTGCCAGTCAAGCTTACTTT	CAVSGTGSGGASQAYF	V11-8V11-6V11-4V11-3V11-2V11-1P	J17	TRB
TGTGCTGCTAGTGGGAACACTGGCTCTCAAGCATATTTT	CAASGNTGSQAYF	V19-9V19-6V19-5V19-4V19-3V19-2V19-1	J1	TRB
TGTGCAGTCGGGACAGGGGGCCTCAATGCCAATCCACCATACTTT	CAVGTGGLNANPPYF	V27-16V27-15V27-14V27-12V27-11V27-9V27-8V27-6V27-5V27-4V27-3V27-2V27-1V26V25V24-1	J3	TRB
TGTGCTGCTAGTATAACAGGGACTACAGATCCTGCATACTTT	CAASITGTTDPAYF	V19-9V19-7V19-6V19-5V19-4V19-3V19-2V19-1	J23	TRB
TGTGCAGTAAGTGAATGGGACAGGGGGCTAGGCACCTATCCTGCTTACTTT	CAVSEWDRGLGTYPAYF	V11-8V11-6V11-4V11-3V11-2V11-1P	J16	TRB
TGTGCAGTAAGTGAATGGGACAGGGGGCTAGGCACCTATCCTGCTTACTTT	CAVSEWDRGLGTYPAYF	V11-8V11-6V11-4V11-3V11-2V11-1P	J16	TRB
TGTGCAGCAAGTATTACAGCTGGGAGCCTTCAAGCTTACTTT	CAASITAGSLQAYF	V6-4	J27	TRB
TGTGCAGCTTATTTGGGACAAAAAGATCCTGCATACTTT	CAAYLGQKDPAYF	V7-7	J23	TRB
TGTGCAGCCAGCAACTTTGGAGTCAATCCAGCTTACTTC	CAASNFGVNPAYF	V27-5V27-4V27-1	J18	TRB
TGTGCTCTACGGGGGGTACGGTTGGCAGAGGGAACTGAAGCTCTGACATTT	CALRGVRLAEGTEALTF	V1-17V1-24	J1D	TRD
TGTGCTCTTAGAGAGCATACGGGGGCTCGGGTACTTATTGATCCTCTGACATTT	CALREHTGARVLIDPLTF	V1-25	J1D	TRD
TGTGCTCTTAGAGAGCATACGGGGGCTCGGGTACTTATTGATCCTCTGACATTT	CALREHTGARVLIDPLTF	V1-25	J1D	TRD
TGTGCTCTTAGAGTAGTATCCTTTATATACGGGGGGTATTTGGGGTACTTTGAAGCTCTGACATTT	CALRVVSFIYGGYLGYFEALTF	V1-12	J1D	TRD
TGTGCCAGCTGGGAGACAGGCTACAAAGTGAAAGTCTTC	CASWETGYKVKVF	V2-2	J2	TRG
TGCGCGCTGTGGCGCGGGGATAATGAGAAAGTCTTC	CALWRGDNEKVF	V1	J1	TRG
TGTGCCTGCTGGGAATCCGAATTTTTGAAGGTTTTC	CACWESEFLKVF	V2-1	J3-1	TRG
TGCGCGCTGTGGCGCGGGGATGAGAAAGTCTTC	CALWRGDEKVF	V1	J1	TRG
TGTGCCTGCTGGGAATCCACAGTGAAAGTCTTC	CACWESTVKVF	V2-1	J2	TRG
TGCGCGCTGTGGCGCGGGGATAGAACTGGAGACGACTACAAAGTGTTT	CALWRGDRTGDDYKVF	V1	J3-6	TRG
TGCGCGCTGTGGCGCGGGGATAGAACTGGAGACGACTACAAAGTGTTT	CALWRGDRTGDDYKVF	V1	J3-6	TRG
TGCGCGCTGTGGCGCGGGGATTATGAGAAAGTCTTC	CALWRGDYEKVF	V1	J1	TRG
TGTGCCAGCTGGGAGACAGGCTACAGAGTGAAAGTCTTC	CASWETGYRVKVF	V2-6V2-4V2-2V2-1	J2	TRG
TGCGCGCTGTGGCGCGGGGATAAGAAAGTCTTC	CALWRGDKKVF	V1	J1	TRG
TGTGCCTGCTGGGAATACGGATACTGGGTGAAGGTTTTC	CACWEYGYWVKVF	V2-1	J3-1	TRG
TGTGCCAGCTGGGAGACAGGTGCAGTGAAAGTCTTC	CASWETGAVKVF	V2-2	J2	TRG

## Sheet: 42_HK_Clonotypes
cdrNucSeq	cdrAASeq	V_region	J_segment	Type
TGTGCTCTGAGGAGTGCTGATAATAGAAGACTGATATTT	CALRSADNRRLIF	V1-79V1-69V1-66V1-63V1-56V1-55V1-54V1-50V1-48V1-46V1-41V1-38V1-35PV1-30PV1-29V1-26V1-73V1-24V1-23V1-22V1-21V1-20V1-19V1-18V1-17V1-15V1-13V1-12V1-10V1-71V1-8V1-42	J5	TRA
TGTGCTCTGGTGACTCGTGGTGCTGACAAGATAATGTTT	CALVTRGADKIMF	V1-79V1-69V1-66V1-63V1-59V1-57V1-56V1-55V1-54V1-52V1-50V1-49PV1-48V1-47V1-46V1-45V1-41V1-39V1-38V1-36V1-35PV1-33V1-30PV1-29V1-28V1-27V1-26V1-73V1-24V1-23V1-22V1-21V1-20V1-19V1-18V1-17V1-15V1-13V1-12V1-10V1-71V1-9V1-8V1-7V1-43V1-42	J19	TRA
TGTGCTCTGGTGACTCGTGGTGCTGACAAGATAATGTTT	CALVTRGADKIMF	V1-79V1-69V1-66V1-63V1-59V1-57V1-56V1-55V1-54V1-52V1-50V1-49PV1-48V1-47V1-46V1-45V1-41V1-39V1-38V1-36V1-35PV1-33V1-30PV1-29V1-28V1-27V1-26V1-73V1-24V1-23V1-22V1-21V1-20V1-19V1-18V1-17V1-15V1-13V1-12V1-10V1-71V1-9V1-8V1-7V1-43V1-42	J19	TRA
TGTACTCTCAGGCCTACTATCGGAGTAAACAAGATCATATTT	CTLRPTIGVNKIIF	V1-64	J8P	TRA
TGTGCTCTGGATGCTAATAGAGATAAACTGATCTTT	CALDANRDKLIF	V1-1P	J16	TRA
TGCGCCCTGCAGCCGTCTAATAACTTTGCAAAACTGACCTTT	CALQPSNNFAKLTF	V4-13V4-12V4-9V4-11	J44	TRA
TGTGCGCTGGTGAATAACAATAGAATCTACTTT	CALVNNNRIYF	V1-79V1-69V1-66V1-63V1-59V1-57V1-56V1-55V1-54V1-52V1-50V1-49PV1-48V1-47V1-46V1-45V1-41V1-39V1-38V1-36V1-35PV1-33V1-30PV1-29V1-28V1-27V1-26V1-73V1-24V1-23V1-22V1-21V1-20V1-19V1-18V1-17V1-15V1-13V1-12V1-10V1-71V1-9V1-8V1-7V1-43V1-42	J71	TRA
TGTGCTGTGGAGCCTAACTTTGGAAAAATGATCTTT	CAVEPNFGKMIF	V1-79V1-69V1-66V1-63V1-59V1-57V1-56V1-55V1-54V1-52V1-50V1-49PV1-48V1-47V1-46V1-45V1-41V1-39V1-38V1-36V1-35PV1-33V1-30PV1-29V1-28V1-27V1-26V1-73V1-24V1-23V1-22V1-21V1-20V1-19V1-18V1-17V1-15V1-13V1-12V1-10V1-71V1-9V1-8V1-7V1-43V1-42	J27	TRA
TGTGCTCTGACTACTACTGGAAGCTACAGAATCTACTTT	CALTTTGSYRIYF	V1-70V1-68V1-67V1-65V1-64V1-61V1-78V1-60V1-58V1-53V1-51V1-77V1-76V1-74V1-72	J36	TRA
TGTGCTGTGGAGAATAATAACGTAAAGCTGACCTTT	CAVENNNVKLTF	V1-59V1-57	J23	TRA
TGTGCTCTGACTACTACTGGAAGCTACAGAATCTACTTT	CALTTTGSYRIYF	V1-70V1-68V1-67V1-65V1-64V1-61V1-78V1-60V1-58V1-53V1-51V1-77V1-76V1-74V1-72	J36	TRA
TGTGCTCTGACTACTACTGGAAGCTACAGAATCTACTTT	CALTTTGSYRIYF	V1-70V1-68V1-67V1-65V1-64V1-61V1-78V1-60V1-58V1-53V1-51V1-77V1-76V1-74V1-72	J36	TRA
TGTGCTCTGGTGCCTATTAGCGGTAATGGTAAACTCATCTTT	CALVPISGNGKLIF	V1-79V1-5PV1-69V1-66V1-63V1-59V1-57V1-56V1-55V1-54V1-52V1-50V1-49PV1-48V1-47V1-46V1-45V1-41V1-39V1-38V1-36V1-35PV1-33V1-30PV1-29V1-28V1-27V1-26V1-73V1-24V1-23V1-22V1-21V1-20V1-19V1-18V1-17V1-15V1-13V1-12V1-10V1-71V1-9V1-8V1-7V1-43V1-42	J11	TRA
TGTGCTCTGGTGAATCCTAGCTATGGGAAAGTTATATTT	CALVNPSYGKVIF	V1-43	J122	TRA
TGTGCTCTGGCGCCGAATTATGGAAACAAGCTGATCTTT	CALAPNYGNKLIF	V1-79V1-69V1-66V1-63V1-56V1-55V1-54V1-50V1-48V1-30PV1-73V1-23V1-20V1-19V1-17V1-13V1-71V1-8	J38	TRA
TGTGCTCTGGTGACTCGTGGTGCTGACAAGATAATGTTT	CALVTRGADKIMF	V1-79V1-69V1-66V1-63V1-59V1-57V1-56V1-55V1-54V1-52V1-50V1-49PV1-48V1-47V1-46V1-45V1-41V1-39V1-38V1-36V1-35PV1-33V1-30PV1-29V1-28V1-27V1-26V1-73V1-24V1-23V1-22V1-21V1-20V1-19V1-18V1-17V1-15V1-13V1-12V1-10V1-71V1-9V1-8V1-7V1-43V1-42	J19	TRA
TGCGCTCTGCATTATGGAAACAAGCTGATCTTT	CALHYGNKLIF	V6-2	J38	TRA
TGTGCTCTGCAGCCGTATGCTGGTGCTGGAAATAAACTGATCTTT	CALQPYAGAGNKLIF	V1-79V1-69V1-66V1-63V1-59V1-57V1-56V1-55V1-54V1-52V1-50V1-49PV1-48V1-47V1-46V1-45V1-41V1-39V1-38V1-36V1-35PV1-33V1-30PV1-29V1-28V1-27V1-26V1-73V1-24V1-23V1-22V1-21V1-20V1-19V1-18V1-17V1-15V1-13V1-12V1-10V1-71V1-9V1-8V1-7V1-43V1-42	J20	TRA
TGTGCTGTGGACGGGGTTGGCAGAGTTTCTGAAGCTCTGACATTT	CAVDGVGRVSEALTF	V1-79V1-69V1-66V1-63V1-59V1-57V1-56V1-55V1-54V1-52V1-50V1-49PV1-48V1-46V1-45V1-41V1-39V1-38V1-35PV1-33V1-30PV1-29V1-27V1-26V1-73V1-24V1-23V1-22V1-21V1-20V1-19V1-18V1-17V1-15V1-13V1-12V1-10V1-71V1-9V1-8V1-7V1-43V1-42	J1D	TRAV/TRD
TGTGCTCTGGAGCCTGGAGGTGGCTATGGAAAGTTGATCTTT	CALEPGGGYGKLIF	V1-76	J65	TRA
TGTGCCCTGAAGACTGGTAACAAGCTGATCTTT	CALKTGNKLIF	V4-1	J22	TRA
TGTGCTCTGCTGACTTATTCTGGAGGTGACAAAATCTACTTT	CALLTYSGGDKIYF	V1-79V1-69V1-66V1-63V1-56V1-55V1-54V1-52V1-50V1-48V1-46V1-41V1-38V1-35PV1-30PV1-29V1-26V1-73V1-24V1-23V1-22V1-21V1-20V1-19V1-18V1-17V1-15V1-13V1-12V1-10V1-71V1-8V1-42	J46	TRA
TGTACTCTCAGGCCTACTGGTGGGGTGAACAAGATCATATTT	CTLRPTGGVNKIIF	V1-79V1-69V1-66V1-63V1-56V1-55V1-54V1-50V1-48V1-75V1-73V1-13V1-71	J12	TRA
TGTGCTCTGGTGAATCCTAGCTATGGGAAAGTTATATTT	CALVNPSYGKVIF	V1-43	J122	TRA
TGTGCTCTGGAGAATACTGGTGGGGTGAACAAGATCATATTT	CALENTGGVNKIIF	V1-79V1-69V1-66V1-63V1-59V1-57V1-56V1-55V1-54V1-52V1-50V1-49PV1-48V1-47V1-46V1-45V1-41V1-39V1-38V1-36V1-35PV1-33V1-30PV1-29V1-28V1-27V1-26V1-73V1-24V1-23V1-22V1-21V1-20V1-19V1-18V1-17V1-15V1-13V1-12V1-10V1-71V1-9V1-8V1-7V1-43V1-42	J12	TRA
TGTGCTCTGACTGGAGGGGCCAATAAGGTTATATTT	CALTGGANKVIF	V1-79V1-69V1-66V1-63V1-56V1-55V1-54V1-50V1-48V1-41V1-75V1-38V1-35PV1-30PV1-29V1-26V1-73V1-24V1-23V1-22V1-20V1-19V1-18V1-17V1-13V1-12V1-71V1-8V1-42	J6	TRA
TGTGCTGTGGAGCCCTCTACGGGTTGGCAGTCCACTGAAGCTCTGACATTT	CAVEPSTGWQSTEALTF	V1-79V1-69V1-66V1-63V1-56V1-55V1-54V1-50V1-48V1-41V1-38V1-35PV1-30PV1-29V1-26V1-73V1-24V1-23V1-20V1-19V1-18V1-17V1-13V1-12V1-71V1-8V1-42	J1D	TRAV/TRD
TGTGCTGTGGAGCCTACCTATGGAGAAAAATTCACCTTT	CAVEPTYGEKFTF	V1-54	J37	TRA
TGTGCTGTGGAGCCTACCTATGGAGAAAAATTCACCTTT	CAVEPTYGEKFTF	V1-54	J37	TRA
TGTGCTCTGGAGCCGGCAAATTCTGGACAGAAAATAATATTT	CALEPANSGQKIIF	V1-79V1-69V1-66V1-63V1-56V1-55V1-54V1-50V1-48V1-73V1-13V1-71	J75	TRA
TGCGCTCTGAGGTTGACAATGAGTGGAGGAGCATACAAATTAATATTT	CALRLTMSGGAYKLIF	V3-4	J25J40J52J60J92	TRA
TGTGCTCTAATGAGTGGAGGAGCATACAAATTAATATTT	CALMSGGAYKLIF	V1-37	J40	TRA
TGTGCTCTGGAGACATATAGCGGTAATGGTAAACTCATCTTT	CALETYSGNGKLIF	V1-58	J11	TRA
TGTGCCATGGAGCCGAATACTGGAGGAAATCAAAAGTTAATCCTT	CAMEPNTGGNQKLIL	V2-1PV2-2	J35	TRA
TGCGCCCTGAATACTGGTGGGGTGAACAAGATCATATTT	CALNTGGVNKIIF	V4-13	J12	TRA
TGTGCTCTGTTGACTGATGGTGTTCGAATAATATTT	CALLTDGVRIIF	V1-22	J106	TRA
TGTGCTGTGGAGCCTGATGCTGGACGAAGAATTATTTTT	CAVEPDAGRRIIF	V1-79V1-69V1-66V1-63V1-56V1-55V1-54V1-50V1-48V1-46V1-41V1-38V1-35PV1-30PV1-29V1-26V1-73V1-24V1-23V1-22V1-21V1-20V1-19V1-18V1-17V1-15V1-13V1-12V1-10V1-71V1-8V1-42	J95	TRA
TGTGCTCTGAGGACTGGAGGTGCATCACAATACAAAGTAATATTT	CALRTGGASQYKVIF	V1-79	J45	TRA
TGTGCTCTGCAGCCTTATTCTGGAGGTGACAAAATCTACTTT	CALQPYSGGDKIYF	V1-12	J46	TRA
TGTGCTCTGGTGCCTATTAGCGGTAATGGTAAACTCATCTTT	CALVPISGNGKLIF	V1-79V1-5PV1-69V1-66V1-63V1-59V1-57V1-56V1-55V1-54V1-52V1-50V1-49PV1-48V1-47V1-46V1-45V1-41V1-39V1-38V1-36V1-35PV1-33V1-30PV1-29V1-28V1-27V1-26V1-73V1-24V1-23V1-22V1-21V1-20V1-19V1-18V1-17V1-15V1-13V1-12V1-10V1-71V1-9V1-8V1-7V1-43V1-42	J11	TRA
TGCGCTCTGCAGCCGTATGGAAACAACAGAATCTACTTT	CALQPYGNNRIYF	V6-2	J53	TRA
TGTGCTGCTACTAGAACAGGGGGCTTTGCACAAGCATATTTT	CAATRTGGFAQAYF	V19-8V19-6	J22	TRB
TGTGCTGCTACTAGAACAGGGGGCTTTGCACAAGCATATTTT	CAATRTGGFAQAYF	V19-8V19-6	J22	TRB
TGTGCACTGAAATCGGACAGCCTTCAAGCTTACTTT	CALKSDSLQAYF	V12-4V12-3V12-2	J27	TRB
TGCGCTGCCAGAAAGGCATACACTGGCTCTCAAGCATATTTT	CAARKAYTGSQAYF	V22-1	J1	TRB
TGTGCAGCCAGGAGCCCTGGTGGTGATCCAGCTTACTTT	CAARSPGGDPAYF	V27-5	J15	TRB
TGTGCTGCCTCAGGGGGCTCTGGGACTGGTCAAGCTTACTTT	CAASGGSGTGQAYF	V28	J11	TRB
TGTGCTGCCTCAGGGGGCTCTGGGACTGGTCAAGCTTACTTT	CAASGGSGTGQAYF	V28	J11	TRB
TGTGCTGCTAGTAAGACAGGGGAAACCTATCCTGCTTACTTT	CAASKTGETYPAYF	V19-3	J12	TRB
TGTGCAGCTTATTACAGCCTTCAAGCTTACTTT	CAAYYSLQAYF	V7-9	J27	TRB
TGTGCTGTTAGAGGGATCTACAACAACCCAGCATACTTT	CAVRGIYNNPAYF	V21	J28	TRB
TGTGCTGTTAGAGGGATCTACAACAACCCAGCATACTTT	CAVRGIYNNPAYF	V21	J28	TRB
TGTGCTGTTAGAGACAATTACAACAACCCAGCATACTTT	CAVRDNYNNPAYF	V21	J28	TRB
TGTGCAGCCAGAGCGGACAACAACCAGCCTGCATACTTT	CAARADNNQPAYF	V30-1	J29	TRB
TGTGCAGCCAGAGCGGACAACAACCAGCCTGCATACTTT	CAARADNNQPAYF	V30-1	J29	TRB
TGTGCAGCTTCGGACAGTCCCTATTCAGAAGCCTATTTT	CAASDSPYSEAYF	V3-3	J8	TRB
TGTGCAGCCACTGGGACAGCTACAGATCCTGCATACTTT	CAATGTATDPAYF	V27-5V27-4V27-1	J23	TRB
TGTGCTGCGTCTTCGGACAACAATGCCAATCCAGCATACTTT	CAASSDNNANPAYF	V14-6	J3	TRB
TGTGCAGCCTCTCCTGGGACAGGTGGTGATCCAGCTTACTTT	CAASPGTGGDPAYF	V27-15	J15	TRB
TGTGCAGCCAGTGGACAGTACAGTGGTTATCAAGCATACTTT	CAASGQYSGYQAYF	V25	J4	TRB
TGTGCAGCACGTGACAGGGGTTATCAAGCATACTTT	CAARDRGYQAYF	V24-1	J4	TRB
TGTGCTGCCAGTTTAGGGGGCTTCGCCGACTTGAAATTT	CAASLGGFADLKF	V5	J2-1	TRB
TGTGCTGCCAGTTTTGGGGCTCGTGATCAAGCATACTTT	CAASFGARDQAYF	V5	J5	TRB
TGTGCTGCCAGTTTTGGGGCTCGTGATCAAGCATACTTT	CAASFGARDQAYF	V5	J5	TRB
TGTGCAAAACAAGACAGTAACACTCAGCCTGCATACTTT	CAKQDSNTQPAYF	V9	J24	TRB
TGTGCAGCTTATACAGGGGGCGACCAGCCTGCATACTTT	CAAYTGGDQPAYF	V29V7-15V7-14V7-13V7-12V7-11V7-10V7-7V7-6V7-5V14-5V7-4V7-3V14-4V14-3V14-2V7-2V14-1	J29	TRB
TGTGCAAAACAGGATCCCAGCTCTGGCGGTGCCAGTCAAGCTTACTTT	CAKQDPSSGGASQAYF	V9	J17	TRB
TGTGCAGCCAAAGGACAGTTCAATGATCCAGCATACTTT	CAAKGQFNDPAYF	V30-9	J6	TRB
TGTGCAGCCAGTGCGACAAACTCTGCTGCACAAGCATATTTT	CAASATNSAAQAYF	V27-5V27-4V27-1	J22	TRB
TGTGCTGCTCGACAGGGGAACTACGATCCTGCCTACTTT	CAARQGNYDPAYF	V24-2	J10	TRB
TGTGCAGCCAGTAGAACAGGGGATGCCAATCCAGCATACTTT	CAASRTGDANPAYF	V27-5	J3	TRB
TGTGCAGTGAGAGCCATTAACAACCAGCCTGCATACTTT	CAVRAINNQPAYF	V12-4V12-3V12-2	J29	TRB
TGTGCAGCTTATTATCAGATCAATGATCCAGCATACTTT	CAAYYQINDPAYF	V7-3	J6	TRB
TGTGCAGCCAGTCAAAACTACGATCCTGCCTACTTT	CAASQNYDPAYF	V27-4	J10	TRB
TGTGCTCTCGTATACGGGGTAGTACGGGGCATTGAAGCTCTGACATTT	CALVYGVVRGIEALTF	V1-18	J1D	TRD
TGTGCTCTTAGAGATCTACGGGGGAAATGGCAGAGGGGCCACACTGAAGCTCTGACATTT	CALRDLRGKWQRGHTEALTF	V1-16	J48J1D	TRD
TGTGCTCTCAGTAATACGGGGCCCACTGAAGCTCTGACATTT	CALSNTGPTEALTF	V1-4	J1D	TRD
TGTGCTCTTATAGATGGACATTTGGCAGAGAGGGTTGAAGCTCTGACATTT	CALIDGHLAERVEALTF	V1-18	J1D	TRD
TGTGCTCTTAGATTTCGCGGGGGCCGGGTACTTGAAGCTCTGACATTT	CALRFRGGRVLEALTF	V1-16	J1D	TRD
TGTGCTCTTAGCCTCCGGGGGTTGGCAGAGAGAGCTAACACTGAAGCTCTGACATTT	CALSLRGLAERANTEALTF	V1-18V1-23	J1D	TRD
TGTGCTCTTAGCCTCCGGGGGTTGGCAGAGAGAGCTAACACTGAAGCTCTGACATTT	CALSLRGLAERANTEALTF	V1-18V1-23	J1D	TRD
TGTGCTCTTAGCCTCCGGGGGTTGGCAGAGAGAGCTAACACTGAAGCTCTGACATTT	CALSLRGLAERANTEALTF	V1-18V1-23	J1D	TRD
TGTGCCCATACGGGGGGCCGTTTGGGGCCGGGTTGGCAGAGATCTGAAGCTCTGACATTT	CAHTGGRLGPGWQRSEALTF	V2-3V1-20V1-18V1-17V1-16V1-15V1-8V1-7V1-4V1-25V1-24V1-23V1-21V1-1P	J1D	TRD
TGTGCTCTTGACCCGGGGGCTGAAGCTCTGACATTT	CALDPGAEALTF	V1-20V1-15	J1D	TRD
TGTGCTCTTGAAGTAGCTGGGTACTCTGAAGCTCTGACATTT	CALEVAGYSEALTF	V1-20	J1D	TRD
TGTGCTCTGAATACGGGGGGTCCCGGGTTTGAAGCTCTGACATTT	CALNTGGPGFEALTF	V1-24	J1D	TRD
TGTGCCAGCTGGGAGACAGCAGTGAAAGTCTTC	CASWETAVKVF	V2-2	J2	TRG
TGCGCCAGCTGGAAGAGAGTTGCAGTGAAAGTCTTC	CASWKRVAVKVF	V2-10	J2	TRG
TGCGCCAGCTGGAAGAGAGTTGCAGTGAAAGTCTTC	CASWKRVAVKVF	V2-10	J2	TRG
TGTGCCAGCTGGGAGACAGGCTACGTCAACTGGGTGAAGGTTTTC	CASWETGYVNWVKVF	V2-4V2-2	J3-1	TRG
TGCGCCAGCTGGAAGAGAGATGCAGTGAAAGTCTTC	CASWKRDAVKVF	V2-10	J2	TRG
TGCGCCAGCTGGAAGAGAGATCGGAACTGGGTGAAGGTTTTC	CASWKRDRNWVKVF	V2-10	J3-1	TRG
TGTGCCTGCTGGGATGACTGGGTGAAGGTTTTC	CACWDDWVKVF	V2-1	J3-1	TRG
TGTGCCAGCTGGGAGTCCGGATACTGGGTGAAGGTTTTC	CASWESGYWVKVF	V2-6V2-4V2-2V2-1	J3-1	TRG
TGCGCCAGCTGGAAGAGAGAAGGTGGAAGCACTTACTACTCCTACAAAGTATTT	CASWKREGGSTYYSYKVF	V2-10	J3-5	TRG
TGTGCCAGCTGGGAGACAGGCTACGTCAACTGGGTGAAGGTTTTC	CASWETGYVNWVKVF	V2-4V2-2	J3-1	TRG
TGTGCCAGCTGGGAGACAGGCTACGTCGCAGTGAAAGTCTTC	CASWETGYVAVKVF	V2-6V2-5V2-4V2-3V2-2V2-1	J2	TRG
	0	0

## Sheet: SRR392744_Clonotypes
cdrNucSeq	cdrAASeq	V_region	J_segment	Type
TGTGCTCTGCAGCCGGCTAATACTGGAGGCAGAATCTACTTT	CALQPANTGGRIYF	V1-17	J33	TRA
TGCGCTCTGCAGCCTAGAGGAGACAACAAGATCATTTTT	CALQPRGDNKIIF	V6-3	J13	TRA
TGTGCTCTGGAGCCGAATGATGCTGGACGAAGAATTATTTTT	CALEPNDAGRRIIF	V1-79V1-69V1-66V1-63V1-56V1-55V1-54V1-50V1-48V1-41V1-38V1-35PV1-30PV1-29V1-26V1-73V1-24V1-23V1-22V1-21V1-20V1-19V1-18V1-17V1-13V1-12V1-10V1-71V1-8V1-42	J95	TRA
TGTGCTCTGAAGCCGGCGACTACTGTAGGATTTGAGAAAATTATCTTT	CALKPATTVGFEKIIF	V1-79V1-5PV1-69V1-66V1-63V1-59V1-57V1-56V1-55V1-54V1-52V1-50V1-49PV1-48V1-47V1-46V1-45V1-41V1-39V1-38V1-36V1-35PV1-33V1-30PV1-29V1-28V1-27V1-26V1-73V1-24V1-23V1-22V1-21V1-20V1-19V1-18V1-17V1-15V1-13V1-12V1-10V1-71V1-9V1-8V1-7V1-43V1-42	J110	TRA
TGTGCCCTGTATTATGCAAATGACAAGCTCATCTTC	CALYYANDKLIF	V4-10V4-2	J118	TRA
TGTGCTCTGAAGCCGGCTAATACTGGAGGCAGAATCTACTTT	CALKPANTGGRIYF	V1-30P	J33	TRA
TGTGCTCTGCAGCCGGCTGTTGCGGGACAAAAAGTTATCTTT	CALQPAVAGQKVIF	V1-28	J93	TRA
TGCGCCCTGCAGCCGACATTCGAAAACAAGCTTATATTT	CALQPTFENKLIF	V4-13V4-12V4-9V4-11	J102	TRA
TGCGCTCTGACTAATACTGGAGGCTACAGAATCTACTTT	CALTNTGGYRIYF	V6-3	J26	TRA
TGTGCACTGGTCATGACTTATTCTGGAGCAAACCAAATCTACTTT	CALVMTYSGANQIYF	V1-47V1-28	J32	TRA
TGTGCTGTGGAGAATACTGGTGGGGTGAACAAGATCATATTT	CAVENTGGVNKIIF	V1-51	J12	TRA
TGTGCTCTGAGGCCGACTTCTGGATACCAGAAAATCATATTT	CALRPTSGYQKIIF	V1-53V1-51	J111	TRA
TGCGCTCTGAGGCCGAATGATGGGACCCGAAGAATTATCTTT	CALRPNDGTRRIIF	V3-1V6-3V4-13V4-12V4-9V4-7V3-6V3-5V3-4V3-3V3-2V4-11	J99	TRA
TGTGCTCTGGAGCTGACTCAGTCTGGAAACTACAAAATCTACTTT	CALELTQSGNYKIYF	V1-79V1-69V1-66V1-63V1-59V1-57V1-56V1-55V1-54V1-52V1-50V1-49PV1-48V1-46V1-45V1-41V1-39V1-38V1-36V1-35PV1-33V1-30PV1-29V1-27V1-26V1-73V1-24V1-23V1-22V1-21V1-20V1-19V1-18V1-17V1-15V1-13V1-12V1-10V1-71V1-9V1-8V1-7V1-43V1-42	J47	TRA
TGTGCTCTGGTGCCTGTAAACAAGGTGATCTTT	CALVPVNKVIF	V1-37	J49	TRA
TGTGCTCTGCAGCCCACTGGTGGGGTGAACAAGATCATATTT	CALQPTGGVNKIIF	V1-47V1-28	J12	TRA
TGCGCTCTGCAGTATGGAAACAAGCTGATCTTT	CALQYGNKLIF	V6-3	J38	TRA
TGTGCTCTGAGGCCTCGTAGTGGTGACAAGATAATTTTT	CALRPRSGDKIIF	V1-79V1-69V1-66V1-63V1-56V1-55V1-54V1-50V1-48V1-41V1-38V1-35PV1-30PV1-29V1-26V1-73V1-24V1-23V1-22V1-21V1-20V1-19V1-18V1-17V1-13V1-12V1-10V1-71V1-8V1-42	J17	TRA
TGTGCTCTGACTTCTGGACCTGCAGTGGGAAAACTATTGTTT	CALTSGPAVGKLLF	V1-41V1-26V1-42	J115	TRA
TGTGCTACTCAAGGAACAACTAAGATCATTTTT	CATQGTTKIIF	V1-79V1-69V1-66V1-63V1-56V1-55V1-54V1-52V1-50V1-48V1-46V1-41V1-38V1-35PV1-30PV1-29V1-26V1-73V1-24V1-23V1-22V1-21V1-20V1-19V1-18V1-17V1-15V1-13V1-12V1-10V1-71V1-8V1-42	J2	TRA
TGTGCTCTGGATACTGGTGGGGTGAACAAGATCATATTT	CALDTGGVNKIIF	V1-50	J12	TRA
TGTGCTCTGGCTGGAGGAAATCAAAAGTTAATCCTT	CALAGGNQKLIL	V1-32V1-25	J35	TRA
TGTGCTCTGCATGCTGGAGGAAATCAAAAGTTAATCTTT	CALHAGGNQKLIF	V1-79V1-5PV1-69V1-66V1-63V1-59V1-57V1-56V1-55V1-54V1-52V1-50V1-49PV1-48V1-47V1-46V1-45V1-41V1-39V1-38V1-36V1-35PV1-33V1-30PV1-29V1-28V1-27V1-26V1-73V1-24V1-23V1-22V1-21V1-20V1-19V1-18V1-17V1-15V1-13V1-12V1-10V1-71V1-9V1-8V1-7V1-43V1-42	J30	TRA
TGTGCTCTGGAGCTGACTCAGTCTGGAAACTACAAAATCTACTTT	CALELTQSGNYKIYF	V1-79V1-69V1-66V1-63V1-56V1-55V1-54V1-50V1-48V1-41V1-38V1-35PV1-30PV1-29V1-26V1-73V1-24V1-23V1-20V1-19V1-18V1-17V1-13V1-12V1-71V1-8V1-42	J47	TRA
TGCGCCCTGGAGCCGGATGGAGTAAATCAAAAGTTAATCTTT	CALEPDGVNQKLIF	V4-9V4-11	J30	TRA
TGTGCTCTGAGGCCGGATTATGCAAATGACAAGCTCATCTTC	CALRPDYANDKLIF	V1-70V1-68V1-67V1-65V1-64V1-61V1-78V1-60V1-58V1-53V1-51V1-77V1-76V1-74V1-72	J118	TRA
TGTGCACTGAAGCCGGCTAATACTGGAGGCTACAGAATCTACTTT	CALKPANTGGYRIYF	V5-3V5-2	J26	TRA
TGTGCTCTGAAGCCGAATACGAATGTGGACAAATTGATATTT	CALKPNTNVDKLIF	V1-79V1-69V1-66V1-63V1-56V1-55V1-54V1-50V1-48V1-41V1-38V1-35PV1-30PV1-29V1-26V1-73V1-24V1-23V1-22V1-21V1-20V1-19V1-18V1-17V1-13V1-12V1-10V1-71V1-8V1-42	J42	TRA
TGTGCTCTGAAGCCGAATACGAATGTGGACAAATTGATATTT	CALKPNTNVDKLIF	V1-30PV1-23V1-19V1-17	J42	TRA
TGTGCTCTTCCGACTGACAGTGGAGGCAGGAAACTCTACTTT	CALPTDSGGRKLYF	V1-79V1-5PV1-69V1-66V1-63V1-59V1-57V1-56V1-55V1-54V1-52V1-50V1-49PV1-48V1-47V1-46V1-45V1-41V1-39V1-38V1-36V1-35PV1-33V1-30PV1-29V1-28V1-27V1-26V1-73V1-24V1-23V1-22V1-21V1-20V1-19V1-18V1-17V1-15V1-13V1-12V1-10V1-71V1-9V1-8V1-7V1-43V1-42	J66	TRA
TGTGCTCTGGAGCTGACTCAGTCTGGAAACTACAAAATCTACTTT	CALELTQSGNYKIYF	V1-79V1-69V1-66V1-63V1-56V1-55V1-54V1-50V1-48V1-30PV1-73V1-23V1-20V1-19V1-17V1-13V1-71V1-8	J47	TRA
TGTGCTCTGCAGCCTCAGTCTGGAAACTACAAAATCTACTTT	CALQPQSGNYKIYF	V1-55V1-72	J47	TRA
TGTGCTGTGGAGCAATATACGGGGGTACCTTGGGTACGAGACACTGATCCTCTGACATTT	CAVEQYTGVPWVRDTDPLTF	V1-75	J1D	TRAV/TRD
TGTACACTGGTGACTTATTCTGGAGCAAACCAAATCTACTTT	CTLVTYSGANQIYF	V1-79V1-69V1-66V1-63V1-59V1-57V1-56V1-55V1-54V1-52V1-50V1-49PV1-48V1-47V1-46V1-45V1-41V1-39V1-38V1-36V1-35PV1-33V1-30PV1-29V1-28V1-27V1-26V1-73V1-24V1-23V1-22V1-21V1-20V1-19V1-18V1-17V1-15V1-13V1-12V1-10V1-71V1-9V1-8V1-7V1-43V1-42	J32	TRA
TGTGCTCTGAGGTCTAATACCTATGGAGAAACACTCACCTTT	CALRSNTYGETLTF	V1-60V1-57	J37	TRA
TGTGCACTGAATACTGGTGGGGTGAACAAGATCATATTT	CALNTGGVNKIIF	V5-3V5-2	J12	TRA
TGTGCTCTGGTGCCGGCTAATACTGGAGGCAGAATCTACTTT	CALVPANTGGRIYF	V1-39V1-27V1-7	J33	TRA
TGTGCTCTGGCACCGACTGACAGTGGAGGCTGGAAACTCTACTTT	CALAPTDSGGWKLYF	V1-39V1-33V1-27V1-7	J62	TRA
TGCGCTCTGATGCTGACTGATGGCTATAGAATAATACTT	CALMLTDGYRIIL	V3-1V6-3V4-13V4-12V4-9V4-7V3-6V3-5V3-4V3-3V3-2V4-11	J119	TRA
TGTGCTCTGGTGCCTATGTATGCTGGTAACAAGCTGATCTTT	CALVPMYAGNKLIF	V1-20	J22	TRA
TGTGCTGTGGAGCCCAGGACTGGGGGTTTCTACACTGATCCTCTGACATTT	CAVEPRTGGFYTDPLTF	V1-75	J1D	TRAV/TRD
TGTGCTCTGGAGCCTAACACAGGAGACAGAAGAATCTATTTT	CALEPNTGDRRIYF	V1-79V1-69V1-66V1-63V1-59V1-57V1-56V1-55V1-54V1-52V1-50V1-49PV1-48V1-47V1-46V1-45V1-41V1-39V1-38V1-36V1-35PV1-33V1-30PV1-29V1-28V1-27V1-26V1-73V1-24V1-23V1-22V1-21V1-20V1-19V1-18V1-17V1-15V1-13V1-12V1-10V1-71V1-9V1-8V1-7V1-43V1-42	J70	TRA
TGTGCTCTGGAGCCGACTGCTAGTAGTGAGAAAATAATTTTT	CALEPTASSEKIIF	V1-79V1-69V1-66V1-63V1-56V1-55V1-54V1-53V1-51V1-48V1-73V1-13	J14	TRA
TGCGCTCTGAGAAGCTCAGGACAGAAAGTAATATTT	CALRSSGQKVIF	V3-2	J64	TRA
TGTGGTCTGAAGACATCAGGATACAAGCTTATATTT	CGLKTSGYKLIF	V1-30PV1-23	J112	TRA
TGTGCTCTGCAGATGAATTATGGAAACAAGCTAATCTTT	CALQMNYGNKLIF	V1-47V1-28	J38	TRA
TGTGCTGTGGAGCCGGCTAGAGAAGGCAACAAGATCTATTTT	CAVEPAREGNKIYF	V1-79V1-5PV1-69V1-66V1-63V1-59V1-57V1-56V1-55V1-54V1-52V1-50V1-49PV1-48V1-47V1-46V1-45V1-41V1-39V1-38V1-36V1-35PV1-33V1-30PV1-29V1-28V1-27V1-26V1-73V1-24V1-23V1-22V1-21V1-20V1-19V1-18V1-17V1-15V1-13V1-12V1-10V1-71V1-9V1-8V1-7V1-43V1-42	J9	TRA
TGTGCTCTGAGAAGCCTAGGACAGAAGTTAATATTT	CALRSLGQKLIF	V1-70	J60	TRA
TGTGCTGTGAAACCTTCGGGTTGGAGGAGTTTACCCACTGATCCTCTGACATTT	CAVKPSGWRSLPTDPLTF	V1-75	J1D	TRAV/TRD
TGTGCTCTGGAGCTGACTCAGTCTGGAAACTACAAAATCTACTTT	CALELTQSGNYKIYF	V1-79V1-69V1-66V1-63V1-56V1-55V1-54V1-50V1-48V1-73V1-13V1-71	J47	TRA
TGTGCTCTGCAGCCCGACAGTGGAGGCTGGAAACTCTACTTT	CALQPDSGGWKLYF	V1-17	J62	TRA
TGTGCTCTGAGGCCGACTACAAGTGCAGGAGGATATAAATTAATTATT	CALRPTTSAGGYKLII	V1-41V1-38V1-26V1-42	J31	TRA
TGTGCTCTGGTGCCGGCTTCTCAAAACAAGAAAATCATATTT	CALVPASQNKKIIF	V1-39V1-33V1-27V1-7	J113	TRA
TGTGCTCTGAAGCCGGCTCGTACTGGTGACAAGATAATTTTT	CALKPARTGDKIIF	V1-30PV1-23	J17	TRA
TGTGCTCTGGCTCCGGCTTATTCTGGAGCAAACCAAATCTACTTT	CALAPAYSGANQIYF	V1-4V1-3V1-40V1-37V1-34V1-32V1-25V1-14V1-44V1-11PV1-1P	J32	TRA
TGCGCTCTGATGCCTTCTGGATACCAGAAAATCATATTT	CALMPSGYQKIIF	V3-1	J111J117	TRA
TGTGCTCTGAGGCAGACAGGAGACTGGAGAATCTATTTT	CALRQTGDWRIYF	V1-70V1-68V1-65V1-64V1-61V1-78V1-58V1-53V1-51V1-77V1-76V1-74	J78	TRA
TGTGCTCTGGCGAATGTAAACAAGGTGATCTTT	CALANVNKVIF	V1-4V1-3V1-40V1-37V1-34V1-32V1-25V1-14V1-44V1-11PV1-1P	J49	TRA
TGTGCACTGGTGCCTAACAACAGGGACAAAATCATTTTT	CALVPNNRDKIIF	V1-47V1-28	J7	TRA
TGTGCACTGGTGCCGAATAATAACGTAAAGCTGACCTTT	CALVPNNNVKLTF	V1-79V1-69V1-66V1-63V1-56V1-55V1-54V1-52V1-50V1-48V1-46V1-41V1-38V1-35PV1-30PV1-29V1-26V1-73V1-24V1-23V1-22V1-21V1-20V1-19V1-18V1-17V1-15V1-13V1-12V1-10V1-71V1-8V1-42	J23	TRA
TGCGCTCTGAATGCTGGAGGAAATCAAAAGTTAATCTTT	CALNAGGNQKLIF	V6-2V4-6V4-5V4-3	J30	TRA
TGTGCTCTGAGGACATCTGGCACTAATGGTAAACTCATCTTT	CALRTSGTNGKLIF	V1-70V1-68V1-67V1-65V1-64V1-61V1-78V1-60V1-58V1-53V1-51V1-77V1-76V1-74V1-72	J4	TRA
TGTGCCATGGAGCTCAATAATAACGTAAAGCTGACCTTT	CAMELNNNVKLTF	V2-1PV2-2	J23	TRA
TGCGCCCTGATGAATGCTGGAGGAAATCAAAAGTTAATCTTT	CALMNAGGNQKLIF	V4-7	J30	TRA
TGTGCTCTGCAGCCTTATGCAAATGACAAGCTCATCTTC	CALQPYANDKLIF	V1-79V1-5PV1-69V1-66V1-63V1-59V1-57V1-56V1-55V1-54V1-52V1-50V1-49PV1-48V1-47V1-46V1-45V1-41V1-39V1-38V1-36V1-35PV1-33V1-30PV1-29V1-28V1-27V1-26V1-73V1-24V1-23V1-22V1-21V1-20V1-19V1-18V1-17V1-15V1-13V1-12V1-10V1-71V1-9V1-8V1-7V1-43V1-42	J118	TRA
TGTGCTGTGGAGCCCAGGACTGGGGGTTTCTACACTGATCCTCTGACATTT	CAVEPRTGGFYTDPLTF	V1-75	J1D	TRAV/TRD
TGTGCGCTGGCGCCGGATACTGGAGGAAATCAAAAGTTAATCCTT	CALAPDTGGNQKLIL	V1-79V1-69V1-66V1-63V1-56V1-55V1-54V1-52V1-50V1-48V1-46V1-41V1-38V1-35PV1-30PV1-29V1-26V1-73V1-24V1-23V1-22V1-21V1-20V1-19V1-18V1-17V1-15V1-13V1-12V1-10V1-71V1-8V1-42	J35	TRA
TGCGCCCTGGAGCCTAGTAATAACGTAAAGCTGACCTTT	CALEPSNNVKLTF	V4-13V4-12V4-9V4-11	J23	TRA
TGTGCTCTGCAGCTTGGAAACAACAGAATCTACTTT	CALQLGNNRIYF	V1-31	J53	TRA
TGTGCACTGACTAGAGAAGGCAACAAGATCTATTTT	CALTREGNKIYF	V5-3V5-1	J9	TRA
TGTGCTCTGCAGCCTTATGCAAATGACAAGCTCATCTTC	CALQPYANDKLIF	V1-79V1-5PV1-69V1-66V1-63V1-59V1-57V1-56V1-55V1-54V1-52V1-50V1-49PV1-48V1-47V1-46V1-45V1-41V1-39V1-38V1-36V1-35PV1-33V1-30PV1-29V1-28V1-27V1-26V1-73V1-24V1-23V1-22V1-21V1-20V1-19V1-18V1-17V1-15V1-13V1-12V1-10V1-71V1-9V1-8V1-7V1-43V1-42	J118	TRA
TGTGCTCTGAAGCCTAATACTGGAGGCTACAGAATCTACTTT	CALKPNTGGYRIYF	V1-33	J26	TRA
TGCGCTCTGAGGCCGGCGAATAACGCAAGAAAAGTGATCTTT	CALRPANNARKVIF	V3-3	J54	TRA
TGTGCTCTGGCTCCGGATGATGCTGGACGAAGAATTATTTTT	CALAPDDAGRRIIF	V1-37V1-34	J95	TRA
TGTGCTCTGACTGGAGGTGCATCACAATACAAAGTAATATTT	CALTGGASQYKVIF	V1-79V1-69V1-66V1-63V1-56V1-55V1-54V1-50V1-48V1-41V1-38V1-35PV1-30PV1-29V1-26V1-73V1-24V1-23V1-20V1-19V1-18V1-17V1-13V1-12V1-71V1-8V1-42	J45	TRA
TGTGCCCTGACTCAGACAGGAGACTGGAGAATCTATTTT	CALTQTGDWRIYF	V4-10V4-2	J78	TRA
TGCGCTCTGAGGCCGGATGCTGGAACTGGATACGGAAAGTTGATCTTT	CALRPDAGTGYGKLIF	V3-3	J61	TRA
TGCGCTCTGATGCCTTATGGAAACAAGCTGATCTTT	CALMPYGNKLIF	V3-1	J38	TRA
TGTGCTCTGAGGTTAATTGCTCAGGGTGGAGTTTATAAGCTCATCTTT	CALRLIAQGGVYKLIF	V1-79V1-69V1-66V1-63V1-59V1-57V1-56V1-55V1-54V1-52V1-50V1-49PV1-48V1-47V1-46V1-45V1-41V1-39V1-38V1-36V1-35PV1-33V1-30PV1-29V1-28V1-27V1-26V1-73V1-24V1-23V1-22V1-21V1-20V1-19V1-18V1-17V1-15V1-13V1-12V1-10V1-71V1-9V1-8V1-7V1-43V1-42	J74	TRA
TGTACTCTCAAGACATCTGGCACTAATGGTAAACTCATCTTT	CTLKTSGTNGKLIF	V1-66V1-63V1-56V1-48V1-73	J4	TRA
TGCGCCCTGGAGCCTGGATACCAGAAAATCATATTT	CALEPGYQKIIF	V4-8	J111J117	TRA
TGTGCTCTGCATAATGTAAACAAGGTGATCTTT	CALHNVNKVIF	V1-28	J49	TRA
TGTGCTCTGGTGCCGTATGGAAACAACAGAATCTACTTT	CALVPYGNNRIYF	V1-79V1-5PV1-69V1-66V1-63V1-59V1-57V1-56V1-55V1-54V1-52V1-50V1-49PV1-48V1-47V1-46V1-45V1-41V1-39V1-38V1-36V1-35PV1-33V1-30PV1-29V1-28V1-27V1-26V1-73V1-24V1-23V1-22V1-21V1-20V1-19V1-18V1-17V1-16V1-15V1-13V1-12V1-10V1-71V1-9V1-8V1-7V1-43V1-42	J53	TRA
TGTGCTCTGCAGGAGTATGCTGGTAACAAGCTGATCTTT	CALQEYAGNKLIF	V1-24	J22	TRA
TGTGCTCTGGCTACTGTAGGATATGACAAAATTATCTTT	CALATVGYDKIIF	V1-37V1-34V1-44	J101	TRA
TGCGCCCTGGAGCCTAATAACGCAAGAAAAGTGATCTTT	CALEPNNARKVIF	V4-3	J54	TRA
TGCGCCCTGGAGCCGGCATTTGGAGACAGGAAAATCATATTT	CALEPAFGDRKIIF	V4-3	J97	TRA
TGTGCTCTGCAGCCGAATACGAATGTGGACAAATTGATATTT	CALQPNTNVDKLIF	V1-29V1-24V1-18	J42	TRA
TGTGCTCTGGTGTCAGCAGGAACTAAGATTATATTT	CALVSAGTKIIF	V1-1P	J108	TRA
TGTGCTCTGAGGCCTCCTGGAGGAACCAGGATTATCTTT	CALRPPGGTRIIF	V1-79V1-5PV1-69V1-66V1-63V1-59V1-57V1-56V1-55V1-54V1-52V1-50V1-49PV1-48V1-47V1-46V1-45V1-41V1-39V1-38V1-36V1-35PV1-33V1-30PV1-29V1-28V1-27V1-26V1-73V1-24V1-23V1-22V1-21V1-20V1-19V1-18V1-17V1-15V1-13V1-12V1-10V1-71V1-9V1-8V1-7V1-43V1-42	J21	TRA
TGTGCTCTGGCGCTGTATGCTGGTGCTGGAAATAAACTGATCTTT	CALALYAGAGNKLIF	V1-9	J20	TRA
TGTGCCATGGCATTCGGAAACAAGCTTATATTT	CAMAFGNKLIF	V2-1PV2-2	J114	TRA
TGTGCTCTGGCGCCGACTGGAGGGGCCAATAAGGTTATATTT	CALAPTGGANKVIF	V1-40V1-37V1-34V1-44	J6	TRA
TGTGTTCTGCAGGAGTATGCTGGTAACAAGCTGATCTTT	CVLQEYAGNKLIF	V1-28	J22	TRA
TGTGCTCTGAAGACTACTCAAGGAACAACTAAGATCATTTTT	CALKTTQGTTKIIF	V1-30PV1-23	J2	TRA
TGTGCTGTGGATCCGGCATATATAGGACTGTTGGGGTACCGAACTGATCCTCTGACATTT	CAVDPAYIGLLGYRTDPLTF	V1-79V1-69V1-66V1-63V1-56V1-55V1-54V1-50V1-48V1-73V1-13V1-71	J1D	TRAV/TRD
TGTGCTCTGAGGCCGGCTGATGGGGGAATACGAATTATCTTT	CALRPADGGIRIIF	V1-53V1-51	J96	TRA
TGTGCTCTGGAGCTGACTCAGTCTGGAAACTACAAAATCTACTTT	CALELTQSGNYKIYF	V1-79V1-5PV1-69V1-66V1-63V1-59V1-57V1-56V1-55V1-54V1-52V1-50V1-49PV1-48V1-47V1-46V1-45V1-41V1-39V1-38V1-36V1-35PV1-33V1-30PV1-29V1-28V1-27V1-26V1-73V1-24V1-23V1-22V1-21V1-20V1-19V1-18V1-17V1-15V1-13V1-12V1-10V1-71V1-9V1-8V1-7V1-43V1-42	J47	TRA
TGCGCTCTGCAGATTAACACAGGAGACAGAAGAATCTATTTT	CALQINTGDRRIYF	V6-3	J70	TRA
TGTGCTCTGGCTACTGTAGGATATGACAAAATTATCTTT	CALATVGYDKIIF	V1-37V1-34V1-44	J101	TRA
TGTACTTTCAGGCCGAATAACAATAGAATCTACTTT	CTFRPNNNRIYF	V1-79V1-69V1-66V1-63V1-56V1-55V1-54V1-50V1-48V1-46V1-41V1-38V1-35PV1-30PV1-29V1-26V1-73V1-24V1-23V1-22V1-21V1-20V1-19V1-18V1-17V1-15V1-13V1-12V1-10V1-71V1-8V1-42	J71	TRA
TGTGCTCTGGCTGGCTCAGACAATAGAATCTATTTT	CALAGSDNRIYF	V1-14	J83	TRA
TGTGCTCTGAGGATTAACACAGGAGACAGAAGAATCTATTTT	CALRINTGDRRIYF	V1-79V1-69V1-66V1-63V1-56V1-55V1-54V1-52V1-50V1-48V1-46V1-41V1-38V1-35PV1-30PV1-29V1-26V1-73V1-24V1-23V1-22V1-21V1-20V1-19V1-18V1-17V1-15V1-13V1-12V1-10V1-71V1-8V1-42	J70	TRA
TGCGCTCTGCAGTATGGAAACAAGCTGATCTTT	CALQYGNKLIF	V6-3	J38	TRA
TGTGCTCTGGCTAATACCTATGGAGAAAAACTCACCTTT	CALANTYGEKLTF	V1-37V1-34	J37	TRA
TGCGCTCTGACTAATACTGGAGGCTACAGAATCTACTTT	CALTNTGGYRIYF	V6-3	J26	TRA
TGTGCTCTGAAGCCGGCTTCTCAAAACAAGAAAATCATATTT	CALKPASQNKKIIF	V1-79V1-69V1-66V1-63V1-56V1-55V1-54V1-50V1-48V1-41V1-38V1-35PV1-30PV1-29V1-26V1-73V1-24V1-23V1-22V1-20V1-19V1-18V1-17V1-13V1-12V1-71V1-8V1-42	J113	TRA
TGTGCTCTGGAGCTGACTCAGTCTGGAAACTACAAAATCTACTTT	CALELTQSGNYKIYF	V1-66V1-63V1-56V1-54V1-50V1-48V1-73V1-71	J47	TRA
TGTGCAGTTAAACGAGGCTCTCAAGCATATTTT	CAVKRGSQAYF	V11-8V11-6V11-4V11-3V11-2V11-1P	J1	TRB
TGTGCGGTACGCCGAGGGGGGCAGGCATATTTT	CAVRRGGQAYF	V13	J1	TRB
TGTGCTGCGTCTTATGTGTGGGTTGGCTCTCAAGCATATTTT	CAASYVWVGSQAYF	V14-4V14-3V14-2V14-1	J1	TRB
TGTGCTGCTAGTAAGGGACTTTTTGGCTCTCAAGCATATTTT	CAASKGLFGSQAYF	V19-9V19-6V19-5V19-4V19-3V19-2V19-1	J1	TRB
TGTGCTGCTAGTAAGGGACTTTTTGGCTCTCAAGCATATTTT	CAASKGLFGSQAYF	V19-9V19-6V19-5V19-4V19-3V19-2V19-1	J1	TRB
TGTGCAGCCAGAAAGAATCTTGACACTGGCTCTCAAGCATATTTT	CAARKNLDTGSQAYF	V27-7	J1	TRB
TGTGTAGCACGGACGGGACAGAACGATCCTGCCTACTTT	CVARTGQNDPAYF	V24-1	J10	TRB
TGTGCAGCCACCGACAGGGTCTACGATCCTGCCTACTTT	CAATDRVYDPAYF	V27-10	J10	TRB
TGTGCAGCCAGAACCGGGACAATAAACACCTATCCTGCTTACTTT	CAARTGTINTYPAYF	V27-16V27-15V27-14V27-9V27-6V27-5V27-4V27-3V27-2V27-1V25V24-1	J12	TRB
TGTGCAGCCAGTCGGGTTCAGGCCAGTCAAGCTTACTTC	CAASRVQASQAYF	V27-12V27-8	J13	TRB
TGTGCAGTAGACAGGGGTCAATCCAGTCAAGCTTACTTC	CAVDRGQSSQAYF	V3-4	J13	TRB
TGTGCAGCGAGTAGAGAGTACACTCAGGCCAGTCAAGCTTACTTC	CAASREYTQASQAYF	V6-5	J13	TRB
TGTGCAGCCTATTACGGACAGAAGTACACTCAGGCCAGTCAAGCTTACTTC	CAAYYGQKYTQASQAYF	V7-15V7-14V7-12V7-11V7-10V7-7V7-5V7-4V7-3V7-2	J13	TRB
TGTGCAGCCAGAAAGGACAGGGTCGGCACAAGCACCTATCCTGCTTACTTT	CAARKDRVGTSTYPAYF	V27-16V27-15V27-14V27-9V27-6V27-5V27-4V27-3V27-2V27-1V25V24-1	J14	TRB
TGTGCAGCCAGTATCTTGGGTAGCACCTATCCTGCTTACTTT	CAASILGSTYPAYF	V27-5V27-4V27-1	J14	TRB
TGTGCAGCCAGGAGAGAGGGGCTAAGCACCTATCCTGCTTACTTT	CAARREGLSTYPAYF	V27-6V27-3	J14	TRB
TGTGCAGTGAGATGGGACAGGGGTTTTGGTGGTGATCCAGCTTACTTT	CAVRWDRGFGGDPAYF	V12-4V12-3V12-2	J15	TRB
TGTGCGGTACGTAGGGACCTCCATTCTGGTGGTGATCCAGCTTACTTT	CAVRRDLHSGGDPAYF	V13	J15	TRB
TGTGCAGCATATATGGGGAATGGTGGTGATCCAGCTTACTTT	CAAYMGNGGDPAYF	V20	J15	TRB
TGTGCAGCTTATAAGATACAGGGAACCTATCCTGCTTACTTT	CAAYKIQGTYPAYF	V7-2	J16	TRB
TGTGCAGCCAGGGACAGGGCCTCTGGTGGTGCCAATCAAGCTTACTTT	CAARDRASGGANQAYF	V27-12V27-8	J17	TRB
TGCGGTGCCAGAGAAGGGAACTCTGGAGTCAATCCAGCTTACTTC	CGAREGNSGVNPAYF	V22-2V22-1	J18	TRB
TGTGCAGCCAGTCAGGGAAAACCTGGAGTCAATCCAGCTTACTTC	CAASQGKPGVNPAYF	V27-6V27-3	J18	TRB
TGTGCAGCCAGTCCCGATGGAGTCAATCCAGCTTACTTC	CAASPDGVNPAYF	V30-9	J18	TRB
TGTGCAGCCTATTCAGCCTCTGGAGTCAATCCAGCTTACTTC	CAAYSASGVNPAYF	V7-3	J18	TRB
TGTGCTGCGTATCCGGCAGGGAAGACCTATCAAGCATACTTT	CAAYPAGKTYQAYF	V14-4V14-3V14-2V14-1	J2	TRB
TGTGCTGCAAAATGGACAGCCAACGCCTATCAAGCATACTTT	CAAKWTANAYQAYF	V23-1	J2	TRB
TGTGCAGCCAAACAGGGCAACGCCTATCAAGCATACTTT	CAAKQGNAYQAYF	V27-2	J2	TRB
TGTGCAGCTTATGGGATCTCCAACGCCTATCAAGCATACTTT	CAAYGISNAYQAYF	V7-15V7-14V7-13V7-12V7-11V7-10V7-7V7-6V7-5V7-4V7-3V7-2	J2	TRB
TGTGCTGCGTATTCCTTCGCCGACTTGAAATTT	CAAYSFADLKF	V14-5V14-4V14-3V14-2V14-1	J2-1	TRB
TGCGTCACCATCCTCATCAAACGCAAGCAGAAGCGAAGTGGCAAGCAGAGCTTCGGCTACACGAACGGACAGAGGTCCAAGAAGAAGAAAGGCACGGAGGACAACGTCTGGGCGGGGCCCGTGGAATTA	CVTILIKRKQKRSGKQSFGYTNGQRSKKKKGTEDNVWAGPVEL	V16ORF	J2-2P	TRB
TGTGCAGTGAACCGGGACACTGGGGGCCGTGAAGCTTACTTT	CAVNRDTGGREAYF	V12-4V12-3V12-2	J20	TRB
TGTGCCGTGAGAGACAGATCTGGGGGCCGTGAAGCTTACTTT	CAVRDRSGGREAYF	V2-4	J20	TRB
TGTGCAGCCAGTATGGGGGGCCGTGAAGCTTACTTT	CAASMGGREAYF	V27-3	J20	TRB
TGTGCAGCCAGTATGGGGGGCCGTGAAGCTTACTTT	CAASMGGREAYF	V27-3	J20	TRB
TGTGCTGTGAGTGATGGGAGTTATGGAAACAATCCAGCTTACTTT	CAVSDGSYGNNPAYF	V2-1	J21	TRB
TGTGCAGCCAGTCGGGACGAAGGTTATGGAAACAATCCAGCTTACTTT	CAASRDEGYGNNPAYF	V30-1V30-2V30-3V30-4V30-5V30-7	J21	TRB
TGCGCAGCTTCAGTCTGGGGCAATCCAGCTTACTTT	CAASVWGNPAYF	V7-2	J21	TRB
TGTGCTGCGTATTATACGGGGACAGCTGCACAAGCATATTTT	CAAYYTGTAAQAYF	V14-5	J22	TRB
TGTGCTGCGTATTATACGGGGACAGCTGCACAAGCATATTTT	CAAYYTGTAAQAYF	V14-5	J22	TRB
TGTGCAGCCAGTATGCAGGGCTATACAGATCCTGCATACTTT	CAASMQGYTDPAYF	V27-6V27-3	J23	TRB
TGTGCAGCTTCTAACAAAAACACTCAGCCTGCATACTTC	CAASNKNTQPAYF	V7-12V7-10V7-3	J24	TRB
TGTGCAGCCTTCAGGACAGGCGTTCAGCCTGCATACTTC	CAAFRTGVQPAYF	V7-3	J24	TRB
TGTGCAGCTTCTTCGGACAGGGGGACTCAGCCTGCATACTTC	CAASSDRGTQPAYF	V7-5	J24	TRB
TGTGCAGCCAGTATAGCTACAGGCTACAATCCAGCATATTTT	CAASIATGYNPAYF	V27-2	J26	TRB
TGTGCTGTGAGAAGGGACAGTAGCCTTCAAGCTTACTTT	CAVRRDSSLQAYF	V15-2	J27	TRB
TGTGCTGTGAGAAGGGGGATCTCTGGGAGCCTTCAAGCTTACTTT	CAVRRGISGSLQAYF	V15-2	J27	TRB
TGTGCTGTGAGAAGGGACAGTAGCCTTCAAGCTTACTTT	CAVRRDSSLQAYF	V15-2	J27	TRB
TGTGCAGCCAGTATCCCTGGGAGCCTTCAAGCTTACTTT	CAASIPGSLQAYF	V27-10	J27	TRB
TGTGCAGCCAGTAAGGGGGGACCTTTTCAAGCTTACTTT	CAASKGGPFQAYF	V27-2	J27	TRB
TGTGTAGCTTATCACAGGGGGCAAGCTTACTTT	CVAYHRGQAYF	V3-2	J27	TRB
TGTGCAGCCAGTCCGGGGGCTAGCCTTCAAGCTTACTTT	CAASPGASLQAYF	V30-9	J27	TRB
TGTGCAGCTTATTCGACAGGGGTTGGGAGCCTTCAAGCTTACTTT	CAAYSTGVGSLQAYF	V7-12V7-10V7-4V7-3	J27	TRB
TGTGCAGCTTCAGGACAGGGCCTTCAAGCTTACTTT	CAASGQGLQAYF	V7-12V7-10V7-4V7-3	J27	TRB
TGTGCTGCGTATTCCCGGGACAGTATTAACTACAACAACCCAGCATATTTT	CAAYSRDSINYNNPAYF	V14-5	J28	TRB
TGTGCAGCCAGTTTGACAGTCAACTACAACAACCCAGCATATTTT	CAASLTVNYNNPAYF	V27-16	J28	TRB
TGTGCAGCTTATTCACTGGCCTACAACAACCCAGCATATTTT	CAAYSLAYNNPAYF	V7-13	J28	TRB
TGTGCAGCCAGAATAACAGGGGGCCAGCCTGCATACTTT	CAARITGGQPAYF	V27-12V27-8	J29	TRB
TGTGCAGCCAGAAACCGGTTGAACACCCAGCCTGCATACTTT	CAARNRLNTQPAYF	V27-6V27-3V27-2	J29	TRB
TGTGCTGCGTATCGGACAGGAAATGCCAATCCAGCATACTTT	CAAYRTGNANPAYF	V14-5	J3	TRB
TGTGCAGCCAGAAAGCTAAAGGGATTTGCCAATCCAGCATACTTT	CAARKLKGFANPAYF	V27-11	J3	TRB
TGTGCAGCCAGAAAGCTAAAGGGATTTGCCAATCCAGCATACTTT	CAARKLKGFANPAYF	V27-11	J3	TRB
TGTGCAGCCAGAAAGCTAAAGGGATTTGCCAATCCAGCATACTTT	CAARKLKGFANPAYF	V27-11	J3	TRB
TGTGCAGCCAGAAAGCTAAAGGGATTTGCCAATCCAGCATACTTT	CAARKLKGFANPAYF	V27-11	J3	TRB
TGTGCAGCCAGAAAGCTAAAGGGATTTGCCAATCCAGCATACTTT	CAARKLKGFANPAYF	V27-11	J3	TRB
TGTGCAGCCAGAAAGCTAAAGGGATTTGCCAATCCAGCATACTTT	CAARKLKGFANPAYF	V27-11	J3	TRB
TGTGCAGCCAGAAAGCTAAAGGGATTTGCCAATCCAGCATACTTT	CAARKLKGFANPAYF	V27-11V26	J3	TRB
TGTGCAGCCAGAAAGCTAAAGGGATTTGCCAATCCAGCATACTTT	CAARKLKGFANPAYF	V27-16V27-15V27-14V27-12V27-11V27-9V27-8V27-6V27-5V27-4V27-3V27-2V27-1V26V25V24-1V13	J3	TRB
TGTGCAGCCAGTATTTCAGGGGATGCCAATCCAGCATACCTT	CAASISGDANPAYL	V27-6V27-3	J3	TRB
TGTGCTGCGTTCAGCCCCAGTGGTTATCAAGCATACTTT	CAAFSPSGYQAYF	V14-4V14-3V14-2V14-1	J4	TRB
TGTGCTGCCCGACAAGTAATCAGTGGTTATCAAGCATACTTT	CAARQVISGYQAYF	V28	J4	TRB
TGTGCAGCTTATTCTCAGGGGCTTGGTTATCAAGCATACTTT	CAAYSQGLGYQAYF	V7-10	J4	TRB
TGTGCAGCTTATTGGACAGGGGGCGTTGGTTATCAAGCATACTTT	CAAYWTGGVGYQAYF	V7-6	J4J2	TRB
TGTGCAGTTAAAGGGGACAGTCTTAACCGTGATCAAGCATACTTT	CAVKGDSLNRDQAYF	V11-8V11-6V11-4V11-3V11-2V11-1P	J5	TRB
TGTGCAGCCAGGACAGGGGTAAACCGTGATCAAGCATACTTT	CAARTGVNRDQAYF	V27-12	J5	TRB
TGTGCAGCGAGTGACCGTGATCAAGCATACTTT	CAASDRDQAYF	V6-5	J5	TRB
TGCGCTGTGAGTTTCGCGGGGGGTGATCCAGCATACTTT	CAVSFAGGDPAYF	V2-2	J6	TRB
TGTGCAGCCAGAGCCGGGACAGGGGATGATCCAGCATACTTT	CAARAGTGDDPAYF	V27-7	J6	TRB
TGTGCAGCCAGTCTCTTCAATGATCCAGCATACTTT	CAASLFNDPAYF	V27-9	J6	TRB
TGTGCAGTAAGTGAAGGGACAGGGGCATATTCAGAAGCCTATTTT	CAVSEGTGAYSEAYF	V11-8V11-6V11-4V11-3V11-2V11-1PV2-5V3-2	J8	TRB
TGTGCAGCCAGTATTAGCAGTTATTCAGAAGCCTATTTT	CAASISSYSEAYF	V27-9V27-5V27-4V27-1	J8	TRB
TGTGCAGCCAGACAGGGATATTCAGAAGCCTATTTT	CAARQGYSEAYF	V27-9V27-5V27-4V27-1	J8	TRB
TGTGCAGCCAGGGTTTTTTCAGAAGCCTATTTT	CAARVFSEAYF	V30-3	J8	TRB
TGTGCAGCCAGTACAGGGTCAGAAGCCTATTTT	CAASTGSEAYF	V30-6	J8	TRB
TGTGCAGCAAGTAGAGGAGAGGGGGCAGCCTCATATTCAGAAGCCTATTTT	CAASRGEGAASYSEAYF	V6-3	J8	TRB
TGTGCAGCTTCTTCTCAGACAGAAGCCTATTTT	CAASSQTEAYF	V7-4	J8	TRB
TGTGCAGCCAAGGGACAGACAAACTACAATCCTGCATTCTTT	CAAKGQTNYNPAFF	V27-16	J9	TRB
TGTGCTCACTTATACGGGAGTTATTGGGGTACTGATCCTCTGACATTT	CAHLYGSYWGTDPLTF	V1-19V1-14	J1D	TRD
TGTGCTCTTAGAGTGGCAGGGTGGAGGAGTACTGATCCTCTGACATTT	CALRVAGWRSTDPLTF	V2-1V2-4	J1D	TRD
TGTCCTCTTAGAGATGTAGTTTTAGACGGACTGTTGGGGTACTTTGATCCTCTGACATTT	CPLRDVVLDGLLGYFDPLTF	V2-3V1-20V1-18V1-17V1-16V1-15V1-8V1-7V1-4V1-25V1-24V1-23V1-21V1-1P	J1D	TRD
TGTGCTCTTAGAGTAGTAAACCCATATACGGGGGGAGGAGATCCTCTGACATTT	CALRVVNPYTGGGDPLTF	V2-2V2-1V2-4	J1D	TRD
TGTGCTCTTAGAGTAGGAGCTCGGGGAAACTGGTTTGTTTGGGGTACCACTGATCCTCTGACATTT	CALRVGARGNWFVWGTTDPLTF	V2-2V2-1V2-4	J1D	TRD
TGTGCTCTTAGAGATGTCGGGGGGTCCCTTGAGTACACTGATCCTCTGACATTT	CALRDVGGSLEYTDPLTF	V2-3V1-16	J1D	TRD
TGTGCTCTTAGAGATTTCGGGGGGACTGGGTCTCTGACATTT	CALRDFGGTGSLTF	V2-3V1-20V1-18V1-17V1-16V1-15V1-8V1-7V1-4V1-25V1-24V1-23V1-21V1-1P	J1D	TRD
TGTGCTCTTAGAGTAGGAGATACGGGGGTCCTCTGGGTACTTTGGAGGATTGATCCTCTGACATTT	CALRVGDTGVLWVLWRIDPLTF	V2-2V2-1V2-4	J1D	TRD
TGTGCTCTGACAAATTCTGGACAGAAAATAATATTT	CALTNSGQKIIF	V2-3V1-20V1-18V1-17V1-16V1-15V1-8V1-7V1-4V1-25V1-24V1-23V1-21V1-1P	J75	TRDV/TRA
TGTGCTCACTTATACGGGGGGTTTTGGGGTACTGATTTGCTGACATTT	CAHLYGGFWGTDLLTF	V1-19V1-14	J1D	TRD
TGTGCTCTTAGAGGTTGGAGGTATGATCCTCTGACATTT	CALRGWRYDPLTF	V2-2V2-1V2-4	J1D	TRD
TGTGCCCTCAGAACTGTCAACACTGATCCTCTGACATTT	CALRTVNTDPLTF	V1-19V1-14	J1D	TRD
TGTGCTCTTAGAGTATACGGGGGGGCCCTTTTAGGGGACCAAACTGATCCTCTGACATTT	CALRVYGGALLGDQTDPLTF	V2-1V2-4	J1D	TRD
TGTGCTCTTAGAGATATCCGGGGGACTGGAATTTGGGGTACCGATCCTCTGACATTT	CALRDIRGTGIWGTDPLTF	V1-25	J1D	TRD
TGTGCTCTTAGAGATATCCGGGGGACTGGAATTTGGGGTACCGATCCTCTGACATTT	CALRDIRGTGIWGTDPLTF	V1-25	J1D	TRD
TGTACTCTTACATTTATACGGGGGAGTCCGTACACTGATCCTCTGACATTT	CTLTFIRGSPYTDPLTF	V2-1V2-4	J1D	TRD
TGTGCTCTTGAAGTAGGGGGATACGGGGGGTATCCCAGACCTGATCCTCTGACATTT	CALEVGGYGGYPRPDPLTF	V1-20V1-15V1-4	J1D	TRD
TGTGCTCTTAGAGATGCCCCTTTTGGAGGAACGAAAAAACCTCTGACATTT	CALRDAPFGGTKKPLTF	V1-25	J1D	TRD
TGTGCTCTTAGAGATTTGAATACTGGAGGTGGCTATGGAAAGTTGATCTTT	CALRDLNTGGGYGKLIF	V2-3V1-20V1-18V1-17V1-16V1-15V1-8V1-7V1-4V1-25V1-24V1-23V1-21V1-1P	J65	TRDV/TRA
TGTACTCTTACATTTATACGGGGGAGTCCGTACACTGATCCTCTGACATTT	CTLTFIRGSPYTDPLTF	V2-2V2-1V2-4	J1D	TRD
TGTGCTCTTAGAGATGTAAGAGGTTGGAGCAGGACTGATGCTCTGACATTT	CALRDVRGWSRTDALTF	V1-25	J1D	TRD
TGTGCCAAATACGGGGGTAGGGGGGGTACTGATCCTCTGACATTT	CAKYGGRGGTDPLTF	V2-1V2-4	J1D	TRD
TGTGCTCACTTATACGGGAGTTATTGGGGTACTGATCCTCTGACATTT	CAHLYGSYWGTDPLTF	V1-19V1-14	J1D	TRD
TGTGCTCTGCTTCGGAAGAGGTCTCTGACATTT	CALLRKRSLTF	V2-3V1-20V1-18V1-17V1-16V1-15V1-8V1-7V1-4V1-25V1-24V1-23V1-21V1-1P	J1D	TRD
TGTGCTCTTAGAGATGTATACGGGGGGAGGAGTACTACTGATCCTCTGACATTT	CALRDVYGGRSTTDPLTF	V1-18	J1D	TRD
TGTGCTCTCAGAGTAGGAGGGGGATACACTGATCCTCTGACATTT	CALRVGGGYTDPLTF	V1-8	J1D	TRD
TGTGCTCTGCTTCGGAAGAGGTCTCTGACATTT	CALLRKRSLTF	V2-3V1-20V1-18V1-17V1-16V1-15V1-8V1-7V1-4V1-25V1-24V1-23V1-21V1-1P	J1D	TRD
TGTGCTCACTTATACGGGGGGTTTTGGGGTACTGATCCTCTGACATTT	CAHLYGGFWGTDPLTF	V1-19V1-14	J1D	TRD
TGTGTCTGCTGGACCGGGGTCGAATACTGGGTGAAGGTTTTC	CVCWTGVEYWVKVF	V2-6V2-4V2-2V2-1	J3-1	TRG
TGCGCCAGCTGGAAGAGAGATGCTGCAGTGAAAGTCTTC	CASWKRDAAVKVF	V2-10	J2	TRG
TGCGCCAGCTGGGAGTCAGCGATTGCAGTGAAAGTCTTC	CASWESAIAVKVF	V2-8	J2	TRG
TGCGCCAGCTGGAAGAGGAAGGGATACTGGGTGAAGGTTTTC	CASWKRKGYWVKVF	V2-10	J3-1	TRG
TGCGCGCTGTGGCGCGGGGTTGAGAAAGTCTTC	CALWRGVEKVF	V1	J1	TRG
TGCGCCAGCTGGGAGTCAGCTAAAGTGGTGAAAGTCTTC	CASWESAKVVKVF	V2-8	J2	TRG
TGTGTCTGCTGGACCGGGGTCTCAAGCTACAAAGTATTT	CVCWTGVSSYKVF	V2-4	J4-2J3-5J3-3	TRG
TGCGCGCTGTGGCGCGGGGATCTTGCTGGATATACCTACTACTACCAAGTATTT	CALWRGDLAGYTYYYQVF	V1	J3-2	TRG
TGCGCGCCGTGGCGCGGGGCCCTGAATGAGAAAGTCTTC	CAPWRGALNEKVF	V1	J1	TRG
TGCGCCAGCTGGAAGAGAGATGCTTCTGGAGACGACTACAAAGTGTTT	CASWKRDASGDDYKVF	V2-10	J3-6	TRG
TGCGCCAGCTGGGAGTCAGGGGTTGCAGTGAAAGTCTTC	CASWESGVAVKVF	V2-8	J2	TRG
TGTGTCTGCTGGACCGGGGTCTCAAGCATGAAAGTCTTC	CVCWTGVSSMKVF	V2-4V2-2	J2	TRG
TGCGCCAGCTGGAAGAGAGATATAGTGAAAGTCTTC	CASWKRDIVKVF	V2-10	J2	TRG
TGCGCGCTGTGGCGCGGGGCCCTGAATGAGAAAGTCTTC	CALWRGALNEKVF	V1	J1	TRG
TGCGCGCTGTGGCGCGGGGATCTTGCTGGATACACCTACTACTACCAAGTATTT	CALWRGDLAGYTYYYQVF	V1	J3-2	TRG
TGTGCCTGCTGGGTGTGTATTGGAGACGACTACAAAGTGTTT	CACWVCIGDDYKVF	V3-4V3-3V3-1	J3-6	TRG
TGTGTCTGCTGGGAGTCAGCTTCATACTGGGTGAAGGTTTTC	CVCWESASYWVKVF	V2-6	J3-1	TRG
TGCGCCAGCTGGGAGTCAGCTATTGCAGTGAAAGTCTTC	CASWESAIAVKVF	V2-8	J2	TRG
